# Supplementary material for: Phylogenetic analysis of condensation domains in NRPS sheds light on their functional evolution
Source: BMC Evol Biol. 2007 May 16;7:78. doi: 10.1186/1471-2148-7-78 (PMC1894796; doi:10.1186/1471-2148-7-78)
Supplement: Additional file 1 — Phylogenetic tree of all 525 C domain sequences of this study reconstructed using phyml. Zipped Nexus file (file name extension .nex.zip, to be unpacked and opened with SplitsTree [67,71]). [file 1471-2148-7-78-S1.zip]

Archive with 1 entries (1 files):
- all525C_E_tree_phyml_gamma_boot.nex
