# Supplementary material for: Phylogenetic analysis of condensation domains in NRPS sheds light on their functional evolution
Source: BMC Evol Biol. 2007 May 16;7:78. doi: 10.1186/1471-2148-7-78 (PMC1894796; doi:10.1186/1471-2148-7-78)
Supplement: Additional file 1 — Phylogenetic tree of all 525 C domain sequences of this study reconstructed using phyml. Zipped Nexus file (file name extension .nex.zip, to be unpacked and opened with SplitsTree [67,71]). [file 1471-2148-7-78-S1.zip › all525C_E_tree_phyml_gamma_boot.nex]

#nexus

BEGIN Taxa;
DIMENSIONS ntax=525;
TAXLABELS
[1] 'Nostsp.Q9RAH4.m_4_pro_TO_leu_LcL'
[2] 'Bacicereu_3.YP_083311.1.dhbF_1_NA_LcL'
[3] 'Pseusyrin.NP_792634.1.m_3_thr_TO_val_dual'
[4] 'Yerspesti.NP_405471.1.irp1_hyb_cyc'
[5] 'Photlumin.NP_929905.1.m_11_trp_TO_val_dual'
[6] 'Photlumin.NP_928233.1.m_1_gly_ala_val_leu_ile_abu_iva_LcL'
[7] 'Bacicereu_2.NP_832215.1.m_2_gly_ala_TO_ala_LcL'
[8] 'Photlumin.NP_930752.1.m_1_lys_starter'
[9] 'Nocafarci.YP_121249.1.m_4_ser_TO_ser_LcL'
[10] 'Agrotumef.NP_534166.1.m_1_gly_LcL'
[11] 'Strecoeli.NP_627443.1.m_6_hpg_Epi'
[12] 'Pseuaerug.NP_251090.1.m_1_dhb_sal_LcL'
[13] 'Nocafarci.YP_117314.1.m_3_gly_ala_val_leu_ile_abu_iva_TO_phe_trp_phg_tyr_bht_LcL'
[14] 'Chroviola.NP_902472.1.m_2_thr_TO_val_dual'
[15] 'Pseusyrin.NP_794446.1.m_4_asp_asn_glu_gln_aad_TO_ser_LcL'
[16] 'Photlumin.NP_930752.1.m_3_NA_TO_ala_LcL'
[17] 'Pseuaerug.NP_251092.1.m_3_dhb_sal_TO_ser_LcL'
[18] 'Baciliche.YP_077641.1.lchAB_2_val_TO_asp_LcL'
[19] 'Pseusyrin_2.YP_274139.1.m_3_dhb_sal_TO_dhpg_dpg_hpg_DCL'
[20] 'Pseufluor.YP_259252.1.m_1_leu_starter'
[21] 'Erwicarot.YP_049592.1.m_1_thr_LcL'
[22] 'Strchrys.Q9L8H4.acmC_3_val_LcL'
[23] 'Photlumin.NP_930489.1.m_5_trp_TO_trp_dual'
[24] 'Nocafarci.YP_119006.1.m_5_leu_TO_NA_LcL'
[25] 'Brevbrevi.P0C064.m_4_ORN_TO_LEU_LcL'
[26] 'Photlumin.NP_930489.1.m_4_phe_TO_trp_dual'
[27] 'Nocafarci.YP_121249.1.m_8_ser_TO_thr_LcL'
[28] 'Nocafarci.YP_117314.1.m_1_orn_lys_arg_Epi'
[29] 'Baciliche.YP_090052.1.m_2_gln_TO_leu_LcL'
[30] 'Bacisubti.NP_389715.1.ppsB_2_thr_Epi'
[31] 'Baciliche.YP_090053.1.m_3_leu_Epi'
[32] 'Agrotumef.NP_534171.1.m_1_bht_LcL'
[33] 'Photlumin.NP_929905.1.m_12_val_TO_thr_LcL'
[34] 'Pseufluor.YP_259252.1.m_2_leu_TO_asp_dual'
[35] 'Photlumin.NP_929905.1.m_14_trp_TO_val_LcL'
[36] 'Erwicarot.YP_048600.1.m_1_NA_LcL'
[37] 'Nonsp.Q7WZ74.m_1_hpg_glyco_dbv17_Epi'
[38] 'Mycoavium.NP_961107.1.mbtE__lys_TO__LcL'
[39] 'Pseusyrin.NP_791957.1.pvsA_2_glu_TO_dhb_sal_LcL'
[40] 'Pseufluor.YP_259253.1.m_3_ile_TO_leu_dual'
[41] 'Pseusyrin.NP_791971.1.m_1_thr_LcL'
[42] 'Photprofu.YP_129881.1.m_1_cys_cyc'
[43] 'Nostsp.NP_486688.1.m_2_ser_TO_val_LcL'
[44] 'Salmenter.NP_455165.1.entF_1_ser_starter'
[45] 'Photlumin.NP_930355.1.m_4_val_leu_ile_abu_iva_TO_val_dual'
[46] 'Photlumin.NP_929905.1.m_6_bht_TO_trp_dual'
[47] 'Pseusp.Q84BQ6.arfA_1_leu_starter'
[48] 'Strecoeli.NP_627443.1.m_3_thr_TO_trp_LcL'
[49] 'Nocafarci.YP_117314.1.m_3_phe_trp_phg_tyr_bht_Epi'
[50] 'Nocafarci.YP_116975.1.nbtD_1_hpg_LcL'
[51] 'Nocafarci.YP_119006.1.m_4_gly_ala_val_leu_ile_abu_iva_TO_leu_LcL'
[52] 'Pseusyrin.NP_791970.1.m_1_asp_LcL'
[53] 'Pseusyrin_2.YP_274153.1.m_2_thr_TO_ser_LcL'
[54] 'Nocafarci.YP_116977.1.nbtF_1_cys_cyc'
[55] 'Nocafarci.YP_121249.1.m_7_val_leu_ile_abu_iva_TO_ser_DCL'
[56] 'Mycobovis.NP_856053.1.mbtB_1_ser-thr_cyc'
[57] 'Mycotuber_2.NP_336929.1.m__lys_TO__LcL'
[58] 'Nocafarci.YP_116928.1.m_2_val_leu_ile_abu_iva_TO_ser_LcL'
[59] 'Nocafarci.YP_121249.1.m_6_val_leu_ile_abu_iva_Epi'
[60] 'Burkmalle.YP_106219.1.m__ser_TO__dual'
[61] 'Chroviola.NP_901903.1.cbsF_1_asp_asn_Epi'
[62] 'Strecoeli.NP_627444.1.m_1_asp_DcL'
[63] 'Bacicereu_3.YP_083310.1.dhbF_1_asn_LcL'
[64] 'Pseufluor.YP_259253.1.m_2_thr_TO_ile_dual'
[65] 'Photlumin.NP_930355.1.m_2_lys_TO_val_dual'
[66] 'Mycoavium.NP_960354.1.m_1_gly_ala_Epi'
[67] 'Eschcoli_4.NP_754351.1.m_1_gly_LcL'
[68] 'Nocafarci.YP_116929.1.m_2_val_leu_ile_abu_iva_TO_ser_LcL'
[69] 'Bacisubti.NP_389712.1.ppsE_1_ile_DcL'
[70] 'Nostsp.NP_486687.1.m_1_gly'
[71] 'Bacisubti.NP_389715.1.ppsB_1_tyr_DcL'
[72] 'Pseusyrin_2.YP_274153.1.m_1_thr_LcL'
[73] 'Mycotuber_2.NP_336928.1.m_1_lys_Epi'
[74] 'Strlaven.Q93N87.m_1_hpg_glyco_compl_3_Epi'
[75] 'Pseufluor.YP_261281.1.m_3_dhb_sal_TO_dhpg_dpg_hpg_DCL'
[76] 'Burkpseud.YP_108377.1.m_1_val_leu_ile_abu_iva_LcL'
[77] 'Baciliche.YP_077640.1.lchAA_3_leu_Epi'
[78] 'Nocafarci.YP_119328.1.m_3_leu_TO_val_leu_ile_abu_iva_LcL'
[79] 'Bacisubti.NP_389714.1.ppsC_1_glu_DcL'
[80] 'Amyorien.O52819.m_2_bht_vanco_cepA_Epi'
[81] 'Nocafarci.YP_116927.1.m_2_dhpg_dpg_hpg_TO_ser_LcL'
[82] 'Mycsmegm.Q9RLP6.m_1_phe_lipid_mps_Epi'
[83] 'Pseusyrin.NP_791972.1.m_2_asp_TO_ser_DCL'
[84] 'Pseusyrin_2.YP_274139.1.m_2_glu_TO_dhb_sal_LcL'
[85] 'Mycoavium.NP_961105.1.mbtF_1_lys'
[86] 'Bacianthr_3.YP_019016.1.dhbF_2_gly_TO_thr_LcL'
[87] 'Ralssolan.NP_522203.1.RSp0642_1_val_dual'
[88] 'Baciliche.YP_077641.1.lchAB_3_asp_TO_leu_LcL'
[89] 'Photlumin.NP_929572.1.m__cys_TO_cyc'
[90] 'Photlumin.NP_928235.1.m__gly_ala_val_leu_ile_abu_iva_TO__LcL'
[91] 'Pseusyrin_2.YP_274152.1.m_1_asp_LcL'
[92] 'Nocafarci.YP_116926.1.m_2_pro_pip_TO_aad_LcL'
[93] 'Bacicereu_2.NP_832218.1.m_2_gln_Epi'
[94] 'Burkpseud.YP_110607.1.pchE_1_cys_cyc'
[95] 'Burkpseud.YP_111641.1.m_4_leu_TO_dab_LcL'
[96] 'Burkpseud.YP_110608.1.pchF_1_cys_cyc'
[97] 'Burkpseud.YP_111641.1.m_2_glu_gln_TO_thr_LcL'
[98] 'Pseusyrin_3.O85168.syr.m_5_arg_LcL'
[99] 'Nocafarci.YP_121279.1.m_3_tyr_bht_TO_ser_LcL'
[100] 'Burkmalle.YP_106219.1.m_1_ser_starter'
[101] 'Strprist.Q54959.snbC_2_abu_Epi'
[102] 'Chroviola.NP_902473.1.m_1_dab_LcL'
[103] 'Agrotumef.NP_534179.1.m_2_ala_Epi'
[104] 'Nostsp.Q9RAH4.m_3_ser_TO_pro_LcL'
[105] 'Nocafarci.YP_121249.1.m_12_ser_Epi'
[106] 'Mycobovis.NP_856049.1.mbtF_1_lys'
[107] 'Photlumin.NP_929905.1.m_2_trp_TO_ala_dual'
[108] 'Strecoeli.NP_627443.1.m_2_ser_TO_thr_LcL'
[109] 'Burkmalle.YP_106216.1.m_2_glu_TO_gly_dual'
[110] 'Erwicarot.YP_049593.1.m_5_gly_ala_val_leu_ile_abu_iva_TO_glu_dual'
[111] 'Pseufluor.YP_261191.1.m_1_thr_LcL'
[112] 'Pseusyrin.NP_792633.1.m_3_leu_TO_gln_dual'
[113] 'Bacisubti.NP_389713.1.ppsD_1_pro_DcL'
[114] 'Pseuputid.NP_746338.1.m_1_asp_LcL'
[115] 'Pseusyrin.NP_792633.1.m_2_leu_TO_leu_dual'
[116] 'Baciliche.YP_093405.1.dhbF_2_gly_TO_thr_LcL'
[117] 'Nostsp.Q9RAH1.m_1_TYR_LcL'
[118] 'Pseusyrin_2.YP_273984.1.m_3_pro_TO_cys_cyc'
[119] 'Burkpseud.YP_108378.1.m_2_asp_Epi'
[120] 'Therfusca.YP_289923.1.m_1_asp_asn_starter'
[121] 'Baciliche.YP_077641.1.lchAB_1_val_DcL'
[122] 'Pseusyrin_2.YP_274154.1.m_2_asp_TO_ser_DCL'
[123] 'Nocafarci.YP_121279.1.m_2_ser_TO_tyr_bht_LcL'
[124] 'Therfusca.YP_289921.1.m_1_orn'
[125] 'Mycsmegm.O87314.m_1_orn_sidero_fxbC_Epi'
[126] 'Photlumin.NP_930489.1.m_3_trp_TO_phe_LcL'
[127] 'Pseufluor.YP_260595.1.pchF_1_cys_cyc'
[128] 'Chroviola.NP_901903.1.cbsF_1_asp_asn_starter'
[129] 'Pseusyrin.NP_791970.1.m_2_asp_TO_thr_DCL'
[130] 'Mycsmegm.O87314.m_3_orn_sidero_fxbC_DcL'
[131] 'Streaverm.NP_824335.1.nrps3-3_1_NA_LcL'
[132] 'Yerspesti.NP_404404.1.m_1_cys_cyc'
[133] 'Nocafarci.YP_121278.1.m_2_ser_TO_aad_LcL'
[134] 'Bacicereu.NP_978712.1.dhbF_2_gly_TO_thr_LcL'
[135] 'Pseuaerug.NP_251089.1.pvdD_2_thr_TO_thr_LcL'
[136] 'Mycotuber_2.NP_336928.1.m_1_lys'
[137] 'Erwicarot.YP_049593.1.m_1_gln_starter'
[138] 'Pseufluor.YP_261281.1.m_2_dhb_sal_Epi'
[139] 'Nostsp.NP_486685.1.m_2_ala_TO_cys_cyc'
[140] 'Streaverm.NP_824820.1.nrps2-2_2_gln_TO_asn_LcL'
[141] 'Ralssolan.NP_522203.1.RSp0642_4_gly_TO_ala_LcL'
[142] 'Mycotuber.NP_216895.1.mbtF_1_lys_Epi'
[143] 'Chroviola.NP_902472.1.m_1_thr_dual'
[144] 'Yerspseud.YP_070124.1.irp2__cys_TO_cyc'
[145] 'Strtoyoc.Q8KLL4.m_1_dhpg_glyco_staB_DcL'
[146] 'Mycoavium.NP_960354.1.m_4_gly_ala_TO_gly_ala_val_leu_ile_abu_iva_LcL'
[147] 'Bacithuri.YP_036474.1.entF_2_gly_TO_thr_LcL'
[148] 'Bacicereu_3.YP_083722.1.entF_2_gly_TO_thr_LcL'
[149] 'Agrotumef.NP_534179.1.m_2_gly_TO_ala_LcL'
[150] 'Pseusyrin.NP_794272.1.m_2_gly_TO_pro_LcL'
[151] 'Burkpseud.YP_111640.1.m_4_glu_TO_gly_dual'
[152] 'Photlumin.NP_929905.1.m_3_ala_TO_trp_LcL'
[153] 'Stremutan.NP_721709.1.bacA1_2_leu_TO_ser_LcL'
[154] 'Nocafarci.YP_116929.1.m_3_ser_TO_gly_ala_val_leu_ile_abu_iva_LcL'
[155] 'Strtoyoc.Q8KLL5.m_2_hpg_glyco_staC_Epi'
[156] 'Burkpseud.YP_108312.1.m_5_orn_lys_arg_TO_dhpg_dpg_hpg_LcL'
[157] 'Bacisubti.NP_389715.1.ppsB_2_tyr_TO_thr_LcL'
[158] 'Pseusyrin.NP_791972.1.m_1_asp_Epi'
[159] 'Nocafarci.YP_121249.1.m_5_ser_TO_thr_LcL'
[160] 'Mycotuber.NP_216895.1.mbtF_1_lys'
[161] 'Stapepide.YP_189887.1.m_2_val_TO_phe_trp_phg_tyr_bht_LcL'
[162] 'Yerspseud.YP_070124.1.irp2_1_cys_cyc'
[163] 'Burkpseud.YP_111273.1.m_1_thr_starter'
[164] 'Photprofu.YP_129880.1.m_2_hyb_cyc'
[165] 'Mycotuber.NP_216896.1.mbtE__lys_TO__LcL'
[166] 'Bacisubti.NP_389713.1.ppsD_3_tyr_Epi'
[167] 'Pseusyrin.NP_792411.1.m_1_cys_cyc'
[168] 'Mycsmegm.O87314.m_2_thr_sidero_fxbC_Epi'
[169] 'Strecoeli.NP_627443.1.m_6_asp_TO_hpg_LCL'
[170] 'Nostsp.NP_486688.1.m_1_ser'
[171] 'Mycsmegm.Q9RLP6.m_2_thr_lipid_mps_Epi'
[172] 'Photlumin.NP_930489.1.m_2_val_TO_trp_dual'
[173] 'Burkpseud.YP_111642.1.m_3_glu_TO_ser_LcL'
[174] 'Strchrys.Q9L8H4.acmC_2_gly_LcL'
[175] 'Photlumin.NP_930751.1.m_3_orn_TO_pro_dual'
[176] 'Pseusyrin_2.YP_274152.1.m_1_asp_Epi'
[177] 'Burkpseud.YP_111642.1.m_2_ser_TO_glu_dual'
[178] 'Baciliche.YP_080976.1.dhbF_2_gly_TO_thr_LcL'
[179] 'Pseusyrin_2.YP_274139.1.m_2_dhb_sal_Epi'
[180] 'Strprist.O07944.snbDE_2_phe_LcL'
[181] 'Pseufluor.YP_261190.1.m_2_val_leu_ile_abu_iva_Epi'
[182] 'Strtoyoc.Q8KLL3.m_2_tyr_glyco_staA_Epi'
[183] 'Burkmalle.YP_102862.1.m_1_val_leu_ile_abu_iva_LcL'
[184] 'Mycoavium.NP_960354.1.m_3_val_leu_ile_abu_iva_TO_gly_ala_LcL'
[185] 'Bacisubti.NP_389713.1.ppsD_3_glu_TO_tyr_LcL'
[186] 'Strtoyoc.Q8KLL5.m_1_hpg_glyco_staC_DcL'
[187] 'Erwicarot.YP_049593.1.m_2_gln_TO_asn_dual'
[188] 'Mycsmegm.O87314.m_2_thr_sidero_fxbC_DcL'
[189] 'Pseusp.Q84BQ4.arfC_4_ile_TO_ile_LcL'
[190] 'Photlumin.NP_929905.1.m_13_thr_TO_trp_dual'
[191] 'Baciliche.YP_077642.1.lchAC_1_ile_DcL'
[192] 'Amyorien.O52820.m_2_hpg_vanco_cepB_Epi'
[193] 'Strecoeli.NP_627443.1.m_1_ser_starter'
[194] 'Strecoeli.NP_624809.1.cch_2_thr_Epi'
[195] 'Streaverm.NP_824374.1.nrps1-2__leu_TO__LcL'
[196] 'Strprist.O07944.snbDE_4_phg_LcL'
[197] 'Photlumin.NP_930355.1.m_3_val_TO_val_leu_ile_abu_iva_dual'
[198] 'Strchrys.O68487.acmB_2_val_Epi'
[199] 'Amyorien.O52820.m_1_hpg_vanco_cepB_Epi'
[200] 'Bacisubti.NP_388231.1.srfAB_1_val_DcL'
[201] 'Chroviola.NP_902473.1.m_3_ser_TO_val_dual'
[202] 'Mycoavium.NP_961111.1.mbtB_1_cys_cyc'
[203] 'Erwichrys.Q8VUE5.cbsF_1_Epi'
[204] 'Nocafarci.YP_121278.1.m_4_ser_TO_NA_LcL'
[205] 'Photprofu.YP_129880.1.m_1_hyb_cyc'
[206] 'Mycotuber_2.NP_334518.1.m_2_NA_TO_phe_LcL'
[207] 'Photlumin.NP_929572.1.m_1_cys_cyc'
[208] 'Pseufluor.YP_260596.1.pchE_1_cys_cyc'
[209] 'Nostsp.Q9RAH2.m_2_leu_TO_gly_LcL'
[210] 'Pseusyrin.NP_794272.1.m_1_gly_LcL'
[211] 'Photlumin.NP_930750.1.m_1_phe_trp_phg_tyr_bht_LcL'
[212] 'Nostsp.Q9RAH1.m_2_TYR_TO_pro_LcL'
[213] 'Nocafarci.YP_121278.1.m_5_NA_TO_ser_LcL'
[214] 'Baciliche.YP_090052.1.m_3_leu_Epi'
[215] 'Pseuputid.NP_746337.1.m_1_asp_Epi'
[216] 'Therfusca.YP_289922.1.m_1_ser'
[217] 'Pseuputid.NP_746359.1.m_1__TO_glu_LcL'
[218] 'Pseufluor.YP_259254.1.m_4_ser_TO_val_dual'
[219] 'Photlumin.NP_930751.1.m_2_gly_TO_orn_LcL'
[220] 'Pseuputid.NP_746359.1.m_3_dhb_sal_TO_dhpg_dpg_hpg_DCL'
[221] 'Strecoeli.NP_627443.1.m_4_trp_TO_asp_DCL'
[222] 'Baciliche.YP_090053.1.m_1_val_DcL'
[223] 'Bacicereu_2.NP_832215.1.m_1_gly_ala'
[224] 'Pseusp.Q84BQ4.arfC_5_ile_TO_asp_LcL'
[225] 'Mycotuber_2.NP_336932.1.pchE_1_ser-thr_cyc'
[226] 'Lactplant.NP_784351.1.npsA_3_NA_TO_pro_LcL'
[227] 'Baciliche.YP_077640.1.lchAA_3_leu_TO_leu_LcL'
[228] 'Photprofu.YP_133477.1.m_1_NA_LcL'
[229] 'Strlaven.Q93N88.m_1_hpg_glyco_comB_DcL'
[230] 'Mycoavium.NP_960354.1.m_2_gly_ala_TO_val_leu_ile_abu_iva_DCL'
[231] 'Nocafarci.YP_119328.1.m_4_val_leu_ile_abu_iva_TO_leu_LcL'
[232] 'Bacisubti.NP_388230.1.srfAA_2_glu_TO_leu_LcL'
[233] 'Pseuaerug.NP_251089.1.pvdD_1_thr_LcL'
[234] 'Strecoeli.NP_630518.1.m_1_cys_cyc'
[235] 'Pseuaerug.NP_251114.1.m_3_dhb_sal_TO_dhpg_dpg_hpg_DCL'
[236] 'Pseuaerug.NP_251092.1.m_2_ser_TO_dhb_sal_DCL'
[237] 'Bacisubti.NP_388231.1.srfAB_3_asp_TO_leu_LcL'
[238] 'Pseusyrin_3.O85168.syr.m_6_phe_LcL'
[239] 'Photlumin.NP_930355.1.m_5_val_TO_NA_dual'
[240] 'Mycobovis.NP_853772.1.nrp_2_NA_TO_phe_LcL'
[241] 'Bacicereu_2.NP_832218.1.m_3_gln_TO_gln_DCL'
[242] 'Nostsp.NP_486682.1.m_1_bht_LcL'
[243] 'Strecoeli.NP_627443.1.m_5_asp_TO_asp_LcL'
[244] 'Bacicereu_2.NP_832214.1.m_1_thr_Epi'
[245] 'Burkpseud.YP_111640.1.m_2_thr_TO_thr_LcL'
[246] 'Erwicarot.YP_049593.1.m_3_asn_TO_ser_LcL'
[247] 'Pseusyrin.NP_791969.1.m_1_val_leu_ile_abu_iva_LcL'
[248] 'Nocafarci.YP_121279.1.m_4_ser_TO_thr_LcL'
[249] 'Pseuputid.NP_746337.1.m_1_asp_LcL'
[250] 'Photprofu.YP_129881.1.m__cys_TO_cyc'
[251] 'Pseufluor.YP_261192.1.m_3_val_leu_ile_abu_iva_TO_asp_asn_DCL'
[252] 'Ralssolan.NP_519932.1.m_1_cys_cyc'
[253] 'Erwicarot.YP_049593.1.m_4_ser_TO_gly_ala_val_leu_ile_abu_iva_dual'
[254] 'Baciliche.YP_077640.1.lchAA_1_gln_starter'
[255] 'Bacisubti.NP_389716.1.ppsA_2_ORN_Epi'
[256] 'Nocafarci.YP_121279.1.m_1_ser_starter'
[257] 'Oceaiheye.NP_691879.1.dhbF_2_gly_TO_thr_LcL'
[258] 'Pseusyrin_2.YP_273984.1.m_2_arg_TO_pro_LcL'
[259] 'Erwicarot.YP_049592.1.m_2_thr_TO_TYR_dual'
[260] 'Pseuputid.NP_746359.1.m_2_dhb_sal_Epi'
[261] 'Nocafarci.YP_121249.1.m_2_aad_TO_gln_LcL'
[262] 'Pseufluor.YP_261192.1.m_1_asp_LcL'
[263] 'Agrotumef.NP_534178.1.mtaD_1_ala_LcL'
[264] 'Burkpseud.YP_108312.1.m_4_leu_TO_orn_lys_arg_LcL'
[265] 'Photlumin.NP_930749.1.m_2_pro_pip_TO_ser_thr_ser-thr_dht_dhpg_dpg_hpg_LcL'
[266] 'Brevbrevi.P0C064.m_3_val_TO_ORN_LcL'
[267] 'Pseuaerug.NP_251114.1.m_1__TO_glu_LcL'
[268] 'Yerspesti.NP_404404.1.m__cys_TO_cyc'
[269] 'Pseuputid.NP_746337.1.m_2_asp_TO_dhpg_dpg_hpg_DCL'
[270] 'Pseufluor.YP_261192.1.m_2_asp_TO_val_leu_ile_abu_iva_LcL'
[271] 'Pseusyrin.NP_794272.1.m_3_pro_TO_ser_LcL'
[272] 'Burkpseud.YP_111640.1.m_5_gly_TO_ile_LcL'
[273] 'Strecoeli.NP_733597.1.m_1_3-me-glu_DcL'
[274] 'Bacisubti.NP_388230.1.srfAA_1_glu_starter'
[275] 'Amybalhi.Q939Z1.m_2_bht_balhi_bpsA_Epi'
[276] 'Photlumin.NP_929905.1.m_7_trp_TO_val_LcL'
[277] 'Pseusyrin.NP_794446.1.m_2_leu_TO_ser_LcL'
[278] 'Ralssolan.NP_522981.1.RSp1422_1_val_LcL'
[279] 'Stapaureu_3.YP_185063.1.m_2_val_TO_phe_trp_phg_tyr_bht_LcL'
[280] 'Bacisubti.NP_391076.2.dhbF_1_gly_starter'
[281] 'Therfusca.YP_289923.1.m_3_gly_TO_gly_LcL'
[282] 'Strlaven.Q93N89.m_2_trp_glyco_compl_1_Epi'
[283] 'Pseufluor.YP_259254.1.m_3_leu_TO_ser_LcL'
[284] 'Pseusyrin.NP_792634.1.m_1_leu_dual'
[285] 'Bacicereu_2.NP_832218.1.m_2_val_leu_ile_abu_iva_TO_gln_LcL'
[286] 'Yerspseud.YP_071788.1.m_3_hyb_cyc'
[287] 'Burkpseud.YP_111641.1.m_1_glu_gln_dual'
[288] 'Nocafarci.YP_119006.1.m_1_tyr_starter'
[289] 'Bacicereu_3.YP_083312.1.dhbF_2_leu_TO_NA_DCL'
[290] 'Nonsp.Q7WZ74.m_2_hpg_glyco_dbv17_Epi'
[291] 'Bacisubti.NP_389716.1.ppsA_2_glu_TO_ORN_LcL'
[292] 'Yerspesti.NP_404402.1.m_1_cys_cyc'
[293] 'Mycotuber.NP_214615.1.nrp_2_NA_TO_phe_LcL'
[294] 'Pseusyrin.NP_791970.1.m_1_asp_Epi'
[295] 'Pseuaerug.NP_252916.1.pchE_1_cys_cyc'
[296] 'Bacicereu_3.YP_083311.1.dhbF_1_NA_Epi'
[297] 'Nocafarci.YP_116976.1.nbtE_1_lys'
[298] 'Baciliche.YP_090052.1.m_3_leu_TO_leu_LcL'
[299] 'Stremutan.NP_721708.1.m__pro_TO__LcL'
[300] 'Nocafarci.YP_119006.1.m_2_tyr_TO_tyr_bht_DCL'
[301] 'Mycoavium.NP_960804.1.m_1_gly_ala_LcL'
[302] 'Brevbrevi.P0C064.m_1_pro_DcL'
[303] 'Burkmalle.YP_105775.1.dhbF_1_thr_starter'
[304] 'Burkpseud.YP_111640.1.m_3_thr_TO_glu_LcL'
[305] 'Photlumin.NP_929905.1.m_5_val_TO_bht_LcL'
[306] 'Pseuaerug.NP_251114.1.m_2_glu_TO_dhb_sal_LcL'
[307] 'Baciliche.YP_077641.1.lchAB_3_leu_Epi'
[308] 'Nocafarci.YP_116976.1.nbtE_1_lys_Epi'
[309] 'Strecoeli.NP_624809.1.cch_1_orn_Epi'
[310] 'Pseusyrin.NP_792634.1.m_4_val_TO_leu_LcL'
[311] 'Pseufluor.YP_259254.1.m_2_leu_TO_leu_LcL'
[312] 'Pseufluor.YP_261281.1.m_2_glu_TO_dhb_sal_LcL'
[313] 'Photlumin.NP_930752.1.m_2_lys_TO_NA_dual'
[314] 'Nocafarci.YP_121249.1.m_11_NA_TO_aad_LcL'
[315] 'Nocafarci.YP_116926.1.m__aad_TO__LcL'
[316] 'Nocafarci.YP_121249.1.m_6_thr_TO_val_leu_ile_abu_iva_LcL'
[317] 'Stapaureu_2.NP_370703.1.m_2_val_TO_phe_trp_phg_tyr_bht_LcL'
[318] 'Methcapsu.YP_114319.1.m_1_tyr_bht'
[319] 'Nocafarci.YP_121278.1.m_8_val_TO_gly_ala_LcL'
[320] 'Strecoeli.NP_630517.1.m__val_leu_ile_abu_iva_TO_'
[321] 'Stapepide_2.NP_763798.1.m_2_val_TO_phe_trp_phg_tyr_bht_LcL'
[322] 'Burkmalle.YP_106216.1.m_3_gly_TO_ile_LcL'
[323] 'Photlumin.NP_929905.1.m_10_val_TO_trp_LcL'
[324] 'Bacicereu.NP_978712.1.dhbF_1_gly_starter'
[325] 'Corydipht.NP_940471.1.m__cys_TO_cyc'
[326] 'Agrotumef.NP_534178.1.mtaD_2_ala_TO_cys_cyc'
[327] 'Nocafarci.YP_119006.1.m_3_tyr_bht_TO_gly_ala_val_leu_ile_abu_iva'
[328] 'Pseusyrin_3.O85168.syr.m_7_thr_LcL'
[329] 'Baciliche.YP_080976.1.dhbF_1_gly_starter'
[330] 'Mycoavium.NP_960176.1.pstA_1_phe_Epi'
[331] 'Burkpseud.YP_108312.1.m_6_dhpg_dpg_hpg_TO_glu_gln_LcL'
[332] 'Bacicereu_3.YP_083310.1.dhbF_1_asn_Epi'
[333] 'Pseusyrin.NP_791972.1.m_1_asp_LcL'
[334] 'Photlumin.NP_930362.1.m_2_orn_lys_arg_TO_lys_dual'
[335] 'Strecoeli.NP_627444.1.m_3_gly_TO_asn_LcL'
[336] 'Pseusp.Q84BQ4.arfC_2_leu_TO_ser_LcL'
[337] 'Pseusyrin.NP_791971.1.m_2_thr_TO_ser_LcL'
[338] 'Mycoavium.NP_960354.1.m_1_gly_ala_starter'
[339] 'Erwicarot.YP_049593.1.m_6_glu_TO_ser_LcL'
[340] 'Burkpseud.YP_108824.1.m_2_gly_ala_TO_dhpg_dpg_hpg_DCL'
[341] 'Pseuaerug.NP_251092.1.m_1_ser_Epi'
[342] 'Nocafarci.YP_116929.1.m_4_gly_ala_val_leu_ile_abu_iva_TO_ser_LcL'
[343] 'Bacisubti.NP_391076.2.dhbF_2_gly_TO_thr_LcL'
[344] 'Yerspseud.YP_071787.1.m_1_cys_cyc'
[345] 'Corydipht.NP_940471.1.m_1_cys_cyc'
[346] 'Burkpseud.YP_111642.1.m_1_ser_starter'
[347] 'Erwicarot.YP_049592.1.m_4_ser_TO_tyr_bht_dual'
[348] 'Pseusyrin.NP_791957.1.pvsA_1__TO_glu_LcL'
[349] 'Erwicarot.YP_049592.1.m_3_TYR_TO_ser_dual'
[350] 'Pseufluor.YP_261190.1.m_1_ala_Epi'
[351] 'Pseuputid.NP_746336.1.ppsD_1_gly_LcL'
[352] 'Lactplant.NP_784351.1.npsA_2_dhb_sal_TO_NA_LcL'
[353] 'Pseusyrin_2.YP_274139.1.m_1__TO_glu_LcL'
[354] 'Eschcoli.NP_754350.1.m_2_hyb_cyc'
[355] 'Nocafarci.YP_121249.1.m__ser_TO__DCL'
[356] 'Nocafarci.YP_117314.1.m_2_orn_lys_arg_TO_gly_ala_val_leu_ile_abu_iva_DCL'
[357] 'Strecoeli.NP_631722.1.m_1_cys_cyc'
[358] 'Lactplant.NP_784351.1.npsA_4_pro_TO_ser_LcL'
[359] 'Ralssolan.NP_522203.1.RSp0642_3_ser_TO_gly_dual'
[360] 'Strchrys.Q9L8H4.acmC_1_pro_DcL'
[361] 'Pseusyrin.NP_794446.1.m_1_leu_starter'
[362] 'Strprist.Q54959.snbC_2_abu_LcL'
[363] 'Photlumin.NP_929905.1.m_4_trp_TO_val_dual'
[364] 'Mycotuber.NP_216896.1.mbtE_1_lys_LcL'
[365] 'Pseufluor.YP_259253.1.m_1_thr_dual'
[366] 'Mycotuber.NP_216899.1.mbtB_1_ser-thr_cyc'
[367] 'Nocafarci.YP_121249.1.m_9_thr_TO_ser_LcL'
[368] 'Mycobovis.NP_856049.1.mbtF_1_lys_Epi'
[369] 'Bacianthr.NP_844754.1.dhbF_2_gly_TO_thr_LcL'
[370] 'Salmtyphi.NP_459580.1.entF_1_ser_starter'
[371] 'Yerspesti.NP_405472.1.irp2__cys_TO_cyc'
[372] 'Actteich.Q70AZ7.m_2_hpg_teico_tcp11_Epi'
[373] 'Yerspseud.YP_071788.1.m_2_hyb_cyc'
[374] 'Burkpseud.YP_108312.1.m_3_leu_TO_leu_LcL'
[375] 'Bacisubti.NP_388231.1.srfAB_2_val_TO_asp_LcL'
[376] 'Mycoavium.NP_960176.1.pstA_3_arg_TO_thr_LcL'
[377] 'Bacisubti.NP_388231.1.srfAB_3_leu_Epi'
[378] 'Erwicarot.YP_049592.1.m_6_val_leu_ile_abu_iva_TO_ser_dual'
[379] 'Mycobovis.NP_856050.1.mbtE__lys_TO__LcL'
[380] 'Strecoeli.NP_631721.1.m_2_cys_TO_cys_cyc'
[381] 'Nostsp.Q9RAH4.m_2_ile_TO_ser_LcL'
[382] 'Photlumin.NP_928235.1.m_1_gly_ala_val_leu_ile_abu_iva_LcL'
[383] 'Nostsp.NP_486685.1.m_1_ala_LcL'
[384] 'Bacisubti.NP_389714.1.ppsC_2_val_Epi'
[385] 'Pseusyrin.NP_794271.1.m_2_dhb_sal_TO_ser_LcL'
[386] 'Nostsp.NP_486684.1.m_1_gly_LcL'
[387] 'Pseuaerug.NP_251092.1.m_4_ser_TO_dhb_sal_DCL'
[388] 'Erwicarot.YP_049592.1.m_5_tyr_bht_TO_val_leu_ile_abu_iva_dual'
[389] 'Pseufluor.YP_261190.1.m_1_ala_LcL'
[390] 'Strlaven.Q93N87.m_2_hpg_glyco_compl_3_Epi'
[391] 'Nocafarci.YP_121279.1.m__gly_ala_TO__LcL'
[392] 'Strecoeli.NP_627444.1.m_3_asn_Epi'
[393] 'Strprist.O07944.snbDE_1_pro_DcL'
[394] 'Pseufluor.YP_261190.1.m_3_val_leu_ile_abu_iva_TO_asp_asn_DCL'
[395] 'Bacisubti.NP_388233.1.srfAC_1_leu_DcL'
[396] 'Bacicereu_3.YP_083311.1.dhbF_2_NA_TO_trp_DCL'
[397] 'Bacicereu_3.YP_083310.1.dhbF_2_asn_TO_lys_DCL'
[398] 'Pseusyrin_2.YP_274154.1.m_1_asp_Epi'
[399] 'Lactplant.NP_784351.1.npsA__gly_TO__LcL'
[400] 'Pseufluor.YP_259253.1.m_4_leu_TO_ser_dual'
[401] 'Burkpseud.YP_108824.1.m_1_gly_ala_LcL'
[402] 'Nocafarci.YP_119006.1.m_1_tyr_Epi'
[403] 'Photlumin.NP_929905.1.m_15_val_TO_val_dual'
[404] 'Strlaven.Q93N87.m_1_hpg_glyco_comC_DcL'
[405] 'Mycoavium.NP_961107.1.mbtE_1_lys_LcL'
[406] 'Pseuaerug.NP_251092.1.m_3_ser_Epi'
[407] 'Mycobovis.NP_856050.1.mbtE_1_lys_LcL'
[408] 'Mycoavium.NP_960176.1.pstA_1_phe_starter'
[409] 'Photlumin.NP_930749.1.m_1_pro_pip_LcL'
[410] 'Ralssolan.NP_522203.1.RSp0642_2_val_TO_ser_LcL'
[411] 'Streaverm.NP_821778.1.nrps6_1_dhpg_dpg_hpg_starter'
[412] 'Pseusyrin_2.YP_273985.1.m_1_val_leu_ile_abu_iva_LcL'
[413] 'Baciliche.YP_090053.1.m_2_val_TO_asp_LcL'
[414] 'Bacicereu_3.YP_083312.1.dhbF_1_leu_Epi'
[415] 'Mycoavium.NP_960176.1.pstA_2_phe_TO_arg_DCL'
[416] 'Pseuaerug.NP_252915.1.pchF_1_cys_cyc'
[417] 'Yerspseud.YP_070123.1.irp1_hyb_cyc'
[418] 'Nostsp.NP_486683.1.m_1_ser'
[419] 'Bacianthr_2.YP_028469.1.m_2_gly_TO_thr_LcL'
[420] 'Nocafarci.YP_121278.1.m_7_aad_TO_val_LcL'
[421] 'Chroviola.NP_902473.1.m_2_dab_TO_ser_dual'
[422] 'Bacisubti.NP_389714.1.ppsC_2_glu_TO_val_LcL'
[423] 'Therfusca.YP_289923.1.m_2_asp_asn_TO_gly_DCL'
[424] 'Vibrchole.NP_231840.1.m_1_thr_cyc'
[425] 'Baciliche.YP_090052.1.m_1_gln_starter'
[426] 'Burkpseud.YP_108378.1.m_3_asp_TO_ser_DCL'
[427] 'Actteich.Q70AZ7.m_1_hpg_teico_tcp11_Epi'
[428] 'Pseusyrin.NP_794446.1.m_3_ser_TO_asp_asn_glu_gln_aad_dual'
[429] 'Strecoeli.NP_624809.1.cch1_2_orn_TO_thr_DCL'
[430] 'Bradjapon.NP_768748.1.m_2_pro_TO_ser_LcL'
[431] 'Pseusyrin.NP_792634.1.m_2_leu_TO_thr_LcL'
[432] 'Pseufluor.YP_261190.1.m_2_ala_TO_val_leu_ile_abu_iva_DCL'
[433] 'Amybalhi.Q939Z0.m_1_hpg_balhi_bpsB_Epi'
[434] 'Pseusyrin.NP_792411.1.m__cys_TO_cyc'
[435] 'Burkpseud.YP_111641.1.m_3_thr_TO_leu_dual'
[436] 'Pseusyrin.NP_791957.1.pvsA_2_dhb_sal_Epi'
[437] 'Eschcoli_4.NP_754316.1.m_1_cys_cyc'
[438] 'Strecoeli.NP_733597.1.m_2_3-me-glu_TO_trp_LcL'
[439] 'Pseusyrin_2.YP_274151.1.m_1_val_leu_ile_abu_iva_LcL'
[440] 'Stapaureu_4.YP_039645.1.m_2_val_TO_phe_trp_phg_tyr_bht_LcL'
[441] 'Nostsp.Q9RAH2.m_1_leu_LcL'
[442] 'Pseuputid.NP_746336.1.ppsD_3_ser_TO_val_leu_ile_abu_iva_DcL'
[443] 'Pseusyrin.NP_791957.1.pvsA_3_dhb_sal_TO_dhpg_dpg_hpg_DCL'
[444] 'Therfusca.YP_289923.1.m_1_asp_asn_Epi'
[445] 'Bacisubti.NP_388230.1.srfAA_3_leu_Epi'
[446] 'Strprist.Q54959.snbC_1_thr_starter'
[447] 'Pseufluor.YP_261281.1.m_1__TO_glu_LcL'
[448] 'Nocafarci.YP_121249.1.m_1_aad_starter'
[449] 'Eschcoli_4.NP_754347.1.m_1_asn_starter'
[450] 'Nocafarci.YP_121249.1.m_12_aad_TO_ser_LcL'
[451] 'Pseuaerug.NP_252017.1.m_1_ser_starter'
[452] 'Nostsp.Q9RAH2.m_3_gly_TO_asn_LcL'
[453] 'Mycotuber_2.NP_336929.1.m_1_lys_LcL'
[454] 'Photlumin.NP_929146.1.m_1_thr_starter'
[455] 'Bacianthr.NP_844754.1.dhbF_1_gly_starter'
[456] 'Strecoeli.NP_627443.1.m_3_trp_Epi'
[457] 'Pseuaerug.NP_251114.1.m_2_dhb_sal_Epi'
[458] 'Chroviola.NP_902472.1.m_3_val_TO_ile_dual'
[459] 'Oceaiheye.NP_691879.1.dhbF_1_gly_starter'
[460] 'Baciliche.YP_090054.1.m_1_ile_DcL'
[461] 'Nocafarci.YP_116975.1.nbtD__hpg_TO__LcL'
[462] 'Eschcoli.NP_415118.1.entF_1_ser_starter'
[463] 'Ralssolan.NP_522203.1.RSp0642_5_ala_TO_ala-b_LcL'
[464] 'Nocafarci.YP_119328.1.m_1_ser_starter'
[465] 'Nocafarci.YP_116928.1.m_3_ser_TO_NA_LcL'
[466] 'Stapaureu.NP_373416.1.m_2_val_TO_phe_trp_phg_tyr_bht_LcL'
[467] 'Pseuputid.NP_746338.1.m_2_asp_TO_asp_asn_LcL'
[468] 'Pseusyrin_2.YP_274152.1.m_2_asp_TO_thr_DCL'
[469] 'Eschcoli_4.NP_754351.1.m_2_gly_TO_cys_cyc'
[470] 'Pseusyrin.NP_792634.1.m_5_leu_TO_leu_dual'
[471] 'Pseuaerug.NP_251092.1.m_1_ser_LcL'
[472] 'Pseuputid.NP_746336.1.ppsD_2_gly_TO_ser_LcL'
[473] 'Mycsmegm.Q9RLP6.m_3_ala_lipid_mps_Epi'
[474] 'Strecoeli.NP_624809.1.cch1_3_thr_TO_orn_DCL'
[475] 'Nocafarci.YP_121278.1.m_3_aad_TO_ser_LcL'
[476] 'Actteich.Q70AZ9.m_2_tyr_teico_tcp9_Epi'
[477] 'Yerspesti.NP_405472.1.irp2_1_cys_cyc'
[478] 'Burkpseud.YP_108377.1.m__val_leu_ile_abu_iva_TO__LcL'
[479] 'Strprist.O07944.snbDE_3_pip_LcL'
[480] 'Erwicarot.YP_049593.1.m_7_ser_TO_gly_dual'
[481] 'Nonsp.Q7WZ66.m_2_tyr_glyco_dbv25_Epi'
[482] 'Nostsp.NP_486684.1.m_2_gly_TO_ala_LcL'
[483] 'Photlumin.NP_930362.1.m_3_lys_TO_lys_dual'
[484] 'Stremutan.NP_721707.1.bacA2_2_val_TO_cys_LcL'
[485] 'Nocafarci.YP_119328.1.m_2_ser_TO_leu_LcL'
[486] 'Bacisubti.NP_389716.1.ppsA_1_glu_starter'
[487] 'Nocafarci.YP_117314.1.m_1_orn_lys_arg_starter'
[488] 'Coryjeike.YP_251606.1.dhbF_1_glu_starter'
[489] 'Baciliche.YP_090053.1.m_3_asp_TO_leu_LcL'
[490] 'Amybalhi.Q939Z0.m_2_hpg_balhi_bpsB_Epi'
[491] 'Photlumin.NP_928234.1.m_1_gly_ala_val_leu_ile_abu_iva_LcL'
[492] 'Pseufluor.YP_259254.1.m_1_leu_dual'
[493] 'Pseusyrin.NP_792633.1.m_1_leu_starter'
[494] 'Pseusyrin_2.YP_274154.1.m_1_asp_LcL'
[495] 'Nocafarci.YP_121278.1.m_6_ser_TO_aad_LcL'
[496] 'Burkpseud.YP_111203.1.m__CYS_TO__LcL'
[497] 'Nocafarci.YP_116929.1.m_5_ser_TO_pro_DCL'
[498] 'Bacithuri.YP_036474.1.entF_1_gly_starter'
[499] 'Nocafarci.YP_121249.1.m_3_gln_TO_ser_LcL'
[500] 'Nocafarci.YP_121279.1.m_5_thr_TO_gly_ala_LcL'
[501] 'Strtoyoc.Q8KLL5.m_1_hpg_glyco_staC_Epi'
[502] 'Bradjapon.NP_768748.1.m_3_ser_TO_phe_dual'
[503] 'Strchrys.O68487.acmB_1_thr_starter'
[504] 'Strecoeli.NP_631721.1.m_1_cys_cyc'
[505] 'Nocafarci.YP_121249.1.m_10_ser_TO_NA_LcL'
[506] 'Erwicarot.YP_048598.1.entF_1_tyr_bht_starter'
[507] 'Stremutan.NP_721706.1.bacD_1_gly_LcL'
[508] 'Baciliche.YP_093405.1.dhbF_1_gly_starter'
[509] 'Burkpseud.YP_108378.1.m_2_dhb_sal_TO_asp_LcL'
[510] 'Mycoavium.NP_960354.1.m_5_gly_ala_val_leu_ile_abu_iva_TO_gly_ala_val_leu_ile_abu_iva_LcL'
[511] 'Pseufluor.YP_261191.1.m_2_thr_TO_ala_LcL'
[512] 'Bacisubti.NP_389713.1.ppsD_2_pro_TO_glu_LcL'
[513] 'Strecoeli.NP_627444.1.m_2_asp_TO_gly_LCL'
[514] 'Brevbrevi.P0C064.m_2_pro_TO_val_LcL'
[515] 'Burkpseud.YP_111203.1.m_1_CYS'
[516] 'Pseuputid.NP_746359.1.m_2_glu_TO_dhb_sal_LcL'
[517] 'Bacisubti.NP_388230.1.srfAA_3_leu_TO_leu_LcL'
[518] 'Photlumin.NP_930751.1.m_1_gly_LcL'
[519] 'Strchrys.O68487.acmB_2_val_LcL'
[520] 'Photlumin.NP_929905.1.m_8_val_TO_thr_dual'
[521] 'Baciliche.YP_077640.1.lchAA_2_gln_TO_leu_LcL'
[522] 'Photlumin.NP_929905.1.m_9_thr_TO_val_dual'
[523] 'Burkpseud.YP_111640.1.m_1_thr_dual'
[524] 'Stapaureu_5.YP_042276.1.m_2_val_TO_phe_trp_phg_tyr_bht_LcL'
[525] 'Streaverm.NP_824819.1.nrps2-1_1_thr_LcL'
;
END; [Taxa]
BEGIN Trees;
PROPERTIES partialtrees;
TRANSLATE
	 'Nostsp.Q9RAH4.m_4_pro_TO_leu_LcL'	'Nostsp.Q9RAH4.m_4_pro_TO_leu_LcL',
	 'Bacicereu_3.YP_083311.1.dhbF_1_NA_LcL'	'Bacicereu_3.YP_083311.1.dhbF_1_NA_LcL',
	 'Pseusyrin.NP_792634.1.m_3_thr_TO_val_dual'	'Pseusyrin.NP_792634.1.m_3_thr_TO_val_dual',
	 'Yerspesti.NP_405471.1.irp1_hyb_cyc'	'Yerspesti.NP_405471.1.irp1_hyb_cyc',
	 'Photlumin.NP_929905.1.m_11_trp_TO_val_dual'	'Photlumin.NP_929905.1.m_11_trp_TO_val_dual',
	 'Photlumin.NP_928233.1.m_1_gly_ala_val_leu_ile_abu_iva_LcL'	'Photlumin.NP_928233.1.m_1_gly_ala_val_leu_ile_abu_iva_LcL',
	 'Bacicereu_2.NP_832215.1.m_2_gly_ala_TO_ala_LcL'	'Bacicereu_2.NP_832215.1.m_2_gly_ala_TO_ala_LcL',
	 'Photlumin.NP_930752.1.m_1_lys_starter'	'Photlumin.NP_930752.1.m_1_lys_starter',
	 'Agrotumef.NP_534166.1.m_1_gly_LcL'	'Agrotumef.NP_534166.1.m_1_gly_LcL',
	 'Nocafarci.YP_121249.1.m_4_ser_TO_ser_LcL'	'Nocafarci.YP_121249.1.m_4_ser_TO_ser_LcL',
	 'Strecoeli.NP_627443.1.m_6_hpg_Epi'	'Strecoeli.NP_627443.1.m_6_hpg_Epi',
	 'Pseuaerug.NP_251090.1.m_1_dhb_sal_LcL'	'Pseuaerug.NP_251090.1.m_1_dhb_sal_LcL',
	 'Nocafarci.YP_117314.1.m_3_gly_ala_val_leu_ile_abu_iva_TO_phe_trp_phg_tyr_bht_LcL'	'Nocafarci.YP_117314.1.m_3_gly_ala_val_leu_ile_abu_iva_TO_phe_trp_phg_tyr_bht_LcL',
	 'Chroviola.NP_902472.1.m_2_thr_TO_val_dual'	'Chroviola.NP_902472.1.m_2_thr_TO_val_dual',
	 'Pseusyrin.NP_794446.1.m_4_asp_asn_glu_gln_aad_TO_ser_LcL'	'Pseusyrin.NP_794446.1.m_4_asp_asn_glu_gln_aad_TO_ser_LcL',
	 'Photlumin.NP_930752.1.m_3_NA_TO_ala_LcL'	'Photlumin.NP_930752.1.m_3_NA_TO_ala_LcL',
	 'Pseuaerug.NP_251092.1.m_3_dhb_sal_TO_ser_LcL'	'Pseuaerug.NP_251092.1.m_3_dhb_sal_TO_ser_LcL',
	 'Baciliche.YP_077641.1.lchAB_2_val_TO_asp_LcL'	'Baciliche.YP_077641.1.lchAB_2_val_TO_asp_LcL',
	 'Pseusyrin_2.YP_274139.1.m_3_dhb_sal_TO_dhpg_dpg_hpg_DCL'	'Pseusyrin_2.YP_274139.1.m_3_dhb_sal_TO_dhpg_dpg_hpg_DCL',
	 'Pseufluor.YP_259252.1.m_1_leu_starter'	'Pseufluor.YP_259252.1.m_1_leu_starter',
	 'Erwicarot.YP_049592.1.m_1_thr_LcL'	'Erwicarot.YP_049592.1.m_1_thr_LcL',
	 'Strchrys.Q9L8H4.acmC_3_val_LcL'	'Strchrys.Q9L8H4.acmC_3_val_LcL',
	 'Photlumin.NP_930489.1.m_5_trp_TO_trp_dual'	'Photlumin.NP_930489.1.m_5_trp_TO_trp_dual',
	 'Nocafarci.YP_119006.1.m_5_leu_TO_NA_LcL'	'Nocafarci.YP_119006.1.m_5_leu_TO_NA_LcL',
	 'Brevbrevi.P0C064.m_4_ORN_TO_LEU_LcL'	'Brevbrevi.P0C064.m_4_ORN_TO_LEU_LcL',
	 'Photlumin.NP_930489.1.m_4_phe_TO_trp_dual'	'Photlumin.NP_930489.1.m_4_phe_TO_trp_dual',
	 'Nocafarci.YP_121249.1.m_8_ser_TO_thr_LcL'	'Nocafarci.YP_121249.1.m_8_ser_TO_thr_LcL',
	 'Nocafarci.YP_117314.1.m_1_orn_lys_arg_Epi'	'Nocafarci.YP_117314.1.m_1_orn_lys_arg_Epi',
	 'Bacisubti.NP_389715.1.ppsB_2_thr_Epi'	'Bacisubti.NP_389715.1.ppsB_2_thr_Epi',
	 'Baciliche.YP_090052.1.m_2_gln_TO_leu_LcL'	'Baciliche.YP_090052.1.m_2_gln_TO_leu_LcL',
	 'Baciliche.YP_090053.1.m_3_leu_Epi'	'Baciliche.YP_090053.1.m_3_leu_Epi',
	 'Agrotumef.NP_534171.1.m_1_bht_LcL'	'Agrotumef.NP_534171.1.m_1_bht_LcL',
	 'Photlumin.NP_929905.1.m_12_val_TO_thr_LcL'	'Photlumin.NP_929905.1.m_12_val_TO_thr_LcL',
	 'Pseufluor.YP_259252.1.m_2_leu_TO_asp_dual'	'Pseufluor.YP_259252.1.m_2_leu_TO_asp_dual',
	 'Mycoavium.NP_961107.1.mbtE__lys_TO__LcL'	'Mycoavium.NP_961107.1.mbtE__lys_TO__LcL',
	 'Nonsp.Q7WZ74.m_1_hpg_glyco_dbv17_Epi'	'Nonsp.Q7WZ74.m_1_hpg_glyco_dbv17_Epi',
	 'Erwicarot.YP_048600.1.m_1_NA_LcL'	'Erwicarot.YP_048600.1.m_1_NA_LcL',
	 'Photlumin.NP_929905.1.m_14_trp_TO_val_LcL'	'Photlumin.NP_929905.1.m_14_trp_TO_val_LcL',
	 'Pseusyrin.NP_791957.1.pvsA_2_glu_TO_dhb_sal_LcL'	'Pseusyrin.NP_791957.1.pvsA_2_glu_TO_dhb_sal_LcL',
	 'Pseufluor.YP_259253.1.m_3_ile_TO_leu_dual'	'Pseufluor.YP_259253.1.m_3_ile_TO_leu_dual',
	 'Pseusyrin.NP_791971.1.m_1_thr_LcL'	'Pseusyrin.NP_791971.1.m_1_thr_LcL',
	 'Photprofu.YP_129881.1.m_1_cys_cyc'	'Photprofu.YP_129881.1.m_1_cys_cyc',
	 'Nostsp.NP_486688.1.m_2_ser_TO_val_LcL'	'Nostsp.NP_486688.1.m_2_ser_TO_val_LcL',
	 'Salmenter.NP_455165.1.entF_1_ser_starter'	'Salmenter.NP_455165.1.entF_1_ser_starter',
	 'Photlumin.NP_930355.1.m_4_val_leu_ile_abu_iva_TO_val_dual'	'Photlumin.NP_930355.1.m_4_val_leu_ile_abu_iva_TO_val_dual',
	 'Photlumin.NP_929905.1.m_6_bht_TO_trp_dual'	'Photlumin.NP_929905.1.m_6_bht_TO_trp_dual',
	 'Pseusp.Q84BQ6.arfA_1_leu_starter'	'Pseusp.Q84BQ6.arfA_1_leu_starter',
	 'Strecoeli.NP_627443.1.m_3_thr_TO_trp_LcL'	'Strecoeli.NP_627443.1.m_3_thr_TO_trp_LcL',
	 'Nocafarci.YP_116975.1.nbtD_1_hpg_LcL'	'Nocafarci.YP_116975.1.nbtD_1_hpg_LcL',
	 'Nocafarci.YP_117314.1.m_3_phe_trp_phg_tyr_bht_Epi'	'Nocafarci.YP_117314.1.m_3_phe_trp_phg_tyr_bht_Epi',
	 'Pseusyrin.NP_791970.1.m_1_asp_LcL'	'Pseusyrin.NP_791970.1.m_1_asp_LcL',
	 'Nocafarci.YP_119006.1.m_4_gly_ala_val_leu_ile_abu_iva_TO_leu_LcL'	'Nocafarci.YP_119006.1.m_4_gly_ala_val_leu_ile_abu_iva_TO_leu_LcL',
	 'Pseusyrin_2.YP_274153.1.m_2_thr_TO_ser_LcL'	'Pseusyrin_2.YP_274153.1.m_2_thr_TO_ser_LcL',
	 'Nocafarci.YP_121249.1.m_7_val_leu_ile_abu_iva_TO_ser_DCL'	'Nocafarci.YP_121249.1.m_7_val_leu_ile_abu_iva_TO_ser_DCL',
	 'Nocafarci.YP_116977.1.nbtF_1_cys_cyc'	'Nocafarci.YP_116977.1.nbtF_1_cys_cyc',
	 'Mycobovis.NP_856053.1.mbtB_1_ser-thr_cyc'	'Mycobovis.NP_856053.1.mbtB_1_ser-thr_cyc',
	 'Nocafarci.YP_116928.1.m_2_val_leu_ile_abu_iva_TO_ser_LcL'	'Nocafarci.YP_116928.1.m_2_val_leu_ile_abu_iva_TO_ser_LcL',
	 'Mycotuber_2.NP_336929.1.m__lys_TO__LcL'	'Mycotuber_2.NP_336929.1.m__lys_TO__LcL',
	 'Nocafarci.YP_121249.1.m_6_val_leu_ile_abu_iva_Epi'	'Nocafarci.YP_121249.1.m_6_val_leu_ile_abu_iva_Epi',
	 'Burkmalle.YP_106219.1.m__ser_TO__dual'	'Burkmalle.YP_106219.1.m__ser_TO__dual',
	 'Bacicereu_3.YP_083310.1.dhbF_1_asn_LcL'	'Bacicereu_3.YP_083310.1.dhbF_1_asn_LcL',
	 'Strecoeli.NP_627444.1.m_1_asp_DcL'	'Strecoeli.NP_627444.1.m_1_asp_DcL',
	 'Chroviola.NP_901903.1.cbsF_1_asp_asn_Epi'	'Chroviola.NP_901903.1.cbsF_1_asp_asn_Epi',
	 'Pseufluor.YP_259253.1.m_2_thr_TO_ile_dual'	'Pseufluor.YP_259253.1.m_2_thr_TO_ile_dual',
	 'Photlumin.NP_930355.1.m_2_lys_TO_val_dual'	'Photlumin.NP_930355.1.m_2_lys_TO_val_dual',
	 'Mycoavium.NP_960354.1.m_1_gly_ala_Epi'	'Mycoavium.NP_960354.1.m_1_gly_ala_Epi',
	 'Eschcoli_4.NP_754351.1.m_1_gly_LcL'	'Eschcoli_4.NP_754351.1.m_1_gly_LcL',
	 'Nocafarci.YP_116929.1.m_2_val_leu_ile_abu_iva_TO_ser_LcL'	'Nocafarci.YP_116929.1.m_2_val_leu_ile_abu_iva_TO_ser_LcL',
	 'Bacisubti.NP_389712.1.ppsE_1_ile_DcL'	'Bacisubti.NP_389712.1.ppsE_1_ile_DcL',
	 'Nostsp.NP_486687.1.m_1_gly'	'Nostsp.NP_486687.1.m_1_gly',
	 'Pseusyrin_2.YP_274153.1.m_1_thr_LcL'	'Pseusyrin_2.YP_274153.1.m_1_thr_LcL',
	 'Bacisubti.NP_389715.1.ppsB_1_tyr_DcL'	'Bacisubti.NP_389715.1.ppsB_1_tyr_DcL',
	 'Strlaven.Q93N87.m_1_hpg_glyco_compl_3_Epi'	'Strlaven.Q93N87.m_1_hpg_glyco_compl_3_Epi',
	 'Mycotuber_2.NP_336928.1.m_1_lys_Epi'	'Mycotuber_2.NP_336928.1.m_1_lys_Epi',
	 'Pseufluor.YP_261281.1.m_3_dhb_sal_TO_dhpg_dpg_hpg_DCL'	'Pseufluor.YP_261281.1.m_3_dhb_sal_TO_dhpg_dpg_hpg_DCL',
	 'Burkpseud.YP_108377.1.m_1_val_leu_ile_abu_iva_LcL'	'Burkpseud.YP_108377.1.m_1_val_leu_ile_abu_iva_LcL',
	 'Baciliche.YP_077640.1.lchAA_3_leu_Epi'	'Baciliche.YP_077640.1.lchAA_3_leu_Epi',
	 'Amyorien.O52819.m_2_bht_vanco_cepA_Epi'	'Amyorien.O52819.m_2_bht_vanco_cepA_Epi',
	 'Bacisubti.NP_389714.1.ppsC_1_glu_DcL'	'Bacisubti.NP_389714.1.ppsC_1_glu_DcL',
	 'Nocafarci.YP_119328.1.m_3_leu_TO_val_leu_ile_abu_iva_LcL'	'Nocafarci.YP_119328.1.m_3_leu_TO_val_leu_ile_abu_iva_LcL',
	 'Nocafarci.YP_116927.1.m_2_dhpg_dpg_hpg_TO_ser_LcL'	'Nocafarci.YP_116927.1.m_2_dhpg_dpg_hpg_TO_ser_LcL',
	 'Mycsmegm.Q9RLP6.m_1_phe_lipid_mps_Epi'	'Mycsmegm.Q9RLP6.m_1_phe_lipid_mps_Epi',
	 'Pseusyrin.NP_791972.1.m_2_asp_TO_ser_DCL'	'Pseusyrin.NP_791972.1.m_2_asp_TO_ser_DCL',
	 'Pseusyrin_2.YP_274139.1.m_2_glu_TO_dhb_sal_LcL'	'Pseusyrin_2.YP_274139.1.m_2_glu_TO_dhb_sal_LcL',
	 'Mycoavium.NP_961105.1.mbtF_1_lys'	'Mycoavium.NP_961105.1.mbtF_1_lys',
	 'Ralssolan.NP_522203.1.RSp0642_1_val_dual'	'Ralssolan.NP_522203.1.RSp0642_1_val_dual',
	 'Bacianthr_3.YP_019016.1.dhbF_2_gly_TO_thr_LcL'	'Bacianthr_3.YP_019016.1.dhbF_2_gly_TO_thr_LcL',
	 'Baciliche.YP_077641.1.lchAB_3_asp_TO_leu_LcL'	'Baciliche.YP_077641.1.lchAB_3_asp_TO_leu_LcL',
	 'Pseusyrin_2.YP_274152.1.m_1_asp_LcL'	'Pseusyrin_2.YP_274152.1.m_1_asp_LcL',
	 'Photlumin.NP_928235.1.m__gly_ala_val_leu_ile_abu_iva_TO__LcL'	'Photlumin.NP_928235.1.m__gly_ala_val_leu_ile_abu_iva_TO__LcL',
	 'Photlumin.NP_929572.1.m__cys_TO_cyc'	'Photlumin.NP_929572.1.m__cys_TO_cyc',
	 'Nocafarci.YP_116926.1.m_2_pro_pip_TO_aad_LcL'	'Nocafarci.YP_116926.1.m_2_pro_pip_TO_aad_LcL',
	 'Bacicereu_2.NP_832218.1.m_2_gln_Epi'	'Bacicereu_2.NP_832218.1.m_2_gln_Epi',
	 'Burkpseud.YP_111641.1.m_4_leu_TO_dab_LcL'	'Burkpseud.YP_111641.1.m_4_leu_TO_dab_LcL',
	 'Burkpseud.YP_110607.1.pchE_1_cys_cyc'	'Burkpseud.YP_110607.1.pchE_1_cys_cyc',
	 'Burkpseud.YP_110608.1.pchF_1_cys_cyc'	'Burkpseud.YP_110608.1.pchF_1_cys_cyc',
	 'Burkpseud.YP_111641.1.m_2_glu_gln_TO_thr_LcL'	'Burkpseud.YP_111641.1.m_2_glu_gln_TO_thr_LcL',
	 'Pseusyrin_3.O85168.syr.m_5_arg_LcL'	'Pseusyrin_3.O85168.syr.m_5_arg_LcL',
	 'Nocafarci.YP_121279.1.m_3_tyr_bht_TO_ser_LcL'	'Nocafarci.YP_121279.1.m_3_tyr_bht_TO_ser_LcL',
	 'Burkmalle.YP_106219.1.m_1_ser_starter'	'Burkmalle.YP_106219.1.m_1_ser_starter',
	 'Strprist.Q54959.snbC_2_abu_Epi'	'Strprist.Q54959.snbC_2_abu_Epi',
	 'Chroviola.NP_902473.1.m_1_dab_LcL'	'Chroviola.NP_902473.1.m_1_dab_LcL',
	 'Agrotumef.NP_534179.1.m_2_ala_Epi'	'Agrotumef.NP_534179.1.m_2_ala_Epi',
	 'Nostsp.Q9RAH4.m_3_ser_TO_pro_LcL'	'Nostsp.Q9RAH4.m_3_ser_TO_pro_LcL',
	 'Nocafarci.YP_121249.1.m_12_ser_Epi'	'Nocafarci.YP_121249.1.m_12_ser_Epi',
	 'Photlumin.NP_929905.1.m_2_trp_TO_ala_dual'	'Photlumin.NP_929905.1.m_2_trp_TO_ala_dual',
	 'Mycobovis.NP_856049.1.mbtF_1_lys'	'Mycobovis.NP_856049.1.mbtF_1_lys',
	 'Strecoeli.NP_627443.1.m_2_ser_TO_thr_LcL'	'Strecoeli.NP_627443.1.m_2_ser_TO_thr_LcL',
	 'Erwicarot.YP_049593.1.m_5_gly_ala_val_leu_ile_abu_iva_TO_glu_dual'	'Erwicarot.YP_049593.1.m_5_gly_ala_val_leu_ile_abu_iva_TO_glu_dual',
	 'Burkmalle.YP_106216.1.m_2_glu_TO_gly_dual'	'Burkmalle.YP_106216.1.m_2_glu_TO_gly_dual',
	 'Pseufluor.YP_261191.1.m_1_thr_LcL'	'Pseufluor.YP_261191.1.m_1_thr_LcL',
	 'Bacisubti.NP_389713.1.ppsD_1_pro_DcL'	'Bacisubti.NP_389713.1.ppsD_1_pro_DcL',
	 'Pseusyrin.NP_792633.1.m_3_leu_TO_gln_dual'	'Pseusyrin.NP_792633.1.m_3_leu_TO_gln_dual',
	 'Baciliche.YP_093405.1.dhbF_2_gly_TO_thr_LcL'	'Baciliche.YP_093405.1.dhbF_2_gly_TO_thr_LcL',
	 'Pseusyrin.NP_792633.1.m_2_leu_TO_leu_dual'	'Pseusyrin.NP_792633.1.m_2_leu_TO_leu_dual',
	 'Pseuputid.NP_746338.1.m_1_asp_LcL'	'Pseuputid.NP_746338.1.m_1_asp_LcL',
	 'Nostsp.Q9RAH1.m_1_TYR_LcL'	'Nostsp.Q9RAH1.m_1_TYR_LcL',
	 'Burkpseud.YP_108378.1.m_2_asp_Epi'	'Burkpseud.YP_108378.1.m_2_asp_Epi',
	 'Pseusyrin_2.YP_273984.1.m_3_pro_TO_cys_cyc'	'Pseusyrin_2.YP_273984.1.m_3_pro_TO_cys_cyc',
	 'Therfusca.YP_289923.1.m_1_asp_asn_starter'	'Therfusca.YP_289923.1.m_1_asp_asn_starter',
	 'Baciliche.YP_077641.1.lchAB_1_val_DcL'	'Baciliche.YP_077641.1.lchAB_1_val_DcL',
	 'Pseusyrin_2.YP_274154.1.m_2_asp_TO_ser_DCL'	'Pseusyrin_2.YP_274154.1.m_2_asp_TO_ser_DCL',
	 'Nocafarci.YP_121279.1.m_2_ser_TO_tyr_bht_LcL'	'Nocafarci.YP_121279.1.m_2_ser_TO_tyr_bht_LcL',
	 'Therfusca.YP_289921.1.m_1_orn'	'Therfusca.YP_289921.1.m_1_orn',
	 'Mycsmegm.O87314.m_1_orn_sidero_fxbC_Epi'	'Mycsmegm.O87314.m_1_orn_sidero_fxbC_Epi',
	 'Photlumin.NP_930489.1.m_3_trp_TO_phe_LcL'	'Photlumin.NP_930489.1.m_3_trp_TO_phe_LcL',
	 'Chroviola.NP_901903.1.cbsF_1_asp_asn_starter'	'Chroviola.NP_901903.1.cbsF_1_asp_asn_starter',
	 'Pseufluor.YP_260595.1.pchF_1_cys_cyc'	'Pseufluor.YP_260595.1.pchF_1_cys_cyc',
	 'Pseusyrin.NP_791970.1.m_2_asp_TO_thr_DCL'	'Pseusyrin.NP_791970.1.m_2_asp_TO_thr_DCL',
	 'Streaverm.NP_824335.1.nrps3-3_1_NA_LcL'	'Streaverm.NP_824335.1.nrps3-3_1_NA_LcL',
	 'Mycsmegm.O87314.m_3_orn_sidero_fxbC_DcL'	'Mycsmegm.O87314.m_3_orn_sidero_fxbC_DcL',
	 'Nocafarci.YP_121278.1.m_2_ser_TO_aad_LcL'	'Nocafarci.YP_121278.1.m_2_ser_TO_aad_LcL',
	 'Yerspesti.NP_404404.1.m_1_cys_cyc'	'Yerspesti.NP_404404.1.m_1_cys_cyc',
	 'Bacicereu.NP_978712.1.dhbF_2_gly_TO_thr_LcL'	'Bacicereu.NP_978712.1.dhbF_2_gly_TO_thr_LcL',
	 'Erwicarot.YP_049593.1.m_1_gln_starter'	'Erwicarot.YP_049593.1.m_1_gln_starter',
	 'Mycotuber_2.NP_336928.1.m_1_lys'	'Mycotuber_2.NP_336928.1.m_1_lys',
	 'Pseuaerug.NP_251089.1.pvdD_2_thr_TO_thr_LcL'	'Pseuaerug.NP_251089.1.pvdD_2_thr_TO_thr_LcL',
	 'Nostsp.NP_486685.1.m_2_ala_TO_cys_cyc'	'Nostsp.NP_486685.1.m_2_ala_TO_cys_cyc',
	 'Pseufluor.YP_261281.1.m_2_dhb_sal_Epi'	'Pseufluor.YP_261281.1.m_2_dhb_sal_Epi',
	 'Streaverm.NP_824820.1.nrps2-2_2_gln_TO_asn_LcL'	'Streaverm.NP_824820.1.nrps2-2_2_gln_TO_asn_LcL',
	 'Chroviola.NP_902472.1.m_1_thr_dual'	'Chroviola.NP_902472.1.m_1_thr_dual',
	 'Mycotuber.NP_216895.1.mbtF_1_lys_Epi'	'Mycotuber.NP_216895.1.mbtF_1_lys_Epi',
	 'Ralssolan.NP_522203.1.RSp0642_4_gly_TO_ala_LcL'	'Ralssolan.NP_522203.1.RSp0642_4_gly_TO_ala_LcL',
	 'Yerspseud.YP_070124.1.irp2__cys_TO_cyc'	'Yerspseud.YP_070124.1.irp2__cys_TO_cyc',
	 'Mycoavium.NP_960354.1.m_4_gly_ala_TO_gly_ala_val_leu_ile_abu_iva_LcL'	'Mycoavium.NP_960354.1.m_4_gly_ala_TO_gly_ala_val_leu_ile_abu_iva_LcL',
	 'Strtoyoc.Q8KLL4.m_1_dhpg_glyco_staB_DcL'	'Strtoyoc.Q8KLL4.m_1_dhpg_glyco_staB_DcL',
	 'Bacithuri.YP_036474.1.entF_2_gly_TO_thr_LcL'	'Bacithuri.YP_036474.1.entF_2_gly_TO_thr_LcL',
	 'Bacicereu_3.YP_083722.1.entF_2_gly_TO_thr_LcL'	'Bacicereu_3.YP_083722.1.entF_2_gly_TO_thr_LcL',
	 'Agrotumef.NP_534179.1.m_2_gly_TO_ala_LcL'	'Agrotumef.NP_534179.1.m_2_gly_TO_ala_LcL',
	 'Pseusyrin.NP_794272.1.m_2_gly_TO_pro_LcL'	'Pseusyrin.NP_794272.1.m_2_gly_TO_pro_LcL',
	 'Burkpseud.YP_111640.1.m_4_glu_TO_gly_dual'	'Burkpseud.YP_111640.1.m_4_glu_TO_gly_dual',
	 'Photlumin.NP_929905.1.m_3_ala_TO_trp_LcL'	'Photlumin.NP_929905.1.m_3_ala_TO_trp_LcL',
	 'Nocafarci.YP_116929.1.m_3_ser_TO_gly_ala_val_leu_ile_abu_iva_LcL'	'Nocafarci.YP_116929.1.m_3_ser_TO_gly_ala_val_leu_ile_abu_iva_LcL',
	 'Stremutan.NP_721709.1.bacA1_2_leu_TO_ser_LcL'	'Stremutan.NP_721709.1.bacA1_2_leu_TO_ser_LcL',
	 'Burkpseud.YP_108312.1.m_5_orn_lys_arg_TO_dhpg_dpg_hpg_LcL'	'Burkpseud.YP_108312.1.m_5_orn_lys_arg_TO_dhpg_dpg_hpg_LcL',
	 'Strtoyoc.Q8KLL5.m_2_hpg_glyco_staC_Epi'	'Strtoyoc.Q8KLL5.m_2_hpg_glyco_staC_Epi',
	 'Bacisubti.NP_389715.1.ppsB_2_tyr_TO_thr_LcL'	'Bacisubti.NP_389715.1.ppsB_2_tyr_TO_thr_LcL',
	 'Nocafarci.YP_121249.1.m_5_ser_TO_thr_LcL'	'Nocafarci.YP_121249.1.m_5_ser_TO_thr_LcL',
	 'Pseusyrin.NP_791972.1.m_1_asp_Epi'	'Pseusyrin.NP_791972.1.m_1_asp_Epi',
	 'Mycotuber.NP_216895.1.mbtF_1_lys'	'Mycotuber.NP_216895.1.mbtF_1_lys',
	 'Yerspseud.YP_070124.1.irp2_1_cys_cyc'	'Yerspseud.YP_070124.1.irp2_1_cys_cyc',
	 'Stapepide.YP_189887.1.m_2_val_TO_phe_trp_phg_tyr_bht_LcL'	'Stapepide.YP_189887.1.m_2_val_TO_phe_trp_phg_tyr_bht_LcL',
	 'Burkpseud.YP_111273.1.m_1_thr_starter'	'Burkpseud.YP_111273.1.m_1_thr_starter',
	 'Photprofu.YP_129880.1.m_2_hyb_cyc'	'Photprofu.YP_129880.1.m_2_hyb_cyc',
	 'Mycotuber.NP_216896.1.mbtE__lys_TO__LcL'	'Mycotuber.NP_216896.1.mbtE__lys_TO__LcL',
	 'Bacisubti.NP_389713.1.ppsD_3_tyr_Epi'	'Bacisubti.NP_389713.1.ppsD_3_tyr_Epi',
	 'Pseusyrin.NP_792411.1.m_1_cys_cyc'	'Pseusyrin.NP_792411.1.m_1_cys_cyc',
	 'Strecoeli.NP_627443.1.m_6_asp_TO_hpg_LCL'	'Strecoeli.NP_627443.1.m_6_asp_TO_hpg_LCL',
	 'Mycsmegm.O87314.m_2_thr_sidero_fxbC_Epi'	'Mycsmegm.O87314.m_2_thr_sidero_fxbC_Epi',
	 'Photlumin.NP_930489.1.m_2_val_TO_trp_dual'	'Photlumin.NP_930489.1.m_2_val_TO_trp_dual',
	 'Mycsmegm.Q9RLP6.m_2_thr_lipid_mps_Epi'	'Mycsmegm.Q9RLP6.m_2_thr_lipid_mps_Epi',
	 'Nostsp.NP_486688.1.m_1_ser'	'Nostsp.NP_486688.1.m_1_ser',
	 'Burkpseud.YP_111642.1.m_3_glu_TO_ser_LcL'	'Burkpseud.YP_111642.1.m_3_glu_TO_ser_LcL',
	 'Strchrys.Q9L8H4.acmC_2_gly_LcL'	'Strchrys.Q9L8H4.acmC_2_gly_LcL',
	 'Photlumin.NP_930751.1.m_3_orn_TO_pro_dual'	'Photlumin.NP_930751.1.m_3_orn_TO_pro_dual',
	 'Baciliche.YP_080976.1.dhbF_2_gly_TO_thr_LcL'	'Baciliche.YP_080976.1.dhbF_2_gly_TO_thr_LcL',
	 'Burkpseud.YP_111642.1.m_2_ser_TO_glu_dual'	'Burkpseud.YP_111642.1.m_2_ser_TO_glu_dual',
	 'Pseusyrin_2.YP_274152.1.m_1_asp_Epi'	'Pseusyrin_2.YP_274152.1.m_1_asp_Epi',
	 'Strprist.O07944.snbDE_2_phe_LcL'	'Strprist.O07944.snbDE_2_phe_LcL',
	 'Pseusyrin_2.YP_274139.1.m_2_dhb_sal_Epi'	'Pseusyrin_2.YP_274139.1.m_2_dhb_sal_Epi',
	 'Pseufluor.YP_261190.1.m_2_val_leu_ile_abu_iva_Epi'	'Pseufluor.YP_261190.1.m_2_val_leu_ile_abu_iva_Epi',
	 'Strtoyoc.Q8KLL3.m_2_tyr_glyco_staA_Epi'	'Strtoyoc.Q8KLL3.m_2_tyr_glyco_staA_Epi',
	 'Mycoavium.NP_960354.1.m_3_val_leu_ile_abu_iva_TO_gly_ala_LcL'	'Mycoavium.NP_960354.1.m_3_val_leu_ile_abu_iva_TO_gly_ala_LcL',
	 'Burkmalle.YP_102862.1.m_1_val_leu_ile_abu_iva_LcL'	'Burkmalle.YP_102862.1.m_1_val_leu_ile_abu_iva_LcL',
	 'Strtoyoc.Q8KLL5.m_1_hpg_glyco_staC_DcL'	'Strtoyoc.Q8KLL5.m_1_hpg_glyco_staC_DcL',
	 'Bacisubti.NP_389713.1.ppsD_3_glu_TO_tyr_LcL'	'Bacisubti.NP_389713.1.ppsD_3_glu_TO_tyr_LcL',
	 'Erwicarot.YP_049593.1.m_2_gln_TO_asn_dual'	'Erwicarot.YP_049593.1.m_2_gln_TO_asn_dual',
	 'Mycsmegm.O87314.m_2_thr_sidero_fxbC_DcL'	'Mycsmegm.O87314.m_2_thr_sidero_fxbC_DcL',
	 'Baciliche.YP_077642.1.lchAC_1_ile_DcL'	'Baciliche.YP_077642.1.lchAC_1_ile_DcL',
	 'Photlumin.NP_929905.1.m_13_thr_TO_trp_dual'	'Photlumin.NP_929905.1.m_13_thr_TO_trp_dual',
	 'Pseusp.Q84BQ4.arfC_4_ile_TO_ile_LcL'	'Pseusp.Q84BQ4.arfC_4_ile_TO_ile_LcL',
	 'Amyorien.O52820.m_2_hpg_vanco_cepB_Epi'	'Amyorien.O52820.m_2_hpg_vanco_cepB_Epi',
	 'Strecoeli.NP_624809.1.cch_2_thr_Epi'	'Strecoeli.NP_624809.1.cch_2_thr_Epi',
	 'Strecoeli.NP_627443.1.m_1_ser_starter'	'Strecoeli.NP_627443.1.m_1_ser_starter',
	 'Streaverm.NP_824374.1.nrps1-2__leu_TO__LcL'	'Streaverm.NP_824374.1.nrps1-2__leu_TO__LcL',
	 'Strchrys.O68487.acmB_2_val_Epi'	'Strchrys.O68487.acmB_2_val_Epi',
	 'Photlumin.NP_930355.1.m_3_val_TO_val_leu_ile_abu_iva_dual'	'Photlumin.NP_930355.1.m_3_val_TO_val_leu_ile_abu_iva_dual',
	 'Strprist.O07944.snbDE_4_phg_LcL'	'Strprist.O07944.snbDE_4_phg_LcL',
	 'Amyorien.O52820.m_1_hpg_vanco_cepB_Epi'	'Amyorien.O52820.m_1_hpg_vanco_cepB_Epi',
	 'Bacisubti.NP_388231.1.srfAB_1_val_DcL'	'Bacisubti.NP_388231.1.srfAB_1_val_DcL',
	 'Chroviola.NP_902473.1.m_3_ser_TO_val_dual'	'Chroviola.NP_902473.1.m_3_ser_TO_val_dual',
	 'Erwichrys.Q8VUE5.cbsF_1_Epi'	'Erwichrys.Q8VUE5.cbsF_1_Epi',
	 'Mycoavium.NP_961111.1.mbtB_1_cys_cyc'	'Mycoavium.NP_961111.1.mbtB_1_cys_cyc',
	 'Nocafarci.YP_121278.1.m_4_ser_TO_NA_LcL'	'Nocafarci.YP_121278.1.m_4_ser_TO_NA_LcL',
	 'Photprofu.YP_129880.1.m_1_hyb_cyc'	'Photprofu.YP_129880.1.m_1_hyb_cyc',
	 'Photlumin.NP_929572.1.m_1_cys_cyc'	'Photlumin.NP_929572.1.m_1_cys_cyc',
	 'Mycotuber_2.NP_334518.1.m_2_NA_TO_phe_LcL'	'Mycotuber_2.NP_334518.1.m_2_NA_TO_phe_LcL',
	 'Pseufluor.YP_260596.1.pchE_1_cys_cyc'	'Pseufluor.YP_260596.1.pchE_1_cys_cyc',
	 'Nostsp.Q9RAH2.m_2_leu_TO_gly_LcL'	'Nostsp.Q9RAH2.m_2_leu_TO_gly_LcL',
	 'Pseusyrin.NP_794272.1.m_1_gly_LcL'	'Pseusyrin.NP_794272.1.m_1_gly_LcL',
	 'Nostsp.Q9RAH1.m_2_TYR_TO_pro_LcL'	'Nostsp.Q9RAH1.m_2_TYR_TO_pro_LcL',
	 'Photlumin.NP_930750.1.m_1_phe_trp_phg_tyr_bht_LcL'	'Photlumin.NP_930750.1.m_1_phe_trp_phg_tyr_bht_LcL',
	 'Nocafarci.YP_121278.1.m_5_NA_TO_ser_LcL'	'Nocafarci.YP_121278.1.m_5_NA_TO_ser_LcL',
	 'Pseuputid.NP_746337.1.m_1_asp_Epi'	'Pseuputid.NP_746337.1.m_1_asp_Epi',
	 'Baciliche.YP_090052.1.m_3_leu_Epi'	'Baciliche.YP_090052.1.m_3_leu_Epi',
	 'Pseuputid.NP_746359.1.m_1__TO_glu_LcL'	'Pseuputid.NP_746359.1.m_1__TO_glu_LcL',
	 'Therfusca.YP_289922.1.m_1_ser'	'Therfusca.YP_289922.1.m_1_ser',
	 'Pseufluor.YP_259254.1.m_4_ser_TO_val_dual'	'Pseufluor.YP_259254.1.m_4_ser_TO_val_dual',
	 'Pseuputid.NP_746359.1.m_3_dhb_sal_TO_dhpg_dpg_hpg_DCL'	'Pseuputid.NP_746359.1.m_3_dhb_sal_TO_dhpg_dpg_hpg_DCL',
	 'Photlumin.NP_930751.1.m_2_gly_TO_orn_LcL'	'Photlumin.NP_930751.1.m_2_gly_TO_orn_LcL',
	 'Strecoeli.NP_627443.1.m_4_trp_TO_asp_DCL'	'Strecoeli.NP_627443.1.m_4_trp_TO_asp_DCL',
	 'Baciliche.YP_090053.1.m_1_val_DcL'	'Baciliche.YP_090053.1.m_1_val_DcL',
	 'Bacicereu_2.NP_832215.1.m_1_gly_ala'	'Bacicereu_2.NP_832215.1.m_1_gly_ala',
	 'Pseusp.Q84BQ4.arfC_5_ile_TO_asp_LcL'	'Pseusp.Q84BQ4.arfC_5_ile_TO_asp_LcL',
	 'Mycotuber_2.NP_336932.1.pchE_1_ser-thr_cyc'	'Mycotuber_2.NP_336932.1.pchE_1_ser-thr_cyc',
	 'Lactplant.NP_784351.1.npsA_3_NA_TO_pro_LcL'	'Lactplant.NP_784351.1.npsA_3_NA_TO_pro_LcL',
	 'Baciliche.YP_077640.1.lchAA_3_leu_TO_leu_LcL'	'Baciliche.YP_077640.1.lchAA_3_leu_TO_leu_LcL',
	 'Photprofu.YP_133477.1.m_1_NA_LcL'	'Photprofu.YP_133477.1.m_1_NA_LcL',
	 'Strlaven.Q93N88.m_1_hpg_glyco_comB_DcL'	'Strlaven.Q93N88.m_1_hpg_glyco_comB_DcL',
	 'Mycoavium.NP_960354.1.m_2_gly_ala_TO_val_leu_ile_abu_iva_DCL'	'Mycoavium.NP_960354.1.m_2_gly_ala_TO_val_leu_ile_abu_iva_DCL',
	 'Bacisubti.NP_388230.1.srfAA_2_glu_TO_leu_LcL'	'Bacisubti.NP_388230.1.srfAA_2_glu_TO_leu_LcL',
	 'Nocafarci.YP_119328.1.m_4_val_leu_ile_abu_iva_TO_leu_LcL'	'Nocafarci.YP_119328.1.m_4_val_leu_ile_abu_iva_TO_leu_LcL',
	 'Pseuaerug.NP_251089.1.pvdD_1_thr_LcL'	'Pseuaerug.NP_251089.1.pvdD_1_thr_LcL',
	 'Pseuaerug.NP_251114.1.m_3_dhb_sal_TO_dhpg_dpg_hpg_DCL'	'Pseuaerug.NP_251114.1.m_3_dhb_sal_TO_dhpg_dpg_hpg_DCL',
	 'Strecoeli.NP_630518.1.m_1_cys_cyc'	'Strecoeli.NP_630518.1.m_1_cys_cyc',
	 'Pseuaerug.NP_251092.1.m_2_ser_TO_dhb_sal_DCL'	'Pseuaerug.NP_251092.1.m_2_ser_TO_dhb_sal_DCL',
	 'Bacisubti.NP_388231.1.srfAB_3_asp_TO_leu_LcL'	'Bacisubti.NP_388231.1.srfAB_3_asp_TO_leu_LcL',
	 'Pseusyrin_3.O85168.syr.m_6_phe_LcL'	'Pseusyrin_3.O85168.syr.m_6_phe_LcL',
	 'Photlumin.NP_930355.1.m_5_val_TO_NA_dual'	'Photlumin.NP_930355.1.m_5_val_TO_NA_dual',
	 'Mycobovis.NP_853772.1.nrp_2_NA_TO_phe_LcL'	'Mycobovis.NP_853772.1.nrp_2_NA_TO_phe_LcL',
	 'Nostsp.NP_486682.1.m_1_bht_LcL'	'Nostsp.NP_486682.1.m_1_bht_LcL',
	 'Bacicereu_2.NP_832218.1.m_3_gln_TO_gln_DCL'	'Bacicereu_2.NP_832218.1.m_3_gln_TO_gln_DCL',
	 'Strecoeli.NP_627443.1.m_5_asp_TO_asp_LcL'	'Strecoeli.NP_627443.1.m_5_asp_TO_asp_LcL',
	 'Burkpseud.YP_111640.1.m_2_thr_TO_thr_LcL'	'Burkpseud.YP_111640.1.m_2_thr_TO_thr_LcL',
	 'Bacicereu_2.NP_832214.1.m_1_thr_Epi'	'Bacicereu_2.NP_832214.1.m_1_thr_Epi',
	 'Erwicarot.YP_049593.1.m_3_asn_TO_ser_LcL'	'Erwicarot.YP_049593.1.m_3_asn_TO_ser_LcL',
	 'Pseusyrin.NP_791969.1.m_1_val_leu_ile_abu_iva_LcL'	'Pseusyrin.NP_791969.1.m_1_val_leu_ile_abu_iva_LcL',
	 'Pseuputid.NP_746337.1.m_1_asp_LcL'	'Pseuputid.NP_746337.1.m_1_asp_LcL',
	 'Nocafarci.YP_121279.1.m_4_ser_TO_thr_LcL'	'Nocafarci.YP_121279.1.m_4_ser_TO_thr_LcL',
	 'Photprofu.YP_129881.1.m__cys_TO_cyc'	'Photprofu.YP_129881.1.m__cys_TO_cyc',
	 'Pseufluor.YP_261192.1.m_3_val_leu_ile_abu_iva_TO_asp_asn_DCL'	'Pseufluor.YP_261192.1.m_3_val_leu_ile_abu_iva_TO_asp_asn_DCL',
	 'Ralssolan.NP_519932.1.m_1_cys_cyc'	'Ralssolan.NP_519932.1.m_1_cys_cyc',
	 'Erwicarot.YP_049593.1.m_4_ser_TO_gly_ala_val_leu_ile_abu_iva_dual'	'Erwicarot.YP_049593.1.m_4_ser_TO_gly_ala_val_leu_ile_abu_iva_dual',
	 'Bacisubti.NP_389716.1.ppsA_2_ORN_Epi'	'Bacisubti.NP_389716.1.ppsA_2_ORN_Epi',
	 'Baciliche.YP_077640.1.lchAA_1_gln_starter'	'Baciliche.YP_077640.1.lchAA_1_gln_starter',
	 'Nocafarci.YP_121279.1.m_1_ser_starter'	'Nocafarci.YP_121279.1.m_1_ser_starter',
	 'Oceaiheye.NP_691879.1.dhbF_2_gly_TO_thr_LcL'	'Oceaiheye.NP_691879.1.dhbF_2_gly_TO_thr_LcL',
	 'Pseusyrin_2.YP_273984.1.m_2_arg_TO_pro_LcL'	'Pseusyrin_2.YP_273984.1.m_2_arg_TO_pro_LcL',
	 'Pseuputid.NP_746359.1.m_2_dhb_sal_Epi'	'Pseuputid.NP_746359.1.m_2_dhb_sal_Epi',
	 'Erwicarot.YP_049592.1.m_2_thr_TO_TYR_dual'	'Erwicarot.YP_049592.1.m_2_thr_TO_TYR_dual',
	 'Pseufluor.YP_261192.1.m_1_asp_LcL'	'Pseufluor.YP_261192.1.m_1_asp_LcL',
	 'Nocafarci.YP_121249.1.m_2_aad_TO_gln_LcL'	'Nocafarci.YP_121249.1.m_2_aad_TO_gln_LcL',
	 'Agrotumef.NP_534178.1.mtaD_1_ala_LcL'	'Agrotumef.NP_534178.1.mtaD_1_ala_LcL',
	 'Brevbrevi.P0C064.m_3_val_TO_ORN_LcL'	'Brevbrevi.P0C064.m_3_val_TO_ORN_LcL',
	 'Photlumin.NP_930749.1.m_2_pro_pip_TO_ser_thr_ser-thr_dht_dhpg_dpg_hpg_LcL'	'Photlumin.NP_930749.1.m_2_pro_pip_TO_ser_thr_ser-thr_dht_dhpg_dpg_hpg_LcL',
	 'Burkpseud.YP_108312.1.m_4_leu_TO_orn_lys_arg_LcL'	'Burkpseud.YP_108312.1.m_4_leu_TO_orn_lys_arg_LcL',
	 'Pseuaerug.NP_251114.1.m_1__TO_glu_LcL'	'Pseuaerug.NP_251114.1.m_1__TO_glu_LcL',
	 'Pseuputid.NP_746337.1.m_2_asp_TO_dhpg_dpg_hpg_DCL'	'Pseuputid.NP_746337.1.m_2_asp_TO_dhpg_dpg_hpg_DCL',
	 'Yerspesti.NP_404404.1.m__cys_TO_cyc'	'Yerspesti.NP_404404.1.m__cys_TO_cyc',
	 'Pseusyrin.NP_794272.1.m_3_pro_TO_ser_LcL'	'Pseusyrin.NP_794272.1.m_3_pro_TO_ser_LcL',
	 'Pseufluor.YP_261192.1.m_2_asp_TO_val_leu_ile_abu_iva_LcL'	'Pseufluor.YP_261192.1.m_2_asp_TO_val_leu_ile_abu_iva_LcL',
	 'Burkpseud.YP_111640.1.m_5_gly_TO_ile_LcL'	'Burkpseud.YP_111640.1.m_5_gly_TO_ile_LcL',
	 'Strecoeli.NP_733597.1.m_1_3-me-glu_DcL'	'Strecoeli.NP_733597.1.m_1_3-me-glu_DcL',
	 'Amybalhi.Q939Z1.m_2_bht_balhi_bpsA_Epi'	'Amybalhi.Q939Z1.m_2_bht_balhi_bpsA_Epi',
	 'Bacisubti.NP_388230.1.srfAA_1_glu_starter'	'Bacisubti.NP_388230.1.srfAA_1_glu_starter',
	 'Photlumin.NP_929905.1.m_7_trp_TO_val_LcL'	'Photlumin.NP_929905.1.m_7_trp_TO_val_LcL',
	 'Pseusyrin.NP_794446.1.m_2_leu_TO_ser_LcL'	'Pseusyrin.NP_794446.1.m_2_leu_TO_ser_LcL',
	 'Ralssolan.NP_522981.1.RSp1422_1_val_LcL'	'Ralssolan.NP_522981.1.RSp1422_1_val_LcL',
	 'Stapaureu_3.YP_185063.1.m_2_val_TO_phe_trp_phg_tyr_bht_LcL'	'Stapaureu_3.YP_185063.1.m_2_val_TO_phe_trp_phg_tyr_bht_LcL',
	 'Bacisubti.NP_391076.2.dhbF_1_gly_starter'	'Bacisubti.NP_391076.2.dhbF_1_gly_starter',
	 'Therfusca.YP_289923.1.m_3_gly_TO_gly_LcL'	'Therfusca.YP_289923.1.m_3_gly_TO_gly_LcL',
	 'Strlaven.Q93N89.m_2_trp_glyco_compl_1_Epi'	'Strlaven.Q93N89.m_2_trp_glyco_compl_1_Epi',
	 'Pseufluor.YP_259254.1.m_3_leu_TO_ser_LcL'	'Pseufluor.YP_259254.1.m_3_leu_TO_ser_LcL',
	 'Pseusyrin.NP_792634.1.m_1_leu_dual'	'Pseusyrin.NP_792634.1.m_1_leu_dual',
	 'Bacicereu_2.NP_832218.1.m_2_val_leu_ile_abu_iva_TO_gln_LcL'	'Bacicereu_2.NP_832218.1.m_2_val_leu_ile_abu_iva_TO_gln_LcL',
	 'Yerspseud.YP_071788.1.m_3_hyb_cyc'	'Yerspseud.YP_071788.1.m_3_hyb_cyc',
	 'Burkpseud.YP_111641.1.m_1_glu_gln_dual'	'Burkpseud.YP_111641.1.m_1_glu_gln_dual',
	 'Nonsp.Q7WZ74.m_2_hpg_glyco_dbv17_Epi'	'Nonsp.Q7WZ74.m_2_hpg_glyco_dbv17_Epi',
	 'Bacicereu_3.YP_083312.1.dhbF_2_leu_TO_NA_DCL'	'Bacicereu_3.YP_083312.1.dhbF_2_leu_TO_NA_DCL',
	 'Nocafarci.YP_119006.1.m_1_tyr_starter'	'Nocafarci.YP_119006.1.m_1_tyr_starter',
	 'Bacisubti.NP_389716.1.ppsA_2_glu_TO_ORN_LcL'	'Bacisubti.NP_389716.1.ppsA_2_glu_TO_ORN_LcL',
	 'Yerspesti.NP_404402.1.m_1_cys_cyc'	'Yerspesti.NP_404402.1.m_1_cys_cyc',
	 'Mycotuber.NP_214615.1.nrp_2_NA_TO_phe_LcL'	'Mycotuber.NP_214615.1.nrp_2_NA_TO_phe_LcL',
	 'Pseusyrin.NP_791970.1.m_1_asp_Epi'	'Pseusyrin.NP_791970.1.m_1_asp_Epi',
	 'Pseuaerug.NP_252916.1.pchE_1_cys_cyc'	'Pseuaerug.NP_252916.1.pchE_1_cys_cyc',
	 'Baciliche.YP_090052.1.m_3_leu_TO_leu_LcL'	'Baciliche.YP_090052.1.m_3_leu_TO_leu_LcL',
	 'Nocafarci.YP_116976.1.nbtE_1_lys'	'Nocafarci.YP_116976.1.nbtE_1_lys',
	 'Bacicereu_3.YP_083311.1.dhbF_1_NA_Epi'	'Bacicereu_3.YP_083311.1.dhbF_1_NA_Epi',
	 'Stremutan.NP_721708.1.m__pro_TO__LcL'	'Stremutan.NP_721708.1.m__pro_TO__LcL',
	 'Nocafarci.YP_119006.1.m_2_tyr_TO_tyr_bht_DCL'	'Nocafarci.YP_119006.1.m_2_tyr_TO_tyr_bht_DCL',
	 'Mycoavium.NP_960804.1.m_1_gly_ala_LcL'	'Mycoavium.NP_960804.1.m_1_gly_ala_LcL',
	 'Brevbrevi.P0C064.m_1_pro_DcL'	'Brevbrevi.P0C064.m_1_pro_DcL',
	 'Burkpseud.YP_111640.1.m_3_thr_TO_glu_LcL'	'Burkpseud.YP_111640.1.m_3_thr_TO_glu_LcL',
	 'Burkmalle.YP_105775.1.dhbF_1_thr_starter'	'Burkmalle.YP_105775.1.dhbF_1_thr_starter',
	 'Photlumin.NP_929905.1.m_5_val_TO_bht_LcL'	'Photlumin.NP_929905.1.m_5_val_TO_bht_LcL',
	 'Pseuaerug.NP_251114.1.m_2_glu_TO_dhb_sal_LcL'	'Pseuaerug.NP_251114.1.m_2_glu_TO_dhb_sal_LcL',
	 'Baciliche.YP_077641.1.lchAB_3_leu_Epi'	'Baciliche.YP_077641.1.lchAB_3_leu_Epi',
	 'Nocafarci.YP_116976.1.nbtE_1_lys_Epi'	'Nocafarci.YP_116976.1.nbtE_1_lys_Epi',
	 'Pseufluor.YP_259254.1.m_2_leu_TO_leu_LcL'	'Pseufluor.YP_259254.1.m_2_leu_TO_leu_LcL',
	 'Pseusyrin.NP_792634.1.m_4_val_TO_leu_LcL'	'Pseusyrin.NP_792634.1.m_4_val_TO_leu_LcL',
	 'Strecoeli.NP_624809.1.cch_1_orn_Epi'	'Strecoeli.NP_624809.1.cch_1_orn_Epi',
	 'Pseufluor.YP_261281.1.m_2_glu_TO_dhb_sal_LcL'	'Pseufluor.YP_261281.1.m_2_glu_TO_dhb_sal_LcL',
	 'Photlumin.NP_930752.1.m_2_lys_TO_NA_dual'	'Photlumin.NP_930752.1.m_2_lys_TO_NA_dual',
	 'Nocafarci.YP_121249.1.m_11_NA_TO_aad_LcL'	'Nocafarci.YP_121249.1.m_11_NA_TO_aad_LcL',
	 'Nocafarci.YP_116926.1.m__aad_TO__LcL'	'Nocafarci.YP_116926.1.m__aad_TO__LcL',
	 'Nocafarci.YP_121249.1.m_6_thr_TO_val_leu_ile_abu_iva_LcL'	'Nocafarci.YP_121249.1.m_6_thr_TO_val_leu_ile_abu_iva_LcL',
	 'Stapaureu_2.NP_370703.1.m_2_val_TO_phe_trp_phg_tyr_bht_LcL'	'Stapaureu_2.NP_370703.1.m_2_val_TO_phe_trp_phg_tyr_bht_LcL',
	 'Methcapsu.YP_114319.1.m_1_tyr_bht'	'Methcapsu.YP_114319.1.m_1_tyr_bht',
	 'Strecoeli.NP_630517.1.m__val_leu_ile_abu_iva_TO_'	'Strecoeli.NP_630517.1.m__val_leu_ile_abu_iva_TO_',
	 'Nocafarci.YP_121278.1.m_8_val_TO_gly_ala_LcL'	'Nocafarci.YP_121278.1.m_8_val_TO_gly_ala_LcL',
	 'Stapepide_2.NP_763798.1.m_2_val_TO_phe_trp_phg_tyr_bht_LcL'	'Stapepide_2.NP_763798.1.m_2_val_TO_phe_trp_phg_tyr_bht_LcL',
	 'Photlumin.NP_929905.1.m_10_val_TO_trp_LcL'	'Photlumin.NP_929905.1.m_10_val_TO_trp_LcL',
	 'Burkmalle.YP_106216.1.m_3_gly_TO_ile_LcL'	'Burkmalle.YP_106216.1.m_3_gly_TO_ile_LcL',
	 'Bacicereu.NP_978712.1.dhbF_1_gly_starter'	'Bacicereu.NP_978712.1.dhbF_1_gly_starter',
	 'Pseusyrin_3.O85168.syr.m_7_thr_LcL'	'Pseusyrin_3.O85168.syr.m_7_thr_LcL',
	 'Nocafarci.YP_119006.1.m_3_tyr_bht_TO_gly_ala_val_leu_ile_abu_iva'	'Nocafarci.YP_119006.1.m_3_tyr_bht_TO_gly_ala_val_leu_ile_abu_iva',
	 'Agrotumef.NP_534178.1.mtaD_2_ala_TO_cys_cyc'	'Agrotumef.NP_534178.1.mtaD_2_ala_TO_cys_cyc',
	 'Corydipht.NP_940471.1.m__cys_TO_cyc'	'Corydipht.NP_940471.1.m__cys_TO_cyc',
	 'Baciliche.YP_080976.1.dhbF_1_gly_starter'	'Baciliche.YP_080976.1.dhbF_1_gly_starter',
	 'Mycoavium.NP_960176.1.pstA_1_phe_Epi'	'Mycoavium.NP_960176.1.pstA_1_phe_Epi',
	 'Burkpseud.YP_108312.1.m_6_dhpg_dpg_hpg_TO_glu_gln_LcL'	'Burkpseud.YP_108312.1.m_6_dhpg_dpg_hpg_TO_glu_gln_LcL',
	 'Pseusyrin.NP_791972.1.m_1_asp_LcL'	'Pseusyrin.NP_791972.1.m_1_asp_LcL',
	 'Bacicereu_3.YP_083310.1.dhbF_1_asn_Epi'	'Bacicereu_3.YP_083310.1.dhbF_1_asn_Epi',
	 'Photlumin.NP_930362.1.m_2_orn_lys_arg_TO_lys_dual'	'Photlumin.NP_930362.1.m_2_orn_lys_arg_TO_lys_dual',
	 'Strecoeli.NP_627444.1.m_3_gly_TO_asn_LcL'	'Strecoeli.NP_627444.1.m_3_gly_TO_asn_LcL',
	 'Pseusp.Q84BQ4.arfC_2_leu_TO_ser_LcL'	'Pseusp.Q84BQ4.arfC_2_leu_TO_ser_LcL',
	 'Pseusyrin.NP_791971.1.m_2_thr_TO_ser_LcL'	'Pseusyrin.NP_791971.1.m_2_thr_TO_ser_LcL',
	 'Mycoavium.NP_960354.1.m_1_gly_ala_starter'	'Mycoavium.NP_960354.1.m_1_gly_ala_starter',
	 'Erwicarot.YP_049593.1.m_6_glu_TO_ser_LcL'	'Erwicarot.YP_049593.1.m_6_glu_TO_ser_LcL',
	 'Burkpseud.YP_108824.1.m_2_gly_ala_TO_dhpg_dpg_hpg_DCL'	'Burkpseud.YP_108824.1.m_2_gly_ala_TO_dhpg_dpg_hpg_DCL',
	 'Pseuaerug.NP_251092.1.m_1_ser_Epi'	'Pseuaerug.NP_251092.1.m_1_ser_Epi',
	 'Yerspseud.YP_071787.1.m_1_cys_cyc'	'Yerspseud.YP_071787.1.m_1_cys_cyc',
	 'Bacisubti.NP_391076.2.dhbF_2_gly_TO_thr_LcL'	'Bacisubti.NP_391076.2.dhbF_2_gly_TO_thr_LcL',
	 'Nocafarci.YP_116929.1.m_4_gly_ala_val_leu_ile_abu_iva_TO_ser_LcL'	'Nocafarci.YP_116929.1.m_4_gly_ala_val_leu_ile_abu_iva_TO_ser_LcL',
	 'Corydipht.NP_940471.1.m_1_cys_cyc'	'Corydipht.NP_940471.1.m_1_cys_cyc',
	 'Erwicarot.YP_049592.1.m_4_ser_TO_tyr_bht_dual'	'Erwicarot.YP_049592.1.m_4_ser_TO_tyr_bht_dual',
	 'Burkpseud.YP_111642.1.m_1_ser_starter'	'Burkpseud.YP_111642.1.m_1_ser_starter',
	 'Pseusyrin.NP_791957.1.pvsA_1__TO_glu_LcL'	'Pseusyrin.NP_791957.1.pvsA_1__TO_glu_LcL',
	 'Erwicarot.YP_049592.1.m_3_TYR_TO_ser_dual'	'Erwicarot.YP_049592.1.m_3_TYR_TO_ser_dual',
	 'Pseufluor.YP_261190.1.m_1_ala_Epi'	'Pseufluor.YP_261190.1.m_1_ala_Epi',
	 'Pseuputid.NP_746336.1.ppsD_1_gly_LcL'	'Pseuputid.NP_746336.1.ppsD_1_gly_LcL',
	 'Pseusyrin_2.YP_274139.1.m_1__TO_glu_LcL'	'Pseusyrin_2.YP_274139.1.m_1__TO_glu_LcL',
	 'Lactplant.NP_784351.1.npsA_2_dhb_sal_TO_NA_LcL'	'Lactplant.NP_784351.1.npsA_2_dhb_sal_TO_NA_LcL',
	 'Nocafarci.YP_121249.1.m__ser_TO__DCL'	'Nocafarci.YP_121249.1.m__ser_TO__DCL',
	 'Eschcoli.NP_754350.1.m_2_hyb_cyc'	'Eschcoli.NP_754350.1.m_2_hyb_cyc',
	 'Nocafarci.YP_117314.1.m_2_orn_lys_arg_TO_gly_ala_val_leu_ile_abu_iva_DCL'	'Nocafarci.YP_117314.1.m_2_orn_lys_arg_TO_gly_ala_val_leu_ile_abu_iva_DCL',
	 'Lactplant.NP_784351.1.npsA_4_pro_TO_ser_LcL'	'Lactplant.NP_784351.1.npsA_4_pro_TO_ser_LcL',
	 'Strecoeli.NP_631722.1.m_1_cys_cyc'	'Strecoeli.NP_631722.1.m_1_cys_cyc',
	 'Ralssolan.NP_522203.1.RSp0642_3_ser_TO_gly_dual'	'Ralssolan.NP_522203.1.RSp0642_3_ser_TO_gly_dual',
	 'Strchrys.Q9L8H4.acmC_1_pro_DcL'	'Strchrys.Q9L8H4.acmC_1_pro_DcL',
	 'Strprist.Q54959.snbC_2_abu_LcL'	'Strprist.Q54959.snbC_2_abu_LcL',
	 'Pseusyrin.NP_794446.1.m_1_leu_starter'	'Pseusyrin.NP_794446.1.m_1_leu_starter',
	 'Photlumin.NP_929905.1.m_4_trp_TO_val_dual'	'Photlumin.NP_929905.1.m_4_trp_TO_val_dual',
	 'Mycotuber.NP_216896.1.mbtE_1_lys_LcL'	'Mycotuber.NP_216896.1.mbtE_1_lys_LcL',
	 'Pseufluor.YP_259253.1.m_1_thr_dual'	'Pseufluor.YP_259253.1.m_1_thr_dual',
	 'Mycotuber.NP_216899.1.mbtB_1_ser-thr_cyc'	'Mycotuber.NP_216899.1.mbtB_1_ser-thr_cyc',
	 'Mycobovis.NP_856049.1.mbtF_1_lys_Epi'	'Mycobovis.NP_856049.1.mbtF_1_lys_Epi',
	 'Nocafarci.YP_121249.1.m_9_thr_TO_ser_LcL'	'Nocafarci.YP_121249.1.m_9_thr_TO_ser_LcL',
	 'Bacianthr.NP_844754.1.dhbF_2_gly_TO_thr_LcL'	'Bacianthr.NP_844754.1.dhbF_2_gly_TO_thr_LcL',
	 'Salmtyphi.NP_459580.1.entF_1_ser_starter'	'Salmtyphi.NP_459580.1.entF_1_ser_starter',
	 'Yerspesti.NP_405472.1.irp2__cys_TO_cyc'	'Yerspesti.NP_405472.1.irp2__cys_TO_cyc',
	 'Actteich.Q70AZ7.m_2_hpg_teico_tcp11_Epi'	'Actteich.Q70AZ7.m_2_hpg_teico_tcp11_Epi',
	 'Yerspseud.YP_071788.1.m_2_hyb_cyc'	'Yerspseud.YP_071788.1.m_2_hyb_cyc',
	 'Burkpseud.YP_108312.1.m_3_leu_TO_leu_LcL'	'Burkpseud.YP_108312.1.m_3_leu_TO_leu_LcL',
	 'Bacisubti.NP_388231.1.srfAB_2_val_TO_asp_LcL'	'Bacisubti.NP_388231.1.srfAB_2_val_TO_asp_LcL',
	 'Bacisubti.NP_388231.1.srfAB_3_leu_Epi'	'Bacisubti.NP_388231.1.srfAB_3_leu_Epi',
	 'Mycoavium.NP_960176.1.pstA_3_arg_TO_thr_LcL'	'Mycoavium.NP_960176.1.pstA_3_arg_TO_thr_LcL',
	 'Erwicarot.YP_049592.1.m_6_val_leu_ile_abu_iva_TO_ser_dual'	'Erwicarot.YP_049592.1.m_6_val_leu_ile_abu_iva_TO_ser_dual',
	 'Mycobovis.NP_856050.1.mbtE__lys_TO__LcL'	'Mycobovis.NP_856050.1.mbtE__lys_TO__LcL',
	 'Strecoeli.NP_631721.1.m_2_cys_TO_cys_cyc'	'Strecoeli.NP_631721.1.m_2_cys_TO_cys_cyc',
	 'Nostsp.Q9RAH4.m_2_ile_TO_ser_LcL'	'Nostsp.Q9RAH4.m_2_ile_TO_ser_LcL',
	 'Photlumin.NP_928235.1.m_1_gly_ala_val_leu_ile_abu_iva_LcL'	'Photlumin.NP_928235.1.m_1_gly_ala_val_leu_ile_abu_iva_LcL',
	 'Nostsp.NP_486685.1.m_1_ala_LcL'	'Nostsp.NP_486685.1.m_1_ala_LcL',
	 'Bacisubti.NP_389714.1.ppsC_2_val_Epi'	'Bacisubti.NP_389714.1.ppsC_2_val_Epi',
	 'Pseusyrin.NP_794271.1.m_2_dhb_sal_TO_ser_LcL'	'Pseusyrin.NP_794271.1.m_2_dhb_sal_TO_ser_LcL',
	 'Pseuaerug.NP_251092.1.m_4_ser_TO_dhb_sal_DCL'	'Pseuaerug.NP_251092.1.m_4_ser_TO_dhb_sal_DCL',
	 'Nostsp.NP_486684.1.m_1_gly_LcL'	'Nostsp.NP_486684.1.m_1_gly_LcL',
	 'Erwicarot.YP_049592.1.m_5_tyr_bht_TO_val_leu_ile_abu_iva_dual'	'Erwicarot.YP_049592.1.m_5_tyr_bht_TO_val_leu_ile_abu_iva_dual',
	 'Pseufluor.YP_261190.1.m_1_ala_LcL'	'Pseufluor.YP_261190.1.m_1_ala_LcL',
	 'Strlaven.Q93N87.m_2_hpg_glyco_compl_3_Epi'	'Strlaven.Q93N87.m_2_hpg_glyco_compl_3_Epi',
	 'Nocafarci.YP_121279.1.m__gly_ala_TO__LcL'	'Nocafarci.YP_121279.1.m__gly_ala_TO__LcL',
	 'Strecoeli.NP_627444.1.m_3_asn_Epi'	'Strecoeli.NP_627444.1.m_3_asn_Epi',
	 'Pseufluor.YP_261190.1.m_3_val_leu_ile_abu_iva_TO_asp_asn_DCL'	'Pseufluor.YP_261190.1.m_3_val_leu_ile_abu_iva_TO_asp_asn_DCL',
	 'Strprist.O07944.snbDE_1_pro_DcL'	'Strprist.O07944.snbDE_1_pro_DcL',
	 'Bacisubti.NP_388233.1.srfAC_1_leu_DcL'	'Bacisubti.NP_388233.1.srfAC_1_leu_DcL',
	 'Bacicereu_3.YP_083310.1.dhbF_2_asn_TO_lys_DCL'	'Bacicereu_3.YP_083310.1.dhbF_2_asn_TO_lys_DCL',
	 'Bacicereu_3.YP_083311.1.dhbF_2_NA_TO_trp_DCL'	'Bacicereu_3.YP_083311.1.dhbF_2_NA_TO_trp_DCL',
	 'Pseusyrin_2.YP_274154.1.m_1_asp_Epi'	'Pseusyrin_2.YP_274154.1.m_1_asp_Epi',
	 'Lactplant.NP_784351.1.npsA__gly_TO__LcL'	'Lactplant.NP_784351.1.npsA__gly_TO__LcL',
	 'Pseufluor.YP_259253.1.m_4_leu_TO_ser_dual'	'Pseufluor.YP_259253.1.m_4_leu_TO_ser_dual',
	 'Burkpseud.YP_108824.1.m_1_gly_ala_LcL'	'Burkpseud.YP_108824.1.m_1_gly_ala_LcL',
	 'Photlumin.NP_929905.1.m_15_val_TO_val_dual'	'Photlumin.NP_929905.1.m_15_val_TO_val_dual',
	 'Nocafarci.YP_119006.1.m_1_tyr_Epi'	'Nocafarci.YP_119006.1.m_1_tyr_Epi',
	 'Strlaven.Q93N87.m_1_hpg_glyco_comC_DcL'	'Strlaven.Q93N87.m_1_hpg_glyco_comC_DcL',
	 'Mycoavium.NP_961107.1.mbtE_1_lys_LcL'	'Mycoavium.NP_961107.1.mbtE_1_lys_LcL',
	 'Pseuaerug.NP_251092.1.m_3_ser_Epi'	'Pseuaerug.NP_251092.1.m_3_ser_Epi',
	 'Mycobovis.NP_856050.1.mbtE_1_lys_LcL'	'Mycobovis.NP_856050.1.mbtE_1_lys_LcL',
	 'Mycoavium.NP_960176.1.pstA_1_phe_starter'	'Mycoavium.NP_960176.1.pstA_1_phe_starter',
	 'Photlumin.NP_930749.1.m_1_pro_pip_LcL'	'Photlumin.NP_930749.1.m_1_pro_pip_LcL',
	 'Streaverm.NP_821778.1.nrps6_1_dhpg_dpg_hpg_starter'	'Streaverm.NP_821778.1.nrps6_1_dhpg_dpg_hpg_starter',
	 'Ralssolan.NP_522203.1.RSp0642_2_val_TO_ser_LcL'	'Ralssolan.NP_522203.1.RSp0642_2_val_TO_ser_LcL',
	 'Bacicereu_3.YP_083312.1.dhbF_1_leu_Epi'	'Bacicereu_3.YP_083312.1.dhbF_1_leu_Epi',
	 'Baciliche.YP_090053.1.m_2_val_TO_asp_LcL'	'Baciliche.YP_090053.1.m_2_val_TO_asp_LcL',
	 'Pseusyrin_2.YP_273985.1.m_1_val_leu_ile_abu_iva_LcL'	'Pseusyrin_2.YP_273985.1.m_1_val_leu_ile_abu_iva_LcL',
	 'Pseuaerug.NP_252915.1.pchF_1_cys_cyc'	'Pseuaerug.NP_252915.1.pchF_1_cys_cyc',
	 'Mycoavium.NP_960176.1.pstA_2_phe_TO_arg_DCL'	'Mycoavium.NP_960176.1.pstA_2_phe_TO_arg_DCL',
	 'Yerspseud.YP_070123.1.irp1_hyb_cyc'	'Yerspseud.YP_070123.1.irp1_hyb_cyc',
	 'Bacianthr_2.YP_028469.1.m_2_gly_TO_thr_LcL'	'Bacianthr_2.YP_028469.1.m_2_gly_TO_thr_LcL',
	 'Nostsp.NP_486683.1.m_1_ser'	'Nostsp.NP_486683.1.m_1_ser',
	 'Nocafarci.YP_121278.1.m_7_aad_TO_val_LcL'	'Nocafarci.YP_121278.1.m_7_aad_TO_val_LcL',
	 'Chroviola.NP_902473.1.m_2_dab_TO_ser_dual'	'Chroviola.NP_902473.1.m_2_dab_TO_ser_dual',
	 'Vibrchole.NP_231840.1.m_1_thr_cyc'	'Vibrchole.NP_231840.1.m_1_thr_cyc',
	 'Therfusca.YP_289923.1.m_2_asp_asn_TO_gly_DCL'	'Therfusca.YP_289923.1.m_2_asp_asn_TO_gly_DCL',
	 'Bacisubti.NP_389714.1.ppsC_2_glu_TO_val_LcL'	'Bacisubti.NP_389714.1.ppsC_2_glu_TO_val_LcL',
	 'Baciliche.YP_090052.1.m_1_gln_starter'	'Baciliche.YP_090052.1.m_1_gln_starter',
	 'Burkpseud.YP_108378.1.m_3_asp_TO_ser_DCL'	'Burkpseud.YP_108378.1.m_3_asp_TO_ser_DCL',
	 'Pseusyrin.NP_794446.1.m_3_ser_TO_asp_asn_glu_gln_aad_dual'	'Pseusyrin.NP_794446.1.m_3_ser_TO_asp_asn_glu_gln_aad_dual',
	 'Actteich.Q70AZ7.m_1_hpg_teico_tcp11_Epi'	'Actteich.Q70AZ7.m_1_hpg_teico_tcp11_Epi',
	 'Strecoeli.NP_624809.1.cch1_2_orn_TO_thr_DCL'	'Strecoeli.NP_624809.1.cch1_2_orn_TO_thr_DCL',
	 'Pseusyrin.NP_792634.1.m_2_leu_TO_thr_LcL'	'Pseusyrin.NP_792634.1.m_2_leu_TO_thr_LcL',
	 'Bradjapon.NP_768748.1.m_2_pro_TO_ser_LcL'	'Bradjapon.NP_768748.1.m_2_pro_TO_ser_LcL',
	 'Pseusyrin.NP_792411.1.m__cys_TO_cyc'	'Pseusyrin.NP_792411.1.m__cys_TO_cyc',
	 'Amybalhi.Q939Z0.m_1_hpg_balhi_bpsB_Epi'	'Amybalhi.Q939Z0.m_1_hpg_balhi_bpsB_Epi',
	 'Pseufluor.YP_261190.1.m_2_ala_TO_val_leu_ile_abu_iva_DCL'	'Pseufluor.YP_261190.1.m_2_ala_TO_val_leu_ile_abu_iva_DCL',
	 'Burkpseud.YP_111641.1.m_3_thr_TO_leu_dual'	'Burkpseud.YP_111641.1.m_3_thr_TO_leu_dual',
	 'Pseusyrin.NP_791957.1.pvsA_2_dhb_sal_Epi'	'Pseusyrin.NP_791957.1.pvsA_2_dhb_sal_Epi',
	 'Strecoeli.NP_733597.1.m_2_3-me-glu_TO_trp_LcL'	'Strecoeli.NP_733597.1.m_2_3-me-glu_TO_trp_LcL',
	 'Eschcoli_4.NP_754316.1.m_1_cys_cyc'	'Eschcoli_4.NP_754316.1.m_1_cys_cyc',
	 'Pseusyrin_2.YP_274151.1.m_1_val_leu_ile_abu_iva_LcL'	'Pseusyrin_2.YP_274151.1.m_1_val_leu_ile_abu_iva_LcL',
	 'Stapaureu_4.YP_039645.1.m_2_val_TO_phe_trp_phg_tyr_bht_LcL'	'Stapaureu_4.YP_039645.1.m_2_val_TO_phe_trp_phg_tyr_bht_LcL',
	 'Pseuputid.NP_746336.1.ppsD_3_ser_TO_val_leu_ile_abu_iva_DcL'	'Pseuputid.NP_746336.1.ppsD_3_ser_TO_val_leu_ile_abu_iva_DcL',
	 'Nostsp.Q9RAH2.m_1_leu_LcL'	'Nostsp.Q9RAH2.m_1_leu_LcL',
	 'Therfusca.YP_289923.1.m_1_asp_asn_Epi'	'Therfusca.YP_289923.1.m_1_asp_asn_Epi',
	 'Pseusyrin.NP_791957.1.pvsA_3_dhb_sal_TO_dhpg_dpg_hpg_DCL'	'Pseusyrin.NP_791957.1.pvsA_3_dhb_sal_TO_dhpg_dpg_hpg_DCL',
	 'Bacisubti.NP_388230.1.srfAA_3_leu_Epi'	'Bacisubti.NP_388230.1.srfAA_3_leu_Epi',
	 'Strprist.Q54959.snbC_1_thr_starter'	'Strprist.Q54959.snbC_1_thr_starter',
	 'Nocafarci.YP_121249.1.m_1_aad_starter'	'Nocafarci.YP_121249.1.m_1_aad_starter',
	 'Pseufluor.YP_261281.1.m_1__TO_glu_LcL'	'Pseufluor.YP_261281.1.m_1__TO_glu_LcL',
	 'Eschcoli_4.NP_754347.1.m_1_asn_starter'	'Eschcoli_4.NP_754347.1.m_1_asn_starter',
	 'Nocafarci.YP_121249.1.m_12_aad_TO_ser_LcL'	'Nocafarci.YP_121249.1.m_12_aad_TO_ser_LcL',
	 'Pseuaerug.NP_252017.1.m_1_ser_starter'	'Pseuaerug.NP_252017.1.m_1_ser_starter',
	 'Mycotuber_2.NP_336929.1.m_1_lys_LcL'	'Mycotuber_2.NP_336929.1.m_1_lys_LcL',
	 'Nostsp.Q9RAH2.m_3_gly_TO_asn_LcL'	'Nostsp.Q9RAH2.m_3_gly_TO_asn_LcL',
	 'Photlumin.NP_929146.1.m_1_thr_starter'	'Photlumin.NP_929146.1.m_1_thr_starter',
	 'Bacianthr.NP_844754.1.dhbF_1_gly_starter'	'Bacianthr.NP_844754.1.dhbF_1_gly_starter',
	 'Strecoeli.NP_627443.1.m_3_trp_Epi'	'Strecoeli.NP_627443.1.m_3_trp_Epi',
	 'Pseuaerug.NP_251114.1.m_2_dhb_sal_Epi'	'Pseuaerug.NP_251114.1.m_2_dhb_sal_Epi',
	 'Chroviola.NP_902472.1.m_3_val_TO_ile_dual'	'Chroviola.NP_902472.1.m_3_val_TO_ile_dual',
	 'Oceaiheye.NP_691879.1.dhbF_1_gly_starter'	'Oceaiheye.NP_691879.1.dhbF_1_gly_starter',
	 'Baciliche.YP_090054.1.m_1_ile_DcL'	'Baciliche.YP_090054.1.m_1_ile_DcL',
	 'Eschcoli.NP_415118.1.entF_1_ser_starter'	'Eschcoli.NP_415118.1.entF_1_ser_starter',
	 'Nocafarci.YP_116975.1.nbtD__hpg_TO__LcL'	'Nocafarci.YP_116975.1.nbtD__hpg_TO__LcL',
	 'Nocafarci.YP_119328.1.m_1_ser_starter'	'Nocafarci.YP_119328.1.m_1_ser_starter',
	 'Ralssolan.NP_522203.1.RSp0642_5_ala_TO_ala-b_LcL'	'Ralssolan.NP_522203.1.RSp0642_5_ala_TO_ala-b_LcL',
	 'Nocafarci.YP_116928.1.m_3_ser_TO_NA_LcL'	'Nocafarci.YP_116928.1.m_3_ser_TO_NA_LcL',
	 'Pseuputid.NP_746338.1.m_2_asp_TO_asp_asn_LcL'	'Pseuputid.NP_746338.1.m_2_asp_TO_asp_asn_LcL',
	 'Stapaureu.NP_373416.1.m_2_val_TO_phe_trp_phg_tyr_bht_LcL'	'Stapaureu.NP_373416.1.m_2_val_TO_phe_trp_phg_tyr_bht_LcL',
	 'Pseusyrin_2.YP_274152.1.m_2_asp_TO_thr_DCL'	'Pseusyrin_2.YP_274152.1.m_2_asp_TO_thr_DCL',
	 'Pseusyrin.NP_792634.1.m_5_leu_TO_leu_dual'	'Pseusyrin.NP_792634.1.m_5_leu_TO_leu_dual',
	 'Eschcoli_4.NP_754351.1.m_2_gly_TO_cys_cyc'	'Eschcoli_4.NP_754351.1.m_2_gly_TO_cys_cyc',
	 'Pseuaerug.NP_251092.1.m_1_ser_LcL'	'Pseuaerug.NP_251092.1.m_1_ser_LcL',
	 'Pseuputid.NP_746336.1.ppsD_2_gly_TO_ser_LcL'	'Pseuputid.NP_746336.1.ppsD_2_gly_TO_ser_LcL',
	 'Strecoeli.NP_624809.1.cch1_3_thr_TO_orn_DCL'	'Strecoeli.NP_624809.1.cch1_3_thr_TO_orn_DCL',
	 'Mycsmegm.Q9RLP6.m_3_ala_lipid_mps_Epi'	'Mycsmegm.Q9RLP6.m_3_ala_lipid_mps_Epi',
	 'Nocafarci.YP_121278.1.m_3_aad_TO_ser_LcL'	'Nocafarci.YP_121278.1.m_3_aad_TO_ser_LcL',
	 'Actteich.Q70AZ9.m_2_tyr_teico_tcp9_Epi'	'Actteich.Q70AZ9.m_2_tyr_teico_tcp9_Epi',
	 'Yerspesti.NP_405472.1.irp2_1_cys_cyc'	'Yerspesti.NP_405472.1.irp2_1_cys_cyc',
	 'Burkpseud.YP_108377.1.m__val_leu_ile_abu_iva_TO__LcL'	'Burkpseud.YP_108377.1.m__val_leu_ile_abu_iva_TO__LcL',
	 'Strprist.O07944.snbDE_3_pip_LcL'	'Strprist.O07944.snbDE_3_pip_LcL',
	 'Erwicarot.YP_049593.1.m_7_ser_TO_gly_dual'	'Erwicarot.YP_049593.1.m_7_ser_TO_gly_dual',
	 'Nonsp.Q7WZ66.m_2_tyr_glyco_dbv25_Epi'	'Nonsp.Q7WZ66.m_2_tyr_glyco_dbv25_Epi',
	 'Photlumin.NP_930362.1.m_3_lys_TO_lys_dual'	'Photlumin.NP_930362.1.m_3_lys_TO_lys_dual',
	 'Nostsp.NP_486684.1.m_2_gly_TO_ala_LcL'	'Nostsp.NP_486684.1.m_2_gly_TO_ala_LcL',
	 'Stremutan.NP_721707.1.bacA2_2_val_TO_cys_LcL'	'Stremutan.NP_721707.1.bacA2_2_val_TO_cys_LcL',
	 'Bacisubti.NP_389716.1.ppsA_1_glu_starter'	'Bacisubti.NP_389716.1.ppsA_1_glu_starter',
	 'Nocafarci.YP_119328.1.m_2_ser_TO_leu_LcL'	'Nocafarci.YP_119328.1.m_2_ser_TO_leu_LcL',
	 'Coryjeike.YP_251606.1.dhbF_1_glu_starter'	'Coryjeike.YP_251606.1.dhbF_1_glu_starter',
	 'Nocafarci.YP_117314.1.m_1_orn_lys_arg_starter'	'Nocafarci.YP_117314.1.m_1_orn_lys_arg_starter',
	 'Amybalhi.Q939Z0.m_2_hpg_balhi_bpsB_Epi'	'Amybalhi.Q939Z0.m_2_hpg_balhi_bpsB_Epi',
	 'Baciliche.YP_090053.1.m_3_asp_TO_leu_LcL'	'Baciliche.YP_090053.1.m_3_asp_TO_leu_LcL',
	 'Photlumin.NP_928234.1.m_1_gly_ala_val_leu_ile_abu_iva_LcL'	'Photlumin.NP_928234.1.m_1_gly_ala_val_leu_ile_abu_iva_LcL',
	 'Pseusyrin.NP_792633.1.m_1_leu_starter'	'Pseusyrin.NP_792633.1.m_1_leu_starter',
	 'Pseufluor.YP_259254.1.m_1_leu_dual'	'Pseufluor.YP_259254.1.m_1_leu_dual',
	 'Pseusyrin_2.YP_274154.1.m_1_asp_LcL'	'Pseusyrin_2.YP_274154.1.m_1_asp_LcL',
	 'Nocafarci.YP_121278.1.m_6_ser_TO_aad_LcL'	'Nocafarci.YP_121278.1.m_6_ser_TO_aad_LcL',
	 'Burkpseud.YP_111203.1.m__CYS_TO__LcL'	'Burkpseud.YP_111203.1.m__CYS_TO__LcL',
	 'Bacithuri.YP_036474.1.entF_1_gly_starter'	'Bacithuri.YP_036474.1.entF_1_gly_starter',
	 'Nocafarci.YP_116929.1.m_5_ser_TO_pro_DCL'	'Nocafarci.YP_116929.1.m_5_ser_TO_pro_DCL',
	 'Nocafarci.YP_121279.1.m_5_thr_TO_gly_ala_LcL'	'Nocafarci.YP_121279.1.m_5_thr_TO_gly_ala_LcL',
	 'Nocafarci.YP_121249.1.m_3_gln_TO_ser_LcL'	'Nocafarci.YP_121249.1.m_3_gln_TO_ser_LcL',
	 'Bradjapon.NP_768748.1.m_3_ser_TO_phe_dual'	'Bradjapon.NP_768748.1.m_3_ser_TO_phe_dual',
	 'Strtoyoc.Q8KLL5.m_1_hpg_glyco_staC_Epi'	'Strtoyoc.Q8KLL5.m_1_hpg_glyco_staC_Epi',
	 'Strchrys.O68487.acmB_1_thr_starter'	'Strchrys.O68487.acmB_1_thr_starter',
	 'Strecoeli.NP_631721.1.m_1_cys_cyc'	'Strecoeli.NP_631721.1.m_1_cys_cyc',
	 'Erwicarot.YP_048598.1.entF_1_tyr_bht_starter'	'Erwicarot.YP_048598.1.entF_1_tyr_bht_starter',
	 'Nocafarci.YP_121249.1.m_10_ser_TO_NA_LcL'	'Nocafarci.YP_121249.1.m_10_ser_TO_NA_LcL',
	 'Stremutan.NP_721706.1.bacD_1_gly_LcL'	'Stremutan.NP_721706.1.bacD_1_gly_LcL',
	 'Baciliche.YP_093405.1.dhbF_1_gly_starter'	'Baciliche.YP_093405.1.dhbF_1_gly_starter',
	 'Burkpseud.YP_108378.1.m_2_dhb_sal_TO_asp_LcL'	'Burkpseud.YP_108378.1.m_2_dhb_sal_TO_asp_LcL',
	 'Mycoavium.NP_960354.1.m_5_gly_ala_val_leu_ile_abu_iva_TO_gly_ala_val_leu_ile_abu_iva_LcL'	'Mycoavium.NP_960354.1.m_5_gly_ala_val_leu_ile_abu_iva_TO_gly_ala_val_leu_ile_abu_iva_LcL',
	 'Pseufluor.YP_261191.1.m_2_thr_TO_ala_LcL'	'Pseufluor.YP_261191.1.m_2_thr_TO_ala_LcL',
	 'Bacisubti.NP_389713.1.ppsD_2_pro_TO_glu_LcL'	'Bacisubti.NP_389713.1.ppsD_2_pro_TO_glu_LcL',
	 'Strecoeli.NP_627444.1.m_2_asp_TO_gly_LCL'	'Strecoeli.NP_627444.1.m_2_asp_TO_gly_LCL',
	 'Brevbrevi.P0C064.m_2_pro_TO_val_LcL'	'Brevbrevi.P0C064.m_2_pro_TO_val_LcL',
	 'Burkpseud.YP_111203.1.m_1_CYS'	'Burkpseud.YP_111203.1.m_1_CYS',
	 'Bacisubti.NP_388230.1.srfAA_3_leu_TO_leu_LcL'	'Bacisubti.NP_388230.1.srfAA_3_leu_TO_leu_LcL',
	 'Pseuputid.NP_746359.1.m_2_glu_TO_dhb_sal_LcL'	'Pseuputid.NP_746359.1.m_2_glu_TO_dhb_sal_LcL',
	 'Strchrys.O68487.acmB_2_val_LcL'	'Strchrys.O68487.acmB_2_val_LcL',
	 'Photlumin.NP_930751.1.m_1_gly_LcL'	'Photlumin.NP_930751.1.m_1_gly_LcL',
	 'Photlumin.NP_929905.1.m_8_val_TO_thr_dual'	'Photlumin.NP_929905.1.m_8_val_TO_thr_dual',
	 'Photlumin.NP_929905.1.m_9_thr_TO_val_dual'	'Photlumin.NP_929905.1.m_9_thr_TO_val_dual',
	 'Baciliche.YP_077640.1.lchAA_2_gln_TO_leu_LcL'	'Baciliche.YP_077640.1.lchAA_2_gln_TO_leu_LcL',
	 'Burkpseud.YP_111640.1.m_1_thr_dual'	'Burkpseud.YP_111640.1.m_1_thr_dual',
	 'Streaverm.NP_824819.1.nrps2-1_1_thr_LcL'	'Streaverm.NP_824819.1.nrps2-1_1_thr_LcL',
	 'Stapaureu_5.YP_042276.1.m_2_val_TO_phe_trp_phg_tyr_bht_LcL'	'Stapaureu_5.YP_042276.1.m_2_val_TO_phe_trp_phg_tyr_bht_LcL',
;
[1] tree 'imported1'=((((((((((((Strecoeli.NP_630518.1.m_1_cys_cyc:1.220735,((((((Yerspseud.YP_071788.1.m_2_hyb_cyc:0.111634,Yerspesti.NP_404404.1.m_1_cys_cyc:0.016914):1.032687,(((((Yerspseud.YP_070124.1.irp2_1_cys_cyc:0.003432,Yerspesti.NP_405472.1.irp2_1_cys_cyc:0.032117):0.006873,Eschcoli_4.NP_754316.1.m_1_cys_cyc:0.003629):0.461055,(Pseusyrin.NP_792411.1.m_1_cys_cyc:0.45837,Photlumin.NP_929572.1.m_1_cys_cyc:0.392171):0.080279):0.124546,Photprofu.YP_129881.1.m_1_cys_cyc:0.593269):0.328673,((((Mycotuber.NP_216899.1.mbtB_1_ser-thr_cyc:0.008088,(Mycobovis.NP_856053.1.mbtB_1_ser-thr_cyc:0.003573,Mycotuber_2.NP_336932.1.pchE_1_ser-thr_cyc:0.0):0.01383):0.105551,Mycoavium.NP_961111.1.mbtB_1_cys_cyc:0.200254):0.29682,Nocafarci.YP_116977.1.nbtF_1_cys_cyc:0.447029):0.17963,Strecoeli.NP_631721.1.m_1_cys_cyc:0.506348):0.257228):0.064231):0.059182,(Pseufluor.YP_260596.1.pchE_1_cys_cyc:0.494999,(Pseuaerug.NP_252916.1.pchE_1_cys_cyc:0.394071,Burkpseud.YP_110607.1.pchE_1_cys_cyc:0.447691):0.466717):0.054716):0.155121,((Yerspseud.YP_071788.1.m_3_hyb_cyc:0.03461,Yerspesti.NP_404404.1.m__cys_TO_cyc:0.025419):1.170661,Vibrchole.NP_231840.1.m_1_thr_cyc:1.20963):0.173602):0.061079,((((((Photprofu.YP_129881.1.m__cys_TO_cyc:0.696212,Photlumin.NP_929572.1.m__cys_TO_cyc:0.45603):0.0,((Yerspseud.YP_070124.1.irp2__cys_TO_cyc:0.030693,Yerspesti.NP_405472.1.irp2__cys_TO_cyc:0.008593):0.501849,Pseusyrin.NP_792411.1.m__cys_TO_cyc:0.304035):0.143087):0.369552,Eschcoli.NP_754350.1.m_2_hyb_cyc:0.763457):0.16714,(Ralssolan.NP_519932.1.m_1_cys_cyc:0.727985,(Strecoeli.NP_631721.1.m_2_cys_TO_cys_cyc:0.628644,((Yerspseud.YP_071787.1.m_1_cys_cyc:0.076251,Yerspesti.NP_404402.1.m_1_cys_cyc:0.008605):0.772706,(((Pseuaerug.NP_252915.1.pchF_1_cys_cyc:0.26888,Burkpseud.YP_110608.1.pchF_1_cys_cyc:0.210193):0.471813,Strecoeli.NP_631722.1.m_1_cys_cyc:0.481143):0.148527,Pseufluor.YP_260595.1.pchF_1_cys_cyc:0.497153):0.20339):0.036955):0.090061):0.0):0.105339,((((Agrotumef.NP_534178.1.mtaD_2_ala_TO_cys_cyc:0.487618,Nostsp.NP_486685.1.m_2_ala_TO_cys_cyc:0.407063):0.156813,Pseusyrin_2.YP_273984.1.m_3_pro_TO_cys_cyc:0.51021):0.065067,((Yerspseud.YP_070123.1.irp1_hyb_cyc:0.0,Yerspesti.NP_405471.1.irp1_hyb_cyc:0.0):0.340564,Photprofu.YP_129880.1.m_1_hyb_cyc:0.667814):0.774476):0.084687,Eschcoli_4.NP_754351.1.m_2_gly_TO_cys_cyc:0.901798):0.072565):0.111287,Corydipht.NP_940471.1.m_1_cys_cyc:2.363153):1.0E-5):0.116599,Photprofu.YP_129880.1.m_2_hyb_cyc:1.501253):0.121599):0.378848,Corydipht.NP_940471.1.m__cys_TO_cyc:1.469857):0.222973,((Burkpseud.YP_108378.1.m_2_asp_Epi:0.983936,Agrotumef.NP_534179.1.m_2_ala_Epi:0.943201):0.192061,((((((Nocafarci.YP_116976.1.nbtE_1_lys_Epi:0.720468,(Mycobovis.NP_856049.1.mbtF_1_lys_Epi:0.006881,(Mycotuber_2.NP_336928.1.m_1_lys_Epi:0.0,Mycotuber.NP_216895.1.mbtF_1_lys_Epi:0.0):0.0):1.104329):0.401196,(Erwichrys.Q8VUE5.cbsF_1_Epi:0.440925,Chroviola.NP_901903.1.cbsF_1_asp_asn_Epi:0.653728):0.400773):0.112757,((((Strecoeli.NP_627443.1.m_3_trp_Epi:0.26132,(Strecoeli.NP_627443.1.m_6_hpg_Epi:0.554371,Strecoeli.NP_627444.1.m_3_asn_Epi:0.395479):0.110353):0.433519,((Strecoeli.NP_624809.1.cch_1_orn_Epi:0.751097,(Mycoavium.NP_960176.1.pstA_1_phe_Epi:0.194263,(Mycsmegm.Q9RLP6.m_2_thr_lipid_mps_Epi:0.223057,((Mycsmegm.Q9RLP6.m_3_ala_lipid_mps_Epi:0.228561,Mycsmegm.Q9RLP6.m_1_phe_lipid_mps_Epi:0.21614):0.046995,Mycoavium.NP_960354.1.m_1_gly_ala_Epi:0.311092):0.134857):0.057318):0.319513):0.082293,Mycsmegm.O87314.m_1_orn_sidero_fxbC_Epi:0.539781):0.112994):0.062635,(((Nocafarci.YP_121249.1.m_6_val_leu_ile_abu_iva_Epi:0.261727,Nocafarci.YP_117314.1.m_3_phe_trp_phg_tyr_bht_Epi:0.377479):0.139967,(Nocafarci.YP_121249.1.m_12_ser_Epi:0.679156,Nocafarci.YP_119006.1.m_1_tyr_Epi:0.619827):0.17738):0.11429,Nocafarci.YP_117314.1.m_1_orn_lys_arg_Epi:0.537196):0.116987):0.021604,((((((Actteich.Q70AZ9.m_2_tyr_teico_tcp9_Epi:0.234042,((Nonsp.Q7WZ66.m_2_tyr_glyco_dbv25_Epi:0.289619,Strtoyoc.Q8KLL3.m_2_tyr_glyco_staA_Epi:0.221801):0.077968,(Amyorien.O52819.m_2_bht_vanco_cepA_Epi:0.132326,Amybalhi.Q939Z1.m_2_bht_balhi_bpsA_Epi:0.097563):0.093321):0.109467):0.160961,((Strlaven.Q93N87.m_2_hpg_glyco_compl_3_Epi:0.27713,Strlaven.Q93N89.m_2_trp_glyco_compl_1_Epi:0.389208):0.055695,Strlaven.Q93N87.m_1_hpg_glyco_compl_3_Epi:0.252432):0.07261):0.049094,(Strtoyoc.Q8KLL5.m_2_hpg_glyco_staC_Epi:0.097528,(Actteich.Q70AZ7.m_2_hpg_teico_tcp11_Epi:0.160883,((Amyorien.O52820.m_2_hpg_vanco_cepB_Epi:0.065776,Amybalhi.Q939Z0.m_2_hpg_balhi_bpsB_Epi:0.160614):0.098617,Nonsp.Q7WZ74.m_2_hpg_glyco_dbv17_Epi:0.063898):0.063586):0.024428):0.213994):0.026483,(Strtoyoc.Q8KLL5.m_1_hpg_glyco_staC_Epi:0.134972,(Actteich.Q70AZ7.m_1_hpg_teico_tcp11_Epi:0.186496,((Amyorien.O52820.m_1_hpg_vanco_cepB_Epi:0.156929,Amybalhi.Q939Z0.m_1_hpg_balhi_bpsB_Epi:0.057716):0.109097,Nonsp.Q7WZ74.m_1_hpg_glyco_dbv17_Epi:0.162249):0.083921):0.031246):0.227324):0.225673,Therfusca.YP_289923.1.m_1_asp_asn_Epi:0.697734):0.132445,(Strprist.Q54959.snbC_2_abu_Epi:0.501592,Strchrys.O68487.acmB_2_val_Epi:0.407551):0.06465):0.027035):0.080362):0.16362,(Strecoeli.NP_624809.1.cch_2_thr_Epi:1.026455,Mycsmegm.O87314.m_2_thr_sidero_fxbC_Epi:0.45963):0.245088):0.401111,((((Pseuputid.NP_746359.1.m_2_dhb_sal_Epi:0.387734,Pseuaerug.NP_251114.1.m_2_dhb_sal_Epi:0.328557):0.028607,((Pseusyrin.NP_791957.1.pvsA_2_dhb_sal_Epi:0.103037,Pseusyrin_2.YP_274139.1.m_2_dhb_sal_Epi:0.024577):0.188521,Pseufluor.YP_261281.1.m_2_dhb_sal_Epi:0.221148):0.040401):0.16889,((Pseuaerug.NP_251092.1.m_1_ser_Epi:0.50332,Pseuaerug.NP_251092.1.m_3_ser_Epi:0.237147):0.055223,((((Pseusyrin.NP_791972.1.m_1_asp_Epi:0.081109,Pseusyrin_2.YP_274154.1.m_1_asp_Epi:0.0613):0.140052,(Pseusyrin.NP_791970.1.m_1_asp_Epi:0.080872,Pseusyrin_2.YP_274152.1.m_1_asp_Epi:0.032619):0.19439):0.247769,Pseuputid.NP_746337.1.m_1_asp_Epi:0.447354):0.09754,(Pseufluor.YP_261190.1.m_2_val_leu_ile_abu_iva_Epi:0.116665,Pseufluor.YP_261190.1.m_1_ala_Epi:0.205411):0.110266):0.096958):0.09785):0.399806,(Bacicereu_2.NP_832218.1.m_2_gln_Epi:0.186939,Bacicereu_2.NP_832214.1.m_1_thr_Epi:0.497358):0.589021):0.157417):0.036783,((((Bacisubti.NP_389714.1.ppsC_2_val_Epi:0.35102,Bacisubti.NP_389713.1.ppsD_3_tyr_Epi:0.614798):0.220539,(Bacisubti.NP_389715.1.ppsB_2_thr_Epi:0.461956,Bacisubti.NP_389716.1.ppsA_2_ORN_Epi:0.697736):0.052891):0.194574,(((Baciliche.YP_090053.1.m_3_leu_Epi:0.072469,Baciliche.YP_077641.1.lchAB_3_leu_Epi:0.014075):0.222998,Bacisubti.NP_388231.1.srfAB_3_leu_Epi:0.27687):0.283978,((Baciliche.YP_090052.1.m_3_leu_Epi:0.075536,Baciliche.YP_077640.1.lchAA_3_leu_Epi:0.036804):0.330575,Bacisubti.NP_388230.1.srfAA_3_leu_Epi:0.266226):0.06536):0.121051):0.287428,((Bacicereu_3.YP_083311.1.dhbF_1_NA_Epi:0.887424,Bacicereu_3.YP_083310.1.dhbF_1_asn_Epi:0.584126):0.272462,Bacicereu_3.YP_083312.1.dhbF_1_leu_Epi:0.552107):0.422797):0.337926):0.168936):0.847632):0.300853,(Strecoeli.NP_624809.1.cch1_3_thr_TO_orn_DCL:1.279964,((((((((Burkpseud.YP_111641.1.m_3_thr_TO_leu_dual:0.395143,(Burkpseud.YP_111640.1.m_4_glu_TO_gly_dual:0.00241,Burkmalle.YP_106216.1.m_2_glu_TO_gly_dual:0.070153):0.155883):0.118619,((Burkmalle.YP_106219.1.m__ser_TO__dual:0.0,(Burkpseud.YP_111641.1.m_1_glu_gln_dual:0.013444,Burkpseud.YP_111642.1.m_2_ser_TO_glu_dual:0.035824):0.006691):0.08615,Burkpseud.YP_111640.1.m_1_thr_dual:0.07544):0.159662):0.077782,(((((Pseusyrin.NP_794446.1.m_3_ser_TO_asp_asn_glu_gln_aad_dual:0.30641,Ralssolan.NP_522203.1.RSp0642_3_ser_TO_gly_dual:0.439193):0.052251,Pseufluor.YP_259252.1.m_2_leu_TO_asp_dual:0.577407):0.016203,(((Pseufluor.YP_259253.1.m_2_thr_TO_ile_dual:0.352016,(Pseusyrin.NP_792634.1.m_5_leu_TO_leu_dual:0.188443,Pseusyrin.NP_792634.1.m_3_thr_TO_val_dual:0.209126):0.283168):0.118576,(Pseusyrin.NP_792633.1.m_2_leu_TO_leu_dual:0.342241,Pseufluor.YP_259253.1.m_3_ile_TO_leu_dual:0.256179):0.068551):0.059123,(((((Pseusyrin.NP_792634.1.m_1_leu_dual:0.317324,Pseufluor.YP_259254.1.m_1_leu_dual:0.253557):0.103011,(Pseusyrin.NP_792633.1.m_3_leu_TO_gln_dual:0.458533,Pseufluor.YP_259253.1.m_4_leu_TO_ser_dual:0.167792):0.13487):0.049898,Pseufluor.YP_259254.1.m_4_ser_TO_val_dual:0.228556):0.05607,Ralssolan.NP_522203.1.RSp0642_1_val_dual:0.254584):0.00967,Pseufluor.YP_259253.1.m_1_thr_dual:0.185854):0.051982):0.07286):0.117191,(((Photlumin.NP_929905.1.m_9_thr_TO_val_dual:0.086539,((Photlumin.NP_929905.1.m_11_trp_TO_val_dual:0.101682,(Photlumin.NP_929905.1.m_4_trp_TO_val_dual:0.058434,Photlumin.NP_929905.1.m_2_trp_TO_ala_dual:0.086952):0.028067):0.040443,Photlumin.NP_929905.1.m_8_val_TO_thr_dual:0.09136):0.014009):0.049974,(((Photlumin.NP_930489.1.m_5_trp_TO_trp_dual:0.083568,Photlumin.NP_930489.1.m_4_phe_TO_trp_dual:0.128748):0.060436,(Photlumin.NP_929905.1.m_13_thr_TO_trp_dual:0.139605,((Photlumin.NP_929905.1.m_15_val_TO_val_dual:0.071561,Photlumin.NP_929905.1.m_6_bht_TO_trp_dual:0.090587):0.020496,Photlumin.NP_930489.1.m_2_val_TO_trp_dual:0.132921):0.014075):0.010641):0.054812,(Photlumin.NP_930355.1.m_5_val_TO_NA_dual:0.130984,((((Photlumin.NP_930362.1.m_2_orn_lys_arg_TO_lys_dual:0.058118,Photlumin.NP_930355.1.m_2_lys_TO_val_dual:0.146846):0.071952,Photlumin.NP_930362.1.m_3_lys_TO_lys_dual:0.130681):0.03386,Photlumin.NP_930355.1.m_4_val_leu_ile_abu_iva_TO_val_dual:0.150281):0.055164,Photlumin.NP_930355.1.m_3_val_TO_val_leu_ile_abu_iva_dual:0.101062):0.036294):0.036987):0.059511):0.081531,Bradjapon.NP_768748.1.m_3_ser_TO_phe_dual:0.414238):0.385043):0.105619,(((Chroviola.NP_902472.1.m_3_val_TO_ile_dual:0.072054,(Chroviola.NP_902472.1.m_2_thr_TO_val_dual:0.035346,Chroviola.NP_902473.1.m_3_ser_TO_val_dual:0.077087):0.008401):0.019845,Chroviola.NP_902472.1.m_1_thr_dual:0.025365):0.045626,Chroviola.NP_902473.1.m_2_dab_TO_ser_dual:0.156533):0.317501):0.083969):0.195704,((Erwicarot.YP_049593.1.m_4_ser_TO_gly_ala_val_leu_ile_abu_iva_dual:0.21042,(Erwicarot.YP_049592.1.m_3_TYR_TO_ser_dual:0.369755,Erwicarot.YP_049592.1.m_5_tyr_bht_TO_val_leu_ile_abu_iva_dual:0.121851):0.04396):0.127298,(((Erwicarot.YP_049593.1.m_5_gly_ala_val_leu_ile_abu_iva_TO_glu_dual:0.223742,Erwicarot.YP_049592.1.m_6_val_leu_ile_abu_iva_TO_ser_dual:0.270356):0.046106,(Erwicarot.YP_049593.1.m_7_ser_TO_gly_dual:0.172929,Erwicarot.YP_049592.1.m_4_ser_TO_tyr_bht_dual:0.206764):0.007671):0.004177,Erwicarot.YP_049593.1.m_2_gln_TO_asn_dual:0.351878):0.016286):0.228083):0.236218,(Photlumin.NP_930752.1.m_2_lys_TO_NA_dual:0.800011,Erwicarot.YP_049592.1.m_2_thr_TO_TYR_dual:0.310621):0.207722):0.107305,Photlumin.NP_930751.1.m_3_orn_TO_pro_dual:0.649233):1.187345,((((((Baciliche.YP_090054.1.m_1_ile_DcL:0.0,Baciliche.YP_077642.1.lchAC_1_ile_DcL:0.006862):0.194863,Bacisubti.NP_388233.1.srfAC_1_leu_DcL:0.230402):0.410615,(((Bacisubti.NP_389712.1.ppsE_1_ile_DcL:0.339253,(Bacisubti.NP_389713.1.ppsD_1_pro_DcL:0.3773,Bacisubti.NP_389715.1.ppsB_1_tyr_DcL:0.395178):0.199694):0.148707,Bacisubti.NP_389714.1.ppsC_1_glu_DcL:0.464559):0.095968,Brevbrevi.P0C064.m_1_pro_DcL:0.533891):0.099473):0.080864,((Baciliche.YP_090053.1.m_1_val_DcL:0.005166,Baciliche.YP_077641.1.lchAB_1_val_DcL:0.005033):0.243785,Bacisubti.NP_388231.1.srfAB_1_val_DcL:0.254185):0.406386):0.139515,(Bacicereu_3.YP_083312.1.dhbF_2_leu_TO_NA_DCL:0.689637,(Bacicereu_3.YP_083311.1.dhbF_2_NA_TO_trp_DCL:0.694282,Bacicereu_3.YP_083310.1.dhbF_2_asn_TO_lys_DCL:0.835625):0.194979):0.365462):0.377956,(((Methcapsu.YP_114319.1.m_1_tyr_bht:0.749176,((((Pseuputid.NP_746359.1.m_3_dhb_sal_TO_dhpg_dpg_hpg_DCL:0.196402,Pseufluor.YP_261281.1.m_3_dhb_sal_TO_dhpg_dpg_hpg_DCL:0.092024):0.04057,(Pseusyrin_2.YP_274139.1.m_3_dhb_sal_TO_dhpg_dpg_hpg_DCL:0.063392,Pseusyrin.NP_791957.1.pvsA_3_dhb_sal_TO_dhpg_dpg_hpg_DCL:0.004433):0.075734):0.094965,Pseuaerug.NP_251114.1.m_3_dhb_sal_TO_dhpg_dpg_hpg_DCL:0.110662):0.341923,Pseuputid.NP_746337.1.m_2_asp_TO_dhpg_dpg_hpg_DCL:0.508185):0.337742):0.08251,(Strecoeli.NP_630517.1.m__val_leu_ile_abu_iva_TO_:0.954527,((Pseuputid.NP_746336.1.ppsD_3_ser_TO_val_leu_ile_abu_iva_DcL:0.410596,(Burkpseud.YP_108378.1.m_3_asp_TO_ser_DCL:0.731296,(((Pseusyrin_2.YP_274154.1.m_2_asp_TO_ser_DCL:0.013454,Pseusyrin.NP_791972.1.m_2_asp_TO_ser_DCL:0.047516):0.086396,(Pseusyrin_2.YP_274152.1.m_2_asp_TO_thr_DCL:0.038445,Pseusyrin.NP_791970.1.m_2_asp_TO_thr_DCL:0.027067):0.137847):0.362064,(((Pseufluor.YP_261192.1.m_3_val_leu_ile_abu_iva_TO_asp_asn_DCL:0.179659,Pseufluor.YP_261190.1.m_3_val_leu_ile_abu_iva_TO_asp_asn_DCL:0.110979):0.093318,Pseufluor.YP_261190.1.m_2_ala_TO_val_leu_ile_abu_iva_DCL:0.118985):0.051122,(Pseuaerug.NP_251092.1.m_4_ser_TO_dhb_sal_DCL:0.23264,Pseuaerug.NP_251092.1.m_2_ser_TO_dhb_sal_DCL:0.390277):0.137148):0.092922):0.147038):0.141505):0.379758,((Nostsp.NP_486688.1.m_1_ser:0.501594,((Bacicereu_2.NP_832218.1.m_3_gln_TO_gln_DCL:0.499545,Bacicereu_2.NP_832215.1.m_1_gly_ala:0.39226):0.45478,Nostsp.NP_486687.1.m_1_gly:0.480314):0.129682):0.135007,Nostsp.NP_486683.1.m_1_ser:0.557807):0.084246):0.106548):0.072215):0.039914,(Burkpseud.YP_111203.1.m_1_CYS:0.887544,Burkpseud.YP_108824.1.m_2_gly_ala_TO_dhpg_dpg_hpg_DCL:0.958302):0.242112):0.047822):0.097723):0.069519,(((((((Strtoyoc.Q8KLL4.m_1_dhpg_glyco_staB_DcL:0.41674,Strlaven.Q93N88.m_1_hpg_glyco_comB_DcL:0.255108):0.148173,(Strlaven.Q93N87.m_1_hpg_glyco_comC_DcL:0.245851,Strtoyoc.Q8KLL5.m_1_hpg_glyco_staC_DcL:0.418884):0.052877):0.155322,(((Therfusca.YP_289922.1.m_1_ser:0.62987,Therfusca.YP_289921.1.m_1_orn:0.408147):0.152068,Mycsmegm.O87314.m_3_orn_sidero_fxbC_DcL:0.920306):0.072847,Strchrys.Q9L8H4.acmC_1_pro_DcL:0.46796):0.065524):0.080128,((Therfusca.YP_289923.1.m_2_asp_asn_TO_gly_DCL:0.606407,(((Nocafarci.YP_121249.1.m__ser_TO__DCL:0.399602,Nocafarci.YP_121249.1.m_7_val_leu_ile_abu_iva_TO_ser_DCL:0.325178):0.11344,Nocafarci.YP_116929.1.m_5_ser_TO_pro_DCL:0.420312):0.129359,(Nocafarci.YP_119006.1.m_2_tyr_TO_tyr_bht_DCL:0.347789,(Nocafarci.YP_119006.1.m_3_tyr_bht_TO_gly_ala_val_leu_ile_abu_iva:0.525974,Nocafarci.YP_117314.1.m_2_orn_lys_arg_TO_gly_ala_val_leu_ile_abu_iva_DCL:0.411128):0.039921):0.131316):0.071654):0.104564,((Strprist.O07944.snbDE_1_pro_DcL:0.615239,(Strecoeli.NP_627444.1.m_1_asp_DcL:0.155576,Strecoeli.NP_627443.1.m_4_trp_TO_asp_DCL:0.189936):0.240463):0.045578,Strecoeli.NP_733597.1.m_1_3-me-glu_DcL:0.401982):0.042643):0.033875):0.091414,(Strecoeli.NP_624809.1.cch1_2_orn_TO_thr_DCL:0.856682,Mycsmegm.O87314.m_2_thr_sidero_fxbC_DcL:0.707816):0.231999):0.040659,(Nocafarci.YP_116976.1.nbtE_1_lys:0.507976,(((Mycobovis.NP_856049.1.mbtF_1_lys:0.0,Mycotuber_2.NP_336928.1.m_1_lys:0.0):0.005552,Mycotuber.NP_216895.1.mbtF_1_lys:0.056046):0.364152,Mycoavium.NP_961105.1.mbtF_1_lys:0.248459):0.172956):0.210088):0.116936,(Mycoavium.NP_960354.1.m_2_gly_ala_TO_val_leu_ile_abu_iva_DCL:0.443282,Mycoavium.NP_960176.1.pstA_2_phe_TO_arg_DCL:0.348206):0.388137):0.206574):0.111679):0.155672):0.198138,Stremutan.NP_721707.1.bacA2_2_val_TO_cys_LcL:1.91721):0.02885,(((Photlumin.NP_928235.1.m__gly_ala_val_leu_ile_abu_iva_TO__LcL:1.438099,((((Lactplant.NP_784351.1.npsA_2_dhb_sal_TO_NA_LcL:1.146659,((Stapepide_2.NP_763798.1.m_2_val_TO_phe_trp_phg_tyr_bht_LcL:0.0,Stapepide.YP_189887.1.m_2_val_TO_phe_trp_phg_tyr_bht_LcL:0.00362):0.272056,((Stapaureu_5.YP_042276.1.m_2_val_TO_phe_trp_phg_tyr_bht_LcL:0.0,Stapaureu_3.YP_185063.1.m_2_val_TO_phe_trp_phg_tyr_bht_LcL:0.0):0.0,(Stapaureu_4.YP_039645.1.m_2_val_TO_phe_trp_phg_tyr_bht_LcL:0.0,(Stapaureu_2.NP_370703.1.m_2_val_TO_phe_trp_phg_tyr_bht_LcL:0.0,Stapaureu.NP_373416.1.m_2_val_TO_phe_trp_phg_tyr_bht_LcL:0.0):0.01426):0.021359):0.285847):0.785607):0.104031,(Bacicereu_3.YP_083311.1.dhbF_1_NA_LcL:0.447688,Bacicereu_3.YP_083310.1.dhbF_1_asn_LcL:1.074249):0.46088):0.198813,(((Stremutan.NP_721709.1.bacA1_2_leu_TO_ser_LcL:1.365644,Stremutan.NP_721708.1.m__pro_TO__LcL:0.939853):0.118334,Stremutan.NP_721706.1.bacD_1_gly_LcL:1.165769):0.154525,Streaverm.NP_824374.1.nrps1-2__leu_TO__LcL:1.68676):0.306547):0.140717,((((Brevbrevi.P0C064.m_4_ORN_TO_LEU_LcL:0.200788,(Brevbrevi.P0C064.m_3_val_TO_ORN_LcL:0.206892,Brevbrevi.P0C064.m_2_pro_TO_val_LcL:0.273926):0.149312):0.134859,((Bacisubti.NP_388231.1.srfAB_3_asp_TO_leu_LcL:0.194449,(Baciliche.YP_090053.1.m_3_asp_TO_leu_LcL:0.0,Baciliche.YP_077641.1.lchAB_3_asp_TO_leu_LcL:0.00685):0.485462):0.291027,(Bacisubti.NP_388231.1.srfAB_2_val_TO_asp_LcL:0.348807,(Baciliche.YP_090053.1.m_2_val_TO_asp_LcL:0.0,Baciliche.YP_077641.1.lchAB_2_val_TO_asp_LcL:0.0):0.190181):0.259552):0.153779):0.097053,(((Bacisubti.NP_388230.1.srfAA_3_leu_TO_leu_LcL:0.370052,(Baciliche.YP_090052.1.m_3_leu_TO_leu_LcL:0.022171,Baciliche.YP_077640.1.lchAA_3_leu_TO_leu_LcL:0.0):0.252767):0.140667,((Bacisubti.NP_389713.1.ppsD_3_glu_TO_tyr_LcL:0.090201,(Bacisubti.NP_389714.1.ppsC_2_glu_TO_val_LcL:0.026225,Bacisubti.NP_389716.1.ppsA_2_glu_TO_ORN_LcL:0.023808):0.017946):0.136779,Bacisubti.NP_389713.1.ppsD_2_pro_TO_glu_LcL:0.45625):0.222843):0.119783,Bacisubti.NP_389715.1.ppsB_2_tyr_TO_thr_LcL:0.640748):0.06937):0.107628,(Bacisubti.NP_388230.1.srfAA_2_glu_TO_leu_LcL:0.660829,(Baciliche.YP_090052.1.m_2_gln_TO_leu_LcL:0.027949,Baciliche.YP_077640.1.lchAA_2_gln_TO_leu_LcL:0.00166):0.283821):0.281977):0.056219):0.186221):0.05691,(Lactplant.NP_784351.1.npsA__gly_TO__LcL:1.333798,(Lactplant.NP_784351.1.npsA_4_pro_TO_ser_LcL:0.585228,Lactplant.NP_784351.1.npsA_3_NA_TO_pro_LcL:0.491544):0.170181):0.512247):0.220794,((Burkpseud.YP_108824.1.m_1_gly_ala_LcL:1.071499,((((Nocafarci.YP_116975.1.nbtD_1_hpg_LcL:0.421939,(((Mycobovis.NP_856050.1.mbtE_1_lys_LcL:0.0,Mycotuber_2.NP_336929.1.m_1_lys_LcL:0.0):0.037199,Mycotuber.NP_216896.1.mbtE_1_lys_LcL:0.040355):0.345916,Mycoavium.NP_961107.1.mbtE_1_lys_LcL:0.379563):0.356937):0.530712,Ralssolan.NP_522981.1.RSp1422_1_val_LcL:0.986181):0.227711,(Photprofu.YP_133477.1.m_1_NA_LcL:0.382294,Erwicarot.YP_048600.1.m_1_NA_LcL:0.090847):1.14026):0.088384,(Chroviola.NP_902473.1.m_1_dab_LcL:1.584665,Eschcoli_4.NP_754351.1.m_1_gly_LcL:1.20586):0.195812):0.117971):0.156738,(((((((((Pseusyrin_3.O85168.syr.m_7_thr_LcL:0.547033,((((Burkpseud.YP_111640.1.m_3_thr_TO_glu_LcL:0.004903,(((Burkpseud.YP_111641.1.m_4_leu_TO_dab_LcL:0.003436,Burkpseud.YP_111640.1.m_2_thr_TO_thr_LcL:0.006867):0.0,Burkpseud.YP_111641.1.m_2_glu_gln_TO_thr_LcL:0.00686):0.007759,Burkpseud.YP_111642.1.m_3_glu_TO_ser_LcL:0.077207):0.010621):0.46761,Pseusyrin.NP_792634.1.m_2_leu_TO_thr_LcL:0.493957):0.086045,(((((Pseusyrin_3.O85168.syr.m_6_phe_LcL:0.23831,Pseusyrin_3.O85168.syr.m_5_arg_LcL:0.185023):0.103135,((((Ralssolan.NP_522203.1.RSp0642_5_ala_TO_ala-b_LcL:0.094251,Ralssolan.NP_522203.1.RSp0642_2_val_TO_ser_LcL:0.064393):0.049653,Ralssolan.NP_522203.1.RSp0642_4_gly_TO_ala_LcL:0.040133):0.357275,(((((Pseusp.Q84BQ4.arfC_5_ile_TO_asp_LcL:0.115699,Pseusp.Q84BQ4.arfC_2_leu_TO_ser_LcL:0.113321):0.048182,Pseusp.Q84BQ4.arfC_4_ile_TO_ile_LcL:0.095791):0.052667,Pseusyrin.NP_792634.1.m_4_val_TO_leu_LcL:0.38761):0.062228,Pseufluor.YP_259254.1.m_3_leu_TO_ser_LcL:0.168422):0.104277,Pseufluor.YP_259254.1.m_2_leu_TO_leu_LcL:0.189447):0.10392):0.038103,Pseusyrin.NP_794446.1.m_2_leu_TO_ser_LcL:0.323174):0.016835):0.041109,(Burkpseud.YP_111640.1.m_5_gly_TO_ile_LcL:0.0,Burkmalle.YP_106216.1.m_3_gly_TO_ile_LcL:0.00335):0.524714):0.072009,Pseusyrin_2.YP_273984.1.m_2_arg_TO_pro_LcL:0.429853):0.033448,((Photlumin.NP_929905.1.m_7_trp_TO_val_LcL:0.115413,(((Photlumin.NP_929905.1.m_3_ala_TO_trp_LcL:0.069566,Photlumin.NP_930489.1.m_3_trp_TO_phe_LcL:0.29045):0.036879,Photlumin.NP_929905.1.m_12_val_TO_thr_LcL:0.075117):0.03557,(Photlumin.NP_929905.1.m_14_trp_TO_val_LcL:0.048142,(Photlumin.NP_929905.1.m_10_val_TO_trp_LcL:0.059544,Photlumin.NP_929905.1.m_5_val_TO_bht_LcL:0.046118):0.007622):0.022558):0.109942):0.17721,Bradjapon.NP_768748.1.m_2_pro_TO_ser_LcL:0.310325):0.087529):0.025616):0.064462,(Pseusyrin.NP_794446.1.m_4_asp_asn_glu_gln_aad_TO_ser_LcL:0.370942,((Erwicarot.YP_049593.1.m_6_glu_TO_ser_LcL:0.062698,Erwicarot.YP_049593.1.m_3_asn_TO_ser_LcL:0.190622):0.176759,Erwicarot.YP_049592.1.m_1_thr_LcL:0.21167):0.247337):0.107378):0.024964):0.094541,(Pseusyrin.NP_794272.1.m_3_pro_TO_ser_LcL:0.29254,Pseusyrin.NP_794272.1.m_2_gly_TO_pro_LcL:0.339953):0.518101):0.078846,(((((Nostsp.NP_486685.1.m_1_ala_LcL:0.56255,Nostsp.NP_486682.1.m_1_bht_LcL:0.34728):0.103751,(Photlumin.NP_928233.1.m_1_gly_ala_val_leu_ile_abu_iva_LcL:0.139945,(Photlumin.NP_928234.1.m_1_gly_ala_val_leu_ile_abu_iva_LcL:0.217504,Photlumin.NP_928235.1.m_1_gly_ala_val_leu_ile_abu_iva_LcL:0.18821):0.037937):0.578783):0.022922,((((Nostsp.Q9RAH4.m_4_pro_TO_leu_LcL:0.11837,((Nostsp.Q9RAH1.m_1_TYR_LcL:0.133425,((Nostsp.Q9RAH2.m_3_gly_TO_asn_LcL:0.037349,Nostsp.Q9RAH1.m_2_TYR_TO_pro_LcL:0.057572):0.020033,Nostsp.Q9RAH2.m_2_leu_TO_gly_LcL:0.044595):0.034488):0.04006,Nostsp.Q9RAH4.m_2_ile_TO_ser_LcL:0.093387):0.038015):0.050061,Nostsp.Q9RAH4.m_3_ser_TO_pro_LcL:0.158879):0.141229,Nostsp.Q9RAH2.m_1_leu_LcL:0.542108):0.108579,Nostsp.NP_486684.1.m_1_gly_LcL:0.413282):0.106612):0.027496,(Nostsp.NP_486688.1.m_2_ser_TO_val_LcL:0.68752,Nostsp.NP_486684.1.m_2_gly_TO_ala_LcL:0.486598):0.180395):0.042948,((Bacicereu_2.NP_832218.1.m_2_val_leu_ile_abu_iva_TO_gln_LcL:0.301984,Bacicereu_2.NP_832215.1.m_2_gly_ala_TO_ala_LcL:0.342291):0.388651,Pseusyrin.NP_794272.1.m_1_gly_LcL:0.609257):0.142015):0.061064):0.09064,Pseusyrin_2.YP_273985.1.m_1_val_leu_ile_abu_iva_LcL:0.635259):0.043428,((Pseusyrin.NP_794271.1.m_2_dhb_sal_TO_ser_LcL:1.184388,(((((Pseuaerug.NP_251092.1.m_1_ser_LcL:0.318522,Pseufluor.YP_261192.1.m_1_asp_LcL:0.311306):0.083765,((Pseusyrin_2.YP_274151.1.m_1_val_leu_ile_abu_iva_LcL:0.024851,Pseusyrin.NP_791969.1.m_1_val_leu_ile_abu_iva_LcL:0.014049):0.314219,Pseuputid.NP_746338.1.m_1_asp_LcL:0.488682):0.091068):0.11961,(((((Pseufluor.YP_261191.1.m_1_thr_LcL:0.225508,((Pseufluor.YP_261191.1.m_2_thr_TO_ala_LcL:0.263679,(Pseuaerug.NP_251090.1.m_1_dhb_sal_LcL:0.191603,(Pseuaerug.NP_251089.1.pvdD_2_thr_TO_thr_LcL:0.113193,Pseuaerug.NP_251089.1.pvdD_1_thr_LcL:0.173615):0.073015):0.081794):0.093728,(((Pseusyrin_2.YP_274153.1.m_2_thr_TO_ser_LcL:0.029613,Pseusyrin.NP_791971.1.m_2_thr_TO_ser_LcL:0.019311):0.183536,(Pseusyrin_2.YP_274153.1.m_1_thr_LcL:0.048474,Pseusyrin.NP_791971.1.m_1_thr_LcL:0.046551):0.187897):0.100546,Pseuputid.NP_746336.1.ppsD_1_gly_LcL:0.384567):0.088117):0.104695):0.071681,Pseuputid.NP_746336.1.ppsD_2_gly_TO_ser_LcL:0.446036):0.030994,Pseufluor.YP_261190.1.m_1_ala_LcL:0.328187):0.067178,Pseuaerug.NP_251092.1.m_3_dhb_sal_TO_ser_LcL:0.51158):0.043002,((((Pseusyrin_2.YP_274139.1.m_1__TO_glu_LcL:0.060278,Pseusyrin.NP_791957.1.pvsA_1__TO_glu_LcL:0.048197):0.134538,Pseufluor.YP_261281.1.m_1__TO_glu_LcL:0.134188):0.089406,Pseuaerug.NP_251114.1.m_1__TO_glu_LcL:0.407838):0.187969,Pseuputid.NP_746359.1.m_1__TO_glu_LcL:0.262825):0.368477):0.054479):0.082012,((((Pseusyrin_2.YP_274154.1.m_1_asp_LcL:0.048686,Pseusyrin.NP_791972.1.m_1_asp_LcL:0.022745):0.190121,Pseuputid.NP_746337.1.m_1_asp_LcL:0.262755):0.315039,(Pseusyrin_2.YP_274152.1.m_1_asp_LcL:0.069586,Pseusyrin.NP_791970.1.m_1_asp_LcL:0.021699):0.414626):0.089876,((((Pseusyrin_2.YP_274139.1.m_2_glu_TO_dhb_sal_LcL:0.00586,Pseusyrin.NP_791957.1.pvsA_2_glu_TO_dhb_sal_LcL:0.053848):0.107928,Pseufluor.YP_261281.1.m_2_glu_TO_dhb_sal_LcL:0.041648):0.060293,Pseuaerug.NP_251114.1.m_2_glu_TO_dhb_sal_LcL:0.11836):0.06297,Pseuputid.NP_746359.1.m_2_glu_TO_dhb_sal_LcL:0.158235):0.550351):0.112367):0.042971,(Pseufluor.YP_261192.1.m_2_asp_TO_val_leu_ile_abu_iva_LcL:0.558577,Pseuputid.NP_746338.1.m_2_asp_TO_asp_asn_LcL:0.563043):0.24897):0.046296):0.030914,((Burkpseud.YP_108378.1.m_2_dhb_sal_TO_asp_LcL:0.69984,(Burkpseud.YP_108377.1.m_1_val_leu_ile_abu_iva_LcL:0.007046,Burkmalle.YP_102862.1.m_1_val_leu_ile_abu_iva_LcL:0.0):0.525414):0.240294,Burkpseud.YP_108312.1.m_5_orn_lys_arg_TO_dhpg_dpg_hpg_LcL:0.813384):0.159643):0.109196):0.019435,(((Photlumin.NP_930751.1.m_2_gly_TO_orn_LcL:0.038974,Photlumin.NP_930751.1.m_1_gly_LcL:0.120334):0.513452,((Photlumin.NP_930750.1.m_1_phe_trp_phg_tyr_bht_LcL:0.694796,Photlumin.NP_930749.1.m_1_pro_pip_LcL:0.712007):0.262419,Photlumin.NP_930749.1.m_2_pro_pip_TO_ser_thr_ser-thr_dht_dhpg_dpg_hpg_LcL:0.386951):0.101775):0.082614,Photlumin.NP_930752.1.m_3_NA_TO_ala_LcL:0.706086):0.282032):0.031128,Agrotumef.NP_534178.1.mtaD_1_ala_LcL:0.920963):0.099929,(Burkpseud.YP_111203.1.m__CYS_TO__LcL:0.746988,(Streaverm.NP_824820.1.nrps2-2_2_gln_TO_asn_LcL:0.583256,Streaverm.NP_824819.1.nrps2-1_1_thr_LcL:0.263653):0.221404):0.195817):0.019443,(((Burkpseud.YP_108312.1.m_4_leu_TO_orn_lys_arg_LcL:0.930113,Burkpseud.YP_108312.1.m_3_leu_TO_leu_LcL:0.935276):0.169742,(Agrotumef.NP_534179.1.m_2_gly_TO_ala_LcL:0.919002,Agrotumef.NP_534171.1.m_1_bht_LcL:0.856151):0.270566):0.075664,((Nocafarci.YP_121278.1.m_7_aad_TO_val_LcL:0.77395,(((Therfusca.YP_289923.1.m_3_gly_TO_gly_LcL:0.568039,(((((Mycoavium.NP_960354.1.m_5_gly_ala_val_leu_ile_abu_iva_TO_gly_ala_val_leu_ile_abu_iva_LcL:0.215455,Mycoavium.NP_960354.1.m_4_gly_ala_TO_gly_ala_val_leu_ile_abu_iva_LcL:0.219102):0.012494,Mycoavium.NP_960176.1.pstA_3_arg_TO_thr_LcL:0.27207):0.021565,Mycoavium.NP_960354.1.m_3_val_leu_ile_abu_iva_TO_gly_ala_LcL:0.22288):0.058338,Mycoavium.NP_960804.1.m_1_gly_ala_LcL:0.173399):0.040971,(Mycobovis.NP_853772.1.nrp_2_NA_TO_phe_LcL:0.0,(Mycotuber_2.NP_334518.1.m_2_NA_TO_phe_LcL:0.0,Mycotuber.NP_214615.1.nrp_2_NA_TO_phe_LcL:0.0):0.0):0.128641):0.282106):0.121454,((((((Strecoeli.NP_627443.1.m_6_asp_TO_hpg_LCL:0.285897,(Strecoeli.NP_627444.1.m_2_asp_TO_gly_LCL:0.06461,Strecoeli.NP_733597.1.m_2_3-me-glu_TO_trp_LcL:0.220342):0.049695):0.03081,Strecoeli.NP_627443.1.m_5_asp_TO_asp_LcL:0.170446):0.115627,Strecoeli.NP_627444.1.m_3_gly_TO_asn_LcL:0.179135):0.104243,(Strecoeli.NP_627443.1.m_3_thr_TO_trp_LcL:0.291745,Strecoeli.NP_627443.1.m_2_ser_TO_thr_LcL:0.357717):0.101997):0.065972,(((((Strprist.O07944.snbDE_3_pip_LcL:0.320911,Strprist.O07944.snbDE_2_phe_LcL:0.25812):0.026799,Strprist.O07944.snbDE_4_phg_LcL:0.211142):0.052015,((Strchrys.O68487.acmB_2_val_LcL:0.119537,Strchrys.Q9L8H4.acmC_3_val_LcL:0.029096):0.070476,Strchrys.Q9L8H4.acmC_2_gly_LcL:0.053837):0.323686):0.035273,((Baciliche.YP_093405.1.dhbF_2_gly_TO_thr_LcL:0.0,Baciliche.YP_080976.1.dhbF_2_gly_TO_thr_LcL:0.0):0.342293,((((((Bacianthr_3.YP_019016.1.dhbF_2_gly_TO_thr_LcL:0.0,Bacianthr_2.YP_028469.1.m_2_gly_TO_thr_LcL:0.0):0.0,Bacianthr.NP_844754.1.dhbF_2_gly_TO_thr_LcL:0.0):0.019893,Bacicereu_3.YP_083722.1.entF_2_gly_TO_thr_LcL:0.0):0.037288,Bacicereu.NP_978712.1.dhbF_2_gly_TO_thr_LcL:0.013176):0.00996,Bacithuri.YP_036474.1.entF_2_gly_TO_thr_LcL:0.044327):0.435482,Bacisubti.NP_391076.2.dhbF_2_gly_TO_thr_LcL:0.145629):0.05545):0.162977):0.060186,Strprist.Q54959.snbC_2_abu_LcL:0.530301):0.015494):0.082503,(((Nocafarci.YP_121278.1.m_5_NA_TO_ser_LcL:0.390614,Nocafarci.YP_117314.1.m_3_gly_ala_val_leu_ile_abu_iva_TO_phe_trp_phg_tyr_bht_LcL:0.391653):0.010934,((Nocafarci.YP_121279.1.m_4_ser_TO_thr_LcL:0.302239,Nocafarci.YP_121279.1.m_2_ser_TO_tyr_bht_LcL:0.458964):0.131447,((((Nocafarci.YP_121278.1.m_2_ser_TO_aad_LcL:0.335557,(Nocafarci.YP_121278.1.m_3_aad_TO_ser_LcL:0.378008,Nocafarci.YP_121278.1.m_4_ser_TO_NA_LcL:0.358931):0.106795):0.09588,((((Nocafarci.YP_121278.1.m_8_val_TO_gly_ala_LcL:0.273793,Nocafarci.YP_121249.1.m_3_gln_TO_ser_LcL:0.385864):0.074706,Nocafarci.YP_121249.1.m_9_thr_TO_ser_LcL:0.307668):0.077415,((Nocafarci.YP_116929.1.m_2_val_leu_ile_abu_iva_TO_ser_LcL:0.246226,Nocafarci.YP_116926.1.m_2_pro_pip_TO_aad_LcL:0.171411):0.177425,((((Nocafarci.YP_121249.1.m_12_aad_TO_ser_LcL:0.080227,Nocafarci.YP_116929.1.m_4_gly_ala_val_leu_ile_abu_iva_TO_ser_LcL:0.463952):0.053397,Nocafarci.YP_121249.1.m_10_ser_TO_NA_LcL:0.135479):0.131888,((Nocafarci.YP_121249.1.m_11_NA_TO_aad_LcL:0.25478,Nocafarci.YP_116928.1.m_3_ser_TO_NA_LcL:0.369709):0.093803,(Nocafarci.YP_116928.1.m_2_val_leu_ile_abu_iva_TO_ser_LcL:0.050761,Nocafarci.YP_116927.1.m_2_dhpg_dpg_hpg_TO_ser_LcL:0.084646):0.118043):0.106508):0.049458,Nocafarci.YP_121249.1.m_2_aad_TO_gln_LcL:0.362296):0.021265):0.037712):0.021864,(Nocafarci.YP_116929.1.m_3_ser_TO_gly_ala_val_leu_ile_abu_iva_LcL:0.229692,Nocafarci.YP_116926.1.m__aad_TO__LcL:0.180838):0.229086):0.013256):0.029275,((Nocafarci.YP_121279.1.m_5_thr_TO_gly_ala_LcL:0.283032,Nocafarci.YP_121279.1.m__gly_ala_TO__LcL:0.405981):0.056828,Nocafarci.YP_121249.1.m_6_thr_TO_val_leu_ile_abu_iva_LcL:0.254559):0.026172):0.035886,((Nocafarci.YP_121249.1.m_8_ser_TO_thr_LcL:0.257853,Nocafarci.YP_121249.1.m_4_ser_TO_ser_LcL:0.339734):0.064841,(Nocafarci.YP_121278.1.m_6_ser_TO_aad_LcL:0.322938,Nocafarci.YP_121249.1.m_5_ser_TO_thr_LcL:0.350928):0.04772):0.042271):0.04023):0.049565):0.031754,((Nocafarci.YP_119328.1.m_4_val_leu_ile_abu_iva_TO_leu_LcL:0.678665,(Nocafarci.YP_119328.1.m_3_leu_TO_val_leu_ile_abu_iva_LcL:0.37832,Nocafarci.YP_119328.1.m_2_ser_TO_leu_LcL:0.315126):0.153289):0.03456,(Nocafarci.YP_121279.1.m_3_tyr_bht_TO_ser_LcL:0.468554,(Nocafarci.YP_119006.1.m_5_leu_TO_NA_LcL:0.359809,Nocafarci.YP_119006.1.m_4_gly_ala_val_leu_ile_abu_iva_TO_leu_LcL:0.230771):0.129865):0.088284):0.027679):0.078885):0.08937):0.061162,((Nocafarci.YP_116975.1.nbtD__hpg_TO__LcL:0.624735,(((Mycobovis.NP_856050.1.mbtE__lys_TO__LcL:0.0,Mycotuber_2.NP_336929.1.m__lys_TO__LcL:0.0):0.0,Mycotuber.NP_216896.1.mbtE__lys_TO__LcL:0.014564):0.390234,Mycoavium.NP_961107.1.mbtE__lys_TO__LcL:0.311743):0.476384):0.393117,Oceaiheye.NP_691879.1.dhbF_2_gly_TO_thr_LcL:0.904865):0.075358):0.051111):0.184188,(Agrotumef.NP_534166.1.m_1_gly_LcL:0.962613,(Burkpseud.YP_108377.1.m__val_leu_ile_abu_iva_TO__LcL:1.145385,Streaverm.NP_824335.1.nrps3-3_1_NA_LcL:0.488137):0.095518):0.183414):0.060728):0.078038):0.117778):0.092703):0.13421):0.229291,Burkpseud.YP_108312.1.m_6_dhpg_dpg_hpg_TO_glu_gln_LcL:1.559433):0.227996,(((((Chroviola.NP_901903.1.cbsF_1_asp_asn_starter:0.722387,((Salmenter.NP_455165.1.entF_1_ser_starter:0.003504,Salmtyphi.NP_459580.1.entF_1_ser_starter:0.003155):0.248582,Eschcoli.NP_415118.1.entF_1_ser_starter:0.092769):0.532909):0.376946,(((Nocafarci.YP_119328.1.m_1_ser_starter:0.631769,Nocafarci.YP_121249.1.m_1_aad_starter:0.431343):0.100435,Nocafarci.YP_121279.1.m_1_ser_starter:0.398269):0.219469,(Nocafarci.YP_119006.1.m_1_tyr_starter:0.47342,Nocafarci.YP_117314.1.m_1_orn_lys_arg_starter:0.345165):0.140961):0.508032):0.16333,(((Erwicarot.YP_048598.1.entF_1_tyr_bht_starter:1.136654,Oceaiheye.NP_691879.1.dhbF_1_gly_starter:1.264716):0.18534,Strprist.Q54959.snbC_1_thr_starter:1.335979):0.110364,(((Strchrys.O68487.acmB_1_thr_starter:0.545889,((Streaverm.NP_821778.1.nrps6_1_dhpg_dpg_hpg_starter:0.630466,(((Baciliche.YP_093405.1.dhbF_1_gly_starter:0.017153,Baciliche.YP_080976.1.dhbF_1_gly_starter:0.0):0.386657,((Bacithuri.YP_036474.1.entF_1_gly_starter:0.0,Bacianthr.NP_844754.1.dhbF_1_gly_starter:0.013913):0.027553,Bacicereu.NP_978712.1.dhbF_1_gly_starter:0.06714):0.50252):0.077233,Bacisubti.NP_391076.2.dhbF_1_gly_starter:0.301888):0.267213):0.127937,(Strecoeli.NP_627443.1.m_1_ser_starter:0.864345,Therfusca.YP_289923.1.m_1_asp_asn_starter:0.689116):0.227486):0.079404):0.078234,((Burkpseud.YP_111273.1.m_1_thr_starter:0.022552,Burkmalle.YP_105775.1.dhbF_1_thr_starter:0.023117):0.729471,Photlumin.NP_929146.1.m_1_thr_starter:0.765995):0.208352):0.045589,((Mycoavium.NP_960354.1.m_1_gly_ala_starter:0.269417,Mycoavium.NP_960176.1.pstA_1_phe_starter:0.334004):1.399631,Coryjeike.YP_251606.1.dhbF_1_glu_starter:1.194079):0.054537):0.075054):0.107714):0.318821,Pseuaerug.NP_252017.1.m_1_ser_starter:1.221622):0.156436,(Eschcoli_4.NP_754347.1.m_1_asn_starter:2.196125,(Photlumin.NP_930752.1.m_1_lys_starter:1.83033,(((Baciliche.YP_077640.1.lchAA_1_gln_starter:0.010205,Baciliche.YP_090052.1.m_1_gln_starter:3.1E-5):0.324668,Bacisubti.NP_388230.1.srfAA_1_glu_starter:0.490827):0.418284,Bacisubti.NP_389716.1.ppsA_1_glu_starter:0.684289):0.419687):0.160689):0.145194):0.169662):0.239715,((Pseusp.Q84BQ6.arfA_1_leu_starter:0.418615,Pseusyrin.NP_792633.1.m_1_leu_starter:0.249695):0.031749,Pseufluor.YP_259252.1.m_1_leu_starter:0.440874):0.733107):0.522494,Erwicarot.YP_049593.1.m_1_gln_starter:0.814315):0.256152,Pseusyrin.NP_794446.1.m_1_leu_starter:0.671557):1.152271,Burkpseud.YP_111642.1.m_1_ser_starter:0.009358,Burkmalle.YP_106219.1.m_1_ser_starter:0.0);
[2] tree 'imported2'=(((((((((((((((((((((((((Nocafarci.YP_121278.1.m_4_ser_TO_NA_LcL:0.329916,Nocafarci.YP_121278.1.m_2_ser_TO_aad_LcL:0.327736):0.049958,((Nocafarci.YP_121278.1.m_8_val_TO_gly_ala_LcL:0.233951,(((((Nocafarci.YP_121249.1.m_12_aad_TO_ser_LcL:0.06741,Nocafarci.YP_121249.1.m_10_ser_TO_NA_LcL:0.123937):0.034202,Nocafarci.YP_116929.1.m_4_gly_ala_val_leu_ile_abu_iva_TO_ser_LcL:0.220276):0.121506,Nocafarci.YP_121249.1.m_2_aad_TO_gln_LcL:0.321731):0.045048,(Nocafarci.YP_121249.1.m_9_thr_TO_ser_LcL:0.199657,Nocafarci.YP_121249.1.m_3_gln_TO_ser_LcL:0.299003):0.093543):0.034305,((Nocafarci.YP_121249.1.m_11_NA_TO_aad_LcL:0.282593,(Nocafarci.YP_116928.1.m_2_val_leu_ile_abu_iva_TO_ser_LcL:0.028527,Nocafarci.YP_116927.1.m_2_dhpg_dpg_hpg_TO_ser_LcL:0.085625):0.08772):0.086438,(Nocafarci.YP_119006.1.m_5_leu_TO_NA_LcL:0.320568,Nocafarci.YP_119006.1.m_4_gly_ala_val_leu_ile_abu_iva_TO_leu_LcL:0.265378):0.129791):0.031547):0.051248):0.028509,(((Nocafarci.YP_116929.1.m_2_val_leu_ile_abu_iva_TO_ser_LcL:0.118713,Nocafarci.YP_116926.1.m_2_pro_pip_TO_aad_LcL:0.251562):0.078341,Nocafarci.YP_121249.1.m_6_thr_TO_val_leu_ile_abu_iva_LcL:0.310695):0.032736,(((Nocafarci.YP_121249.1.m_8_ser_TO_thr_LcL:0.219519,Nocafarci.YP_121249.1.m_5_ser_TO_thr_LcL:0.342249):0.07791,Nocafarci.YP_121249.1.m_4_ser_TO_ser_LcL:0.371368):0.034387,(Nocafarci.YP_121279.1.m__gly_ala_TO__LcL:0.401116,(Nocafarci.YP_116929.1.m_3_ser_TO_gly_ala_val_leu_ile_abu_iva_LcL:0.240339,Nocafarci.YP_116926.1.m__aad_TO__LcL:0.153471):0.111097):0.097161):0.043383):0.04512):0.020011):0.029751,(((Nocafarci.YP_121278.1.m_7_aad_TO_val_LcL:0.427602,Nocafarci.YP_121279.1.m_3_tyr_bht_TO_ser_LcL:0.28052):0.055165,Nocafarci.YP_121279.1.m_5_thr_TO_gly_ala_LcL:0.25019):0.058139,Nocafarci.YP_121278.1.m_6_ser_TO_aad_LcL:0.285258):0.078645):0.031106,Nocafarci.YP_116928.1.m_3_ser_TO_NA_LcL:0.260853):0.044859,(Nocafarci.YP_121278.1.m_5_NA_TO_ser_LcL:0.259391,Nocafarci.YP_117314.1.m_3_gly_ala_val_leu_ile_abu_iva_TO_phe_trp_phg_tyr_bht_LcL:0.303241):0.090181):0.018121,((Nocafarci.YP_119328.1.m_4_val_leu_ile_abu_iva_TO_leu_LcL:0.549883,Nocafarci.YP_121278.1.m_3_aad_TO_ser_LcL:0.368385):0.063776,(Nocafarci.YP_121279.1.m_4_ser_TO_thr_LcL:0.298986,Nocafarci.YP_121279.1.m_2_ser_TO_tyr_bht_LcL:0.390926):0.063972):0.097159):0.047737,(Nocafarci.YP_119328.1.m_3_leu_TO_val_leu_ile_abu_iva_LcL:0.284927,Nocafarci.YP_119328.1.m_2_ser_TO_leu_LcL:0.386907):0.15687):0.05589,(((((((Strecoeli.NP_733597.1.m_2_3-me-glu_TO_trp_LcL:0.134566,Strecoeli.NP_627444.1.m_2_asp_TO_gly_LCL:0.073646):0.057729,Strecoeli.NP_627443.1.m_5_asp_TO_asp_LcL:0.165546):0.048117,Strecoeli.NP_627443.1.m_6_asp_TO_hpg_LCL:0.213049):0.056761,Strecoeli.NP_627444.1.m_3_gly_TO_asn_LcL:0.213651):0.05486,Strecoeli.NP_627443.1.m_3_thr_TO_trp_LcL:0.216914):0.090436,(((Strprist.Q54959.snbC_2_abu_LcL:0.404504,Therfusca.YP_289923.1.m_3_gly_TO_gly_LcL:0.715312):0.13982,((Strchrys.O68487.acmB_2_val_LcL:0.088395,(Strchrys.Q9L8H4.acmC_3_val_LcL:0.054578,Strchrys.Q9L8H4.acmC_2_gly_LcL:0.053729):0.023019):0.190302,(((((Bacianthr_3.YP_019016.1.dhbF_2_gly_TO_thr_LcL:0.0,(Bacianthr_2.YP_028469.1.m_2_gly_TO_thr_LcL:0.0,Bacianthr.NP_844754.1.dhbF_2_gly_TO_thr_LcL:0.0):0.0):0.010537,Bacicereu_3.YP_083722.1.entF_2_gly_TO_thr_LcL:0.0):0.014745,(Bacithuri.YP_036474.1.entF_2_gly_TO_thr_LcL:0.031968,Bacicereu.NP_978712.1.dhbF_2_gly_TO_thr_LcL:0.018239):0.025207):0.292388,((Baciliche.YP_093405.1.dhbF_2_gly_TO_thr_LcL:0.0,Baciliche.YP_080976.1.dhbF_2_gly_TO_thr_LcL:0.0):0.355219,Bacisubti.NP_391076.2.dhbF_2_gly_TO_thr_LcL:0.10029):0.092612):0.079958,Oceaiheye.NP_691879.1.dhbF_2_gly_TO_thr_LcL:0.954788):0.11076):0.048692):0.053514,(Strecoeli.NP_627443.1.m_2_ser_TO_thr_LcL:0.324704,((Strprist.O07944.snbDE_3_pip_LcL:0.214585,Strprist.O07944.snbDE_2_phe_LcL:0.124461):0.047742,Strprist.O07944.snbDE_4_phg_LcL:0.16131):0.048061):0.044823):0.015339):0.066026,((((Mycobovis.NP_853772.1.nrp_2_NA_TO_phe_LcL:0.0,Mycotuber_2.NP_334518.1.m_2_NA_TO_phe_LcL:0.0):0.0,Mycotuber.NP_214615.1.nrp_2_NA_TO_phe_LcL:0.0):0.193283,Mycoavium.NP_960804.1.m_1_gly_ala_LcL:0.155264):0.026086,(((Mycoavium.NP_960354.1.m_5_gly_ala_val_leu_ile_abu_iva_TO_gly_ala_val_leu_ile_abu_iva_LcL:0.193777,Mycoavium.NP_960354.1.m_4_gly_ala_TO_gly_ala_val_leu_ile_abu_iva_LcL:0.204528):0.024405,Mycoavium.NP_960176.1.pstA_3_arg_TO_thr_LcL:0.152756):0.034659,Mycoavium.NP_960354.1.m_3_val_leu_ile_abu_iva_TO_gly_ala_LcL:0.202387):0.031587):0.264137):0.02755):0.054289,(Nocafarci.YP_116975.1.nbtD__hpg_TO__LcL:0.66396,(((Mycobovis.NP_856050.1.mbtE__lys_TO__LcL:0.0,Mycotuber_2.NP_336929.1.m__lys_TO__LcL:0.0):0.0,Mycotuber.NP_216896.1.mbtE__lys_TO__LcL:0.007028):0.325768,Mycoavium.NP_961107.1.mbtE__lys_TO__LcL:0.271854):0.311303):0.209301):0.213126,Burkpseud.YP_108824.1.m_1_gly_ala_LcL:0.982779):0.084852,((Nocafarci.YP_116975.1.nbtD_1_hpg_LcL:0.422669,(((Mycobovis.NP_856050.1.mbtE_1_lys_LcL:0.0,Mycotuber_2.NP_336929.1.m_1_lys_LcL:0.0):0.021365,Mycotuber.NP_216896.1.mbtE_1_lys_LcL:0.017757):0.435334,Mycoavium.NP_961107.1.mbtE_1_lys_LcL:0.201189):0.275765):0.401429,Burkpseud.YP_108377.1.m__val_leu_ile_abu_iva_TO__LcL:0.878683):0.201116):0.06096,(Agrotumef.NP_534178.1.mtaD_1_ala_LcL:0.834053,(Burkpseud.YP_108312.1.m_5_orn_lys_arg_TO_dhpg_dpg_hpg_LcL:0.707376,(Burkpseud.YP_108312.1.m_4_leu_TO_orn_lys_arg_LcL:0.643692,Burkpseud.YP_108312.1.m_3_leu_TO_leu_LcL:1.078737):0.292858):0.062813):0.03501):0.083974,(((((Burkpseud.YP_108378.1.m_2_dhb_sal_TO_asp_LcL:0.596418,(Agrotumef.NP_534166.1.m_1_gly_LcL:0.689917,Ralssolan.NP_522981.1.RSp1422_1_val_LcL:0.912605):0.239904):0.091905,(Burkpseud.YP_108377.1.m_1_val_leu_ile_abu_iva_LcL:0.0,Burkmalle.YP_102862.1.m_1_val_leu_ile_abu_iva_LcL:0.003593):0.484888):0.225589,((((Burkpseud.YP_111642.1.m_3_glu_TO_ser_LcL:0.022251,(((Burkpseud.YP_111641.1.m_4_leu_TO_dab_LcL:0.0,Burkpseud.YP_111640.1.m_3_thr_TO_glu_LcL:0.005547):0.020326,Burkpseud.YP_111641.1.m_2_glu_gln_TO_thr_LcL:0.0):0.0,Burkpseud.YP_111640.1.m_2_thr_TO_thr_LcL:0.006792):0.036114):0.513139,(((Pseusyrin_2.YP_273984.1.m_2_arg_TO_pro_LcL:0.425795,Pseusyrin_3.O85168.syr.m_7_thr_LcL:0.503753):0.074431,(((Erwicarot.YP_049593.1.m_6_glu_TO_ser_LcL:0.064729,Erwicarot.YP_049593.1.m_3_asn_TO_ser_LcL:0.220185):0.124666,Erwicarot.YP_049592.1.m_1_thr_LcL:0.168714):0.15944,Pseusyrin.NP_794446.1.m_4_asp_asn_glu_gln_aad_TO_ser_LcL:0.335941):0.065426):0.095514,((Photlumin.NP_930489.1.m_3_trp_TO_phe_LcL:0.290853,(((Photlumin.NP_929905.1.m_10_val_TO_trp_LcL:0.03764,(Photlumin.NP_929905.1.m_14_trp_TO_val_LcL:0.070688,Photlumin.NP_929905.1.m_5_val_TO_bht_LcL:0.045304):0.014167):0.008145,(Photlumin.NP_929905.1.m_12_val_TO_thr_LcL:0.094511,Photlumin.NP_929905.1.m_3_ala_TO_trp_LcL:0.056396):0.052435):0.043392,Photlumin.NP_929905.1.m_7_trp_TO_val_LcL:0.137822):0.078916):0.157034,Bradjapon.NP_768748.1.m_2_pro_TO_ser_LcL:0.236824):0.129516):0.034845):0.078708,(((Pseusyrin_3.O85168.syr.m_6_phe_LcL:0.276779,Pseusyrin_3.O85168.syr.m_5_arg_LcL:0.165128):0.051183,((((Pseusyrin.NP_792634.1.m_4_val_TO_leu_LcL:0.436579,Pseusp.Q84BQ4.arfC_4_ile_TO_ile_LcL:0.03372):0.039593,(Pseusp.Q84BQ4.arfC_5_ile_TO_asp_LcL:0.096877,Pseusp.Q84BQ4.arfC_2_leu_TO_ser_LcL:0.067425):0.012688):0.049076,Pseusyrin.NP_792634.1.m_2_leu_TO_thr_LcL:0.371262):0.048845,(Pseufluor.YP_259254.1.m_3_leu_TO_ser_LcL:0.123883,Pseufluor.YP_259254.1.m_2_leu_TO_leu_LcL:0.254506):0.065717):0.116698):0.029424,(Pseusyrin.NP_794446.1.m_2_leu_TO_ser_LcL:0.286155,(Ralssolan.NP_522203.1.RSp0642_5_ala_TO_ala-b_LcL:0.052306,(Ralssolan.NP_522203.1.RSp0642_4_gly_TO_ala_LcL:0.060494,Ralssolan.NP_522203.1.RSp0642_2_val_TO_ser_LcL:0.041747):0.01497):0.266248):0.055508):0.091532):0.060415,(Burkpseud.YP_111640.1.m_5_gly_TO_ile_LcL:0.0,Burkmalle.YP_106216.1.m_3_gly_TO_ile_LcL:0.003595):0.425317):0.094233):0.073422,((Streaverm.NP_824335.1.nrps3-3_1_NA_LcL:0.609134,Pseusyrin.NP_794271.1.m_2_dhb_sal_TO_ser_LcL:0.809163):0.117296,Pseusyrin_2.YP_273985.1.m_1_val_leu_ile_abu_iva_LcL:0.466091):0.220588):0.009887,((((Bacicereu_2.NP_832218.1.m_2_val_leu_ile_abu_iva_TO_gln_LcL:0.223281,Bacicereu_2.NP_832215.1.m_2_gly_ala_TO_ala_LcL:0.36805):0.413558,(Nostsp.NP_486685.1.m_1_ala_LcL:0.592599,Nostsp.NP_486682.1.m_1_bht_LcL:0.332321):0.095268):0.082373,(((((Nostsp.Q9RAH4.m_2_ile_TO_ser_LcL:0.112492,((((Nostsp.Q9RAH2.m_3_gly_TO_asn_LcL:0.008426,Nostsp.Q9RAH1.m_2_TYR_TO_pro_LcL:0.088901):0.043425,Nostsp.Q9RAH2.m_2_leu_TO_gly_LcL:0.050805):0.04331,Nostsp.Q9RAH4.m_3_ser_TO_pro_LcL:0.153578):0.032791,Nostsp.Q9RAH4.m_4_pro_TO_leu_LcL:0.099833):0.005714):0.080609,Nostsp.Q9RAH1.m_1_TYR_LcL:0.076183):0.185824,(Nostsp.Q9RAH2.m_1_leu_LcL:0.43206,Nostsp.NP_486684.1.m_1_gly_LcL:0.48452):0.079795):0.018056,Pseusyrin.NP_794272.1.m_1_gly_LcL:0.634927):0.065081,(((Pseusyrin.NP_794272.1.m_3_pro_TO_ser_LcL:0.324351,Pseusyrin.NP_794272.1.m_2_gly_TO_pro_LcL:0.260171):0.37313,Nostsp.NP_486688.1.m_2_ser_TO_val_LcL:0.503336):0.099739,Nostsp.NP_486684.1.m_2_gly_TO_ala_LcL:0.597705):0.085285):0.044372):0.166425,(((((((((Pseusyrin_2.YP_274139.1.m_1__TO_glu_LcL:0.046609,Pseusyrin.NP_791957.1.pvsA_1__TO_glu_LcL:0.054805):0.181897,Pseufluor.YP_261281.1.m_1__TO_glu_LcL:0.177301):0.107242,Pseuaerug.NP_251114.1.m_1__TO_glu_LcL:0.302588):0.078634,Pseuputid.NP_746359.1.m_1__TO_glu_LcL:0.23478):0.162733,Eschcoli_4.NP_754351.1.m_1_gly_LcL:1.104949):0.140295,Pseuaerug.NP_251092.1.m_3_dhb_sal_TO_ser_LcL:0.345494):0.058974,(((((Pseusyrin_2.YP_274154.1.m_1_asp_LcL:0.031666,Pseusyrin.NP_791972.1.m_1_asp_LcL:0.051638):0.199076,Pseuputid.NP_746337.1.m_1_asp_LcL:0.262353):0.185396,(Pseusyrin_2.YP_274152.1.m_1_asp_LcL:0.030774,Pseusyrin.NP_791970.1.m_1_asp_LcL:0.045885):0.279254):0.158449,((((Pseusyrin_2.YP_274151.1.m_1_val_leu_ile_abu_iva_LcL:0.019464,Pseusyrin.NP_791969.1.m_1_val_leu_ile_abu_iva_LcL:0.051437):0.240561,Pseuputid.NP_746338.1.m_1_asp_LcL:0.268075):0.098506,Pseufluor.YP_261192.1.m_1_asp_LcL:0.273344):0.101714,Pseuaerug.NP_251092.1.m_1_ser_LcL:0.286918):0.061553):0.128622,((Pseuputid.NP_746336.1.ppsD_2_gly_TO_ser_LcL:0.4084,Pseuputid.NP_746336.1.ppsD_1_gly_LcL:0.39669):0.048535,(((Pseusyrin_2.YP_274153.1.m_2_thr_TO_ser_LcL:0.012659,Pseusyrin.NP_791971.1.m_2_thr_TO_ser_LcL:0.032383):0.279327,(Pseusyrin_2.YP_274153.1.m_1_thr_LcL:0.032512,Pseusyrin.NP_791971.1.m_1_thr_LcL:0.081042):0.187429):0.116853,((Pseuaerug.NP_251089.1.pvdD_1_thr_LcL:0.127428,(Pseuaerug.NP_251089.1.pvdD_2_thr_TO_thr_LcL:0.071029,Pseuaerug.NP_251090.1.m_1_dhb_sal_LcL:0.254036):0.057772):0.084117,(Pseufluor.YP_261191.1.m_1_thr_LcL:0.184721,(Pseufluor.YP_261191.1.m_2_thr_TO_ala_LcL:0.25024,Pseufluor.YP_261190.1.m_1_ala_LcL:0.254372):0.09304):0.070065):0.06492):0.053122):0.028647):0.033401):0.090691,(Pseufluor.YP_261192.1.m_2_asp_TO_val_leu_ile_abu_iva_LcL:0.37921,Pseuputid.NP_746338.1.m_2_asp_TO_asp_asn_LcL:0.464763):0.334654):0.050356,((((Pseusyrin_2.YP_274139.1.m_2_glu_TO_dhb_sal_LcL:0.006411,Pseusyrin.NP_791957.1.pvsA_2_glu_TO_dhb_sal_LcL:0.027102):0.109947,Pseufluor.YP_261281.1.m_2_glu_TO_dhb_sal_LcL:0.045248):0.021339,Pseuaerug.NP_251114.1.m_2_glu_TO_dhb_sal_LcL:0.110981):0.069405,Pseuputid.NP_746359.1.m_2_glu_TO_dhb_sal_LcL:0.06704):0.41281):0.079398):0.050809):0.01893):0.077719,((Photlumin.NP_930752.1.m_3_NA_TO_ala_LcL:0.621757,((Photlumin.NP_930749.1.m_2_pro_pip_TO_ser_thr_ser-thr_dht_dhpg_dpg_hpg_LcL:0.415995,(Photlumin.NP_930750.1.m_1_phe_trp_phg_tyr_bht_LcL:0.646426,Photlumin.NP_930749.1.m_1_pro_pip_LcL:0.781568):0.221599):0.174898,(Photlumin.NP_930751.1.m_2_gly_TO_orn_LcL:0.045291,Photlumin.NP_930751.1.m_1_gly_LcL:0.083182):0.53905):0.013722):0.248907,((Photprofu.YP_133477.1.m_1_NA_LcL:0.300429,Erwicarot.YP_048600.1.m_1_NA_LcL:0.081538):0.977646,(Photlumin.NP_928235.1.m_1_gly_ala_val_leu_ile_abu_iva_LcL:0.158482,(Photlumin.NP_928234.1.m_1_gly_ala_val_leu_ile_abu_iva_LcL:0.166323,Photlumin.NP_928233.1.m_1_gly_ala_val_leu_ile_abu_iva_LcL:0.146835):0.113145):0.383607):0.21511):0.187118):0.015465,Chroviola.NP_902473.1.m_1_dab_LcL:1.669623):0.066119,(Burkpseud.YP_111203.1.m__CYS_TO__LcL:0.706288,(Streaverm.NP_824820.1.nrps2-2_2_gln_TO_asn_LcL:0.428834,Streaverm.NP_824819.1.nrps2-1_1_thr_LcL:0.373477):0.178391):0.086149):0.114829,(Agrotumef.NP_534179.1.m_2_gly_TO_ala_LcL:0.720597,Agrotumef.NP_534171.1.m_1_bht_LcL:0.889149):0.201792):0.110358,(Photlumin.NP_928235.1.m__gly_ala_val_leu_ile_abu_iva_TO__LcL:1.638588,Burkpseud.YP_108312.1.m_6_dhpg_dpg_hpg_TO_glu_gln_LcL:1.007751):0.373537):0.0,((Stremutan.NP_721707.1.bacA2_2_val_TO_cys_LcL:1.437361,(Lactplant.NP_784351.1.npsA_2_dhb_sal_TO_NA_LcL:1.00169,((Lactplant.NP_784351.1.npsA_4_pro_TO_ser_LcL:0.44141,(Lactplant.NP_784351.1.npsA_3_NA_TO_pro_LcL:0.709451,Lactplant.NP_784351.1.npsA__gly_TO__LcL:1.018828):0.017529):0.503881,(Stremutan.NP_721709.1.bacA1_2_leu_TO_ser_LcL:1.329836,(Stremutan.NP_721708.1.m__pro_TO__LcL:0.665898,Stremutan.NP_721706.1.bacD_1_gly_LcL:1.331153):0.05164):0.223886):0.111949):0.115075):0.131597,(((Bacicereu_3.YP_083311.1.dhbF_1_NA_LcL:0.287888,Bacicereu_3.YP_083310.1.dhbF_1_asn_LcL:0.669393):0.3577,((Stapepide_2.NP_763798.1.m_2_val_TO_phe_trp_phg_tyr_bht_LcL:0.0,Stapepide.YP_189887.1.m_2_val_TO_phe_trp_phg_tyr_bht_LcL:0.003566):0.280636,((((Stapaureu_5.YP_042276.1.m_2_val_TO_phe_trp_phg_tyr_bht_LcL:0.0,Stapaureu_3.YP_185063.1.m_2_val_TO_phe_trp_phg_tyr_bht_LcL:0.0):0.0,Stapaureu_2.NP_370703.1.m_2_val_TO_phe_trp_phg_tyr_bht_LcL:0.0):0.0,Stapaureu.NP_373416.1.m_2_val_TO_phe_trp_phg_tyr_bht_LcL:0.0):0.003458,Stapaureu_4.YP_039645.1.m_2_val_TO_phe_trp_phg_tyr_bht_LcL:0.003778):0.306509):0.656369):0.269036,(Streaverm.NP_824374.1.nrps1-2__leu_TO__LcL:1.286367,(((Bacisubti.NP_388230.1.srfAA_3_leu_TO_leu_LcL:0.243323,(Baciliche.YP_090052.1.m_3_leu_TO_leu_LcL:0.015377,Baciliche.YP_077640.1.lchAA_3_leu_TO_leu_LcL:0.0):0.264775):0.191217,((Bacisubti.NP_389714.1.ppsC_2_glu_TO_val_LcL:0.022213,(Bacisubti.NP_389713.1.ppsD_3_glu_TO_tyr_LcL:0.045755,Bacisubti.NP_389716.1.ppsA_2_glu_TO_ORN_LcL:0.002876):0.006043):0.175421,Bacisubti.NP_389713.1.ppsD_2_pro_TO_glu_LcL:0.286884):0.148358):0.152027,((Brevbrevi.P0C064.m_4_ORN_TO_LEU_LcL:0.156472,(Brevbrevi.P0C064.m_3_val_TO_ORN_LcL:0.137435,Brevbrevi.P0C064.m_2_pro_TO_val_LcL:0.229157):0.110976):0.183456,((((Bacisubti.NP_388231.1.srfAB_3_asp_TO_leu_LcL:0.370593,(Baciliche.YP_090053.1.m_3_asp_TO_leu_LcL:0.0,Baciliche.YP_077641.1.lchAB_3_asp_TO_leu_LcL:0.0):0.34661):0.204755,(Bacisubti.NP_388231.1.srfAB_2_val_TO_asp_LcL:0.325148,(Baciliche.YP_090053.1.m_2_val_TO_asp_LcL:0.0,Baciliche.YP_077641.1.lchAB_2_val_TO_asp_LcL:0.0):0.216517):0.151052):0.09533,Bacisubti.NP_389715.1.ppsB_2_tyr_TO_thr_LcL:0.599593):0.070118,(Bacisubti.NP_388230.1.srfAA_2_glu_TO_leu_LcL:0.507548,(Baciliche.YP_090052.1.m_2_gln_TO_leu_LcL:0.0,Baciliche.YP_077640.1.lchAA_2_gln_TO_leu_LcL:0.02279):0.173157):0.372159):0.057076):0.050214):0.111385):0.118197):0.151755):0.256165):0.110458,((((Photlumin.NP_930751.1.m_3_orn_TO_pro_dual:0.916922,Photlumin.NP_930752.1.m_2_lys_TO_NA_dual:0.716824):0.071572,((((((Burkpseud.YP_111641.1.m_1_glu_gln_dual:0.0,(Burkpseud.YP_111642.1.m_2_ser_TO_glu_dual:0.055768,Burkmalle.YP_106219.1.m__ser_TO__dual:0.003497):0.003788):0.111011,Burkpseud.YP_111640.1.m_1_thr_dual:0.040691):0.126603,Burkpseud.YP_111641.1.m_3_thr_TO_leu_dual:0.34936):0.05767,(Burkpseud.YP_111640.1.m_4_glu_TO_gly_dual:0.013345,Burkmalle.YP_106216.1.m_2_glu_TO_gly_dual:0.055077):0.196629):0.19109,(((((Pseusyrin.NP_792633.1.m_3_leu_TO_gln_dual:0.43444,Pseufluor.YP_259253.1.m_4_leu_TO_ser_dual:0.13448):0.177127,Pseusyrin.NP_792633.1.m_2_leu_TO_leu_dual:0.404501):0.069601,((((Pseufluor.YP_259253.1.m_1_thr_dual:0.205068,Pseufluor.YP_259254.1.m_4_ser_TO_val_dual:0.227639):0.056228,((Pseusyrin.NP_792634.1.m_1_leu_dual:0.435796,Ralssolan.NP_522203.1.RSp0642_1_val_dual:0.304728):0.041545,(Pseusyrin.NP_792634.1.m_5_leu_TO_leu_dual:0.269214,Pseusyrin.NP_792634.1.m_3_thr_TO_val_dual:0.19397):0.180983):0.043721):0.051345,(Pseusyrin.NP_794446.1.m_3_ser_TO_asp_asn_glu_gln_aad_dual:0.280733,(Pseufluor.YP_259253.1.m_2_thr_TO_ile_dual:0.274196,(Pseufluor.YP_259253.1.m_3_ile_TO_leu_dual:0.255889,Pseufluor.YP_259254.1.m_1_leu_dual:0.277939):0.109829):0.059862):0.032861):0.018603,(Pseufluor.YP_259252.1.m_2_leu_TO_asp_dual:0.374765,Ralssolan.NP_522203.1.RSp0642_3_ser_TO_gly_dual:0.369112):0.106182):0.037641):0.057164,((((Photlumin.NP_929905.1.m_13_thr_TO_trp_dual:0.103268,(((((Photlumin.NP_929905.1.m_9_thr_TO_val_dual:0.054872,Photlumin.NP_929905.1.m_8_val_TO_thr_dual:0.049747):0.058662,Photlumin.NP_929905.1.m_2_trp_TO_ala_dual:0.084093):0.050411,Photlumin.NP_929905.1.m_4_trp_TO_val_dual:0.033698):0.061493,Photlumin.NP_929905.1.m_11_trp_TO_val_dual:0.089911):0.046995,Photlumin.NP_930355.1.m_5_val_TO_NA_dual:0.129514):0.054847):0.027966,(((Photlumin.NP_930489.1.m_5_trp_TO_trp_dual:0.112854,Photlumin.NP_930489.1.m_4_phe_TO_trp_dual:0.130169):0.055759,(Photlumin.NP_929905.1.m_15_val_TO_val_dual:0.059268,Photlumin.NP_929905.1.m_6_bht_TO_trp_dual:0.075609):0.028891):0.0,Photlumin.NP_930489.1.m_2_val_TO_trp_dual:0.129811):0.017878):0.016886,(((Photlumin.NP_930362.1.m_3_lys_TO_lys_dual:0.097523,(Photlumin.NP_930362.1.m_2_orn_lys_arg_TO_lys_dual:0.093323,Photlumin.NP_930355.1.m_3_val_TO_val_leu_ile_abu_iva_dual:0.083809):0.031768):0.042444,Photlumin.NP_930355.1.m_2_lys_TO_val_dual:0.150824):0.021043,Photlumin.NP_930355.1.m_4_val_leu_ile_abu_iva_TO_val_dual:0.105272):0.07006):0.118904,Bradjapon.NP_768748.1.m_3_ser_TO_phe_dual:0.369325):0.171102):0.105635,(((Chroviola.NP_902472.1.m_1_thr_dual:0.012002,Chroviola.NP_902472.1.m_3_val_TO_ile_dual:0.051001):0.004276,(Chroviola.NP_902472.1.m_2_thr_TO_val_dual:0.043486,Chroviola.NP_902473.1.m_3_ser_TO_val_dual:0.046737):0.011519):0.069342,Chroviola.NP_902473.1.m_2_dab_TO_ser_dual:0.104145):0.192418):0.103134):0.07894,((Erwicarot.YP_049593.1.m_2_gln_TO_asn_dual:0.355558,Erwicarot.YP_049592.1.m_3_TYR_TO_ser_dual:0.279817):0.103335,((Erwicarot.YP_049592.1.m_4_ser_TO_tyr_bht_dual:0.167225,Erwicarot.YP_049593.1.m_5_gly_ala_val_leu_ile_abu_iva_TO_glu_dual:0.230506):0.041862,((Erwicarot.YP_049593.1.m_7_ser_TO_gly_dual:0.105054,Erwicarot.YP_049592.1.m_6_val_leu_ile_abu_iva_TO_ser_dual:0.250576):0.049616,(Erwicarot.YP_049593.1.m_4_ser_TO_gly_ala_val_leu_ile_abu_iva_dual:0.212756,Erwicarot.YP_049592.1.m_5_tyr_bht_TO_val_leu_ile_abu_iva_dual:0.135041):0.051865):0.026247):0.015764):0.159467):0.237028):0.136052,Erwicarot.YP_049592.1.m_2_thr_TO_TYR_dual:0.338988):0.828577,((((((Bacicereu_3.YP_083310.1.dhbF_2_asn_TO_lys_DCL:0.99592,Bacicereu_3.YP_083311.1.dhbF_2_NA_TO_trp_DCL:0.427791):0.183908,Bacicereu_3.YP_083312.1.dhbF_2_leu_TO_NA_DCL:0.691247):0.590968,((Baciliche.YP_090053.1.m_1_val_DcL:0.0,Baciliche.YP_077641.1.lchAB_1_val_DcL:0.003567):0.13484,Bacisubti.NP_388231.1.srfAB_1_val_DcL:0.286428):0.427482):0.085025,(((Baciliche.YP_090054.1.m_1_ile_DcL:0.0,Baciliche.YP_077642.1.lchAC_1_ile_DcL:0.01889):0.147928,Bacisubti.NP_388233.1.srfAC_1_leu_DcL:0.254071):0.418986,((Bacisubti.NP_389714.1.ppsC_1_glu_DcL:0.364943,Bacisubti.NP_389712.1.ppsE_1_ile_DcL:0.462763):0.053539,(Brevbrevi.P0C064.m_1_pro_DcL:0.480617,(Bacisubti.NP_389713.1.ppsD_1_pro_DcL:0.287967,Bacisubti.NP_389715.1.ppsB_1_tyr_DcL:0.422325):0.093657):0.16372):0.126656):0.035637):0.513112,((Strecoeli.NP_630517.1.m__val_leu_ile_abu_iva_TO_:0.784294,((((((Pseusyrin_2.YP_274139.1.m_3_dhb_sal_TO_dhpg_dpg_hpg_DCL:0.048574,Pseusyrin.NP_791957.1.pvsA_3_dhb_sal_TO_dhpg_dpg_hpg_DCL:0.002311):0.075702,Pseuputid.NP_746359.1.m_3_dhb_sal_TO_dhpg_dpg_hpg_DCL:0.150125):0.020275,Pseufluor.YP_261281.1.m_3_dhb_sal_TO_dhpg_dpg_hpg_DCL:0.047239):0.104845,Pseuaerug.NP_251114.1.m_3_dhb_sal_TO_dhpg_dpg_hpg_DCL:0.056266):0.281643,Pseuputid.NP_746337.1.m_2_asp_TO_dhpg_dpg_hpg_DCL:0.385757):0.358798,((Bacicereu_2.NP_832218.1.m_3_gln_TO_gln_DCL:0.265106,Bacicereu_2.NP_832215.1.m_1_gly_ala:0.417975):0.523251,((Nostsp.NP_486688.1.m_1_ser:0.418041,Nostsp.NP_486683.1.m_1_ser:0.551688):0.061177,Nostsp.NP_486687.1.m_1_gly:0.510486):0.134238):0.112062):0.084164):0.063056,(((Burkpseud.YP_111203.1.m_1_CYS:0.766593,Burkpseud.YP_108824.1.m_2_gly_ala_TO_dhpg_dpg_hpg_DCL:0.685484):0.142389,((Burkpseud.YP_108378.1.m_3_asp_TO_ser_DCL:0.827849,((Pseuaerug.NP_251092.1.m_2_ser_TO_dhb_sal_DCL:0.519946,Pseuaerug.NP_251092.1.m_4_ser_TO_dhb_sal_DCL:0.28416):0.076496,(((Pseusyrin_2.YP_274154.1.m_2_asp_TO_ser_DCL:0.019364,Pseusyrin.NP_791972.1.m_2_asp_TO_ser_DCL:0.023052):0.075798,(Pseusyrin_2.YP_274152.1.m_2_asp_TO_thr_DCL:0.024119,Pseusyrin.NP_791970.1.m_2_asp_TO_thr_DCL:0.015728):0.127058):0.304977,((Pseufluor.YP_261192.1.m_3_val_leu_ile_abu_iva_TO_asp_asn_DCL:0.127236,Pseufluor.YP_261190.1.m_3_val_leu_ile_abu_iva_TO_asp_asn_DCL:0.096686):0.058734,Pseufluor.YP_261190.1.m_2_ala_TO_val_leu_ile_abu_iva_DCL:0.096749):0.113377):0.044127):0.098324):0.09597,Pseuputid.NP_746336.1.ppsD_3_ser_TO_val_leu_ile_abu_iva_DcL:0.547207):0.130065):0.064828,Methcapsu.YP_114319.1.m_1_tyr_bht:0.758937):0.040772):0.027014):0.062481,(((((((Strtoyoc.Q8KLL4.m_1_dhpg_glyco_staB_DcL:0.305669,Strlaven.Q93N88.m_1_hpg_glyco_comB_DcL:0.270416):0.120034,(Strlaven.Q93N87.m_1_hpg_glyco_comC_DcL:0.222763,Strtoyoc.Q8KLL5.m_1_hpg_glyco_staC_DcL:0.356357):0.075446):0.200529,((Strecoeli.NP_624809.1.cch1_3_thr_TO_orn_DCL:0.676848,Mycsmegm.O87314.m_3_orn_sidero_fxbC_DcL:0.431798):0.224172,(Strecoeli.NP_624809.1.cch1_2_orn_TO_thr_DCL:0.562397,Mycsmegm.O87314.m_2_thr_sidero_fxbC_DcL:0.715268):0.214265):0.15987):0.024334,((((Nocafarci.YP_119006.1.m_2_tyr_TO_tyr_bht_DCL:0.376547,Nocafarci.YP_117314.1.m_2_orn_lys_arg_TO_gly_ala_val_leu_ile_abu_iva_DCL:0.30826):0.026975,Nocafarci.YP_119006.1.m_3_tyr_bht_TO_gly_ala_val_leu_ile_abu_iva:0.460117):0.198799,((Nocafarci.YP_121249.1.m__ser_TO__DCL:0.462942,Nocafarci.YP_121249.1.m_7_val_leu_ile_abu_iva_TO_ser_DCL:0.185176):0.192134,Nocafarci.YP_116929.1.m_5_ser_TO_pro_DCL:0.368207):0.109277):0.022714,Therfusca.YP_289923.1.m_2_asp_asn_TO_gly_DCL:0.676657):0.084353):0.061095,((Strecoeli.NP_733597.1.m_1_3-me-glu_DcL:0.470242,Strchrys.Q9L8H4.acmC_1_pro_DcL:0.378763):0.087814,(Therfusca.YP_289922.1.m_1_ser:0.579636,((Therfusca.YP_289921.1.m_1_orn:0.584002,Strprist.O07944.snbDE_1_pro_DcL:0.502913):0.10066,(Strecoeli.NP_627444.1.m_1_asp_DcL:0.117843,Strecoeli.NP_627443.1.m_4_trp_TO_asp_DCL:0.172573):0.181398):0.099515):0.040054):0.042004):0.029823,(Mycoavium.NP_960354.1.m_2_gly_ala_TO_val_leu_ile_abu_iva_DCL:0.324944,Mycoavium.NP_960176.1.pstA_2_phe_TO_arg_DCL:0.345715):0.450793):0.051481,(Nocafarci.YP_116976.1.nbtE_1_lys:0.429138,(((Mycobovis.NP_856049.1.mbtF_1_lys:0.0,Mycotuber_2.NP_336928.1.m_1_lys:0.0):0.0,Mycotuber.NP_216895.1.mbtF_1_lys:0.033071):0.242473,Mycoavium.NP_961105.1.mbtF_1_lys:0.278153):0.28613):0.30328):0.220225):0.068597):0.404066):0.153638,(((((Strecoeli.NP_630518.1.m_1_cys_cyc:1.332297,Photprofu.YP_129880.1.m_2_hyb_cyc:1.493555):0.172627,((Vibrchole.NP_231840.1.m_1_thr_cyc:1.089044,(Yerspseud.YP_071788.1.m_2_hyb_cyc:0.063626,Yerspesti.NP_404404.1.m_1_cys_cyc:0.045532):1.067534):0.18154,((((((Eschcoli.NP_754350.1.m_2_hyb_cyc:0.574806,(Pseusyrin_2.YP_273984.1.m_3_pro_TO_cys_cyc:0.542193,Nostsp.NP_486685.1.m_2_ala_TO_cys_cyc:0.442849):0.16438):0.153618,(((Yerspseud.YP_071788.1.m_3_hyb_cyc:0.05697,Yerspesti.NP_404404.1.m__cys_TO_cyc:0.040809):0.946854,Photlumin.NP_929572.1.m__cys_TO_cyc:0.416821):0.153968,(((Yerspseud.YP_070124.1.irp2__cys_TO_cyc:0.019223,Yerspesti.NP_405472.1.irp2__cys_TO_cyc:0.05869):0.454154,Pseusyrin.NP_792411.1.m__cys_TO_cyc:0.375969):0.160818,Photprofu.YP_129881.1.m__cys_TO_cyc:0.738721):0.079323):0.17473):0.139051,((((Yerspseud.YP_070123.1.irp1_hyb_cyc:0.0,Yerspesti.NP_405471.1.irp1_hyb_cyc:0.0):0.254955,Photprofu.YP_129880.1.m_1_hyb_cyc:0.687627):0.520649,((Yerspseud.YP_071787.1.m_1_cys_cyc:0.050469,Yerspesti.NP_404402.1.m_1_cys_cyc:0.018542):0.930095,((Pseufluor.YP_260595.1.pchF_1_cys_cyc:0.454628,(Pseuaerug.NP_252915.1.pchF_1_cys_cyc:0.297998,Burkpseud.YP_110608.1.pchF_1_cys_cyc:0.167267):0.585):0.105341,Strecoeli.NP_631722.1.m_1_cys_cyc:0.583847):0.103241):0.09014):0.097353,(((Agrotumef.NP_534178.1.mtaD_2_ala_TO_cys_cyc:0.579661,Strecoeli.NP_631721.1.m_2_cys_TO_cys_cyc:0.546693):0.108542,Eschcoli_4.NP_754351.1.m_2_gly_TO_cys_cyc:0.85058):0.083215,Ralssolan.NP_519932.1.m_1_cys_cyc:0.580822):0.149429):0.04142):0.172438,(Pseuaerug.NP_252916.1.pchE_1_cys_cyc:0.390938,Burkpseud.YP_110607.1.pchE_1_cys_cyc:0.402681):0.41784):0.059959,((((((Yerspseud.YP_070124.1.irp2_1_cys_cyc:0.0,Eschcoli_4.NP_754316.1.m_1_cys_cyc:0.007155):0.0,Yerspesti.NP_405472.1.irp2_1_cys_cyc:0.022109):0.452131,Pseusyrin.NP_792411.1.m_1_cys_cyc:0.324291):0.16504,Photprofu.YP_129881.1.m_1_cys_cyc:0.744456):0.081344,Photlumin.NP_929572.1.m_1_cys_cyc:0.394329):0.348573,Pseufluor.YP_260596.1.pchE_1_cys_cyc:0.501843):0.129896):0.082235,((((Mycotuber.NP_216899.1.mbtB_1_ser-thr_cyc:0.011911,(Mycobovis.NP_856053.1.mbtB_1_ser-thr_cyc:0.0,Mycotuber_2.NP_336932.1.pchE_1_ser-thr_cyc:0.0):0.02556):0.171667,Mycoavium.NP_961111.1.mbtB_1_cys_cyc:0.210503):0.235248,Nocafarci.YP_116977.1.nbtF_1_cys_cyc:0.385589):0.1263,Strecoeli.NP_631721.1.m_1_cys_cyc:0.534396):0.245524):0.115169):0.01412):0.100289,Corydipht.NP_940471.1.m_1_cys_cyc:1.678316):0.146577,Corydipht.NP_940471.1.m__cys_TO_cyc:1.373223):0.492046,(((Bacicereu_3.YP_083311.1.dhbF_1_NA_Epi:0.939426,Bacicereu_3.YP_083310.1.dhbF_1_asn_Epi:0.680747):0.281765,Bacicereu_3.YP_083312.1.dhbF_1_leu_Epi:0.745509):0.385609,(((((((((Pseusyrin.NP_791972.1.m_1_asp_Epi:0.080614,Pseusyrin_2.YP_274154.1.m_1_asp_Epi:0.03823):0.092839,(Pseusyrin.NP_791970.1.m_1_asp_Epi:0.067719,Pseusyrin_2.YP_274152.1.m_1_asp_Epi:0.009007):0.123738):0.202017,Pseuputid.NP_746337.1.m_1_asp_Epi:0.445337):0.042239,(Pseufluor.YP_261190.1.m_2_val_leu_ile_abu_iva_Epi:0.145117,Pseufluor.YP_261190.1.m_1_ala_Epi:0.188605):0.219646):0.076562,(Pseuaerug.NP_251092.1.m_3_ser_Epi:0.308008,Pseuaerug.NP_251092.1.m_1_ser_Epi:0.380963):0.057588):0.071204,((Pseuaerug.NP_251114.1.m_2_dhb_sal_Epi:0.242539,(Pseufluor.YP_261281.1.m_2_dhb_sal_Epi:0.216518,(Pseusyrin.NP_791957.1.pvsA_2_dhb_sal_Epi:0.127119,Pseusyrin_2.YP_274139.1.m_2_dhb_sal_Epi:0.0):0.221948):0.023262):0.010418,Pseuputid.NP_746359.1.m_2_dhb_sal_Epi:0.400079):0.170213):0.248504,((((((Baciliche.YP_090052.1.m_3_leu_Epi:0.056212,Baciliche.YP_077640.1.lchAA_3_leu_Epi:0.031747):0.266484,(((Baciliche.YP_090053.1.m_3_leu_Epi:0.059596,Baciliche.YP_077641.1.lchAB_3_leu_Epi:0.014469):0.312763,Bacisubti.NP_388231.1.srfAB_3_leu_Epi:0.26407):0.22242,Bacisubti.NP_388230.1.srfAA_3_leu_Epi:0.18233):0.108129):0.208283,Bacisubti.NP_389715.1.ppsB_2_thr_Epi:0.425261):0.067696,Bacisubti.NP_389716.1.ppsA_2_ORN_Epi:0.655238):0.069939,(Bacisubti.NP_389714.1.ppsC_2_val_Epi:0.244973,Bacisubti.NP_389713.1.ppsD_3_tyr_Epi:0.499385):0.178885):0.312567,(Bacicereu_2.NP_832218.1.m_2_gln_Epi:0.372194,Bacicereu_2.NP_832214.1.m_1_thr_Epi:0.512917):0.307647):0.140968):0.126677,(Burkpseud.YP_108378.1.m_2_asp_Epi:0.932155,Agrotumef.NP_534179.1.m_2_ala_Epi:0.844734):0.324646):0.030515,((((Strecoeli.NP_627443.1.m_3_trp_Epi:0.286075,(Strecoeli.NP_627443.1.m_6_hpg_Epi:0.426523,Strecoeli.NP_627444.1.m_3_asn_Epi:0.459692):0.064512):0.375641,((Nocafarci.YP_116976.1.nbtE_1_lys_Epi:0.562249,(Mycotuber.NP_216895.1.mbtF_1_lys_Epi:0.0,(Mycotuber_2.NP_336928.1.m_1_lys_Epi:0.0,Mycobovis.NP_856049.1.mbtF_1_lys_Epi:0.0):0.0):0.94895):0.68878,((Strprist.Q54959.snbC_2_abu_Epi:0.478152,Strchrys.O68487.acmB_2_val_Epi:0.401339):0.10438,(((Strecoeli.NP_624809.1.cch_2_thr_Epi:1.024426,Mycsmegm.O87314.m_2_thr_sidero_fxbC_Epi:0.444029):0.523585,((Strecoeli.NP_624809.1.cch_1_orn_Epi:0.747256,((Mycsmegm.Q9RLP6.m_2_thr_lipid_mps_Epi:0.221818,((Mycsmegm.Q9RLP6.m_3_ala_lipid_mps_Epi:0.185896,Mycsmegm.Q9RLP6.m_1_phe_lipid_mps_Epi:0.18918):0.105225,Mycoavium.NP_960354.1.m_1_gly_ala_Epi:0.273917):0.111717):0.101941,Mycoavium.NP_960176.1.pstA_1_phe_Epi:0.29313):0.384845):0.089138,Mycsmegm.O87314.m_1_orn_sidero_fxbC_Epi:0.634696):0.10681):0.059533,((Nocafarci.YP_119006.1.m_1_tyr_Epi:0.639017,Nocafarci.YP_117314.1.m_1_orn_lys_arg_Epi:0.455086):0.118996,(Nocafarci.YP_121249.1.m_6_val_leu_ile_abu_iva_Epi:0.278715,Nocafarci.YP_117314.1.m_3_phe_trp_phg_tyr_bht_Epi:0.342115):0.152228):0.147096):0.039198):0.019742):0.061308):0.074542,((((((Nonsp.Q7WZ66.m_2_tyr_glyco_dbv25_Epi:0.378937,(Amyorien.O52819.m_2_bht_vanco_cepA_Epi:0.120123,Amybalhi.Q939Z1.m_2_bht_balhi_bpsA_Epi:0.084836):0.138994):0.034391,Strtoyoc.Q8KLL3.m_2_tyr_glyco_staA_Epi:0.293373):0.103928,Actteich.Q70AZ9.m_2_tyr_teico_tcp9_Epi:0.148617):0.176661,((Strlaven.Q93N89.m_2_trp_glyco_compl_1_Epi:0.422953,(Strlaven.Q93N87.m_2_hpg_glyco_compl_3_Epi:0.283518,Strlaven.Q93N87.m_1_hpg_glyco_compl_3_Epi:0.203429):0.074042):0.045686,((((Amyorien.O52820.m_2_hpg_vanco_cepB_Epi:0.044911,Amybalhi.Q939Z0.m_2_hpg_balhi_bpsB_Epi:0.08121):0.119248,Nonsp.Q7WZ74.m_2_hpg_glyco_dbv17_Epi:0.052116):0.065588,Actteich.Q70AZ7.m_2_hpg_teico_tcp11_Epi:0.121374):0.043746,Strtoyoc.Q8KLL5.m_2_hpg_glyco_staC_Epi:0.114161):0.23213):0.060315):0.066997,(Strtoyoc.Q8KLL5.m_1_hpg_glyco_staC_Epi:0.147564,(Actteich.Q70AZ7.m_1_hpg_teico_tcp11_Epi:0.13446,((Amyorien.O52820.m_1_hpg_vanco_cepB_Epi:0.105739,Amybalhi.Q939Z0.m_1_hpg_balhi_bpsB_Epi:0.073232):0.125443,Nonsp.Q7WZ74.m_1_hpg_glyco_dbv17_Epi:0.16066):0.071041):0.045913):0.261763):0.210126,(Nocafarci.YP_121249.1.m_12_ser_Epi:1.028599,Therfusca.YP_289923.1.m_1_asp_asn_Epi:0.558616):0.109832):0.045145):0.203282,(Erwichrys.Q8VUE5.cbsF_1_Epi:0.437368,Chroviola.NP_901903.1.cbsF_1_asp_asn_Epi:0.473032):0.550274):0.565288):0.172519):0.585539):0.207343):0.309048,((((((Baciliche.YP_077640.1.lchAA_1_gln_starter:0.011217,Baciliche.YP_090052.1.m_1_gln_starter:0.0):0.143258,Bacisubti.NP_388230.1.srfAA_1_glu_starter:0.519435):0.45414,Bacisubti.NP_389716.1.ppsA_1_glu_starter:0.806361):0.479032,Eschcoli_4.NP_754347.1.m_1_asn_starter:1.515303):0.1648,(Photlumin.NP_930752.1.m_1_lys_starter:1.270788,Pseuaerug.NP_252017.1.m_1_ser_starter:1.229174):0.253231):0.177048,(((((Strecoeli.NP_627443.1.m_1_ser_starter:0.782849,Strprist.Q54959.snbC_1_thr_starter:0.810083):0.12125,((((Burkpseud.YP_111273.1.m_1_thr_starter:0.022285,Burkmalle.YP_105775.1.dhbF_1_thr_starter:0.024007):0.564739,Photlumin.NP_929146.1.m_1_thr_starter:0.752896):0.226229,Strchrys.O68487.acmB_1_thr_starter:0.43875):0.068817,((((((Baciliche.YP_093405.1.dhbF_1_gly_starter:0.041789,Baciliche.YP_080976.1.dhbF_1_gly_starter:0.0):0.307911,Bacisubti.NP_391076.2.dhbF_1_gly_starter:0.249938):0.020766,((Bacithuri.YP_036474.1.entF_1_gly_starter:0.0,Bacianthr.NP_844754.1.dhbF_1_gly_starter:0.0):0.03526,Bacicereu.NP_978712.1.dhbF_1_gly_starter:0.063275):0.382952):0.207256,((Oceaiheye.NP_691879.1.dhbF_1_gly_starter:0.988212,Erwicarot.YP_048598.1.entF_1_tyr_bht_starter:1.045324):0.07268,(Chroviola.NP_901903.1.cbsF_1_asp_asn_starter:0.667483,((Salmenter.NP_455165.1.entF_1_ser_starter:0.0,Salmtyphi.NP_459580.1.entF_1_ser_starter:0.003657):0.196357,Eschcoli.NP_415118.1.entF_1_ser_starter:0.156889):0.602626):0.418267):0.103484):0.056756,Streaverm.NP_821778.1.nrps6_1_dhpg_dpg_hpg_starter:0.523391):0.116067,Therfusca.YP_289923.1.m_1_asp_asn_starter:0.655594):0.032484):0.013894):0.131257,(Mycoavium.NP_960354.1.m_1_gly_ala_starter:0.193275,Mycoavium.NP_960176.1.pstA_1_phe_starter:0.378659):0.975948):0.071294,Coryjeike.YP_251606.1.dhbF_1_glu_starter:1.234415):0.04814,(((Nocafarci.YP_119328.1.m_1_ser_starter:0.55761,(Nocafarci.YP_121249.1.m_1_aad_starter:0.325644,Nocafarci.YP_121279.1.m_1_ser_starter:0.351396):0.081421):0.123861,Nocafarci.YP_117314.1.m_1_orn_lys_arg_starter:0.198017):0.098303,Nocafarci.YP_119006.1.m_1_tyr_starter:0.47405):0.347675):0.183519):0.110275):0.281979,((Pseufluor.YP_259252.1.m_1_leu_starter:0.425988,Pseusyrin.NP_792633.1.m_1_leu_starter:0.330066):0.069135,Pseusp.Q84BQ6.arfA_1_leu_starter:0.207808):0.586157):0.291869,(Erwicarot.YP_049593.1.m_1_gln_starter:0.749717,Pseusyrin.NP_794446.1.m_1_leu_starter:0.663634):0.174038):0.871663,Burkpseud.YP_111642.1.m_1_ser_starter:0.006867,Burkmalle.YP_106219.1.m_1_ser_starter:0.0);
[3] tree 'imported3'=((((((((((((((((((((Nocafarci.YP_121278.1.m_7_aad_TO_val_LcL:0.313563,Nocafarci.YP_121278.1.m_6_ser_TO_aad_LcL:0.212802):0.067493,(Nocafarci.YP_121278.1.m_5_NA_TO_ser_LcL:0.238735,Nocafarci.YP_121249.1.m_6_thr_TO_val_leu_ile_abu_iva_LcL:0.23626):0.042463):0.039709,(((Nocafarci.YP_121279.1.m__gly_ala_TO__LcL:0.348196,(Nocafarci.YP_116929.1.m_3_ser_TO_gly_ala_val_leu_ile_abu_iva_LcL:0.149831,Nocafarci.YP_116926.1.m__aad_TO__LcL:0.155099):0.044784):0.089545,(((Therfusca.YP_289923.1.m_3_gly_TO_gly_LcL:0.632766,Nocafarci.YP_121249.1.m_4_ser_TO_ser_LcL:0.263684):0.089701,(((((Nocafarci.YP_121249.1.m_12_aad_TO_ser_LcL:0.077343,Nocafarci.YP_121249.1.m_10_ser_TO_NA_LcL:0.138546):0.055029,Nocafarci.YP_116929.1.m_4_gly_ala_val_leu_ile_abu_iva_TO_ser_LcL:0.260612):0.080778,Nocafarci.YP_121249.1.m_2_aad_TO_gln_LcL:0.289923):0.069937,(((Nocafarci.YP_121249.1.m_11_NA_TO_aad_LcL:0.180059,(Nocafarci.YP_116928.1.m_2_val_leu_ile_abu_iva_TO_ser_LcL:0.007095,Nocafarci.YP_116927.1.m_2_dhpg_dpg_hpg_TO_ser_LcL:0.112898):0.144622):0.071968,Nocafarci.YP_119006.1.m_5_leu_TO_NA_LcL:0.317878):0.076877,(Nocafarci.YP_121249.1.m_3_gln_TO_ser_LcL:0.280812,(Nocafarci.YP_116929.1.m_2_val_leu_ile_abu_iva_TO_ser_LcL:0.113422,Nocafarci.YP_116926.1.m_2_pro_pip_TO_aad_LcL:0.253316):0.098649):0.024483):0.090082):0.048867,((Nocafarci.YP_121249.1.m_8_ser_TO_thr_LcL:0.213621,(Nocafarci.YP_121249.1.m_5_ser_TO_thr_LcL:0.345793,Nocafarci.YP_121249.1.m_9_thr_TO_ser_LcL:0.232829):0.042439):0.01974,((Nocafarci.YP_121278.1.m_4_ser_TO_NA_LcL:0.278405,Nocafarci.YP_116928.1.m_3_ser_TO_NA_LcL:0.199399):0.075238,Nocafarci.YP_121278.1.m_8_val_TO_gly_ala_LcL:0.183221):0.041213):0.034762):0.006213):0.034486,(((Nocafarci.YP_121279.1.m_3_tyr_bht_TO_ser_LcL:0.321599,Nocafarci.YP_121278.1.m_3_aad_TO_ser_LcL:0.281762):0.077549,Nocafarci.YP_121278.1.m_2_ser_TO_aad_LcL:0.293127):0.031504,Nocafarci.YP_121279.1.m_5_thr_TO_gly_ala_LcL:0.207011):0.049611):0.010906):0.021731,Nocafarci.YP_121279.1.m_4_ser_TO_thr_LcL:0.324016):0.029734):0.054562,((Nocafarci.YP_121279.1.m_2_ser_TO_tyr_bht_LcL:0.263092,Nocafarci.YP_119006.1.m_4_gly_ala_val_leu_ile_abu_iva_TO_leu_LcL:0.232916):0.068204,(Nocafarci.YP_119328.1.m_4_val_leu_ile_abu_iva_TO_leu_LcL:0.462413,Nocafarci.YP_117314.1.m_3_gly_ala_val_leu_ile_abu_iva_TO_phe_trp_phg_tyr_bht_LcL:0.190757):0.088699):0.027289):0.025082,(Nocafarci.YP_119328.1.m_3_leu_TO_val_leu_ile_abu_iva_LcL:0.300382,Nocafarci.YP_119328.1.m_2_ser_TO_leu_LcL:0.424158):0.072517):0.031518,(((((((Strecoeli.NP_733597.1.m_2_3-me-glu_TO_trp_LcL:0.138543,Strecoeli.NP_627443.1.m_6_asp_TO_hpg_LCL:0.175093):0.054367,Strecoeli.NP_627444.1.m_2_asp_TO_gly_LCL:0.064988):0.049962,Strecoeli.NP_627444.1.m_3_gly_TO_asn_LcL:0.152068):0.038124,Strecoeli.NP_627443.1.m_5_asp_TO_asp_LcL:0.131324):0.086072,(Strecoeli.NP_627443.1.m_3_thr_TO_trp_LcL:0.167462,Strecoeli.NP_627443.1.m_2_ser_TO_thr_LcL:0.271647):0.060142):0.056595,((Strprist.Q54959.snbC_2_abu_LcL:0.372532,(Strprist.O07944.snbDE_3_pip_LcL:0.19324,(Strprist.O07944.snbDE_4_phg_LcL:0.22682,Strprist.O07944.snbDE_2_phe_LcL:0.231522):0.047502):0.031247):0.021676,((((Strchrys.O68487.acmB_2_val_LcL:0.088579,Strchrys.Q9L8H4.acmC_3_val_LcL:0.020574):0.032054,Strchrys.Q9L8H4.acmC_2_gly_LcL:0.056328):0.143881,Oceaiheye.NP_691879.1.dhbF_2_gly_TO_thr_LcL:0.665034):0.090876,((Bacithuri.YP_036474.1.entF_2_gly_TO_thr_LcL:0.002881,(((Bacianthr_3.YP_019016.1.dhbF_2_gly_TO_thr_LcL:0.0,(Bacianthr_2.YP_028469.1.m_2_gly_TO_thr_LcL:0.0,Bacianthr.NP_844754.1.dhbF_2_gly_TO_thr_LcL:0.0):0.0):0.007466,Bacicereu_3.YP_083722.1.entF_2_gly_TO_thr_LcL:0.0):0.043427,Bacicereu.NP_978712.1.dhbF_2_gly_TO_thr_LcL:0.014803):0.036464):0.190133,((Baciliche.YP_093405.1.dhbF_2_gly_TO_thr_LcL:0.0,Baciliche.YP_080976.1.dhbF_2_gly_TO_thr_LcL:0.0):0.28059,Bacisubti.NP_391076.2.dhbF_2_gly_TO_thr_LcL:0.082138):0.042681):0.126593):0.07032):0.027976):0.040255,((((Mycoavium.NP_960354.1.m_5_gly_ala_val_leu_ile_abu_iva_TO_gly_ala_val_leu_ile_abu_iva_LcL:0.127494,Mycoavium.NP_960176.1.pstA_3_arg_TO_thr_LcL:0.164742):0.055734,Mycoavium.NP_960354.1.m_4_gly_ala_TO_gly_ala_val_leu_ile_abu_iva_LcL:0.125403):0.021322,((Mycobovis.NP_853772.1.nrp_2_NA_TO_phe_LcL:0.0,(Mycotuber_2.NP_334518.1.m_2_NA_TO_phe_LcL:0.0,Mycotuber.NP_214615.1.nrp_2_NA_TO_phe_LcL:0.0):0.0):0.131102,Mycoavium.NP_960804.1.m_1_gly_ala_LcL:0.139758):0.03308):0.054489,Mycoavium.NP_960354.1.m_3_val_leu_ile_abu_iva_TO_gly_ala_LcL:0.111779):0.300428):0.042722):0.105453,(Nocafarci.YP_116975.1.nbtD__hpg_TO__LcL:0.39286,(((Mycobovis.NP_856050.1.mbtE__lys_TO__LcL:0.0,Mycotuber_2.NP_336929.1.m__lys_TO__LcL:0.0):0.0,Mycotuber.NP_216896.1.mbtE__lys_TO__LcL:0.012653):0.2815,Mycoavium.NP_961107.1.mbtE__lys_TO__LcL:0.200756):0.305396):0.144383):0.212695,(Burkpseud.YP_111203.1.m__CYS_TO__LcL:0.55274,(Streaverm.NP_824820.1.nrps2-2_2_gln_TO_asn_LcL:0.447894,Streaverm.NP_824819.1.nrps2-1_1_thr_LcL:0.289598):0.174765):0.0):0.048188,(Chroviola.NP_902473.1.m_1_dab_LcL:1.088553,(Burkpseud.YP_108312.1.m_6_dhpg_dpg_hpg_TO_glu_gln_LcL:0.916135,Photlumin.NP_928235.1.m__gly_ala_val_leu_ile_abu_iva_TO__LcL:1.316606):0.119466):0.151542):0.111128,((Agrotumef.NP_534178.1.mtaD_1_ala_LcL:0.483048,(Photlumin.NP_930749.1.m_1_pro_pip_LcL:0.766792,(((Photlumin.NP_930751.1.m_2_gly_TO_orn_LcL:0.0,Photlumin.NP_930751.1.m_1_gly_LcL:0.100364):0.464409,(Photlumin.NP_930750.1.m_1_phe_trp_phg_tyr_bht_LcL:0.679689,Photlumin.NP_930749.1.m_2_pro_pip_TO_ser_thr_ser-thr_dht_dhpg_dpg_hpg_LcL:0.365543):0.109867):0.080365,Photlumin.NP_930752.1.m_3_NA_TO_ala_LcL:0.40116):0.085454):0.121897):0.081216,((((((((Photlumin.NP_928235.1.m_1_gly_ala_val_leu_ile_abu_iva_LcL:0.129388,(Photlumin.NP_928234.1.m_1_gly_ala_val_leu_ile_abu_iva_LcL:0.178811,Photlumin.NP_928233.1.m_1_gly_ala_val_leu_ile_abu_iva_LcL:0.11324):0.042126):0.502562,Nostsp.Q9RAH2.m_1_leu_LcL:0.338962):0.052453,((Nostsp.NP_486688.1.m_2_ser_TO_val_LcL:0.346667,Nostsp.NP_486684.1.m_2_gly_TO_ala_LcL:0.400243):0.04253,Nostsp.NP_486684.1.m_1_gly_LcL:0.378702):0.045764):0.052302,((Nostsp.Q9RAH4.m_4_pro_TO_leu_LcL:0.10236,Nostsp.Q9RAH4.m_3_ser_TO_pro_LcL:0.159194):0.01413,((Nostsp.Q9RAH1.m_1_TYR_LcL:0.10142,((Nostsp.Q9RAH2.m_3_gly_TO_asn_LcL:0.01782,Nostsp.Q9RAH2.m_2_leu_TO_gly_LcL:0.083781):0.031145,Nostsp.Q9RAH1.m_2_TYR_TO_pro_LcL:0.01921):0.031772):0.027527,Nostsp.Q9RAH4.m_2_ile_TO_ser_LcL:0.057022):0.02804):0.211292):0.027951,((Nostsp.NP_486685.1.m_1_ala_LcL:0.422187,Nostsp.NP_486682.1.m_1_bht_LcL:0.305069):0.105943,(Bacicereu_2.NP_832218.1.m_2_val_leu_ile_abu_iva_TO_gln_LcL:0.219977,Bacicereu_2.NP_832215.1.m_2_gly_ala_TO_ala_LcL:0.210324):0.320496):0.057134):0.03802,Pseusyrin.NP_794272.1.m_1_gly_LcL:0.634912):0.05813,((((Pseusyrin_2.YP_273985.1.m_1_val_leu_ile_abu_iva_LcL:0.34137,Pseusyrin.NP_794271.1.m_2_dhb_sal_TO_ser_LcL:0.764769):0.117401,(((Photprofu.YP_133477.1.m_1_NA_LcL:0.121632,Erwicarot.YP_048600.1.m_1_NA_LcL:0.147736):0.687759,Agrotumef.NP_534179.1.m_2_gly_TO_ala_LcL:0.472323):0.109565,Agrotumef.NP_534171.1.m_1_bht_LcL:0.634323):0.182594):0.045566,(Pseusyrin.NP_794272.1.m_3_pro_TO_ser_LcL:0.239432,Pseusyrin.NP_794272.1.m_2_gly_TO_pro_LcL:0.180141):0.356138):0.046128,((Pseusyrin_3.O85168.syr.m_7_thr_LcL:0.331403,(Burkpseud.YP_111640.1.m_5_gly_TO_ile_LcL:0.0,Burkmalle.YP_106216.1.m_3_gly_TO_ile_LcL:0.00495):0.337604):0.091806,(((Burkpseud.YP_111640.1.m_3_thr_TO_glu_LcL:0.0,(((Burkpseud.YP_111640.1.m_2_thr_TO_thr_LcL:0.007349,Burkpseud.YP_111641.1.m_2_glu_gln_TO_thr_LcL:0.002429):0.009918,Burkpseud.YP_111641.1.m_4_leu_TO_dab_LcL:0.0):0.018155,Burkpseud.YP_111642.1.m_3_glu_TO_ser_LcL:0.076362):0.015411):0.275104,((Photlumin.NP_930489.1.m_3_trp_TO_phe_LcL:0.2245,((((Photlumin.NP_929905.1.m_14_trp_TO_val_LcL:0.057544,Photlumin.NP_929905.1.m_5_val_TO_bht_LcL:0.046599):0.027259,Photlumin.NP_929905.1.m_10_val_TO_trp_LcL:0.035744):0.009689,(Photlumin.NP_929905.1.m_12_val_TO_thr_LcL:0.093089,Photlumin.NP_929905.1.m_3_ala_TO_trp_LcL:0.063586):0.03354):0.063367,Photlumin.NP_929905.1.m_7_trp_TO_val_LcL:0.091623):0.078406):0.078409,Bradjapon.NP_768748.1.m_2_pro_TO_ser_LcL:0.223343):0.085182):0.099178,(((Pseusyrin_2.YP_273984.1.m_2_arg_TO_pro_LcL:0.331027,(Ralssolan.NP_522203.1.RSp0642_4_gly_TO_ala_LcL:0.043466,(Ralssolan.NP_522203.1.RSp0642_5_ala_TO_ala-b_LcL:0.068423,Ralssolan.NP_522203.1.RSp0642_2_val_TO_ser_LcL:0.066358):0.026878):0.184166):0.063132,(((Pseusyrin_3.O85168.syr.m_6_phe_LcL:0.172028,Pseusyrin_3.O85168.syr.m_5_arg_LcL:0.117739):0.070508,((Pseusyrin.NP_792634.1.m_4_val_TO_leu_LcL:0.257087,Pseusyrin.NP_792634.1.m_2_leu_TO_thr_LcL:0.253399):0.089327,(((Pseusp.Q84BQ4.arfC_2_leu_TO_ser_LcL:0.031846,(Pseusp.Q84BQ4.arfC_4_ile_TO_ile_LcL:0.069764,Pseusp.Q84BQ4.arfC_5_ile_TO_asp_LcL:0.124194):0.055341):0.039229,Pseufluor.YP_259254.1.m_3_leu_TO_ser_LcL:0.093099):0.036973,Pseufluor.YP_259254.1.m_2_leu_TO_leu_LcL:0.257996):0.048377):0.058453):0.031176,Pseusyrin.NP_794446.1.m_2_leu_TO_ser_LcL:0.237023):0.031709):0.06576,(((Erwicarot.YP_049593.1.m_6_glu_TO_ser_LcL:0.076597,Erwicarot.YP_049593.1.m_3_asn_TO_ser_LcL:0.179602):0.080268,Erwicarot.YP_049592.1.m_1_thr_LcL:0.113865):0.169868,Pseusyrin.NP_794446.1.m_4_asp_asn_glu_gln_aad_TO_ser_LcL:0.233479):0.067286):0.029592):0.046741):0.089119):0.032798):0.059167,(((((Pseuaerug.NP_251092.1.m_3_dhb_sal_TO_ser_LcL:0.319885,((((((Pseusyrin_2.YP_274153.1.m_2_thr_TO_ser_LcL:0.028605,Pseusyrin.NP_791971.1.m_2_thr_TO_ser_LcL:0.016065):0.198097,(Pseusyrin_2.YP_274153.1.m_1_thr_LcL:0.048638,Pseusyrin.NP_791971.1.m_1_thr_LcL:0.02786):0.166729):0.085922,Pseuputid.NP_746336.1.ppsD_1_gly_LcL:0.313329):0.059202,(((Pseufluor.YP_261191.1.m_2_thr_TO_ala_LcL:0.251762,Pseufluor.YP_261191.1.m_1_thr_LcL:0.206254):0.049254,(Pseuaerug.NP_251090.1.m_1_dhb_sal_LcL:0.167272,(Pseuaerug.NP_251089.1.pvdD_2_thr_TO_thr_LcL:0.11001,Pseuaerug.NP_251089.1.pvdD_1_thr_LcL:0.120437):0.071962):0.063136):0.05422,Pseufluor.YP_261190.1.m_1_ala_LcL:0.253472):0.0511):0.038484,Pseuputid.NP_746336.1.ppsD_2_gly_TO_ser_LcL:0.323677):0.015154,((Burkpseud.YP_108377.1.m_1_val_leu_ile_abu_iva_LcL:0.0,Burkmalle.YP_102862.1.m_1_val_leu_ile_abu_iva_LcL:0.010013):0.405417,((((Pseusyrin_2.YP_274139.1.m_1__TO_glu_LcL:0.04061,Pseusyrin.NP_791957.1.pvsA_1__TO_glu_LcL:0.037189):0.096028,Pseufluor.YP_261281.1.m_1__TO_glu_LcL:0.071667):0.088205,Pseuaerug.NP_251114.1.m_1__TO_glu_LcL:0.196749):0.123698,Pseuputid.NP_746359.1.m_1__TO_glu_LcL:0.231762):0.13837):0.098527):0.037923):0.051171,((((Pseusyrin_2.YP_274151.1.m_1_val_leu_ile_abu_iva_LcL:0.012486,Pseusyrin.NP_791969.1.m_1_val_leu_ile_abu_iva_LcL:0.046266):0.252622,Pseuputid.NP_746338.1.m_1_asp_LcL:0.205485):0.065591,Pseufluor.YP_261192.1.m_1_asp_LcL:0.228478):0.07852,Pseuaerug.NP_251092.1.m_1_ser_LcL:0.267078):0.090793):0.059267,(Pseufluor.YP_261192.1.m_2_asp_TO_val_leu_ile_abu_iva_LcL:0.284373,Pseuputid.NP_746338.1.m_2_asp_TO_asp_asn_LcL:0.299546):0.221009):0.02002,((((Pseusyrin_2.YP_274154.1.m_1_asp_LcL:0.043097,Pseusyrin.NP_791972.1.m_1_asp_LcL:0.035141):0.14167,Pseuputid.NP_746337.1.m_1_asp_LcL:0.281148):0.211567,(Pseusyrin_2.YP_274152.1.m_1_asp_LcL:0.037226,Pseusyrin.NP_791970.1.m_1_asp_LcL:0.025069):0.290334):0.157948,((((Pseusyrin_2.YP_274139.1.m_2_glu_TO_dhb_sal_LcL:0.009519,Pseusyrin.NP_791957.1.pvsA_2_glu_TO_dhb_sal_LcL:0.029385):0.105658,Pseufluor.YP_261281.1.m_2_glu_TO_dhb_sal_LcL:0.042151):0.029637,Pseuaerug.NP_251114.1.m_2_glu_TO_dhb_sal_LcL:0.092401):0.047544,Pseuputid.NP_746359.1.m_2_glu_TO_dhb_sal_LcL:0.115202):0.369166):0.074049):0.109445,((Burkpseud.YP_108312.1.m_5_orn_lys_arg_TO_dhpg_dpg_hpg_LcL:0.507573,Eschcoli_4.NP_754351.1.m_1_gly_LcL:0.734603):0.186865,(((Burkpseud.YP_108377.1.m__val_leu_ile_abu_iva_TO__LcL:0.585951,Streaverm.NP_824335.1.nrps3-3_1_NA_LcL:0.39073):0.193564,(Burkpseud.YP_108824.1.m_1_gly_ala_LcL:0.847567,Agrotumef.NP_534166.1.m_1_gly_LcL:0.671539):0.133787):0.053626,(Burkpseud.YP_108378.1.m_2_dhb_sal_TO_asp_LcL:0.382762,((Nocafarci.YP_116975.1.nbtD_1_hpg_LcL:0.267856,(((Mycobovis.NP_856050.1.mbtE_1_lys_LcL:0.0,Mycotuber_2.NP_336929.1.m_1_lys_LcL:0.0):0.028839,Mycotuber.NP_216896.1.mbtE_1_lys_LcL:0.032487):0.179348,Mycoavium.NP_961107.1.mbtE_1_lys_LcL:0.296799):0.293967):0.218837,Ralssolan.NP_522981.1.RSp1422_1_val_LcL:0.70532):0.153565):0.128328):0.08132):0.034004):0.064629):0.023102):0.058432):0.139778,((Burkpseud.YP_108312.1.m_4_leu_TO_orn_lys_arg_LcL:0.523106,Burkpseud.YP_108312.1.m_3_leu_TO_leu_LcL:0.591946):0.287146,((((((((Bacisubti.NP_388231.1.srfAB_2_val_TO_asp_LcL:0.267072,(Baciliche.YP_090053.1.m_2_val_TO_asp_LcL:0.0,Baciliche.YP_077641.1.lchAB_2_val_TO_asp_LcL:0.0):0.183154):0.083124,((Bacisubti.NP_388231.1.srfAB_3_asp_TO_leu_LcL:0.372567,(Baciliche.YP_090053.1.m_3_asp_TO_leu_LcL:0.0,Baciliche.YP_077641.1.lchAB_3_asp_TO_leu_LcL:0.0):0.241154):0.100053,Bacisubti.NP_389715.1.ppsB_2_tyr_TO_thr_LcL:0.454331):0.105606):0.084498,(Brevbrevi.P0C064.m_4_ORN_TO_LEU_LcL:0.176765,(Brevbrevi.P0C064.m_3_val_TO_ORN_LcL:0.173043,Brevbrevi.P0C064.m_2_pro_TO_val_LcL:0.170894):0.102271):0.162203):0.058094,((Bacisubti.NP_388230.1.srfAA_3_leu_TO_leu_LcL:0.207299,(Baciliche.YP_090052.1.m_3_leu_TO_leu_LcL:0.013415,Baciliche.YP_077640.1.lchAA_3_leu_TO_leu_LcL:0.0):0.19936):0.166599,((Bacisubti.NP_389714.1.ppsC_2_glu_TO_val_LcL:0.014732,(Bacisubti.NP_389713.1.ppsD_3_glu_TO_tyr_LcL:0.069318,Bacisubti.NP_389716.1.ppsA_2_glu_TO_ORN_LcL:0.006786):0.009969):0.129547,Bacisubti.NP_389713.1.ppsD_2_pro_TO_glu_LcL:0.32041):0.165874):0.044864):0.05844,(Bacisubti.NP_388230.1.srfAA_2_glu_TO_leu_LcL:0.400747,(Baciliche.YP_090052.1.m_2_gln_TO_leu_LcL:0.0,Baciliche.YP_077640.1.lchAA_2_gln_TO_leu_LcL:0.021958):0.192383):0.244557):0.075737,((((Stremutan.NP_721709.1.bacA1_2_leu_TO_ser_LcL:0.874388,Stremutan.NP_721708.1.m__pro_TO__LcL:0.577633):0.062264,Stremutan.NP_721706.1.bacD_1_gly_LcL:0.81339):0.14147,((Stremutan.NP_721707.1.bacA2_2_val_TO_cys_LcL:1.050399,((Stapepide_2.NP_763798.1.m_2_val_TO_phe_trp_phg_tyr_bht_LcL:0.0,Stapepide.YP_189887.1.m_2_val_TO_phe_trp_phg_tyr_bht_LcL:0.0):0.151878,((Stapaureu_5.YP_042276.1.m_2_val_TO_phe_trp_phg_tyr_bht_LcL:0.0,Stapaureu_3.YP_185063.1.m_2_val_TO_phe_trp_phg_tyr_bht_LcL:0.0):0.0,(Stapaureu_4.YP_039645.1.m_2_val_TO_phe_trp_phg_tyr_bht_LcL:0.007592,(Stapaureu_2.NP_370703.1.m_2_val_TO_phe_trp_phg_tyr_bht_LcL:0.0,Stapaureu.NP_373416.1.m_2_val_TO_phe_trp_phg_tyr_bht_LcL:0.0):0.005066):0.007591):0.237633):0.414461):0.180158,Lactplant.NP_784351.1.npsA_2_dhb_sal_TO_NA_LcL:0.607804):0.168577):0.138905,(Bacicereu_3.YP_083311.1.dhbF_1_NA_LcL:0.362696,Bacicereu_3.YP_083310.1.dhbF_1_asn_LcL:0.627412):0.308683):0.176177):0.094842,Streaverm.NP_824374.1.nrps1-2__leu_TO__LcL:0.931809):0.087008,(Lactplant.NP_784351.1.npsA_4_pro_TO_ser_LcL:0.385764,(Lactplant.NP_784351.1.npsA__gly_TO__LcL:0.939335,Lactplant.NP_784351.1.npsA_3_NA_TO_pro_LcL:0.44352):0.043759):0.506537):0.083576):0.099219):0.173179,(((((Burkpseud.YP_111203.1.m_1_CYS:0.572834,Burkpseud.YP_108824.1.m_2_gly_ala_TO_dhpg_dpg_hpg_DCL:0.680327):0.221574,((((Pseuputid.NP_746336.1.ppsD_3_ser_TO_val_leu_ile_abu_iva_DcL:0.571282,(Burkpseud.YP_108378.1.m_3_asp_TO_ser_DCL:0.552586,((Pseuaerug.NP_251092.1.m_2_ser_TO_dhb_sal_DCL:0.384528,Pseuaerug.NP_251092.1.m_4_ser_TO_dhb_sal_DCL:0.229651):0.068214,(((Pseusyrin_2.YP_274154.1.m_2_asp_TO_ser_DCL:0.013209,Pseusyrin.NP_791972.1.m_2_asp_TO_ser_DCL:0.035559):0.078239,(Pseusyrin_2.YP_274152.1.m_2_asp_TO_thr_DCL:0.026458,Pseusyrin.NP_791970.1.m_2_asp_TO_thr_DCL:0.009431):0.10559):0.295333,((Pseufluor.YP_261192.1.m_3_val_leu_ile_abu_iva_TO_asp_asn_DCL:0.153105,Pseufluor.YP_261190.1.m_3_val_leu_ile_abu_iva_TO_asp_asn_DCL:0.087652):0.082939,Pseufluor.YP_261190.1.m_2_ala_TO_val_leu_ile_abu_iva_DCL:0.058103):0.06027):0.034045):0.103222):0.032978):0.149267,(((((Therfusca.YP_289922.1.m_1_ser:0.55126,((Therfusca.YP_289921.1.m_1_orn:0.474813,Strprist.O07944.snbDE_1_pro_DcL:0.344869):0.051888,(Strecoeli.NP_627444.1.m_1_asp_DcL:0.123597,Strecoeli.NP_627443.1.m_4_trp_TO_asp_DCL:0.202831):0.178814):0.0468):0.012072,(((Strtoyoc.Q8KLL4.m_1_dhpg_glyco_staB_DcL:0.347192,Strlaven.Q93N88.m_1_hpg_glyco_comB_DcL:0.206814):0.05091,(Strlaven.Q93N87.m_1_hpg_glyco_comC_DcL:0.126644,Strtoyoc.Q8KLL5.m_1_hpg_glyco_staC_DcL:0.248577):0.093885):0.149421,(Strecoeli.NP_733597.1.m_1_3-me-glu_DcL:0.34391,Strchrys.Q9L8H4.acmC_1_pro_DcL:0.253549):0.039485):0.049825):0.047756,(((Nocafarci.YP_117314.1.m_2_orn_lys_arg_TO_gly_ala_val_leu_ile_abu_iva_DCL:0.282295,(Nocafarci.YP_119006.1.m_2_tyr_TO_tyr_bht_DCL:0.274379,Nocafarci.YP_119006.1.m_3_tyr_bht_TO_gly_ala_val_leu_ile_abu_iva:0.375155):0.01428):0.153782,(Nocafarci.YP_121249.1.m__ser_TO__DCL:0.236916,Nocafarci.YP_121249.1.m_7_val_leu_ile_abu_iva_TO_ser_DCL:0.234501):0.171233):0.046469,(Therfusca.YP_289923.1.m_2_asp_asn_TO_gly_DCL:0.37595,Nocafarci.YP_116929.1.m_5_ser_TO_pro_DCL:0.323361):0.084171):0.091178):0.034087,(Mycoavium.NP_960354.1.m_2_gly_ala_TO_val_leu_ile_abu_iva_DCL:0.323556,Mycoavium.NP_960176.1.pstA_2_phe_TO_arg_DCL:0.203261):0.37234):0.037182,((Nocafarci.YP_116976.1.nbtE_1_lys:0.390852,(((Mycobovis.NP_856049.1.mbtF_1_lys:0.0,Mycotuber_2.NP_336928.1.m_1_lys:0.0):0.0,Mycotuber.NP_216895.1.mbtF_1_lys:0.042369):0.237856,Mycoavium.NP_961105.1.mbtF_1_lys:0.262566):0.151945):0.198942,((Mycsmegm.O87314.m_2_thr_sidero_fxbC_DcL:0.6799,Strecoeli.NP_624809.1.cch1_2_orn_TO_thr_DCL:0.524329):0.074243,(Strecoeli.NP_624809.1.cch1_3_thr_TO_orn_DCL:0.61578,Mycsmegm.O87314.m_3_orn_sidero_fxbC_DcL:0.39787):0.241221):0.098289):0.017019):0.245664):0.037564,Methcapsu.YP_114319.1.m_1_tyr_bht:0.676545):0.059778,((Bacicereu_2.NP_832218.1.m_3_gln_TO_gln_DCL:0.261602,Bacicereu_2.NP_832215.1.m_1_gly_ala:0.274583):0.408462,((Nostsp.NP_486688.1.m_1_ser:0.422158,Nostsp.NP_486687.1.m_1_gly:0.392913):0.128852,Nostsp.NP_486683.1.m_1_ser:0.429108):0.08485):0.117299):0.072737):0.024779,Strecoeli.NP_630517.1.m__val_leu_ile_abu_iva_TO_:0.539431):0.027155,(((((Pseusyrin_2.YP_274139.1.m_3_dhb_sal_TO_dhpg_dpg_hpg_DCL:0.026471,Pseusyrin.NP_791957.1.pvsA_3_dhb_sal_TO_dhpg_dpg_hpg_DCL:0.012029):0.051718,Pseuputid.NP_746359.1.m_3_dhb_sal_TO_dhpg_dpg_hpg_DCL:0.115035):0.026232,Pseufluor.YP_261281.1.m_3_dhb_sal_TO_dhpg_dpg_hpg_DCL:0.043893):0.067959,Pseuaerug.NP_251114.1.m_3_dhb_sal_TO_dhpg_dpg_hpg_DCL:0.041056):0.18203,Pseuputid.NP_746337.1.m_2_asp_TO_dhpg_dpg_hpg_DCL:0.376696):0.228597):0.11372,(((((Bacisubti.NP_389712.1.ppsE_1_ile_DcL:0.376532,((Bacisubti.NP_389713.1.ppsD_1_pro_DcL:0.256323,Bacisubti.NP_389714.1.ppsC_1_glu_DcL:0.328083):0.078662,Bacisubti.NP_389715.1.ppsB_1_tyr_DcL:0.442368):0.082537):0.105918,(Brevbrevi.P0C064.m_1_pro_DcL:0.466032,((Baciliche.YP_090054.1.m_1_ile_DcL:0.0,Baciliche.YP_077642.1.lchAC_1_ile_DcL:0.010489):0.174385,Bacisubti.NP_388233.1.srfAC_1_leu_DcL:0.198356):0.291392):0.093211):0.07017,((Baciliche.YP_090053.1.m_1_val_DcL:0.0,Baciliche.YP_077641.1.lchAB_1_val_DcL:0.005031):0.124349,Bacisubti.NP_388231.1.srfAB_1_val_DcL:0.22184):0.286882):0.134659,((Bacicereu_3.YP_083310.1.dhbF_2_asn_TO_lys_DCL:0.561745,Bacicereu_3.YP_083312.1.dhbF_2_leu_TO_NA_DCL:0.526359):0.069641,Bacicereu_3.YP_083311.1.dhbF_2_NA_TO_trp_DCL:0.536294):0.246709):0.209056,((((((Pseufluor.YP_259252.1.m_2_leu_TO_asp_dual:0.40513,Pseufluor.YP_259253.1.m_2_thr_TO_ile_dual:0.260784):0.034917,(((((Pseusyrin.NP_792633.1.m_2_leu_TO_leu_dual:0.243473,(Pseufluor.YP_259253.1.m_3_ile_TO_leu_dual:0.177035,Pseufluor.YP_259254.1.m_1_leu_dual:0.185849):0.067272):0.035038,(((Pseufluor.YP_259253.1.m_1_thr_dual:0.120129,(Pseufluor.YP_259253.1.m_4_leu_TO_ser_dual:0.129153,Pseusyrin.NP_792633.1.m_3_leu_TO_gln_dual:0.33544):0.08473):0.029164,Pseufluor.YP_259254.1.m_4_ser_TO_val_dual:0.132438):0.049768,Pseusyrin.NP_792634.1.m_1_leu_dual:0.299159):0.045549):0.020288,(Pseusyrin.NP_792634.1.m_5_leu_TO_leu_dual:0.179314,Pseusyrin.NP_792634.1.m_3_thr_TO_val_dual:0.139575):0.250132):0.030144,(Ralssolan.NP_522203.1.RSp0642_3_ser_TO_gly_dual:0.302522,Ralssolan.NP_522203.1.RSp0642_1_val_dual:0.182465):0.090249):0.03952,Pseusyrin.NP_794446.1.m_3_ser_TO_asp_asn_glu_gln_aad_dual:0.215205):0.046357):0.05628,(((((Photlumin.NP_930355.1.m_5_val_TO_NA_dual:0.064803,((Photlumin.NP_929905.1.m_9_thr_TO_val_dual:0.051061,Photlumin.NP_929905.1.m_8_val_TO_thr_dual:0.056714):0.023638,(Photlumin.NP_929905.1.m_11_trp_TO_val_dual:0.091085,(Photlumin.NP_929905.1.m_4_trp_TO_val_dual:0.035733,Photlumin.NP_929905.1.m_2_trp_TO_ala_dual:0.044462):0.024965):0.036814):0.043812):0.04289,((((Photlumin.NP_930489.1.m_2_val_TO_trp_dual:0.068781,((Photlumin.NP_930489.1.m_4_phe_TO_trp_dual:0.103498,Photlumin.NP_929905.1.m_13_thr_TO_trp_dual:0.108237):0.0603,(Photlumin.NP_929905.1.m_15_val_TO_val_dual:0.057105,Photlumin.NP_929905.1.m_6_bht_TO_trp_dual:0.049875):0.008293):0.020273):0.02709,Photlumin.NP_930489.1.m_5_trp_TO_trp_dual:0.116946):0.024944,(Photlumin.NP_930362.1.m_3_lys_TO_lys_dual:0.114394,Photlumin.NP_930355.1.m_4_val_leu_ile_abu_iva_TO_val_dual:0.110482):0.016491):0.059691,Photlumin.NP_930355.1.m_3_val_TO_val_leu_ile_abu_iva_dual:0.070728):0.011386):0.022939,(Photlumin.NP_930362.1.m_2_orn_lys_arg_TO_lys_dual:0.067264,Photlumin.NP_930355.1.m_2_lys_TO_val_dual:0.075285):0.069318):0.111112,Bradjapon.NP_768748.1.m_3_ser_TO_phe_dual:0.224235):0.166499,(((Chroviola.NP_902472.1.m_3_val_TO_ile_dual:0.047248,Chroviola.NP_902472.1.m_1_thr_dual:0.010866):0.016434,(Chroviola.NP_902472.1.m_2_thr_TO_val_dual:0.021135,Chroviola.NP_902473.1.m_3_ser_TO_val_dual:0.047239):8.62E-4):0.041405,Chroviola.NP_902473.1.m_2_dab_TO_ser_dual:0.094707):0.201931):0.024662):0.075372,(((((Burkmalle.YP_106219.1.m__ser_TO__dual:0.007544,(Burkpseud.YP_111641.1.m_1_glu_gln_dual:0.002536,Burkpseud.YP_111642.1.m_2_ser_TO_glu_dual:0.018675):0.002621):0.118105,Burkpseud.YP_111640.1.m_1_thr_dual:0.063916):0.074665,Burkpseud.YP_111641.1.m_3_thr_TO_leu_dual:0.219039):0.047983,(Burkpseud.YP_111640.1.m_4_glu_TO_gly_dual:0.013025,Burkmalle.YP_106216.1.m_2_glu_TO_gly_dual:0.066863):0.161018):0.106249,((((Erwicarot.YP_049593.1.m_4_ser_TO_gly_ala_val_leu_ile_abu_iva_dual:0.165956,Erwicarot.YP_049592.1.m_3_TYR_TO_ser_dual:0.195674):0.048314,Erwicarot.YP_049592.1.m_5_tyr_bht_TO_val_leu_ile_abu_iva_dual:0.127062):0.13886,((Erwicarot.YP_049593.1.m_2_gln_TO_asn_dual:0.25008,Erwicarot.YP_049592.1.m_6_val_leu_ile_abu_iva_TO_ser_dual:0.212629):0.019274,Erwicarot.YP_049593.1.m_7_ser_TO_gly_dual:0.091791):0.015449):0.021038,(Erwicarot.YP_049593.1.m_5_gly_ala_val_leu_ile_abu_iva_TO_glu_dual:0.171074,Erwicarot.YP_049592.1.m_4_ser_TO_tyr_bht_dual:0.172914):0.017414):0.230673):0.038357):0.229971,(Photlumin.NP_930752.1.m_2_lys_TO_NA_dual:0.58532,Erwicarot.YP_049592.1.m_2_thr_TO_TYR_dual:0.225991):0.053279):0.110419,Photlumin.NP_930751.1.m_3_orn_TO_pro_dual:0.574762):0.489509):0.0):0.313494):0.043137,((((Strecoeli.NP_624809.1.cch_2_thr_Epi:0.678994,Mycsmegm.O87314.m_2_thr_sidero_fxbC_Epi:0.383537):0.238017,(((Strecoeli.NP_627444.1.m_3_asn_Epi:0.313917,(Strecoeli.NP_627443.1.m_6_hpg_Epi:0.384591,Strecoeli.NP_627443.1.m_3_trp_Epi:0.200205):0.124907):0.133562,Strprist.Q54959.snbC_2_abu_Epi:0.248769):0.100096,(Therfusca.YP_289923.1.m_1_asp_asn_Epi:0.453571,((((Strecoeli.NP_624809.1.cch_1_orn_Epi:0.585395,(Mycoavium.NP_960176.1.pstA_1_phe_Epi:0.154186,(Mycsmegm.Q9RLP6.m_2_thr_lipid_mps_Epi:0.136385,((Mycsmegm.Q9RLP6.m_3_ala_lipid_mps_Epi:0.174099,Mycsmegm.Q9RLP6.m_1_phe_lipid_mps_Epi:0.160342):0.04628,Mycoavium.NP_960354.1.m_1_gly_ala_Epi:0.207251):0.134155):0.067324):0.282992):0.066285,Mycsmegm.O87314.m_1_orn_sidero_fxbC_Epi:0.578231):0.148104,(((((Nocafarci.YP_121249.1.m_6_val_leu_ile_abu_iva_Epi:0.347114,Nocafarci.YP_117314.1.m_3_phe_trp_phg_tyr_bht_Epi:0.245493):0.105247,(Nocafarci.YP_121249.1.m_12_ser_Epi:0.540888,Nocafarci.YP_119006.1.m_1_tyr_Epi:0.410584):0.114517):0.068531,Nocafarci.YP_117314.1.m_1_orn_lys_arg_Epi:0.40733):0.080574,((((((Amyorien.O52820.m_2_hpg_vanco_cepB_Epi:0.049912,Amybalhi.Q939Z0.m_2_hpg_balhi_bpsB_Epi:0.09134):0.074632,Nonsp.Q7WZ74.m_2_hpg_glyco_dbv17_Epi:0.06087):0.047175,Actteich.Q70AZ7.m_2_hpg_teico_tcp11_Epi:0.100608):0.045773,Strtoyoc.Q8KLL5.m_2_hpg_glyco_staC_Epi:0.119255):0.155795,(((((Nonsp.Q7WZ66.m_2_tyr_glyco_dbv25_Epi:0.280843,Strtoyoc.Q8KLL3.m_2_tyr_glyco_staA_Epi:0.138283):0.044991,(Amyorien.O52819.m_2_bht_vanco_cepA_Epi:0.117941,Amybalhi.Q939Z1.m_2_bht_balhi_bpsA_Epi:0.086162):0.125333):0.074295,Actteich.Q70AZ9.m_2_tyr_teico_tcp9_Epi:0.121357):0.175363,Strlaven.Q93N89.m_2_trp_glyco_compl_1_Epi:0.361725):0.033629,(Strlaven.Q93N87.m_2_hpg_glyco_compl_3_Epi:0.279619,Strlaven.Q93N87.m_1_hpg_glyco_compl_3_Epi:0.218111):0.029531):0.025173):0.048031,(((Amyorien.O52820.m_1_hpg_vanco_cepB_Epi:0.068453,Amybalhi.Q939Z0.m_1_hpg_balhi_bpsB_Epi:0.046053):0.088991,Strtoyoc.Q8KLL5.m_1_hpg_glyco_staC_Epi:0.144943):0.037079,(Actteich.Q70AZ7.m_1_hpg_teico_tcp11_Epi:0.116037,Nonsp.Q7WZ74.m_1_hpg_glyco_dbv17_Epi:0.117096):0.013608):0.242279):0.222585):0.030965,((Erwichrys.Q8VUE5.cbsF_1_Epi:0.521307,Chroviola.NP_901903.1.cbsF_1_asp_asn_Epi:0.352839):0.450502,(Nocafarci.YP_116976.1.nbtE_1_lys_Epi:0.468233,(Mycobovis.NP_856049.1.mbtF_1_lys_Epi:0.002699,(Mycotuber_2.NP_336928.1.m_1_lys_Epi:0.0,Mycotuber.NP_216895.1.mbtF_1_lys_Epi:0.0):0.0):0.772935):0.38825):0.108541):0.020672):0.092391,Strchrys.O68487.acmB_2_val_Epi:0.250593):0.07935):0.014421):0.074774):0.416703,(((Burkpseud.YP_108378.1.m_2_asp_Epi:0.604847,Agrotumef.NP_534179.1.m_2_ala_Epi:0.737235):0.234035,((((Pseuaerug.NP_251092.1.m_3_ser_Epi:0.27973,((Pseufluor.YP_261190.1.m_2_val_leu_ile_abu_iva_Epi:0.118829,Pseufluor.YP_261190.1.m_1_ala_Epi:0.157849):0.114837,((Pseusyrin.NP_791972.1.m_1_asp_Epi:0.067513,Pseusyrin_2.YP_274154.1.m_1_asp_Epi:0.049611):0.050255,(Pseusyrin.NP_791970.1.m_1_asp_Epi:0.06151,Pseusyrin_2.YP_274152.1.m_1_asp_Epi:0.04946):0.170403):0.202459):0.077454):0.057543,Pseuaerug.NP_251092.1.m_1_ser_Epi:0.351227):0.103728,(((Pseusyrin.NP_791957.1.pvsA_2_dhb_sal_Epi:0.097206,Pseusyrin_2.YP_274139.1.m_2_dhb_sal_Epi:0.044243):0.134346,(Pseufluor.YP_261281.1.m_2_dhb_sal_Epi:0.206342,Pseuaerug.NP_251114.1.m_2_dhb_sal_Epi:0.256985):0.05508):0.015071,Pseuputid.NP_746359.1.m_2_dhb_sal_Epi:0.314463):0.080949):0.113677,Pseuputid.NP_746337.1.m_1_asp_Epi:0.391896):0.128278):0.087398,(((((Bacisubti.NP_389714.1.ppsC_2_val_Epi:0.233565,Bacisubti.NP_389713.1.ppsD_3_tyr_Epi:0.426853):0.21522,(Bacisubti.NP_389716.1.ppsA_2_ORN_Epi:0.452256,Bacisubti.NP_389715.1.ppsB_2_thr_Epi:0.377923):0.096547):0.052474,((Bacicereu_3.YP_083312.1.dhbF_1_leu_Epi:0.44967,Bacicereu_3.YP_083310.1.dhbF_1_asn_Epi:0.619808):0.261108,Bacicereu_3.YP_083311.1.dhbF_1_NA_Epi:0.765178):0.306415):0.090478,(((Baciliche.YP_090053.1.m_3_leu_Epi:0.080043,Baciliche.YP_077641.1.lchAB_3_leu_Epi:0.0):0.220222,Bacisubti.NP_388231.1.srfAB_3_leu_Epi:0.185642):0.145547,((Baciliche.YP_090052.1.m_3_leu_Epi:0.064396,Baciliche.YP_077640.1.lchAA_3_leu_Epi:0.005237):0.258357,Bacisubti.NP_388230.1.srfAA_3_leu_Epi:0.182076):0.068131):0.086326):0.188037,(Bacicereu_2.NP_832218.1.m_2_gln_Epi:0.354363,Bacicereu_2.NP_832214.1.m_1_thr_Epi:0.314359):0.284494):0.15064):0.052671):0.47869,((Strecoeli.NP_630518.1.m_1_cys_cyc:0.781755,(Corydipht.NP_940471.1.m_1_cys_cyc:1.234011,((((Yerspseud.YP_070123.1.irp1_hyb_cyc:0.0,Yerspesti.NP_405471.1.irp1_hyb_cyc:0.0):0.254869,Photprofu.YP_129880.1.m_1_hyb_cyc:0.429456):0.402951,(((Yerspseud.YP_071787.1.m_1_cys_cyc:0.026925,Yerspesti.NP_404402.1.m_1_cys_cyc:0.008243):0.521521,((Strecoeli.NP_631722.1.m_1_cys_cyc:0.347654,Ralssolan.NP_519932.1.m_1_cys_cyc:0.378798):0.148614,(Pseufluor.YP_260595.1.pchF_1_cys_cyc:0.423939,(Pseuaerug.NP_252915.1.pchF_1_cys_cyc:0.218305,Burkpseud.YP_110608.1.pchF_1_cys_cyc:0.15598):0.389824):0.063754):0.045278):0.034241,((((((Yerspseud.YP_070124.1.irp2__cys_TO_cyc:0.013018,Yerspesti.NP_405472.1.irp2__cys_TO_cyc:0.018752):0.314965,Photlumin.NP_929572.1.m__cys_TO_cyc:0.353374):0.062741,Pseusyrin.NP_792411.1.m__cys_TO_cyc:0.368499):0.035706,Photprofu.YP_129881.1.m__cys_TO_cyc:0.483136):0.079402,Strecoeli.NP_631721.1.m_2_cys_TO_cys_cyc:0.493034):0.104732,(Eschcoli.NP_754350.1.m_2_hyb_cyc:0.487581,((((Yerspseud.YP_071788.1.m_3_hyb_cyc:0.017263,Yerspesti.NP_404404.1.m__cys_TO_cyc:0.057129):0.85855,((((Photlumin.NP_929572.1.m_1_cys_cyc:0.176421,(Pseusyrin.NP_792411.1.m_1_cys_cyc:0.251305,((Yerspesti.NP_405472.1.irp2_1_cys_cyc:0.018011,Eschcoli_4.NP_754316.1.m_1_cys_cyc:0.002487):0.0,Yerspseud.YP_070124.1.irp2_1_cys_cyc:0.002475):0.254656):0.105417):0.077285,Photprofu.YP_129881.1.m_1_cys_cyc:0.472841):0.210984,(((Pseuaerug.NP_252916.1.pchE_1_cys_cyc:0.2567,Burkpseud.YP_110607.1.pchE_1_cys_cyc:0.268654):0.382512,Pseufluor.YP_260596.1.pchE_1_cys_cyc:0.278439):0.065772,(Vibrchole.NP_231840.1.m_1_thr_cyc:0.705459,((((Mycotuber.NP_216899.1.mbtB_1_ser-thr_cyc:0.01002,(Mycobovis.NP_856053.1.mbtB_1_ser-thr_cyc:0.005104,Mycotuber_2.NP_336932.1.pchE_1_ser-thr_cyc:0.0):0.008601):0.173716,Mycoavium.NP_961111.1.mbtB_1_cys_cyc:0.143564):0.204022,Nocafarci.YP_116977.1.nbtF_1_cys_cyc:0.278945):0.143003,Strecoeli.NP_631721.1.m_1_cys_cyc:0.365867):0.09795):0.209482):0.061077):0.048269,(Yerspseud.YP_071788.1.m_2_hyb_cyc:0.068138,Yerspesti.NP_404404.1.m_1_cys_cyc:0.007687):0.699003):0.105613):0.056295,Pseusyrin_2.YP_273984.1.m_3_pro_TO_cys_cyc:0.331635):0.04635,((Agrotumef.NP_534178.1.mtaD_2_ala_TO_cys_cyc:0.288078,Nostsp.NP_486685.1.m_2_ala_TO_cys_cyc:0.281388):0.148995,Eschcoli_4.NP_754351.1.m_2_gly_TO_cys_cyc:0.504284):0.055032):0.035314):0.060377):0.084419):0.017734):0.122457,Photprofu.YP_129880.1.m_2_hyb_cyc:1.137997):0.10574):0.110524):0.231241,Corydipht.NP_940471.1.m__cys_TO_cyc:1.088234):0.340091):0.140828):0.178372,((((Baciliche.YP_077640.1.lchAA_1_gln_starter:0.0,Baciliche.YP_090052.1.m_1_gln_starter:0.0):0.208882,Bacisubti.NP_388230.1.srfAA_1_glu_starter:0.399015):0.22704,Bacisubti.NP_389716.1.ppsA_1_glu_starter:0.475196):0.261916,Eschcoli_4.NP_754347.1.m_1_asn_starter:1.152413):0.176073):0.067896,(Pseuaerug.NP_252017.1.m_1_ser_starter:0.908715,Photlumin.NP_930752.1.m_1_lys_starter:1.105449):0.188107):0.104419,(((Mycoavium.NP_960354.1.m_1_gly_ala_starter:0.143428,Mycoavium.NP_960176.1.pstA_1_phe_starter:0.393639):0.808828,(Erwicarot.YP_048598.1.entF_1_tyr_bht_starter:0.81459,Oceaiheye.NP_691879.1.dhbF_1_gly_starter:0.623942):0.264885):0.058039,(((Coryjeike.YP_251606.1.dhbF_1_glu_starter:0.818576,((((Salmenter.NP_455165.1.entF_1_ser_starter:0.009904,Salmtyphi.NP_459580.1.entF_1_ser_starter:0.0):0.142292,Eschcoli.NP_415118.1.entF_1_ser_starter:0.104033):0.502337,Chroviola.NP_901903.1.cbsF_1_asp_asn_starter:0.524303):0.243344,Therfusca.YP_289923.1.m_1_asp_asn_starter:0.37633):0.131684):0.085096,(Strprist.Q54959.snbC_1_thr_starter:0.559182,((((Burkpseud.YP_111273.1.m_1_thr_starter:0.006413,Burkmalle.YP_105775.1.dhbF_1_thr_starter:0.043592):0.577549,Streaverm.NP_821778.1.nrps6_1_dhpg_dpg_hpg_starter:0.308633):0.133731,(((Baciliche.YP_093405.1.dhbF_1_gly_starter:0.021998,Baciliche.YP_080976.1.dhbF_1_gly_starter:0.009161):0.194503,((Bacithuri.YP_036474.1.entF_1_gly_starter:0.008481,Bacianthr.NP_844754.1.dhbF_1_gly_starter:0.010334):0.035536,Bacicereu.NP_978712.1.dhbF_1_gly_starter:0.040223):0.394915):0.060047,Bacisubti.NP_391076.2.dhbF_1_gly_starter:0.254717):0.203039):0.041685,((Strecoeli.NP_627443.1.m_1_ser_starter:0.592519,Photlumin.NP_929146.1.m_1_thr_starter:0.719336):0.107675,Strchrys.O68487.acmB_1_thr_starter:0.4125):0.076486):0.051991):0.077946):0.098148,((Nocafarci.YP_117314.1.m_1_orn_lys_arg_starter:0.151539,(Nocafarci.YP_121279.1.m_1_ser_starter:0.262729,(Nocafarci.YP_119328.1.m_1_ser_starter:0.505402,Nocafarci.YP_121249.1.m_1_aad_starter:0.302015):0.07919):0.157478):0.167195,Nocafarci.YP_119006.1.m_1_tyr_starter:0.350538):0.451433):0.061111):0.151734):0.15009,((Pseusp.Q84BQ6.arfA_1_leu_starter:0.270012,Pseusyrin.NP_792633.1.m_1_leu_starter:0.282841):0.034441,Pseufluor.YP_259252.1.m_1_leu_starter:0.393882):0.445396):0.108181,Erwicarot.YP_049593.1.m_1_gln_starter:0.735685):0.251932,Pseusyrin.NP_794446.1.m_1_leu_starter:0.470809):0.64573,Burkpseud.YP_111642.1.m_1_ser_starter:0.002536,Burkmalle.YP_106219.1.m_1_ser_starter:0.0);
[4] tree 'imported4'=(((((((((((((((((((((((((((((((((Nocafarci.YP_121249.1.m_4_ser_TO_ser_LcL:0.348232,Nocafarci.YP_121249.1.m_5_ser_TO_thr_LcL:0.284292):0.038457,Nocafarci.YP_121249.1.m_8_ser_TO_thr_LcL:0.249092):0.046243,((Nocafarci.YP_121278.1.m_8_val_TO_gly_ala_LcL:0.259419,(Nocafarci.YP_121279.1.m_5_thr_TO_gly_ala_LcL:0.217827,Nocafarci.YP_121279.1.m__gly_ala_TO__LcL:0.398321):0.066524):0.044901,(Nocafarci.YP_121249.1.m_3_gln_TO_ser_LcL:0.334342,Nocafarci.YP_119328.1.m_4_val_leu_ile_abu_iva_TO_leu_LcL:0.497901):0.10924):0.048664):0.039963,(Nocafarci.YP_121249.1.m_9_thr_TO_ser_LcL:0.25143,Nocafarci.YP_121249.1.m_6_thr_TO_val_leu_ile_abu_iva_LcL:0.273058):0.052812):0.049372,((Nocafarci.YP_116929.1.m_2_val_leu_ile_abu_iva_TO_ser_LcL:0.222268,Nocafarci.YP_116926.1.m_2_pro_pip_TO_aad_LcL:0.213736):0.097002,(((((Nocafarci.YP_116929.1.m_4_gly_ala_val_leu_ile_abu_iva_TO_ser_LcL:0.360555,Nocafarci.YP_121249.1.m_10_ser_TO_NA_LcL:0.151504):0.064563,Nocafarci.YP_121249.1.m_12_aad_TO_ser_LcL:0.076247):0.121817,Nocafarci.YP_121249.1.m_2_aad_TO_gln_LcL:0.303533):0.039027,(Nocafarci.YP_119006.1.m_5_leu_TO_NA_LcL:0.274132,Nocafarci.YP_119006.1.m_4_gly_ala_val_leu_ile_abu_iva_TO_leu_LcL:0.20132):0.138738):0.028992,((Nocafarci.YP_121249.1.m_11_NA_TO_aad_LcL:0.2528,(Nocafarci.YP_116928.1.m_2_val_leu_ile_abu_iva_TO_ser_LcL:0.026956,Nocafarci.YP_116927.1.m_2_dhpg_dpg_hpg_TO_ser_LcL:0.08753):0.137369):0.063533,Nocafarci.YP_116928.1.m_3_ser_TO_NA_LcL:0.411673):0.091121):0.039397):0.025448):0.031749,(Nocafarci.YP_116929.1.m_3_ser_TO_gly_ala_val_leu_ile_abu_iva_LcL:0.215531,Nocafarci.YP_116926.1.m__aad_TO__LcL:0.184738):0.204439):0.034556,(Nocafarci.YP_121279.1.m_4_ser_TO_thr_LcL:0.422857,(Nocafarci.YP_121278.1.m_7_aad_TO_val_LcL:0.366818,Nocafarci.YP_121278.1.m_6_ser_TO_aad_LcL:0.288211):0.094501):0.068493):0.037359,((Nocafarci.YP_121279.1.m_3_tyr_bht_TO_ser_LcL:0.309736,(Nocafarci.YP_121279.1.m_2_ser_TO_tyr_bht_LcL:0.465484,Nocafarci.YP_121278.1.m_4_ser_TO_NA_LcL:0.307509):0.101579):0.050903,((Nocafarci.YP_121278.1.m_5_NA_TO_ser_LcL:0.24727,Nocafarci.YP_121278.1.m_3_aad_TO_ser_LcL:0.437359):0.028075,Nocafarci.YP_121278.1.m_2_ser_TO_aad_LcL:0.384667):0.082373):0.046671):0.059458,Nocafarci.YP_117314.1.m_3_gly_ala_val_leu_ile_abu_iva_TO_phe_trp_phg_tyr_bht_LcL:0.349765):0.033974,Nocafarci.YP_119328.1.m_3_leu_TO_val_leu_ile_abu_iva_LcL:0.452686):0.024008,(((((Strecoeli.NP_733597.1.m_2_3-me-glu_TO_trp_LcL:0.141214,Strecoeli.NP_627443.1.m_6_asp_TO_hpg_LCL:0.240022):0.04684,Strecoeli.NP_627444.1.m_2_asp_TO_gly_LCL:0.074167):0.085462,Strecoeli.NP_627443.1.m_5_asp_TO_asp_LcL:0.192909):0.092269,(Strecoeli.NP_627444.1.m_3_gly_TO_asn_LcL:0.120393,Strecoeli.NP_627443.1.m_2_ser_TO_thr_LcL:0.358868):0.066361):0.067938,((Strecoeli.NP_627443.1.m_3_thr_TO_trp_LcL:0.242195,((Therfusca.YP_289923.1.m_3_gly_TO_gly_LcL:0.746365,((((Mycoavium.NP_960354.1.m_5_gly_ala_val_leu_ile_abu_iva_TO_gly_ala_val_leu_ile_abu_iva_LcL:0.178401,Mycoavium.NP_960354.1.m_4_gly_ala_TO_gly_ala_val_leu_ile_abu_iva_LcL:0.153688):0.01244,(Mycoavium.NP_960804.1.m_1_gly_ala_LcL:0.175371,(Mycobovis.NP_853772.1.nrp_2_NA_TO_phe_LcL:0.0,(Mycotuber_2.NP_334518.1.m_2_NA_TO_phe_LcL:0.0,Mycotuber.NP_214615.1.nrp_2_NA_TO_phe_LcL:0.0):0.0):0.184558):0.075344):0.023762,Mycoavium.NP_960176.1.pstA_3_arg_TO_thr_LcL:0.202016):0.053622,Mycoavium.NP_960354.1.m_3_val_leu_ile_abu_iva_TO_gly_ala_LcL:0.136975):0.236676):0.098929,(Strprist.O07944.snbDE_3_pip_LcL:0.225856,Strprist.Q54959.snbC_2_abu_LcL:0.410612):0.067762):0.057067):0.031271,(Oceaiheye.NP_691879.1.dhbF_2_gly_TO_thr_LcL:0.977137,((((((((Bacianthr_3.YP_019016.1.dhbF_2_gly_TO_thr_LcL:0.0,Bacianthr_2.YP_028469.1.m_2_gly_TO_thr_LcL:0.0):0.0,Bacianthr.NP_844754.1.dhbF_2_gly_TO_thr_LcL:0.0):0.016349,Bacicereu_3.YP_083722.1.entF_2_gly_TO_thr_LcL:0.0):0.042289,Bacicereu.NP_978712.1.dhbF_2_gly_TO_thr_LcL:0.007266):0.045885,Bacithuri.YP_036474.1.entF_2_gly_TO_thr_LcL:0.012803):0.326582,(Baciliche.YP_093405.1.dhbF_2_gly_TO_thr_LcL:0.0,Baciliche.YP_080976.1.dhbF_2_gly_TO_thr_LcL:0.0):0.297104):0.102171,Bacisubti.NP_391076.2.dhbF_2_gly_TO_thr_LcL:0.134804):0.183789,((Strprist.O07944.snbDE_4_phg_LcL:0.199082,Strprist.O07944.snbDE_2_phe_LcL:0.237397):0.069489,((Strchrys.O68487.acmB_2_val_LcL:0.07846,Strchrys.Q9L8H4.acmC_3_val_LcL:0.034751):0.044112,Strchrys.Q9L8H4.acmC_2_gly_LcL:0.029491):0.302004):0.02808):0.027038):0.040679):0.023297):0.110001):0.066242,Nocafarci.YP_119328.1.m_2_ser_TO_leu_LcL:0.420071):0.076866,(Nocafarci.YP_116975.1.nbtD__hpg_TO__LcL:0.519832,(((Mycobovis.NP_856050.1.mbtE__lys_TO__LcL:0.0,Mycotuber_2.NP_336929.1.m__lys_TO__LcL:0.0):0.0,Mycotuber.NP_216896.1.mbtE__lys_TO__LcL:0.013864):0.47471,Mycoavium.NP_961107.1.mbtE__lys_TO__LcL:0.342999):0.414786):0.370494):0.12217,Burkpseud.YP_108824.1.m_1_gly_ala_LcL:1.175339):0.038006,(Burkpseud.YP_108377.1.m__val_leu_ile_abu_iva_TO__LcL:0.979979,Streaverm.NP_824335.1.nrps3-3_1_NA_LcL:0.361185):0.308913):0.118803,Burkpseud.YP_111203.1.m__CYS_TO__LcL:0.895415):0.023577,(Nocafarci.YP_116975.1.nbtD_1_hpg_LcL:0.443131,(((Mycobovis.NP_856050.1.mbtE_1_lys_LcL:0.0,Mycotuber_2.NP_336929.1.m_1_lys_LcL:0.0):0.04589,Mycotuber.NP_216896.1.mbtE_1_lys_LcL:0.024142):0.434093,Mycoavium.NP_961107.1.mbtE_1_lys_LcL:0.306208):0.388761):0.645411):0.092683,(((Burkpseud.YP_108378.1.m_2_dhb_sal_TO_asp_LcL:0.751005,(Burkpseud.YP_108377.1.m_1_val_leu_ile_abu_iva_LcL:0.003369,Burkmalle.YP_102862.1.m_1_val_leu_ile_abu_iva_LcL:0.0):0.550216):0.12006,(Burkpseud.YP_108312.1.m_4_leu_TO_orn_lys_arg_LcL:0.916192,Agrotumef.NP_534171.1.m_1_bht_LcL:0.864233):0.293889):0.204215,((Pseuputid.NP_746338.1.m_2_asp_TO_asp_asn_LcL:0.662615,Pseufluor.YP_261192.1.m_2_asp_TO_val_leu_ile_abu_iva_LcL:0.420915):0.199081,(((((((((Pseusyrin_2.YP_274153.1.m_2_thr_TO_ser_LcL:0.019414,Pseusyrin.NP_791971.1.m_2_thr_TO_ser_LcL:0.040686):0.173326,(Pseusyrin_2.YP_274153.1.m_1_thr_LcL:0.031436,Pseusyrin.NP_791971.1.m_1_thr_LcL:0.077249):0.220418):0.111228,Pseuputid.NP_746336.1.ppsD_1_gly_LcL:0.410866):0.094965,Pseuputid.NP_746336.1.ppsD_2_gly_TO_ser_LcL:0.378368):0.057542,((Pseufluor.YP_261191.1.m_2_thr_TO_ala_LcL:0.317535,(Pseufluor.YP_261191.1.m_1_thr_LcL:0.194766,(Pseuaerug.NP_251090.1.m_1_dhb_sal_LcL:0.230248,(Pseuaerug.NP_251089.1.pvdD_2_thr_TO_thr_LcL:0.131081,Pseuaerug.NP_251089.1.pvdD_1_thr_LcL:0.164634):0.058751):0.127504):0.053671):0.039492,Pseufluor.YP_261190.1.m_1_ala_LcL:0.419467):0.075649):0.047516,Pseuaerug.NP_251092.1.m_3_dhb_sal_TO_ser_LcL:0.398869):0.060767,((((Pseusyrin_2.YP_274139.1.m_1__TO_glu_LcL:0.036237,Pseusyrin.NP_791957.1.pvsA_1__TO_glu_LcL:0.06193):0.114757,Pseuaerug.NP_251114.1.m_1__TO_glu_LcL:0.449159):0.042827,Pseufluor.YP_261281.1.m_1__TO_glu_LcL:0.14183):0.15673,Pseuputid.NP_746359.1.m_1__TO_glu_LcL:0.376231):0.281419):0.006396,(((Pseufluor.YP_261192.1.m_1_asp_LcL:0.296806,Pseuputid.NP_746338.1.m_1_asp_LcL:0.44615):0.051752,(Pseusyrin_2.YP_274151.1.m_1_val_leu_ile_abu_iva_LcL:0.022555,Pseusyrin.NP_791969.1.m_1_val_leu_ile_abu_iva_LcL:0.035934):0.36369):0.099429,Pseuaerug.NP_251092.1.m_1_ser_LcL:0.353288):0.121348):0.053596,((((Pseusyrin_2.YP_274154.1.m_1_asp_LcL:0.06757,Pseusyrin.NP_791972.1.m_1_asp_LcL:0.019472):0.208694,Pseuputid.NP_746337.1.m_1_asp_LcL:0.372174):0.209856,(Pseusyrin_2.YP_274152.1.m_1_asp_LcL:0.057053,Pseusyrin.NP_791970.1.m_1_asp_LcL:0.034411):0.363821):0.223931,((((Pseusyrin_2.YP_274139.1.m_2_glu_TO_dhb_sal_LcL:0.010185,Pseusyrin.NP_791957.1.pvsA_2_glu_TO_dhb_sal_LcL:0.049335):0.085773,Pseufluor.YP_261281.1.m_2_glu_TO_dhb_sal_LcL:0.040091):0.039081,Pseuaerug.NP_251114.1.m_2_glu_TO_dhb_sal_LcL:0.120574):0.070704,Pseuputid.NP_746359.1.m_2_glu_TO_dhb_sal_LcL:0.090577):0.50417):0.121105):0.032508):0.116357):0.033066):0.037246,((Photprofu.YP_133477.1.m_1_NA_LcL:0.222931,Erwicarot.YP_048600.1.m_1_NA_LcL:0.145214):0.708594,Ralssolan.NP_522981.1.RSp1422_1_val_LcL:1.151736):0.433109):0.030407,(((((((Burkpseud.YP_111640.1.m_3_thr_TO_glu_LcL:0.004993,(((Burkpseud.YP_111641.1.m_4_leu_TO_dab_LcL:0.003307,Burkpseud.YP_111640.1.m_2_thr_TO_thr_LcL:0.009884):0.001728,Burkpseud.YP_111641.1.m_2_glu_gln_TO_thr_LcL:0.00155):0.014653,Burkpseud.YP_111642.1.m_3_glu_TO_ser_LcL:0.044647):0.005522):0.428493,((Photlumin.NP_930489.1.m_3_trp_TO_phe_LcL:0.29525,(((Photlumin.NP_929905.1.m_12_val_TO_thr_LcL:0.062857,Photlumin.NP_929905.1.m_3_ala_TO_trp_LcL:0.08969):0.024436,(Photlumin.NP_929905.1.m_14_trp_TO_val_LcL:0.073087,(Photlumin.NP_929905.1.m_10_val_TO_trp_LcL:0.055183,Photlumin.NP_929905.1.m_5_val_TO_bht_LcL:0.060981):0.01415):0.012416):0.078801,Photlumin.NP_929905.1.m_7_trp_TO_val_LcL:0.152517):0.049933):0.118442,Bradjapon.NP_768748.1.m_2_pro_TO_ser_LcL:0.249766):0.091145):0.074462,Pseusyrin_2.YP_273984.1.m_2_arg_TO_pro_LcL:0.428829):0.055349,(((((Pseufluor.YP_259254.1.m_2_leu_TO_leu_LcL:0.311545,Pseufluor.YP_259254.1.m_3_leu_TO_ser_LcL:0.137428):0.067284,(Pseusp.Q84BQ4.arfC_2_leu_TO_ser_LcL:0.07125,(Pseusp.Q84BQ4.arfC_5_ile_TO_asp_LcL:0.157166,(Pseusp.Q84BQ4.arfC_4_ile_TO_ile_LcL:0.071319,(Pseusyrin.NP_792634.1.m_4_val_TO_leu_LcL:0.337768,Pseusyrin.NP_792634.1.m_2_leu_TO_thr_LcL:0.394389):0.122636):0.047184):0.048591):0.065912):0.131963,((Pseusyrin_3.O85168.syr.m_6_phe_LcL:0.198391,Pseusyrin.NP_794446.1.m_2_leu_TO_ser_LcL:0.320306):0.057816,Pseusyrin_3.O85168.syr.m_5_arg_LcL:0.175936):0.021384):0.090577,((Ralssolan.NP_522203.1.RSp0642_5_ala_TO_ala-b_LcL:0.052601,Ralssolan.NP_522203.1.RSp0642_2_val_TO_ser_LcL:0.06952):0.048761,Ralssolan.NP_522203.1.RSp0642_4_gly_TO_ala_LcL:0.060288):0.259731):0.093523,(Pseusyrin_3.O85168.syr.m_7_thr_LcL:0.564433,(Burkpseud.YP_111640.1.m_5_gly_TO_ile_LcL:0.007689,Burkmalle.YP_106216.1.m_3_gly_TO_ile_LcL:0.002438):0.305799):0.092561):0.038715):0.03479,(Pseusyrin.NP_794446.1.m_4_asp_asn_glu_gln_aad_TO_ser_LcL:0.308385,((Erwicarot.YP_049593.1.m_6_glu_TO_ser_LcL:0.069696,Erwicarot.YP_049593.1.m_3_asn_TO_ser_LcL:0.219594):0.168947,Erwicarot.YP_049592.1.m_1_thr_LcL:0.133469):0.214041):0.08125):0.150878,(((Bacicereu_2.NP_832218.1.m_2_val_leu_ile_abu_iva_TO_gln_LcL:0.276993,Bacicereu_2.NP_832215.1.m_2_gly_ala_TO_ala_LcL:0.353019):0.448446,(((((Nostsp.NP_486685.1.m_1_ala_LcL:0.513196,Nostsp.NP_486682.1.m_1_bht_LcL:0.32215):0.149155,Nostsp.NP_486684.1.m_1_gly_LcL:0.42819):0.029825,Nostsp.NP_486684.1.m_2_gly_TO_ala_LcL:0.493532):0.027742,(Nostsp.Q9RAH2.m_1_leu_LcL:0.413766,(Agrotumef.NP_534178.1.mtaD_1_ala_LcL:0.779213,Pseusyrin.NP_794272.1.m_1_gly_LcL:0.641272):0.010475):0.053311):0.051636,((Nostsp.Q9RAH4.m_4_pro_TO_leu_LcL:0.155792,(Nostsp.Q9RAH4.m_2_ile_TO_ser_LcL:0.079069,(((Nostsp.Q9RAH2.m_3_gly_TO_asn_LcL:0.025554,Nostsp.Q9RAH1.m_2_TYR_TO_pro_LcL:0.057906):0.038852,Nostsp.Q9RAH2.m_2_leu_TO_gly_LcL:0.032769):0.019001,Nostsp.Q9RAH1.m_1_TYR_LcL:0.11156):0.031343):0.029649):0.046291,Nostsp.Q9RAH4.m_3_ser_TO_pro_LcL:0.178611):0.253396):0.063534):0.045506,((Pseusyrin.NP_794272.1.m_3_pro_TO_ser_LcL:0.271529,Pseusyrin.NP_794272.1.m_2_gly_TO_pro_LcL:0.260153):0.22261,Nostsp.NP_486688.1.m_2_ser_TO_val_LcL:0.599522):0.107984):0.017762):0.087737,Pseusyrin_2.YP_273985.1.m_1_val_leu_ile_abu_iva_LcL:0.674119):0.031839):0.037423,(((Photlumin.NP_930752.1.m_3_NA_TO_ala_LcL:0.547204,(Photlumin.NP_930750.1.m_1_phe_trp_phg_tyr_bht_LcL:0.7757,Photlumin.NP_930749.1.m_1_pro_pip_LcL:0.522142):0.234457):0.110992,((Photlumin.NP_930751.1.m_2_gly_TO_orn_LcL:0.027791,Photlumin.NP_930751.1.m_1_gly_LcL:0.091312):0.348949,Photlumin.NP_930749.1.m_2_pro_pip_TO_ser_thr_ser-thr_dht_dhpg_dpg_hpg_LcL:0.548883):0.099967):0.406592,(Pseusyrin.NP_794271.1.m_2_dhb_sal_TO_ser_LcL:0.734105,Agrotumef.NP_534166.1.m_1_gly_LcL:1.063561):0.393811):0.071436):0.063936,((Burkpseud.YP_108312.1.m_5_orn_lys_arg_TO_dhpg_dpg_hpg_LcL:0.77398,Eschcoli_4.NP_754351.1.m_1_gly_LcL:0.954653):0.150635,(Streaverm.NP_824820.1.nrps2-2_2_gln_TO_asn_LcL:0.592372,Streaverm.NP_824819.1.nrps2-1_1_thr_LcL:0.368346):0.24673):0.186969):0.091698,(Agrotumef.NP_534179.1.m_2_gly_TO_ala_LcL:0.846549,(((Burkpseud.YP_108312.1.m_6_dhpg_dpg_hpg_TO_glu_gln_LcL:1.157817,Photlumin.NP_928235.1.m__gly_ala_val_leu_ile_abu_iva_TO__LcL:1.16283):0.214698,Chroviola.NP_902473.1.m_1_dab_LcL:1.729998):0.130404,(Photlumin.NP_928233.1.m_1_gly_ala_val_leu_ile_abu_iva_LcL:0.135098,(Photlumin.NP_928234.1.m_1_gly_ala_val_leu_ile_abu_iva_LcL:0.182263,Photlumin.NP_928235.1.m_1_gly_ala_val_leu_ile_abu_iva_LcL:0.23022):0.04253):0.546627):0.122183):0.014664):0.097778,((((Stremutan.NP_721709.1.bacA1_2_leu_TO_ser_LcL:1.530264,Stremutan.NP_721708.1.m__pro_TO__LcL:0.781359):0.056253,Stremutan.NP_721706.1.bacD_1_gly_LcL:1.361432):0.680543,((((((Bacisubti.NP_389714.1.ppsC_2_glu_TO_val_LcL:0.014593,(Bacisubti.NP_389713.1.ppsD_3_glu_TO_tyr_LcL:0.064875,Bacisubti.NP_389716.1.ppsA_2_glu_TO_ORN_LcL:0.025076):0.016942):0.210602,Bacisubti.NP_389713.1.ppsD_2_pro_TO_glu_LcL:0.389446):0.07268,Bacisubti.NP_389715.1.ppsB_2_tyr_TO_thr_LcL:0.638806):0.171979,(Bacisubti.NP_388230.1.srfAA_3_leu_TO_leu_LcL:0.258177,(Baciliche.YP_090052.1.m_3_leu_TO_leu_LcL:0.010463,Baciliche.YP_077640.1.lchAA_3_leu_TO_leu_LcL:0.0):0.208713):0.181868):0.044229,((((Bacisubti.NP_388231.1.srfAB_3_asp_TO_leu_LcL:0.275754,(Baciliche.YP_090053.1.m_3_asp_TO_leu_LcL:0.0,Baciliche.YP_077641.1.lchAB_3_asp_TO_leu_LcL:0.0):0.490581):0.243764,(Bacisubti.NP_388231.1.srfAB_2_val_TO_asp_LcL:0.408601,(Baciliche.YP_090053.1.m_2_val_TO_asp_LcL:0.0,Baciliche.YP_077641.1.lchAB_2_val_TO_asp_LcL:0.0):0.144595):0.233107):0.123787,(Brevbrevi.P0C064.m_4_ORN_TO_LEU_LcL:0.205392,(Brevbrevi.P0C064.m_3_val_TO_ORN_LcL:0.155923,Brevbrevi.P0C064.m_2_pro_TO_val_LcL:0.216031):0.153534):0.16606):0.058832,(Bacisubti.NP_388230.1.srfAA_2_glu_TO_leu_LcL:0.589455,(Baciliche.YP_090052.1.m_2_gln_TO_leu_LcL:0.010885,Baciliche.YP_077640.1.lchAA_2_gln_TO_leu_LcL:0.0):0.165547):0.29044):0.111804):0.128982,(((Bacicereu_3.YP_083311.1.dhbF_1_NA_LcL:0.464334,((Stapepide_2.NP_763798.1.m_2_val_TO_phe_trp_phg_tyr_bht_LcL:0.0,Stapepide.YP_189887.1.m_2_val_TO_phe_trp_phg_tyr_bht_LcL:0.0):0.31368,((Stapaureu_5.YP_042276.1.m_2_val_TO_phe_trp_phg_tyr_bht_LcL:0.0,Stapaureu_3.YP_185063.1.m_2_val_TO_phe_trp_phg_tyr_bht_LcL:0.0):0.0,(Stapaureu_4.YP_039645.1.m_2_val_TO_phe_trp_phg_tyr_bht_LcL:0.007046,(Stapaureu_2.NP_370703.1.m_2_val_TO_phe_trp_phg_tyr_bht_LcL:0.0,Stapaureu.NP_373416.1.m_2_val_TO_phe_trp_phg_tyr_bht_LcL:0.0):0.010695):0.01424):0.256411):0.739079):0.21305,Bacicereu_3.YP_083310.1.dhbF_1_asn_LcL:0.971129):0.149711,Lactplant.NP_784351.1.npsA_2_dhb_sal_TO_NA_LcL:1.302193):0.135424):0.119318):0.141683,((Lactplant.NP_784351.1.npsA__gly_TO__LcL:1.218321,(Lactplant.NP_784351.1.npsA_4_pro_TO_ser_LcL:0.600555,Lactplant.NP_784351.1.npsA_3_NA_TO_pro_LcL:0.462264):0.141025):0.336399,Streaverm.NP_824374.1.nrps1-2__leu_TO__LcL:1.163618):0.19274):0.156601):0.167603,Burkpseud.YP_108312.1.m_3_leu_TO_leu_LcL:1.043904):0.031018,(((((((Erwichrys.Q8VUE5.cbsF_1_Epi:0.426328,Chroviola.NP_901903.1.cbsF_1_asp_asn_Epi:0.550455):0.530618,((Therfusca.YP_289923.1.m_1_asp_asn_Epi:0.856059,(Nocafarci.YP_116976.1.nbtE_1_lys_Epi:0.695995,(Mycobovis.NP_856049.1.mbtF_1_lys_Epi:0.006761,(Mycotuber_2.NP_336928.1.m_1_lys_Epi:0.0,Mycotuber.NP_216895.1.mbtF_1_lys_Epi:0.0):0.0):0.895631):0.376559):0.100126,((((((Strecoeli.NP_627444.1.m_3_asn_Epi:0.370561,Strecoeli.NP_627443.1.m_3_trp_Epi:0.265261):0.052459,Strecoeli.NP_627443.1.m_6_hpg_Epi:0.574281):0.209775,((((Mycoavium.NP_960354.1.m_1_gly_ala_Epi:0.297885,Mycsmegm.Q9RLP6.m_1_phe_lipid_mps_Epi:0.180972):0.048601,Mycsmegm.Q9RLP6.m_3_ala_lipid_mps_Epi:0.14369):0.083612,Mycsmegm.Q9RLP6.m_2_thr_lipid_mps_Epi:0.306563):0.137623,Mycoavium.NP_960176.1.pstA_1_phe_Epi:0.253871):0.417178):0.065192,(Strprist.Q54959.snbC_2_abu_Epi:0.465611,Strchrys.O68487.acmB_2_val_Epi:0.490149):0.147163):0.032512,Strecoeli.NP_624809.1.cch_1_orn_Epi:0.807772):0.085206,((((Strtoyoc.Q8KLL5.m_1_hpg_glyco_staC_Epi:0.128703,(Actteich.Q70AZ7.m_1_hpg_teico_tcp11_Epi:0.155091,((Amyorien.O52820.m_1_hpg_vanco_cepB_Epi:0.151528,Amybalhi.Q939Z0.m_1_hpg_balhi_bpsB_Epi:0.047269):0.112175,Nonsp.Q7WZ74.m_1_hpg_glyco_dbv17_Epi:0.208026):0.10999):0.071227):0.241442,((((Strtoyoc.Q8KLL3.m_2_tyr_glyco_staA_Epi:0.288708,Nonsp.Q7WZ66.m_2_tyr_glyco_dbv25_Epi:0.210107):0.074807,(Amyorien.O52819.m_2_bht_vanco_cepA_Epi:0.197553,Amybalhi.Q939Z1.m_2_bht_balhi_bpsA_Epi:0.097359):0.104442):0.150157,Actteich.Q70AZ9.m_2_tyr_teico_tcp9_Epi:0.198541):0.157694,((Strlaven.Q93N87.m_2_hpg_glyco_compl_3_Epi:0.273876,(Actteich.Q70AZ7.m_2_hpg_teico_tcp11_Epi:0.163595,(((Amyorien.O52820.m_2_hpg_vanco_cepB_Epi:0.086194,Amybalhi.Q939Z0.m_2_hpg_balhi_bpsB_Epi:0.107338):0.110819,Nonsp.Q7WZ74.m_2_hpg_glyco_dbv17_Epi:0.071552):0.137636,Strtoyoc.Q8KLL5.m_2_hpg_glyco_staC_Epi:0.121073):0.029174):0.195408):0.037853,(Strlaven.Q93N87.m_1_hpg_glyco_compl_3_Epi:0.282885,Strlaven.Q93N89.m_2_trp_glyco_compl_1_Epi:0.46533):0.040476):0.027468):0.045021):0.272655,Mycsmegm.O87314.m_1_orn_sidero_fxbC_Epi:0.669348):0.088908,((Nocafarci.YP_119006.1.m_1_tyr_Epi:0.680984,(Nocafarci.YP_121249.1.m_12_ser_Epi:0.870943,(Nocafarci.YP_121249.1.m_6_val_leu_ile_abu_iva_Epi:0.309474,Nocafarci.YP_117314.1.m_3_phe_trp_phg_tyr_bht_Epi:0.365082):0.132313):0.02482):0.109728,Nocafarci.YP_117314.1.m_1_orn_lys_arg_Epi:0.441515):0.10286):0.074356):0.052832):0.07311):0.139277,(Strecoeli.NP_624809.1.cch_2_thr_Epi:0.937573,Mycsmegm.O87314.m_2_thr_sidero_fxbC_Epi:0.580572):0.272603):0.121885,((((((Pseusyrin.NP_791972.1.m_1_asp_Epi:0.115834,Pseusyrin_2.YP_274154.1.m_1_asp_Epi:0.078663):0.117494,(Pseusyrin.NP_791970.1.m_1_asp_Epi:0.084985,Pseusyrin_2.YP_274152.1.m_1_asp_Epi:0.017044):0.16706):0.214382,Pseuputid.NP_746337.1.m_1_asp_Epi:0.444558):0.099186,((((Pseusyrin.NP_791957.1.pvsA_2_dhb_sal_Epi:0.087915,Pseusyrin_2.YP_274139.1.m_2_dhb_sal_Epi:0.030996):0.218771,Pseuaerug.NP_251114.1.m_2_dhb_sal_Epi:0.345748):0.035647,(Pseufluor.YP_261281.1.m_2_dhb_sal_Epi:0.205721,Pseuputid.NP_746359.1.m_2_dhb_sal_Epi:0.385094):0.078424):0.199035,((Pseufluor.YP_261190.1.m_2_val_leu_ile_abu_iva_Epi:0.141791,Pseufluor.YP_261190.1.m_1_ala_Epi:0.282748):0.105977,Pseuaerug.NP_251092.1.m_1_ser_Epi:0.473302):0.076696):0.023122):0.070178,Pseuaerug.NP_251092.1.m_3_ser_Epi:0.396436):0.394415,((((((Bacisubti.NP_389713.1.ppsD_3_tyr_Epi:0.608873,Bacisubti.NP_389714.1.ppsC_2_val_Epi:0.335527):0.301705,(Bacisubti.NP_389716.1.ppsA_2_ORN_Epi:0.840798,Bacisubti.NP_389715.1.ppsB_2_thr_Epi:0.329967):0.068039):0.152878,(((Baciliche.YP_090053.1.m_3_leu_Epi:0.071382,Baciliche.YP_077641.1.lchAB_3_leu_Epi:0.058111):0.299104,Bacisubti.NP_388231.1.srfAB_3_leu_Epi:0.303572):0.187805,((Baciliche.YP_090052.1.m_3_leu_Epi:0.097087,Baciliche.YP_077640.1.lchAA_3_leu_Epi:0.04596):0.357534,Bacisubti.NP_388230.1.srfAA_3_leu_Epi:0.288367):0.067667):0.185989):0.266067,(Bacicereu_3.YP_083312.1.dhbF_1_leu_Epi:0.671238,(Bacicereu_3.YP_083311.1.dhbF_1_NA_Epi:0.795143,Bacicereu_3.YP_083310.1.dhbF_1_asn_Epi:0.643421):0.421204):0.335473):0.241403,(Burkpseud.YP_108378.1.m_2_asp_Epi:0.989997,Agrotumef.NP_534179.1.m_2_ala_Epi:0.917173):0.171015):0.059344,(Bacicereu_2.NP_832218.1.m_2_gln_Epi:0.284869,Bacicereu_2.NP_832214.1.m_1_thr_Epi:0.524406):0.420087):0.092391):0.216337):0.57803,Corydipht.NP_940471.1.m__cys_TO_cyc:1.493224):0.118469,((((((Mycotuber.NP_216899.1.mbtB_1_ser-thr_cyc:0.013205,(Mycobovis.NP_856053.1.mbtB_1_ser-thr_cyc:0.006696,Mycotuber_2.NP_336932.1.pchE_1_ser-thr_cyc:0.0):0.008979):0.265865,Mycoavium.NP_961111.1.mbtB_1_cys_cyc:0.193314):0.334298,Nocafarci.YP_116977.1.nbtF_1_cys_cyc:0.431418):0.106352,Strecoeli.NP_631721.1.m_1_cys_cyc:0.671271):0.408651,(((Yerspseud.YP_071788.1.m_2_hyb_cyc:0.02712,Yerspesti.NP_404404.1.m_1_cys_cyc:0.110035):0.781027,(Pseuaerug.NP_252916.1.pchE_1_cys_cyc:0.36133,Burkpseud.YP_110607.1.pchE_1_cys_cyc:0.41081):0.482015):0.121311,(((Photlumin.NP_929572.1.m_1_cys_cyc:0.318927,(Pseusyrin.NP_792411.1.m_1_cys_cyc:0.401837,((Yerspseud.YP_070124.1.irp2_1_cys_cyc:0.003277,Yerspesti.NP_405472.1.irp2_1_cys_cyc:0.041682):0.002695,Eschcoli_4.NP_754316.1.m_1_cys_cyc:0.003862):0.423913):0.125596):0.097797,Photprofu.YP_129881.1.m_1_cys_cyc:0.717289):0.2413,Pseufluor.YP_260596.1.pchE_1_cys_cyc:0.610711):0.077081):0.040902):0.056679,((Yerspseud.YP_071788.1.m_3_hyb_cyc:0.023424,Yerspesti.NP_404404.1.m__cys_TO_cyc:0.063413):0.964611,((((((Yerspseud.YP_070124.1.irp2__cys_TO_cyc:0.032237,Yerspesti.NP_405472.1.irp2__cys_TO_cyc:0.020519):0.341767,Photlumin.NP_929572.1.m__cys_TO_cyc:0.526767):0.190033,Pseusyrin.NP_792411.1.m__cys_TO_cyc:0.408496):0.090526,Photprofu.YP_129881.1.m__cys_TO_cyc:0.770095):0.105813,Strecoeli.NP_631721.1.m_2_cys_TO_cys_cyc:0.616489):0.102706,(((Corydipht.NP_940471.1.m_1_cys_cyc:1.710214,Strecoeli.NP_630518.1.m_1_cys_cyc:1.039317):0.24293,(Vibrchole.NP_231840.1.m_1_thr_cyc:1.001957,Photprofu.YP_129880.1.m_2_hyb_cyc:1.505521):0.305844):0.18585,((((((Yerspseud.YP_071787.1.m_1_cys_cyc:0.042989,Yerspesti.NP_404402.1.m_1_cys_cyc:0.036736):0.577015,Eschcoli_4.NP_754351.1.m_2_gly_TO_cys_cyc:0.871984):0.144064,((Pseufluor.YP_260595.1.pchF_1_cys_cyc:0.372536,(Pseuaerug.NP_252915.1.pchF_1_cys_cyc:0.240365,Burkpseud.YP_110608.1.pchF_1_cys_cyc:0.170701):0.574474):0.116484,Strecoeli.NP_631722.1.m_1_cys_cyc:0.567773):0.167742):0.049919,((Yerspseud.YP_070123.1.irp1_hyb_cyc:0.0,Yerspesti.NP_405471.1.irp1_hyb_cyc:0.0):0.300753,Photprofu.YP_129880.1.m_1_hyb_cyc:0.7938):0.457875):0.060939,(((Agrotumef.NP_534178.1.mtaD_2_ala_TO_cys_cyc:0.444369,Pseusyrin_2.YP_273984.1.m_3_pro_TO_cys_cyc:0.5244):0.093175,Nostsp.NP_486685.1.m_2_ala_TO_cys_cyc:0.360751):0.109414,Eschcoli.NP_754350.1.m_2_hyb_cyc:0.712136):0.178172):0.078019,Ralssolan.NP_519932.1.m_1_cys_cyc:0.679588):0.013037):0.052263):0.04543):0.07851):0.449192):0.346134,(((Mycsmegm.O87314.m_2_thr_sidero_fxbC_DcL:0.867382,(Mycoavium.NP_960354.1.m_2_gly_ala_TO_val_leu_ile_abu_iva_DCL:0.419662,Mycoavium.NP_960176.1.pstA_2_phe_TO_arg_DCL:0.290449):0.406274):0.059999,(((((((Nocafarci.YP_121249.1.m__ser_TO__DCL:0.434062,Nocafarci.YP_121249.1.m_7_val_leu_ile_abu_iva_TO_ser_DCL:0.323145):0.126174,Nocafarci.YP_116929.1.m_5_ser_TO_pro_DCL:0.4386):0.132121,(Nocafarci.YP_119006.1.m_3_tyr_bht_TO_gly_ala_val_leu_ile_abu_iva:0.549238,(Nocafarci.YP_119006.1.m_2_tyr_TO_tyr_bht_DCL:0.31899,Nocafarci.YP_117314.1.m_2_orn_lys_arg_TO_gly_ala_val_leu_ile_abu_iva_DCL:0.304693):0.032661):0.175676):0.056877,(((Strlaven.Q93N87.m_1_hpg_glyco_comC_DcL:0.301976,Strtoyoc.Q8KLL5.m_1_hpg_glyco_staC_DcL:0.466652):0.050041,(Strtoyoc.Q8KLL4.m_1_dhpg_glyco_staB_DcL:0.484259,Strlaven.Q93N88.m_1_hpg_glyco_comB_DcL:0.291097):0.100721):0.104597,Therfusca.YP_289921.1.m_1_orn:0.64594):0.124941):0.04627,((Strecoeli.NP_627444.1.m_1_asp_DcL:0.234897,Strecoeli.NP_627443.1.m_4_trp_TO_asp_DCL:0.151778):0.231251,(Therfusca.YP_289922.1.m_1_ser:0.647803,(Strprist.O07944.snbDE_1_pro_DcL:0.490781,Therfusca.YP_289923.1.m_2_asp_asn_TO_gly_DCL:0.504645):0.027417):0.040826):0.049098):0.046134,(Strecoeli.NP_733597.1.m_1_3-me-glu_DcL:0.375159,Strchrys.Q9L8H4.acmC_1_pro_DcL:0.338159):0.085993):0.074317,(((Strecoeli.NP_624809.1.cch1_3_thr_TO_orn_DCL:0.831081,Mycsmegm.O87314.m_3_orn_sidero_fxbC_DcL:0.747897):0.254364,Strecoeli.NP_624809.1.cch1_2_orn_TO_thr_DCL:1.031701):0.083964,(Nocafarci.YP_116976.1.nbtE_1_lys:0.427617,(((Mycobovis.NP_856049.1.mbtF_1_lys:0.0,Mycotuber_2.NP_336928.1.m_1_lys:0.0):0.016797,Mycotuber.NP_216895.1.mbtF_1_lys:0.022948):0.303282,Mycoavium.NP_961105.1.mbtF_1_lys:0.232508):0.110668):0.203078):0.041818):0.048179):0.271438,((Photlumin.NP_930751.1.m_3_orn_TO_pro_dual:0.626749,((Photlumin.NP_930752.1.m_2_lys_TO_NA_dual:0.761883,Erwicarot.YP_049592.1.m_2_thr_TO_TYR_dual:0.432804):0.101668,(((((((Erwicarot.YP_049593.1.m_7_ser_TO_gly_dual:0.135102,(Erwicarot.YP_049593.1.m_4_ser_TO_gly_ala_val_leu_ile_abu_iva_dual:0.185301,Erwicarot.YP_049592.1.m_5_tyr_bht_TO_val_leu_ile_abu_iva_dual:0.165823):0.068909):2.01E-4,Erwicarot.YP_049592.1.m_4_ser_TO_tyr_bht_dual:0.147988):0.041752,Erwicarot.YP_049592.1.m_6_val_leu_ile_abu_iva_TO_ser_dual:0.296645):0.016674,Erwicarot.YP_049593.1.m_5_gly_ala_val_leu_ile_abu_iva_TO_glu_dual:0.21992):0.03751,Erwicarot.YP_049593.1.m_2_gln_TO_asn_dual:0.301136):0.027227,Erwicarot.YP_049592.1.m_3_TYR_TO_ser_dual:0.349115):0.162966,(((((((((Photlumin.NP_930489.1.m_4_phe_TO_trp_dual:0.14413,Photlumin.NP_930355.1.m_4_val_leu_ile_abu_iva_TO_val_dual:0.15553):0.030665,(Photlumin.NP_930489.1.m_2_val_TO_trp_dual:0.06468,Photlumin.NP_930489.1.m_5_trp_TO_trp_dual:0.117072):0.012588):0.01056,(Photlumin.NP_929905.1.m_13_thr_TO_trp_dual:0.126245,Photlumin.NP_929905.1.m_6_bht_TO_trp_dual:0.066843):0.048126):0.018506,Photlumin.NP_929905.1.m_15_val_TO_val_dual:0.032513):0.034618,((((Photlumin.NP_930355.1.m_2_lys_TO_val_dual:0.145696,Photlumin.NP_930362.1.m_2_orn_lys_arg_TO_lys_dual:0.065596):0.06097,Photlumin.NP_930362.1.m_3_lys_TO_lys_dual:0.090678):0.07345,Photlumin.NP_930355.1.m_3_val_TO_val_leu_ile_abu_iva_dual:0.076443):0.02277,Photlumin.NP_930355.1.m_5_val_TO_NA_dual:0.118108):0.046154):0.0191,((Photlumin.NP_929905.1.m_2_trp_TO_ala_dual:0.08844,(Photlumin.NP_929905.1.m_4_trp_TO_val_dual:0.030908,Photlumin.NP_929905.1.m_11_trp_TO_val_dual:0.118665):0.021954):0.027425,(Photlumin.NP_929905.1.m_9_thr_TO_val_dual:0.074662,Photlumin.NP_929905.1.m_8_val_TO_thr_dual:0.088042):0.032562):0.051606):0.149752,Bradjapon.NP_768748.1.m_3_ser_TO_phe_dual:0.344944):0.281082,(((((Pseusyrin.NP_792634.1.m_1_leu_dual:0.534846,Ralssolan.NP_522203.1.RSp0642_3_ser_TO_gly_dual:0.39528):0.077459,Pseusyrin.NP_794446.1.m_3_ser_TO_asp_asn_glu_gln_aad_dual:0.305117):0.080297,((Pseufluor.YP_259253.1.m_2_thr_TO_ile_dual:0.333954,(Pseusyrin.NP_792634.1.m_5_leu_TO_leu_dual:0.310859,Pseusyrin.NP_792634.1.m_3_thr_TO_val_dual:0.238477):0.285009):0.091808,((Ralssolan.NP_522203.1.RSp0642_1_val_dual:0.339152,Pseufluor.YP_259253.1.m_1_thr_dual:0.23427):0.072061,((Pseufluor.YP_259253.1.m_4_leu_TO_ser_dual:0.419665,((Pseufluor.YP_259254.1.m_4_ser_TO_val_dual:0.201055,Pseufluor.YP_259254.1.m_1_leu_dual:0.300552):0.054737,Pseufluor.YP_259253.1.m_3_ile_TO_leu_dual:0.227177):0.023309):0.021954,Pseusyrin.NP_792633.1.m_2_leu_TO_leu_dual:0.407685):0.017345):0.030797):0.023938):0.02658,Pseufluor.YP_259252.1.m_2_leu_TO_asp_dual:0.538242):0.012254,Pseusyrin.NP_792633.1.m_3_leu_TO_gln_dual:0.714766):0.068137):0.069749,(((((Burkmalle.YP_106219.1.m__ser_TO__dual:0.006318,(Burkpseud.YP_111641.1.m_1_glu_gln_dual:0.006481,Burkpseud.YP_111642.1.m_2_ser_TO_glu_dual:0.058008):0.003453):0.106768,Burkpseud.YP_111640.1.m_1_thr_dual:0.069647):0.160699,Burkpseud.YP_111641.1.m_3_thr_TO_leu_dual:0.362854):0.044065,(Burkpseud.YP_111640.1.m_4_glu_TO_gly_dual:0.005111,Burkmalle.YP_106216.1.m_2_glu_TO_gly_dual:0.043748):0.205191):0.130667,((Chroviola.NP_902473.1.m_3_ser_TO_val_dual:0.092244,(Chroviola.NP_902472.1.m_2_thr_TO_val_dual:0.019955,(Chroviola.NP_902472.1.m_3_val_TO_ile_dual:0.066992,Chroviola.NP_902472.1.m_1_thr_dual:0.021741):0.009378):0.01607):0.044799,Chroviola.NP_902473.1.m_2_dab_TO_ser_dual:0.113996):0.243552):0.042339):0.116928):0.189556):0.191557):0.780695,((((((Baciliche.YP_090054.1.m_1_ile_DcL:0.0,Baciliche.YP_077642.1.lchAC_1_ile_DcL:0.006778):0.178929,Bacisubti.NP_388233.1.srfAC_1_leu_DcL:0.309547):0.383194,(Brevbrevi.P0C064.m_1_pro_DcL:0.579974,((Bacisubti.NP_389712.1.ppsE_1_ile_DcL:0.33247,(Bacisubti.NP_389713.1.ppsD_1_pro_DcL:0.454163,Bacisubti.NP_389715.1.ppsB_1_tyr_DcL:0.429748):0.151417):0.131706,Bacisubti.NP_389714.1.ppsC_1_glu_DcL:0.471085):0.158339):0.094505):0.039602,((Baciliche.YP_090053.1.m_1_val_DcL:0.0,Baciliche.YP_077641.1.lchAB_1_val_DcL:0.009996):0.197528,Bacisubti.NP_388231.1.srfAB_1_val_DcL:0.369684):0.508409):0.125944,((Bacicereu_3.YP_083312.1.dhbF_2_leu_TO_NA_DCL:0.512052,Bacicereu_3.YP_083310.1.dhbF_2_asn_TO_lys_DCL:0.87941):0.142003,Bacicereu_3.YP_083311.1.dhbF_2_NA_TO_trp_DCL:0.489082):0.487469):0.357222,(((Methcapsu.YP_114319.1.m_1_tyr_bht:0.783771,Strecoeli.NP_630517.1.m__val_leu_ile_abu_iva_TO_:0.83154):0.0,((((Burkpseud.YP_108378.1.m_3_asp_TO_ser_DCL:0.701517,Pseuputid.NP_746336.1.ppsD_3_ser_TO_val_leu_ile_abu_iva_DcL:0.45):0.094614,((Pseuaerug.NP_251092.1.m_4_ser_TO_dhb_sal_DCL:0.294092,Pseuaerug.NP_251092.1.m_2_ser_TO_dhb_sal_DCL:0.389536):0.093334,(((Pseusyrin_2.YP_274154.1.m_2_asp_TO_ser_DCL:0.02985,Pseusyrin.NP_791972.1.m_2_asp_TO_ser_DCL:0.034555):0.056213,(Pseusyrin_2.YP_274152.1.m_2_asp_TO_thr_DCL:0.049059,Pseusyrin.NP_791970.1.m_2_asp_TO_thr_DCL:0.019227):0.164332):0.391379,((Pseufluor.YP_261192.1.m_3_val_leu_ile_abu_iva_TO_asp_asn_DCL:0.240592,Pseufluor.YP_261190.1.m_3_val_leu_ile_abu_iva_TO_asp_asn_DCL:0.116263):0.094208,Pseufluor.YP_261190.1.m_2_ala_TO_val_leu_ile_abu_iva_DCL:0.121787):0.137086):0.032179):0.160586):0.164682,(((((Pseusyrin_2.YP_274139.1.m_3_dhb_sal_TO_dhpg_dpg_hpg_DCL:0.094965,Pseusyrin.NP_791957.1.pvsA_3_dhb_sal_TO_dhpg_dpg_hpg_DCL:0.0):0.083929,Pseufluor.YP_261281.1.m_3_dhb_sal_TO_dhpg_dpg_hpg_DCL:0.063412):0.033237,Pseuputid.NP_746359.1.m_3_dhb_sal_TO_dhpg_dpg_hpg_DCL:0.210846):0.041269,Pseuaerug.NP_251114.1.m_3_dhb_sal_TO_dhpg_dpg_hpg_DCL:0.116332):0.346418,Pseuputid.NP_746337.1.m_2_asp_TO_dhpg_dpg_hpg_DCL:0.461022):0.404086):0.094495,((Bacicereu_2.NP_832218.1.m_3_gln_TO_gln_DCL:0.431231,Bacicereu_2.NP_832215.1.m_1_gly_ala:0.350954):0.52093,((Nostsp.NP_486688.1.m_1_ser:0.362006,Nostsp.NP_486687.1.m_1_gly:0.626785):0.0944,Nostsp.NP_486683.1.m_1_ser:0.481423):0.09702):0.114674):0.084217):0.037803,(Burkpseud.YP_111203.1.m_1_CYS:0.78633,Burkpseud.YP_108824.1.m_2_gly_ala_TO_dhpg_dpg_hpg_DCL:0.887921):0.19134):0.033577):0.052286):0.048805):0.396352):0.11981):0.390127,(Eschcoli_4.NP_754347.1.m_1_asn_starter:1.639523,(Photlumin.NP_930752.1.m_1_lys_starter:1.398482,Stremutan.NP_721707.1.bacA2_2_val_TO_cys_LcL:2.140424):0.267146):0.240453):0.128149,(((Baciliche.YP_077640.1.lchAA_1_gln_starter:0.036573,Baciliche.YP_090052.1.m_1_gln_starter:0.0):0.308011,Bacisubti.NP_388230.1.srfAA_1_glu_starter:0.451391):0.43533,Bacisubti.NP_389716.1.ppsA_1_glu_starter:0.763264):0.496245):0.155699,((((((Photlumin.NP_929146.1.m_1_thr_starter:0.882582,(Burkpseud.YP_111273.1.m_1_thr_starter:0.031965,Burkmalle.YP_105775.1.dhbF_1_thr_starter:0.024584):0.60656):0.135455,((Chroviola.NP_901903.1.cbsF_1_asp_asn_starter:0.82589,((Salmenter.NP_455165.1.entF_1_ser_starter:0.010146,Salmtyphi.NP_459580.1.entF_1_ser_starter:0.003003):0.239075,Eschcoli.NP_415118.1.entF_1_ser_starter:0.076504):0.643516):0.23203,(Nocafarci.YP_119006.1.m_1_tyr_starter:0.462878,(((Nocafarci.YP_121279.1.m_1_ser_starter:0.401793,Nocafarci.YP_119328.1.m_1_ser_starter:0.521751):0.141566,Nocafarci.YP_121249.1.m_1_aad_starter:0.36999):0.267023,Nocafarci.YP_117314.1.m_1_orn_lys_arg_starter:0.258113):0.074287):0.457513):0.152645):0.092361,((((Erwicarot.YP_048598.1.entF_1_tyr_bht_starter:1.100855,Oceaiheye.NP_691879.1.dhbF_1_gly_starter:0.841604):0.258444,(Streaverm.NP_821778.1.nrps6_1_dhpg_dpg_hpg_starter:0.598693,((((Bacithuri.YP_036474.1.entF_1_gly_starter:0.004177,Bacianthr.NP_844754.1.dhbF_1_gly_starter:0.013917):0.034031,Bacicereu.NP_978712.1.dhbF_1_gly_starter:0.06136):0.502463,Bacisubti.NP_391076.2.dhbF_1_gly_starter:0.177686):0.123962,(Baciliche.YP_093405.1.dhbF_1_gly_starter:0.029137,Baciliche.YP_080976.1.dhbF_1_gly_starter:0.005094):0.279131):0.170735):0.102059):0.14786,(Therfusca.YP_289923.1.m_1_asp_asn_starter:0.606448,Strprist.Q54959.snbC_1_thr_starter:1.04795):0.19164):0.103161,(Strecoeli.NP_627443.1.m_1_ser_starter:0.901881,Strchrys.O68487.acmB_1_thr_starter:0.470741):0.151765):0.097114):0.099804,(Mycoavium.NP_960354.1.m_1_gly_ala_starter:0.129291,Mycoavium.NP_960176.1.pstA_1_phe_starter:0.532102):1.047683):0.090624,Coryjeike.YP_251606.1.dhbF_1_glu_starter:1.220236):0.277515,Pseuaerug.NP_252017.1.m_1_ser_starter:1.154373):0.143859):0.410741,((Pseusp.Q84BQ6.arfA_1_leu_starter:0.35375,Pseusyrin.NP_792633.1.m_1_leu_starter:0.366377):0.032319,Pseufluor.YP_259252.1.m_1_leu_starter:0.439199):0.666153):0.292606,Erwicarot.YP_049593.1.m_1_gln_starter:0.730971):0.240112,Pseusyrin.NP_794446.1.m_1_leu_starter:0.824896):0.821769,Burkpseud.YP_111642.1.m_1_ser_starter:0.013104,Burkmalle.YP_106219.1.m_1_ser_starter:0.0);
[5] tree 'imported5'=(((((((((((((((((((((((((Nocafarci.YP_119006.1.m_5_leu_TO_NA_LcL:0.260811,Nocafarci.YP_119006.1.m_4_gly_ala_val_leu_ile_abu_iva_TO_leu_LcL:0.208723):0.120126,(Nocafarci.YP_121249.1.m_11_NA_TO_aad_LcL:0.315954,(Nocafarci.YP_116928.1.m_2_val_leu_ile_abu_iva_TO_ser_LcL:0.026313,Nocafarci.YP_116927.1.m_2_dhpg_dpg_hpg_TO_ser_LcL:0.064246):0.085657):0.071903):0.056896,((Nocafarci.YP_121249.1.m_12_aad_TO_ser_LcL:0.094902,Nocafarci.YP_121249.1.m_10_ser_TO_NA_LcL:0.118982):0.030791,Nocafarci.YP_116929.1.m_4_gly_ala_val_leu_ile_abu_iva_TO_ser_LcL:0.275047):0.081246):0.023307,Nocafarci.YP_121249.1.m_2_aad_TO_gln_LcL:0.270462):0.036043,Nocafarci.YP_121278.1.m_5_NA_TO_ser_LcL:0.290878):0.040492,(Nocafarci.YP_121278.1.m_2_ser_TO_aad_LcL:0.331571,(((((Nocafarci.YP_121249.1.m_6_thr_TO_val_leu_ile_abu_iva_LcL:0.190903,Nocafarci.YP_121249.1.m_4_ser_TO_ser_LcL:0.273324):0.054387,(((Nocafarci.YP_121249.1.m_3_gln_TO_ser_LcL:0.178321,Nocafarci.YP_119328.1.m_4_val_leu_ile_abu_iva_TO_leu_LcL:0.539925):0.079123,Nocafarci.YP_121249.1.m_9_thr_TO_ser_LcL:0.22667):0.051451,Nocafarci.YP_121249.1.m_8_ser_TO_thr_LcL:0.232921):0.012357):0.035531,Nocafarci.YP_121278.1.m_8_val_TO_gly_ala_LcL:0.207757):0.033463,(((Nocafarci.YP_121278.1.m_7_aad_TO_val_LcL:0.248499,Nocafarci.YP_121278.1.m_6_ser_TO_aad_LcL:0.199548):0.053134,Nocafarci.YP_121249.1.m_5_ser_TO_thr_LcL:0.27537):0.018844,(Nocafarci.YP_116929.1.m_2_val_leu_ile_abu_iva_TO_ser_LcL:0.167317,Nocafarci.YP_116926.1.m_2_pro_pip_TO_aad_LcL:0.176805):0.088086):0.025857):0.00647,(Nocafarci.YP_121279.1.m__gly_ala_TO__LcL:0.322128,(Nocafarci.YP_116929.1.m_3_ser_TO_gly_ala_val_leu_ile_abu_iva_LcL:0.222967,Nocafarci.YP_116926.1.m__aad_TO__LcL:0.119926):0.109389):0.140333):0.028351):0.005154):0.040016,(Nocafarci.YP_121279.1.m_5_thr_TO_gly_ala_LcL:0.249229,(Nocafarci.YP_121279.1.m_3_tyr_bht_TO_ser_LcL:0.215718,Nocafarci.YP_119328.1.m_2_ser_TO_leu_LcL:0.393936):0.086033):0.041407):0.026575,(((Nocafarci.YP_121278.1.m_3_aad_TO_ser_LcL:0.297608,Nocafarci.YP_121279.1.m_2_ser_TO_tyr_bht_LcL:0.359346):0.081856,Nocafarci.YP_121279.1.m_4_ser_TO_thr_LcL:0.172255):0.041864,(Nocafarci.YP_121278.1.m_4_ser_TO_NA_LcL:0.260498,Nocafarci.YP_116928.1.m_3_ser_TO_NA_LcL:0.286077):0.101451):0.030967):0.0654,(Nocafarci.YP_119328.1.m_3_leu_TO_val_leu_ile_abu_iva_LcL:0.342483,Nocafarci.YP_117314.1.m_3_gly_ala_val_leu_ile_abu_iva_TO_phe_trp_phg_tyr_bht_LcL:0.209239):0.061003):0.008705,Ralssolan.NP_522981.1.RSp1422_1_val_LcL:1.012753):0.054366,(((Oceaiheye.NP_691879.1.dhbF_2_gly_TO_thr_LcL:0.679515,Strprist.Q54959.snbC_2_abu_LcL:0.324129):0.060108,((Strecoeli.NP_627443.1.m_3_thr_TO_trp_LcL:0.231252,(((((Strecoeli.NP_733597.1.m_2_3-me-glu_TO_trp_LcL:0.10186,Strecoeli.NP_627443.1.m_5_asp_TO_asp_LcL:0.194605):0.064895,Strecoeli.NP_627444.1.m_2_asp_TO_gly_LCL:0.061823):0.059589,Strecoeli.NP_627443.1.m_6_asp_TO_hpg_LCL:0.164372):0.07081,Strecoeli.NP_627444.1.m_3_gly_TO_asn_LcL:0.122341):0.061718,Strecoeli.NP_627443.1.m_2_ser_TO_thr_LcL:0.226245):0.045097):0.034699,((((((((Bacianthr_3.YP_019016.1.dhbF_2_gly_TO_thr_LcL:0.0,Bacianthr.NP_844754.1.dhbF_2_gly_TO_thr_LcL:0.0):0.0,Bacianthr_2.YP_028469.1.m_2_gly_TO_thr_LcL:0.0):0.01025,Bacicereu_3.YP_083722.1.entF_2_gly_TO_thr_LcL:0.0):0.015366,(Bacithuri.YP_036474.1.entF_2_gly_TO_thr_LcL:0.045869,Bacicereu.NP_978712.1.dhbF_2_gly_TO_thr_LcL:0.007762):0.018993):0.253039,(Baciliche.YP_093405.1.dhbF_2_gly_TO_thr_LcL:0.0,Baciliche.YP_080976.1.dhbF_2_gly_TO_thr_LcL:0.0):0.273034):0.092779,Bacisubti.NP_391076.2.dhbF_2_gly_TO_thr_LcL:0.102261):0.159169,((Strchrys.O68487.acmB_2_val_LcL:0.046053,Strchrys.Q9L8H4.acmC_3_val_LcL:0.030806):0.018036,Strchrys.Q9L8H4.acmC_2_gly_LcL:0.067023):0.153339):0.05507,((Strprist.O07944.snbDE_2_phe_LcL:0.199693,Strprist.O07944.snbDE_3_pip_LcL:0.208414):0.053083,Strprist.O07944.snbDE_4_phg_LcL:0.202325):0.022907):0.029774):0.015871):0.024026,(Therfusca.YP_289923.1.m_3_gly_TO_gly_LcL:0.498874,(((Mycoavium.NP_960354.1.m_4_gly_ala_TO_gly_ala_val_leu_ile_abu_iva_LcL:0.106272,((Mycoavium.NP_960354.1.m_5_gly_ala_val_leu_ile_abu_iva_TO_gly_ala_val_leu_ile_abu_iva_LcL:0.149454,Mycoavium.NP_960354.1.m_3_val_leu_ile_abu_iva_TO_gly_ala_LcL:0.143437):0.0237,Mycoavium.NP_960176.1.pstA_3_arg_TO_thr_LcL:0.146915):0.015456):0.058931,Mycoavium.NP_960804.1.m_1_gly_ala_LcL:0.138393):0.028234,(Mycobovis.NP_853772.1.nrp_2_NA_TO_phe_LcL:0.0,(Mycotuber_2.NP_334518.1.m_2_NA_TO_phe_LcL:0.0,Mycotuber.NP_214615.1.nrp_2_NA_TO_phe_LcL:0.0):0.0):0.146337):0.190145):0.067568):0.025334):0.074489,(Nocafarci.YP_116975.1.nbtD__hpg_TO__LcL:0.413487,(((Mycobovis.NP_856050.1.mbtE__lys_TO__LcL:0.0,Mycotuber_2.NP_336929.1.m__lys_TO__LcL:0.0):0.0,Mycotuber.NP_216896.1.mbtE__lys_TO__LcL:0.013237):0.267818,Mycoavium.NP_961107.1.mbtE__lys_TO__LcL:0.206839):0.264348):0.210786):0.209285,(((((Nocafarci.YP_116975.1.nbtD_1_hpg_LcL:0.33446,(((Mycobovis.NP_856050.1.mbtE_1_lys_LcL:0.0,Mycotuber_2.NP_336929.1.m_1_lys_LcL:0.0):0.041401,Mycotuber.NP_216896.1.mbtE_1_lys_LcL:0.02373):0.292054,Mycoavium.NP_961107.1.mbtE_1_lys_LcL:0.282664):0.247115):0.329503,Burkpseud.YP_108377.1.m__val_leu_ile_abu_iva_TO__LcL:0.672407):0.174902,((Burkpseud.YP_108312.1.m_5_orn_lys_arg_TO_dhpg_dpg_hpg_LcL:0.547093,Eschcoli_4.NP_754351.1.m_1_gly_LcL:0.665958):0.093441,Burkpseud.YP_108312.1.m_4_leu_TO_orn_lys_arg_LcL:0.777094):0.044601):0.099892,Streaverm.NP_824335.1.nrps3-3_1_NA_LcL:0.667918):0.049038,((Burkpseud.YP_111203.1.m__CYS_TO__LcL:0.546722,Burkpseud.YP_108312.1.m_3_leu_TO_leu_LcL:0.726116):0.024319,(Streaverm.NP_824820.1.nrps2-2_2_gln_TO_asn_LcL:0.368925,Streaverm.NP_824819.1.nrps2-1_1_thr_LcL:0.31212):0.157782):0.05298):0.01899):0.066634,(Chroviola.NP_902473.1.m_1_dab_LcL:1.308428,(((((Photlumin.NP_928235.1.m_1_gly_ala_val_leu_ile_abu_iva_LcL:0.120032,(Photlumin.NP_928234.1.m_1_gly_ala_val_leu_ile_abu_iva_LcL:0.176835,Photlumin.NP_928233.1.m_1_gly_ala_val_leu_ile_abu_iva_LcL:0.120405):0.053616):0.361044,(Lactplant.NP_784351.1.npsA__gly_TO__LcL:0.664535,(Lactplant.NP_784351.1.npsA_4_pro_TO_ser_LcL:0.455097,Lactplant.NP_784351.1.npsA_3_NA_TO_pro_LcL:0.479748):0.178485):0.305769):0.079042,(((Photlumin.NP_930750.1.m_1_phe_trp_phg_tyr_bht_LcL:0.673755,Photlumin.NP_930749.1.m_1_pro_pip_LcL:0.488156):0.149718,(((Photlumin.NP_930751.1.m_2_gly_TO_orn_LcL:0.03015,Photlumin.NP_930751.1.m_1_gly_LcL:0.076085):0.363837,Photlumin.NP_930749.1.m_2_pro_pip_TO_ser_thr_ser-thr_dht_dhpg_dpg_hpg_LcL:0.461066):0.083969,Photlumin.NP_930752.1.m_3_NA_TO_ala_LcL:0.550084):0.018919):0.131394,(Photprofu.YP_133477.1.m_1_NA_LcL:0.167708,Erwicarot.YP_048600.1.m_1_NA_LcL:0.117758):0.722087):0.048465):0.119686,Agrotumef.NP_534178.1.mtaD_1_ala_LcL:0.563867):0.062222,((((((Burkpseud.YP_111640.1.m_3_thr_TO_glu_LcL:0.01389,(((Burkpseud.YP_111640.1.m_2_thr_TO_thr_LcL:0.010436,Burkpseud.YP_111641.1.m_2_glu_gln_TO_thr_LcL:0.002612):0.0,Burkpseud.YP_111641.1.m_4_leu_TO_dab_LcL:0.010517):0.023641,Burkpseud.YP_111642.1.m_3_glu_TO_ser_LcL:0.040528):0.009203):0.336822,((Photlumin.NP_930489.1.m_3_trp_TO_phe_LcL:0.213239,(((Photlumin.NP_929905.1.m_3_ala_TO_trp_LcL:0.083504,Photlumin.NP_929905.1.m_12_val_TO_thr_LcL:0.061064):0.025202,(Photlumin.NP_929905.1.m_14_trp_TO_val_LcL:0.069756,(Photlumin.NP_929905.1.m_10_val_TO_trp_LcL:0.056266,Photlumin.NP_929905.1.m_5_val_TO_bht_LcL:0.061032):0.015096):0.015704):0.050787,Photlumin.NP_929905.1.m_7_trp_TO_val_LcL:0.119301):0.061696):0.079493,Bradjapon.NP_768748.1.m_2_pro_TO_ser_LcL:0.188566):0.098123):0.061207,((Pseusyrin.NP_794446.1.m_2_leu_TO_ser_LcL:0.249774,((Pseusyrin_2.YP_273984.1.m_2_arg_TO_pro_LcL:0.335435,Pseusyrin.NP_794446.1.m_4_asp_asn_glu_gln_aad_TO_ser_LcL:0.290022):0.093086,((Ralssolan.NP_522203.1.RSp0642_5_ala_TO_ala-b_LcL:0.041657,Ralssolan.NP_522203.1.RSp0642_2_val_TO_ser_LcL:0.03098):0.052777,Ralssolan.NP_522203.1.RSp0642_4_gly_TO_ala_LcL:0.032645):0.142109):0.021126):0.040315,((Pseusyrin_3.O85168.syr.m_6_phe_LcL:0.167172,Pseusyrin_3.O85168.syr.m_5_arg_LcL:0.13073):0.038502,((((Pseusp.Q84BQ4.arfC_4_ile_TO_ile_LcL:0.058118,(Pseusyrin.NP_792634.1.m_4_val_TO_leu_LcL:0.248182,Pseusyrin.NP_792634.1.m_2_leu_TO_thr_LcL:0.25822):0.128435):0.022811,(Pseusp.Q84BQ4.arfC_5_ile_TO_asp_LcL:0.131722,Pseusp.Q84BQ4.arfC_2_leu_TO_ser_LcL:0.039218):0.020892):0.052273,Pseufluor.YP_259254.1.m_3_leu_TO_ser_LcL:0.091181):0.047893,Pseufluor.YP_259254.1.m_2_leu_TO_leu_LcL:0.202302):0.079483):0.048191):0.050761):0.02527,(Pseusyrin_3.O85168.syr.m_7_thr_LcL:0.285367,(Burkpseud.YP_111640.1.m_5_gly_TO_ile_LcL:0.005423,Burkmalle.YP_106216.1.m_3_gly_TO_ile_LcL:0.002549):0.266798):0.09357):0.088697,((Erwicarot.YP_049593.1.m_6_glu_TO_ser_LcL:0.095267,Erwicarot.YP_049593.1.m_3_asn_TO_ser_LcL:0.143407):0.08721,Erwicarot.YP_049592.1.m_1_thr_LcL:0.204812):0.233836):0.085232,((((Agrotumef.NP_534166.1.m_1_gly_LcL:0.842865,Pseusyrin.NP_794271.1.m_2_dhb_sal_TO_ser_LcL:0.5405):0.087621,(((Burkpseud.YP_108377.1.m_1_val_leu_ile_abu_iva_LcL:0.0,Burkmalle.YP_102862.1.m_1_val_leu_ile_abu_iva_LcL:0.0052):0.36035,Burkpseud.YP_108378.1.m_2_dhb_sal_TO_asp_LcL:0.556488):0.124633,Burkpseud.YP_108824.1.m_1_gly_ala_LcL:0.887389):0.118937):0.120088,((((((Pseusyrin_2.YP_274153.1.m_2_thr_TO_ser_LcL:0.005051,Pseusyrin.NP_791971.1.m_2_thr_TO_ser_LcL:0.025446):0.112675,(Pseusyrin_2.YP_274153.1.m_1_thr_LcL:0.041009,Pseusyrin.NP_791971.1.m_1_thr_LcL:0.025089):0.158836):0.100209,Pseuputid.NP_746336.1.ppsD_1_gly_LcL:0.305594):0.08155,((Pseuputid.NP_746336.1.ppsD_2_gly_TO_ser_LcL:0.294626,((((Pseuaerug.NP_251114.1.m_1__TO_glu_LcL:0.299647,Pseufluor.YP_261281.1.m_1__TO_glu_LcL:0.11021):0.054137,(Pseusyrin_2.YP_274139.1.m_1__TO_glu_LcL:0.051119,Pseusyrin.NP_791957.1.pvsA_1__TO_glu_LcL:0.046678):0.083106):0.123643,Pseuputid.NP_746359.1.m_1__TO_glu_LcL:0.230635):0.159928,Pseuaerug.NP_251092.1.m_3_dhb_sal_TO_ser_LcL:0.269435):0.048056):0.033511,((Pseufluor.YP_261191.1.m_2_thr_TO_ala_LcL:0.239119,(Pseufluor.YP_261191.1.m_1_thr_LcL:0.188246,(Pseuaerug.NP_251090.1.m_1_dhb_sal_LcL:0.22957,(Pseuaerug.NP_251089.1.pvdD_2_thr_TO_thr_LcL:0.074519,Pseuaerug.NP_251089.1.pvdD_1_thr_LcL:0.129425):0.061181):0.11141):0.053573):0.034691,Pseufluor.YP_261190.1.m_1_ala_LcL:0.217635):0.053162):0.018637):0.050622,((((Pseusyrin_2.YP_274154.1.m_1_asp_LcL:0.006102,Pseusyrin.NP_791972.1.m_1_asp_LcL:0.051288):0.09829,Pseuputid.NP_746337.1.m_1_asp_LcL:0.276631):0.278822,(Pseuaerug.NP_251092.1.m_1_ser_LcL:0.296254,(Pseufluor.YP_261192.1.m_1_asp_LcL:0.155859,((Pseusyrin_2.YP_274151.1.m_1_val_leu_ile_abu_iva_LcL:0.018051,Pseusyrin.NP_791969.1.m_1_val_leu_ile_abu_iva_LcL:0.040333):0.282417,Pseuputid.NP_746338.1.m_1_asp_LcL:0.258061):0.066745):0.042131):0.080488):0.028337,(Pseufluor.YP_261192.1.m_2_asp_TO_val_leu_ile_abu_iva_LcL:0.371715,Pseuputid.NP_746338.1.m_2_asp_TO_asp_asn_LcL:0.454713):0.122044):0.08128):0.019433,((Pseusyrin_2.YP_274152.1.m_1_asp_LcL:0.019024,Pseusyrin.NP_791970.1.m_1_asp_LcL:0.055693):0.354499,((Pseuaerug.NP_251114.1.m_2_glu_TO_dhb_sal_LcL:0.110804,Pseuputid.NP_746359.1.m_2_glu_TO_dhb_sal_LcL:0.120738):0.021001,((Pseusyrin_2.YP_274139.1.m_2_glu_TO_dhb_sal_LcL:0.011485,Pseusyrin.NP_791957.1.pvsA_2_glu_TO_dhb_sal_LcL:0.012928):0.066895,Pseufluor.YP_261281.1.m_2_glu_TO_dhb_sal_LcL:0.027619):0.027276):0.336611):0.101774):0.057016):0.04059,(((Pseusyrin_2.YP_273985.1.m_1_val_leu_ile_abu_iva_LcL:0.350548,(Pseusyrin.NP_794272.1.m_3_pro_TO_ser_LcL:0.301666,Pseusyrin.NP_794272.1.m_2_gly_TO_pro_LcL:0.144488):0.279824):0.027555,Nostsp.NP_486685.1.m_1_ala_LcL:0.572591):0.021624,((((Nostsp.Q9RAH4.m_4_pro_TO_leu_LcL:0.188334,(Nostsp.Q9RAH4.m_2_ile_TO_ser_LcL:0.076839,(((Nostsp.Q9RAH2.m_3_gly_TO_asn_LcL:0.027776,Nostsp.Q9RAH1.m_2_TYR_TO_pro_LcL:0.057023):0.021332,Nostsp.Q9RAH2.m_2_leu_TO_gly_LcL:0.032441):0.035874,Nostsp.Q9RAH1.m_1_TYR_LcL:0.092407):0.030213):0.007728):0.027072,Nostsp.Q9RAH4.m_3_ser_TO_pro_LcL:0.184326):0.110451,((Nostsp.NP_486684.1.m_2_gly_TO_ala_LcL:0.510206,Nostsp.NP_486682.1.m_1_bht_LcL:0.25388):0.04462,((Nostsp.Q9RAH2.m_1_leu_LcL:0.334769,Nostsp.NP_486688.1.m_2_ser_TO_val_LcL:0.326527):0.056193,Nostsp.NP_486684.1.m_1_gly_LcL:0.425506):0.052636):0.032252):0.042988,((Bacicereu_2.NP_832218.1.m_2_val_leu_ile_abu_iva_TO_gln_LcL:0.198734,Bacicereu_2.NP_832215.1.m_2_gly_ala_TO_ala_LcL:0.264127):0.265149,Pseusyrin.NP_794272.1.m_1_gly_LcL:0.461129):0.117207):0.083109):0.019465):0.024583):0.048421):0.073421):0.040992):0.132327,((((((((Bacicereu_3.YP_083312.1.dhbF_2_leu_TO_NA_DCL:0.478584,Bacicereu_3.YP_083310.1.dhbF_2_asn_TO_lys_DCL:0.677118):0.180581,Bacicereu_3.YP_083311.1.dhbF_2_NA_TO_trp_DCL:0.402362):0.395441,(((((Bacisubti.NP_389712.1.ppsE_1_ile_DcL:0.338499,(Bacisubti.NP_389713.1.ppsD_1_pro_DcL:0.323671,Bacisubti.NP_389715.1.ppsB_1_tyr_DcL:0.398329):0.104209):0.136066,Bacisubti.NP_389714.1.ppsC_1_glu_DcL:0.400515):0.088942,Brevbrevi.P0C064.m_1_pro_DcL:0.34626):0.052397,((Baciliche.YP_090054.1.m_1_ile_DcL:0.0,Baciliche.YP_077642.1.lchAC_1_ile_DcL:0.013685):0.247758,Bacisubti.NP_388233.1.srfAC_1_leu_DcL:0.204765):0.289048):0.129537,((Baciliche.YP_090053.1.m_1_val_DcL:0.0,Baciliche.YP_077641.1.lchAB_1_val_DcL:0.007769):0.204043,Bacisubti.NP_388231.1.srfAB_1_val_DcL:0.209939):0.31122):0.119796):0.267693,(Strecoeli.NP_630517.1.m__val_leu_ile_abu_iva_TO_:0.622175,(((((Erwicarot.YP_049593.1.m_4_ser_TO_gly_ala_val_leu_ile_abu_iva_dual:0.170472,(Erwicarot.YP_049592.1.m_3_TYR_TO_ser_dual:0.276527,Erwicarot.YP_049592.1.m_5_tyr_bht_TO_val_leu_ile_abu_iva_dual:0.136805):0.028244):0.078783,((Erwicarot.YP_049592.1.m_4_ser_TO_tyr_bht_dual:0.122773,Erwicarot.YP_049593.1.m_2_gln_TO_asn_dual:0.315025):0.027632,(Erwicarot.YP_049593.1.m_7_ser_TO_gly_dual:0.109876,(Erwicarot.YP_049592.1.m_6_val_leu_ile_abu_iva_TO_ser_dual:0.22785,Erwicarot.YP_049593.1.m_5_gly_ala_val_leu_ile_abu_iva_TO_glu_dual:0.186515):0.043628):0.008534):0.031441):0.164294,((((Pseufluor.YP_259252.1.m_2_leu_TO_asp_dual:0.312388,Ralssolan.NP_522203.1.RSp0642_3_ser_TO_gly_dual:0.454238):0.093394,((((Pseusyrin.NP_792633.1.m_2_leu_TO_leu_dual:0.260981,(Pseufluor.YP_259253.1.m_3_ile_TO_leu_dual:0.147366,(Pseusyrin.NP_792634.1.m_1_leu_dual:0.294323,Pseufluor.YP_259254.1.m_1_leu_dual:0.097555):0.155207):0.051751):0.024309,(Pseusyrin.NP_792634.1.m_5_leu_TO_leu_dual:0.259749,Pseusyrin.NP_792634.1.m_3_thr_TO_val_dual:0.165909):0.261946):0.013469,(((Pseufluor.YP_259253.1.m_4_leu_TO_ser_dual:0.140988,Pseusyrin.NP_792633.1.m_3_leu_TO_gln_dual:0.336869):0.083254,Ralssolan.NP_522203.1.RSp0642_1_val_dual:0.302338):0.066314,(Pseufluor.YP_259254.1.m_4_ser_TO_val_dual:0.193292,Pseufluor.YP_259253.1.m_1_thr_dual:0.256058):0.003209):0.031072):0.037346,(Pseufluor.YP_259253.1.m_2_thr_TO_ile_dual:0.234076,Pseusyrin.NP_794446.1.m_3_ser_TO_asp_asn_glu_gln_aad_dual:0.242798):0.041353):0.031954):0.072654,((((Photlumin.NP_930489.1.m_5_trp_TO_trp_dual:0.092755,((Photlumin.NP_929905.1.m_15_val_TO_val_dual:0.058156,Photlumin.NP_929905.1.m_6_bht_TO_trp_dual:0.066782):0.023015,((Photlumin.NP_930489.1.m_4_phe_TO_trp_dual:0.101481,Photlumin.NP_930489.1.m_2_val_TO_trp_dual:0.066748):0.044129,Photlumin.NP_929905.1.m_13_thr_TO_trp_dual:0.112449):0.016152):0.028747):0.034994,(((Photlumin.NP_930362.1.m_3_lys_TO_lys_dual:0.099538,Photlumin.NP_930362.1.m_2_orn_lys_arg_TO_lys_dual:0.084659):0.065983,(Photlumin.NP_929905.1.m_11_trp_TO_val_dual:0.077519,(((Photlumin.NP_929905.1.m_9_thr_TO_val_dual:0.043669,Photlumin.NP_929905.1.m_8_val_TO_thr_dual:0.077647):0.04703,Photlumin.NP_929905.1.m_2_trp_TO_ala_dual:0.057923):0.028318,Photlumin.NP_929905.1.m_4_trp_TO_val_dual:0.025222):0.022012):0.059372):0.014819,((Photlumin.NP_930355.1.m_3_val_TO_val_leu_ile_abu_iva_dual:0.077736,Photlumin.NP_930355.1.m_4_val_leu_ile_abu_iva_TO_val_dual:0.125308):0.028255,Photlumin.NP_930355.1.m_5_val_TO_NA_dual:0.070033):0.008235):0.036601):0.043375,Photlumin.NP_930355.1.m_2_lys_TO_val_dual:0.157909):0.136331,Bradjapon.NP_768748.1.m_3_ser_TO_phe_dual:0.205623):0.188917):0.065441,(((Burkpseud.YP_111641.1.m_3_thr_TO_leu_dual:0.309865,(Burkpseud.YP_111640.1.m_4_glu_TO_gly_dual:1.95E-4,Burkmalle.YP_106216.1.m_2_glu_TO_gly_dual:0.056395):0.127651):0.08852,((Burkmalle.YP_106219.1.m__ser_TO__dual:0.007581,(Burkpseud.YP_111641.1.m_1_glu_gln_dual:0.0,Burkpseud.YP_111642.1.m_2_ser_TO_glu_dual:0.064851):0.005841):0.119097,Burkpseud.YP_111640.1.m_1_thr_dual:0.081623):0.121928):0.164816,(((Chroviola.NP_902472.1.m_1_thr_dual:0.031195,Chroviola.NP_902472.1.m_3_val_TO_ile_dual:0.071803):0.00957,(Chroviola.NP_902472.1.m_2_thr_TO_val_dual:0.03241,Chroviola.NP_902473.1.m_3_ser_TO_val_dual:0.061756):0.014153):0.044214,Chroviola.NP_902473.1.m_2_dab_TO_ser_dual:0.125877):0.181846):0.097506):0.104074):0.240287,(Photlumin.NP_930752.1.m_2_lys_TO_NA_dual:0.614211,Erwicarot.YP_049592.1.m_2_thr_TO_TYR_dual:0.367218):0.060677):0.204327,Photlumin.NP_930751.1.m_3_orn_TO_pro_dual:0.450665):0.506072):0.119822):0.031522,(((Burkpseud.YP_111203.1.m_1_CYS:0.499857,Burkpseud.YP_108824.1.m_2_gly_ala_TO_dhpg_dpg_hpg_DCL:0.688079):0.112981,((Pseuputid.NP_746336.1.ppsD_3_ser_TO_val_leu_ile_abu_iva_DcL:0.406485,Burkpseud.YP_108378.1.m_3_asp_TO_ser_DCL:0.552527):0.050092,((Pseuaerug.NP_251092.1.m_2_ser_TO_dhb_sal_DCL:0.353894,Pseuaerug.NP_251092.1.m_4_ser_TO_dhb_sal_DCL:0.232599):0.037623,(((Pseusyrin_2.YP_274154.1.m_2_asp_TO_ser_DCL:0.004482,Pseusyrin.NP_791972.1.m_2_asp_TO_ser_DCL:0.058293):0.102553,(Pseusyrin_2.YP_274152.1.m_2_asp_TO_thr_DCL:0.045773,Pseusyrin.NP_791970.1.m_2_asp_TO_thr_DCL:0.024909):0.122454):0.246187,((Pseufluor.YP_261192.1.m_3_val_leu_ile_abu_iva_TO_asp_asn_DCL:0.213407,Pseufluor.YP_261190.1.m_3_val_leu_ile_abu_iva_TO_asp_asn_DCL:0.090454):0.10389,Pseufluor.YP_261190.1.m_2_ala_TO_val_leu_ile_abu_iva_DCL:0.090421):0.099912):0.026801):0.182701):0.098931):0.059628,((((((Pseusyrin_2.YP_274139.1.m_3_dhb_sal_TO_dhpg_dpg_hpg_DCL:0.07569,Pseusyrin.NP_791957.1.pvsA_3_dhb_sal_TO_dhpg_dpg_hpg_DCL:0.007656):0.080732,Pseuaerug.NP_251114.1.m_3_dhb_sal_TO_dhpg_dpg_hpg_DCL:0.086492):0.02615,Pseufluor.YP_261281.1.m_3_dhb_sal_TO_dhpg_dpg_hpg_DCL:0.05772):0.068545,Pseuputid.NP_746359.1.m_3_dhb_sal_TO_dhpg_dpg_hpg_DCL:0.102489):0.306864,Pseuputid.NP_746337.1.m_2_asp_TO_dhpg_dpg_hpg_DCL:0.364646):0.29726,((Bacicereu_2.NP_832218.1.m_3_gln_TO_gln_DCL:0.36014,Bacicereu_2.NP_832215.1.m_1_gly_ala:0.233169):0.408648,((Nostsp.NP_486688.1.m_1_ser:0.396405,Nostsp.NP_486683.1.m_1_ser:0.352355):0.135565,Nostsp.NP_486687.1.m_1_gly:0.518801):0.142841):0.076234):0.07198):0.102142):0.044492,Methcapsu.YP_114319.1.m_1_tyr_bht:0.556019):0.016391,((((((Strecoeli.NP_624809.1.cch1_3_thr_TO_orn_DCL:0.811433,Mycsmegm.O87314.m_3_orn_sidero_fxbC_DcL:0.552395):0.206708,(Strecoeli.NP_624809.1.cch1_2_orn_TO_thr_DCL:0.58779,Mycsmegm.O87314.m_2_thr_sidero_fxbC_DcL:0.557871):0.199325):0.068609,(Nocafarci.YP_116976.1.nbtE_1_lys:0.366802,(((Mycobovis.NP_856049.1.mbtF_1_lys:0.0,Mycotuber_2.NP_336928.1.m_1_lys:0.0):0.013779,Mycotuber.NP_216895.1.mbtF_1_lys:0.042081):0.335389,Mycoavium.NP_961105.1.mbtF_1_lys:0.186052):0.102263):0.208925):0.08378,((Strecoeli.NP_733597.1.m_1_3-me-glu_DcL:0.31362,Strchrys.Q9L8H4.acmC_1_pro_DcL:0.363156):0.06893,((((Strlaven.Q93N88.m_1_hpg_glyco_comB_DcL:0.283129,Strlaven.Q93N87.m_1_hpg_glyco_comC_DcL:0.210172):0.058746,Strtoyoc.Q8KLL4.m_1_dhpg_glyco_staB_DcL:0.30369):0.041568,Strtoyoc.Q8KLL5.m_1_hpg_glyco_staC_DcL:0.366841):0.168219,((Strecoeli.NP_627444.1.m_1_asp_DcL:0.132154,Strecoeli.NP_627443.1.m_4_trp_TO_asp_DCL:0.163785):0.313786,((Therfusca.YP_289922.1.m_1_ser:0.48518,Therfusca.YP_289921.1.m_1_orn:0.473771):0.039844,Strprist.O07944.snbDE_1_pro_DcL:0.442449):0.048378):0.081615):0.041876):0.039236):0.053832,(((Nocafarci.YP_116929.1.m_5_ser_TO_pro_DCL:0.417728,(Nocafarci.YP_121249.1.m__ser_TO__DCL:0.303123,Nocafarci.YP_121249.1.m_7_val_leu_ile_abu_iva_TO_ser_DCL:0.222487):0.130074):0.107716,(Nocafarci.YP_119006.1.m_2_tyr_TO_tyr_bht_DCL:0.333339,(Nocafarci.YP_119006.1.m_3_tyr_bht_TO_gly_ala_val_leu_ile_abu_iva:0.509815,Nocafarci.YP_117314.1.m_2_orn_lys_arg_TO_gly_ala_val_leu_ile_abu_iva_DCL:0.264323):0.046799):0.20115):0.043677,Therfusca.YP_289923.1.m_2_asp_asn_TO_gly_DCL:0.554445):0.085236):0.123139,(Mycoavium.NP_960354.1.m_2_gly_ala_TO_val_leu_ile_abu_iva_DCL:0.381615,Mycoavium.NP_960176.1.pstA_2_phe_TO_arg_DCL:0.268501):0.376102):0.216485):0.403966,((Agrotumef.NP_534179.1.m_2_gly_TO_ala_LcL:0.444825,Agrotumef.NP_534171.1.m_1_bht_LcL:0.823419):0.109368,((((Lactplant.NP_784351.1.npsA_2_dhb_sal_TO_NA_LcL:0.835504,((Stapepide_2.NP_763798.1.m_2_val_TO_phe_trp_phg_tyr_bht_LcL:0.0,Stapepide.YP_189887.1.m_2_val_TO_phe_trp_phg_tyr_bht_LcL:0.008252):0.088484,(((Stapaureu_5.YP_042276.1.m_2_val_TO_phe_trp_phg_tyr_bht_LcL:0.0,Stapaureu_3.YP_185063.1.m_2_val_TO_phe_trp_phg_tyr_bht_LcL:0.0):0.002704,(Stapaureu_2.NP_370703.1.m_2_val_TO_phe_trp_phg_tyr_bht_LcL:0.0,Stapaureu.NP_373416.1.m_2_val_TO_phe_trp_phg_tyr_bht_LcL:0.0):0.002707):0.0054,Stapaureu_4.YP_039645.1.m_2_val_TO_phe_trp_phg_tyr_bht_LcL:0.0):0.275513):0.61114):0.102077,(Stremutan.NP_721706.1.bacD_1_gly_LcL:0.946545,((Stremutan.NP_721709.1.bacA1_2_leu_TO_ser_LcL:0.96352,Stremutan.NP_721708.1.m__pro_TO__LcL:0.579211):0.087416,Stremutan.NP_721707.1.bacA2_2_val_TO_cys_LcL:1.153586):0.083567):0.267228):0.032337,(((((Bacisubti.NP_388230.1.srfAA_2_glu_TO_leu_LcL:0.508852,(Baciliche.YP_090052.1.m_2_gln_TO_leu_LcL:0.014017,Baciliche.YP_077640.1.lchAA_2_gln_TO_leu_LcL:0.0):0.138894):0.142299,((Bacisubti.NP_388231.1.srfAB_3_asp_TO_leu_LcL:0.248151,(Baciliche.YP_090053.1.m_3_asp_TO_leu_LcL:0.0,Baciliche.YP_077641.1.lchAB_3_asp_TO_leu_LcL:0.002749):0.314902):0.184588,(Bacisubti.NP_388231.1.srfAB_2_val_TO_asp_LcL:0.222522,(Baciliche.YP_090053.1.m_2_val_TO_asp_LcL:0.0,Baciliche.YP_077641.1.lchAB_2_val_TO_asp_LcL:0.0):0.186013):0.155028):0.111951):0.032436,(Brevbrevi.P0C064.m_4_ORN_TO_LEU_LcL:0.262399,(Brevbrevi.P0C064.m_3_val_TO_ORN_LcL:0.064972,Brevbrevi.P0C064.m_2_pro_TO_val_LcL:0.23832):0.097565):0.07456):0.068885,((Bacisubti.NP_388230.1.srfAA_3_leu_TO_leu_LcL:0.304829,(Baciliche.YP_090052.1.m_3_leu_TO_leu_LcL:0.014143,Baciliche.YP_077640.1.lchAA_3_leu_TO_leu_LcL:0.0):0.175391):0.130231,((((Bacisubti.NP_389713.1.ppsD_3_glu_TO_tyr_LcL:0.034311,Bacisubti.NP_389716.1.ppsA_2_glu_TO_ORN_LcL:0.001727):0.014101,Bacisubti.NP_389714.1.ppsC_2_glu_TO_val_LcL:0.018056):0.117463,Bacisubti.NP_389713.1.ppsD_2_pro_TO_glu_LcL:0.33558):0.115797,Bacisubti.NP_389715.1.ppsB_2_tyr_TO_thr_LcL:0.548726):0.120938):0.113425):0.077959,(Bacicereu_3.YP_083311.1.dhbF_1_NA_LcL:0.435641,Bacicereu_3.YP_083310.1.dhbF_1_asn_LcL:0.522892):0.380694):0.124269):0.106007,Streaverm.NP_824374.1.nrps1-2__leu_TO__LcL:1.020563):0.093473):0.09104):0.05238):0.091231,Burkpseud.YP_108312.1.m_6_dhpg_dpg_hpg_TO_glu_gln_LcL:1.099019):0.066061,(Eschcoli_4.NP_754347.1.m_1_asn_starter:1.351763,(Photlumin.NP_928235.1.m__gly_ala_val_leu_ile_abu_iva_TO__LcL:1.172126,(((Baciliche.YP_077640.1.lchAA_1_gln_starter:0.020893,Baciliche.YP_090052.1.m_1_gln_starter:0.0):0.274726,Bacisubti.NP_388230.1.srfAA_1_glu_starter:0.292405):0.246798,Bacisubti.NP_389716.1.ppsA_1_glu_starter:0.606477):0.465219):0.15056):0.086152):0.109811,((((((Pseufluor.YP_260596.1.pchE_1_cys_cyc:0.398336,((((((Yerspseud.YP_070124.1.irp2_1_cys_cyc:0.002632,Eschcoli_4.NP_754316.1.m_1_cys_cyc:0.007886):0.001649,Yerspesti.NP_405472.1.irp2_1_cys_cyc:0.01174):0.270694,Pseusyrin.NP_792411.1.m_1_cys_cyc:0.341043):0.137688,Photlumin.NP_929572.1.m_1_cys_cyc:0.331546):0.136618,Photprofu.YP_129881.1.m_1_cys_cyc:0.383769):0.231621,(Pseuaerug.NP_252916.1.pchE_1_cys_cyc:0.329935,Burkpseud.YP_110607.1.pchE_1_cys_cyc:0.269899):0.355816):0.110081):0.048005,(Vibrchole.NP_231840.1.m_1_thr_cyc:0.823719,((((Mycotuber.NP_216899.1.mbtB_1_ser-thr_cyc:0.011397,(Mycobovis.NP_856053.1.mbtB_1_ser-thr_cyc:0.00265,Mycotuber_2.NP_336932.1.pchE_1_ser-thr_cyc:0.002665):0.01614):0.119069,Mycoavium.NP_961111.1.mbtB_1_cys_cyc:0.167808):0.312438,Nocafarci.YP_116977.1.nbtF_1_cys_cyc:0.38228):0.090511,Strecoeli.NP_631721.1.m_1_cys_cyc:0.355299):0.081042):0.197317):0.075163,(Strecoeli.NP_630518.1.m_1_cys_cyc:1.161485,(Corydipht.NP_940471.1.m_1_cys_cyc:1.260458,((Ralssolan.NP_519932.1.m_1_cys_cyc:0.496092,((((Yerspseud.YP_070123.1.irp1_hyb_cyc:0.0,Yerspesti.NP_405471.1.irp1_hyb_cyc:0.0):0.245797,Photprofu.YP_129880.1.m_1_hyb_cyc:0.649361):0.246949,Photprofu.YP_129880.1.m_2_hyb_cyc:1.208468):0.034064,((Yerspseud.YP_071787.1.m_1_cys_cyc:0.044706,Yerspesti.NP_404402.1.m_1_cys_cyc:0.016909):0.520647,((Pseufluor.YP_260595.1.pchF_1_cys_cyc:0.40204,(Pseuaerug.NP_252915.1.pchF_1_cys_cyc:0.192706,Burkpseud.YP_110608.1.pchF_1_cys_cyc:0.163311):0.425494):0.145197,Strecoeli.NP_631722.1.m_1_cys_cyc:0.433204):0.100457):0.08065):0.048876):0.048991,((Strecoeli.NP_631721.1.m_2_cys_TO_cys_cyc:0.391831,(((((Yerspseud.YP_070124.1.irp2__cys_TO_cyc:0.045987,Yerspesti.NP_405472.1.irp2__cys_TO_cyc:0.021261):0.277926,Photlumin.NP_929572.1.m__cys_TO_cyc:0.47089):0.13365,Pseusyrin.NP_792411.1.m__cys_TO_cyc:0.368514):0.057925,Photprofu.YP_129881.1.m__cys_TO_cyc:0.409909):0.109674,(Yerspseud.YP_071788.1.m_3_hyb_cyc:0.039559,Yerspesti.NP_404404.1.m__cys_TO_cyc:0.045007):0.645746):0.046103):0.154587,((Eschcoli_4.NP_754351.1.m_2_gly_TO_cys_cyc:0.488553,Pseusyrin_2.YP_273984.1.m_3_pro_TO_cys_cyc:0.476222):0.144752,(Eschcoli.NP_754350.1.m_2_hyb_cyc:0.466542,(Agrotumef.NP_534178.1.mtaD_2_ala_TO_cys_cyc:0.375825,Nostsp.NP_486685.1.m_2_ala_TO_cys_cyc:0.354628):0.13549):0.127739):0.065074):0.089586):0.020921):0.070067):0.027322):0.157142,(Yerspseud.YP_071788.1.m_2_hyb_cyc:0.104301,Yerspesti.NP_404404.1.m_1_cys_cyc:0.020773):0.675487):0.144676,Corydipht.NP_940471.1.m__cys_TO_cyc:1.158793):0.475553,(((((Nocafarci.YP_121249.1.m_6_val_leu_ile_abu_iva_Epi:0.259097,Nocafarci.YP_117314.1.m_3_phe_trp_phg_tyr_bht_Epi:0.296176):0.152644,Nocafarci.YP_117314.1.m_1_orn_lys_arg_Epi:0.321572):0.048328,(((((((Actteich.Q70AZ9.m_2_tyr_teico_tcp9_Epi:0.178093,(((Amyorien.O52819.m_2_bht_vanco_cepA_Epi:0.171854,Amybalhi.Q939Z1.m_2_bht_balhi_bpsA_Epi:0.054806):0.116771,Nonsp.Q7WZ66.m_2_tyr_glyco_dbv25_Epi:0.252258):0.03815,Strtoyoc.Q8KLL3.m_2_tyr_glyco_staA_Epi:0.133346):0.076987):0.128809,Strlaven.Q93N89.m_2_trp_glyco_compl_1_Epi:0.340216):0.089642,Strlaven.Q93N87.m_1_hpg_glyco_compl_3_Epi:0.180495):0.042308,Strlaven.Q93N87.m_2_hpg_glyco_compl_3_Epi:0.226897):0.066531,(Actteich.Q70AZ7.m_2_hpg_teico_tcp11_Epi:0.088385,(((Amyorien.O52820.m_2_hpg_vanco_cepB_Epi:0.075497,Amybalhi.Q939Z0.m_2_hpg_balhi_bpsB_Epi:0.115721):0.10161,Nonsp.Q7WZ74.m_2_hpg_glyco_dbv17_Epi:0.066082):0.087554,Strtoyoc.Q8KLL5.m_2_hpg_glyco_staC_Epi:0.095562):0.051851):0.172788):0.037358,(Strtoyoc.Q8KLL5.m_1_hpg_glyco_staC_Epi:0.110302,(Actteich.Q70AZ7.m_1_hpg_teico_tcp11_Epi:0.102005,((Amyorien.O52820.m_1_hpg_vanco_cepB_Epi:0.095504,Amybalhi.Q939Z0.m_1_hpg_balhi_bpsB_Epi:0.034523):0.120728,Nonsp.Q7WZ74.m_1_hpg_glyco_dbv17_Epi:0.143723):0.103072):0.081758):0.220602):0.218469,(((Therfusca.YP_289923.1.m_1_asp_asn_Epi:0.628237,Strchrys.O68487.acmB_2_val_Epi:0.275912):0.13349,(Strprist.Q54959.snbC_2_abu_Epi:0.419532,((Strecoeli.NP_627443.1.m_6_hpg_Epi:0.459353,Strecoeli.NP_627443.1.m_3_trp_Epi:0.145264):0.104474,Strecoeli.NP_627444.1.m_3_asn_Epi:0.294753):0.200816):0.079521):0.048722,(Nocafarci.YP_121249.1.m_12_ser_Epi:0.521899,Nocafarci.YP_119006.1.m_1_tyr_Epi:0.556248):0.061405):0.019454):0.095332):0.042015,(((Strecoeli.NP_624809.1.cch_2_thr_Epi:0.855717,Mycsmegm.O87314.m_2_thr_sidero_fxbC_Epi:0.397071):0.211675,((Nocafarci.YP_116976.1.nbtE_1_lys_Epi:0.424275,(Mycobovis.NP_856049.1.mbtF_1_lys_Epi:0.005337,(Mycotuber_2.NP_336928.1.m_1_lys_Epi:0.0,Mycotuber.NP_216895.1.mbtF_1_lys_Epi:0.0):0.0):0.783246):0.424252,(Erwichrys.Q8VUE5.cbsF_1_Epi:0.334408,Chroviola.NP_901903.1.cbsF_1_asp_asn_Epi:0.464115):0.496131):0.140038):0.012507,((Strecoeli.NP_624809.1.cch_1_orn_Epi:0.553945,Mycsmegm.O87314.m_1_orn_sidero_fxbC_Epi:0.315966):0.088278,(((Mycsmegm.Q9RLP6.m_3_ala_lipid_mps_Epi:0.11741,(Mycsmegm.Q9RLP6.m_2_thr_lipid_mps_Epi:0.220758,Mycoavium.NP_960354.1.m_1_gly_ala_Epi:0.182293):0.140358):0.058223,Mycsmegm.Q9RLP6.m_1_phe_lipid_mps_Epi:0.082312):0.090412,Mycoavium.NP_960176.1.pstA_1_phe_Epi:0.275936):0.399034):0.068428):0.072175):0.347051,(((((((Baciliche.YP_090052.1.m_3_leu_Epi:0.108427,Baciliche.YP_077640.1.lchAA_3_leu_Epi:0.045951):0.150475,(((Baciliche.YP_090053.1.m_3_leu_Epi:0.098751,Baciliche.YP_077641.1.lchAB_3_leu_Epi:0.029947):0.218815,Bacisubti.NP_388231.1.srfAB_3_leu_Epi:0.204233):0.143185,Bacisubti.NP_388230.1.srfAA_3_leu_Epi:0.222359):0.065831):0.164976,Bacisubti.NP_389716.1.ppsA_2_ORN_Epi:0.542865):0.123704,((Bacisubti.NP_389713.1.ppsD_3_tyr_Epi:0.537519,Bacisubti.NP_389714.1.ppsC_2_val_Epi:0.312247):0.165712,Bacisubti.NP_389715.1.ppsB_2_thr_Epi:0.357014):0.072805):0.208723,((Bacicereu_3.YP_083311.1.dhbF_1_NA_Epi:0.679834,Bacicereu_3.YP_083310.1.dhbF_1_asn_Epi:0.388791):0.284448,Bacicereu_3.YP_083312.1.dhbF_1_leu_Epi:0.377375):0.370212):0.274654,(((((Pseufluor.YP_261190.1.m_2_val_leu_ile_abu_iva_Epi:0.112587,Pseufluor.YP_261190.1.m_1_ala_Epi:0.233033):0.161322,Pseuaerug.NP_251092.1.m_1_ser_Epi:0.341321):0.099316,((((Pseusyrin.NP_791972.1.m_1_asp_Epi:0.063905,Pseusyrin_2.YP_274154.1.m_1_asp_Epi:0.051095):0.080809,(Pseusyrin.NP_791970.1.m_1_asp_Epi:0.05053,Pseusyrin_2.YP_274152.1.m_1_asp_Epi:0.024892):0.171813):0.187712,Pseuputid.NP_746337.1.m_1_asp_Epi:0.390221):0.063434,Pseuaerug.NP_251092.1.m_3_ser_Epi:0.309105):0.016225):0.07218,((((Pseusyrin.NP_791957.1.pvsA_2_dhb_sal_Epi:0.077519,Pseusyrin_2.YP_274139.1.m_2_dhb_sal_Epi:0.017322):0.176664,Pseufluor.YP_261281.1.m_2_dhb_sal_Epi:0.169094):0.043585,Pseuaerug.NP_251114.1.m_2_dhb_sal_Epi:0.283777):0.018341,Pseuputid.NP_746359.1.m_2_dhb_sal_Epi:0.357117):0.120993):0.149996,(Bacicereu_2.NP_832218.1.m_2_gln_Epi:0.302943,Bacicereu_2.NP_832214.1.m_1_thr_Epi:0.388222):0.45586):0.058621):0.031654,(Burkpseud.YP_108378.1.m_2_asp_Epi:0.648515,Agrotumef.NP_534179.1.m_2_ala_Epi:0.708684):0.341452):0.09416):0.437238):0.240555):0.174072,((Pseusp.Q84BQ6.arfA_1_leu_starter:0.273716,(Pseusyrin.NP_792633.1.m_1_leu_starter:0.237485,Pseufluor.YP_259252.1.m_1_leu_starter:0.37619):0.027803):0.620809,((Erwicarot.YP_049593.1.m_1_gln_starter:0.67019,(Pseusyrin.NP_794446.1.m_1_leu_starter:0.51745,(Burkpseud.YP_111642.1.m_1_ser_starter:0.007738,Burkmalle.YP_106219.1.m_1_ser_starter:0.0):0.84309):0.112754):0.176516,Pseuaerug.NP_252017.1.m_1_ser_starter:1.041194):0.142399):0.079899):0.10929,Photlumin.NP_930752.1.m_1_lys_starter:1.394226):0.217276,((((Strprist.Q54959.snbC_1_thr_starter:0.657443,(Mycoavium.NP_960354.1.m_1_gly_ala_starter:0.118646,Mycoavium.NP_960176.1.pstA_1_phe_starter:0.438813):0.829589):0.097969,(Burkpseud.YP_111273.1.m_1_thr_starter:0.049366,Burkmalle.YP_105775.1.dhbF_1_thr_starter:0.02987):0.629437):0.087878,(Photlumin.NP_929146.1.m_1_thr_starter:0.729838,((((Baciliche.YP_093405.1.dhbF_1_gly_starter:0.026752,Baciliche.YP_080976.1.dhbF_1_gly_starter:0.003292):0.279309,(((Bacithuri.YP_036474.1.entF_1_gly_starter:0.00975,Bacianthr.NP_844754.1.dhbF_1_gly_starter:0.010835):0.026199,Bacicereu.NP_978712.1.dhbF_1_gly_starter:0.049898):0.367353,Bacisubti.NP_391076.2.dhbF_1_gly_starter:0.167127):0.054545):0.196819,Streaverm.NP_821778.1.nrps6_1_dhpg_dpg_hpg_starter:0.567916):0.082612,(Strchrys.O68487.acmB_1_thr_starter:0.420631,Strecoeli.NP_627443.1.m_1_ser_starter:0.724787):0.066181):0.087006):0.042273):0.039981,(((((Nocafarci.YP_119006.1.m_1_tyr_starter:0.471595,Nocafarci.YP_117314.1.m_1_orn_lys_arg_starter:0.214169):0.163148,Nocafarci.YP_121249.1.m_1_aad_starter:0.347562):0.075189,Nocafarci.YP_119328.1.m_1_ser_starter:0.613416):0.057126,Nocafarci.YP_121279.1.m_1_ser_starter:0.270608):0.452881,(Coryjeike.YP_251606.1.dhbF_1_glu_starter:0.875317,Therfusca.YP_289923.1.m_1_asp_asn_starter:0.407686):0.103141):0.157862):0.126379):0.030449,(Erwicarot.YP_048598.1.entF_1_tyr_bht_starter:0.886935,Oceaiheye.NP_691879.1.dhbF_1_gly_starter:0.754928):0.220645):0.548631,Chroviola.NP_901903.1.cbsF_1_asp_asn_starter:0.533507):0.416549,Eschcoli.NP_415118.1.entF_1_ser_starter:0.047292):0.233099,Salmenter.NP_455165.1.entF_1_ser_starter:0.002569,Salmtyphi.NP_459580.1.entF_1_ser_starter:0.0);
[6] tree 'imported6'=(((((((((((((((((((Photprofu.YP_129881.1.m_1_cys_cyc:0.682408,Photlumin.NP_929572.1.m_1_cys_cyc:0.303084):0.107992,(((Yerspseud.YP_070124.1.irp2_1_cys_cyc:0.002812,Yerspesti.NP_405472.1.irp2_1_cys_cyc:0.020221):5.51E-4,Eschcoli_4.NP_754316.1.m_1_cys_cyc:0.008348):0.402219,Pseusyrin.NP_792411.1.m_1_cys_cyc:0.302532):0.110854):0.132045,(Pseuaerug.NP_252916.1.pchE_1_cys_cyc:0.38956,Burkpseud.YP_110607.1.pchE_1_cys_cyc:0.256675):0.5319):0.150864,Pseufluor.YP_260596.1.pchE_1_cys_cyc:0.474609):0.13115,(Vibrchole.NP_231840.1.m_1_thr_cyc:0.82619,((Strecoeli.NP_631721.1.m_1_cys_cyc:0.444175,Nocafarci.YP_116977.1.nbtF_1_cys_cyc:0.361922):0.11007,((Mycotuber.NP_216899.1.mbtB_1_ser-thr_cyc:0.008483,(Mycobovis.NP_856053.1.mbtB_1_ser-thr_cyc:0.0,Mycotuber_2.NP_336932.1.pchE_1_ser-thr_cyc:0.0):0.008737):0.189375,Mycoavium.NP_961111.1.mbtB_1_cys_cyc:0.202911):0.234927):0.118208):0.12785):0.113288,(((Pseuaerug.NP_252915.1.pchF_1_cys_cyc:0.342922,Burkpseud.YP_110608.1.pchF_1_cys_cyc:0.189322):0.509596,Corydipht.NP_940471.1.m_1_cys_cyc:1.952602):0.161383,((((Pseufluor.YP_260595.1.pchF_1_cys_cyc:0.643659,Strecoeli.NP_631722.1.m_1_cys_cyc:0.399529):0.210873,((Agrotumef.NP_534178.1.mtaD_2_ala_TO_cys_cyc:0.47641,Ralssolan.NP_519932.1.m_1_cys_cyc:0.545648):0.085743,Strecoeli.NP_631721.1.m_2_cys_TO_cys_cyc:0.59297):0.115494):0.053188,((((Yerspseud.YP_070123.1.irp1_hyb_cyc:0.0,Yerspesti.NP_405471.1.irp1_hyb_cyc:0.0):0.260578,Photprofu.YP_129880.1.m_1_hyb_cyc:0.716683):0.296294,(Yerspseud.YP_071787.1.m_1_cys_cyc:0.048225,Yerspesti.NP_404402.1.m_1_cys_cyc:0.006692):0.79343):0.096518,((((Photprofu.YP_129881.1.m__cys_TO_cyc:0.685967,Pseusyrin.NP_792411.1.m__cys_TO_cyc:0.463163):0.087122,((Yerspseud.YP_070124.1.irp2__cys_TO_cyc:0.05213,Yerspesti.NP_405472.1.irp2__cys_TO_cyc:0.009345):0.535761,Photlumin.NP_929572.1.m__cys_TO_cyc:0.322558):0.119989):0.13255,(Yerspseud.YP_071788.1.m_3_hyb_cyc:0.079502,Yerspesti.NP_404404.1.m__cys_TO_cyc:0.014528):0.720684):0.09831,((Eschcoli_4.NP_754351.1.m_2_gly_TO_cys_cyc:0.591031,Pseusyrin_2.YP_273984.1.m_3_pro_TO_cys_cyc:0.419628):0.111159,(Eschcoli.NP_754350.1.m_2_hyb_cyc:0.509939,Nostsp.NP_486685.1.m_2_ala_TO_cys_cyc:0.403247):0.108622):0.16494):0.082055):0.03):0.046909,(Strecoeli.NP_630518.1.m_1_cys_cyc:1.210996,Photprofu.YP_129880.1.m_2_hyb_cyc:1.291843):0.169047):0.098951):0.060401):0.132426,(Yerspseud.YP_071788.1.m_2_hyb_cyc:0.165662,Yerspesti.NP_404404.1.m_1_cys_cyc:0.0):0.772485):0.288178,Corydipht.NP_940471.1.m__cys_TO_cyc:1.141384):0.343964,((Burkpseud.YP_108378.1.m_2_asp_Epi:0.657711,Agrotumef.NP_534179.1.m_2_ala_Epi:0.860537):0.241694,((((((Pseusyrin.NP_791972.1.m_1_asp_Epi:0.029856,Pseusyrin_2.YP_274154.1.m_1_asp_Epi:0.103933):0.126276,(Pseusyrin.NP_791970.1.m_1_asp_Epi:0.027879,Pseusyrin_2.YP_274152.1.m_1_asp_Epi:0.079025):0.126532):0.20849,((((Pseufluor.YP_261190.1.m_2_val_leu_ile_abu_iva_Epi:0.21001,Pseufluor.YP_261190.1.m_1_ala_Epi:0.22398):0.062599,Pseuaerug.NP_251092.1.m_1_ser_Epi:0.458387):0.04839,Pseuaerug.NP_251092.1.m_3_ser_Epi:0.242482):0.048931,Pseuputid.NP_746337.1.m_1_asp_Epi:0.397755):0.061861):0.124644,(Pseufluor.YP_261281.1.m_2_dhb_sal_Epi:0.178619,((Pseusyrin.NP_791957.1.pvsA_2_dhb_sal_Epi:0.125946,Pseusyrin_2.YP_274139.1.m_2_dhb_sal_Epi:0.024506):0.21677,(Pseuputid.NP_746359.1.m_2_dhb_sal_Epi:0.342756,Pseuaerug.NP_251114.1.m_2_dhb_sal_Epi:0.333329):0.042574):0.025506):0.102855):0.221004,((((Bacisubti.NP_389713.1.ppsD_3_tyr_Epi:0.563526,Bacisubti.NP_389714.1.ppsC_2_val_Epi:0.324991):0.173078,((((Baciliche.YP_090052.1.m_3_leu_Epi:0.111624,Baciliche.YP_077640.1.lchAA_3_leu_Epi:0.032778):0.195424,(((Baciliche.YP_090053.1.m_3_leu_Epi:0.100148,Baciliche.YP_077641.1.lchAB_3_leu_Epi:0.022712):0.314833,Bacisubti.NP_388231.1.srfAB_3_leu_Epi:0.258293):0.211613,Bacisubti.NP_388230.1.srfAA_3_leu_Epi:0.309832):0.07186):0.134317,Bacisubti.NP_389716.1.ppsA_2_ORN_Epi:0.626385):0.207005,Bacisubti.NP_389715.1.ppsB_2_thr_Epi:0.295281):0.17345):0.162862,(Bacicereu_3.YP_083312.1.dhbF_1_leu_Epi:0.628644,(Bacicereu_3.YP_083311.1.dhbF_1_NA_Epi:0.670564,Bacicereu_3.YP_083310.1.dhbF_1_asn_Epi:0.446439):0.347914):0.296971):0.227665,(Bacicereu_2.NP_832218.1.m_2_gln_Epi:0.327618,Bacicereu_2.NP_832214.1.m_1_thr_Epi:0.411402):0.365896):0.129108):0.04885,(((((((Actteich.Q70AZ9.m_2_tyr_teico_tcp9_Epi:0.095398,(Amyorien.O52819.m_2_bht_vanco_cepA_Epi:0.143016,Amybalhi.Q939Z1.m_2_bht_balhi_bpsA_Epi:0.05818):0.195934):0.078302,(Strtoyoc.Q8KLL3.m_2_tyr_glyco_staA_Epi:0.185334,Nonsp.Q7WZ66.m_2_tyr_glyco_dbv25_Epi:0.271615):0.094):0.098811,(((Amyorien.O52820.m_1_hpg_vanco_cepB_Epi:0.135146,Amybalhi.Q939Z0.m_1_hpg_balhi_bpsB_Epi:0.029382):0.102415,(Actteich.Q70AZ7.m_1_hpg_teico_tcp11_Epi:0.125306,Strtoyoc.Q8KLL5.m_1_hpg_glyco_staC_Epi:0.153984):0.085825):0.041522,Nonsp.Q7WZ74.m_1_hpg_glyco_dbv17_Epi:0.104084):0.258009):0.110849,((Strlaven.Q93N87.m_1_hpg_glyco_compl_3_Epi:0.199204,(Strlaven.Q93N87.m_2_hpg_glyco_compl_3_Epi:0.279996,(Actteich.Q70AZ7.m_2_hpg_teico_tcp11_Epi:0.038088,(((Amyorien.O52820.m_2_hpg_vanco_cepB_Epi:0.042496,Amybalhi.Q939Z0.m_2_hpg_balhi_bpsB_Epi:0.13577):0.070435,Nonsp.Q7WZ74.m_2_hpg_glyco_dbv17_Epi:0.044268):0.097121,Strtoyoc.Q8KLL5.m_2_hpg_glyco_staC_Epi:0.117701):0.038046):0.163043):0.065851):0.035565,Strlaven.Q93N89.m_2_trp_glyco_compl_1_Epi:0.373534):0.03875):0.149019,Therfusca.YP_289923.1.m_1_asp_asn_Epi:0.638983):0.088011,(((((Mycobovis.NP_856049.1.mbtF_1_lys_Epi:0.002745,(Mycotuber_2.NP_336928.1.m_1_lys_Epi:0.0,Mycotuber.NP_216895.1.mbtF_1_lys_Epi:0.0):0.0):1.096218,Nocafarci.YP_116976.1.nbtE_1_lys_Epi:0.607348):0.296537,Strchrys.O68487.acmB_2_val_Epi:0.253404):0.0445,(Strprist.Q54959.snbC_2_abu_Epi:0.437921,(Strecoeli.NP_627443.1.m_3_trp_Epi:0.215589,(Strecoeli.NP_627443.1.m_6_hpg_Epi:0.428232,Strecoeli.NP_627444.1.m_3_asn_Epi:0.339376):0.038998):0.200694):0.156814):0.03664,((((Strecoeli.NP_624809.1.cch_1_orn_Epi:0.674995,(Mycoavium.NP_960176.1.pstA_1_phe_Epi:0.262332,(Mycsmegm.Q9RLP6.m_2_thr_lipid_mps_Epi:0.230305,((Mycsmegm.Q9RLP6.m_3_ala_lipid_mps_Epi:0.169092,Mycsmegm.Q9RLP6.m_1_phe_lipid_mps_Epi:0.157863):0.080685,Mycoavium.NP_960354.1.m_1_gly_ala_Epi:0.275078):0.099136):0.101302):0.289862):0.117563,Mycsmegm.O87314.m_1_orn_sidero_fxbC_Epi:0.421998):0.137577,(Strecoeli.NP_624809.1.cch_2_thr_Epi:0.85166,Mycsmegm.O87314.m_2_thr_sidero_fxbC_Epi:0.406117):0.280405):0.056634,((Nocafarci.YP_121249.1.m_6_val_leu_ile_abu_iva_Epi:0.275542,Nocafarci.YP_117314.1.m_1_orn_lys_arg_Epi:0.444028):0.10258,((Nocafarci.YP_121249.1.m_12_ser_Epi:0.465215,Nocafarci.YP_119006.1.m_1_tyr_Epi:0.541822):0.190932,Nocafarci.YP_117314.1.m_3_phe_trp_phg_tyr_bht_Epi:0.291989):0.092065):0.117642):0.08367):0.032712):0.16337,(Erwichrys.Q8VUE5.cbsF_1_Epi:0.388566,Chroviola.NP_901903.1.cbsF_1_asp_asn_Epi:0.473216):0.607051):0.523564):0.049921):0.672178):0.343356,Photlumin.NP_928235.1.m__gly_ala_val_leu_ile_abu_iva_TO__LcL:1.481151):0.059311,((((((((((Baciliche.YP_090053.1.m_1_val_DcL:0.001331,Baciliche.YP_077641.1.lchAB_1_val_DcL:0.003704):0.16738,Bacisubti.NP_388231.1.srfAB_1_val_DcL:0.277958):0.448831,(Brevbrevi.P0C064.m_1_pro_DcL:0.417164,((Bacisubti.NP_389712.1.ppsE_1_ile_DcL:0.346728,Bacisubti.NP_389715.1.ppsB_1_tyr_DcL:0.394368):0.061774,(Bacisubti.NP_389713.1.ppsD_1_pro_DcL:0.317021,Bacisubti.NP_389714.1.ppsC_1_glu_DcL:0.364441):0.071421):0.050715):0.066066):0.063973,((Baciliche.YP_090054.1.m_1_ile_DcL:0.0,Baciliche.YP_077642.1.lchAC_1_ile_DcL:0.005291):0.168835,Bacisubti.NP_388233.1.srfAC_1_leu_DcL:0.22833):0.269029):0.113004,((Bacicereu_3.YP_083312.1.dhbF_2_leu_TO_NA_DCL:0.564193,Bacicereu_3.YP_083310.1.dhbF_2_asn_TO_lys_DCL:0.699187):0.139963,Bacicereu_3.YP_083311.1.dhbF_2_NA_TO_trp_DCL:0.48078):0.376383):0.372814,(((((((Strecoeli.NP_624809.1.cch1_3_thr_TO_orn_DCL:0.760495,Mycsmegm.O87314.m_3_orn_sidero_fxbC_DcL:0.520463):0.163234,(Strecoeli.NP_624809.1.cch1_2_orn_TO_thr_DCL:0.540535,Mycsmegm.O87314.m_2_thr_sidero_fxbC_DcL:0.562482):0.247959):0.122345,(Therfusca.YP_289922.1.m_1_ser:0.609161,(Nocafarci.YP_116976.1.nbtE_1_lys:0.397027,(((Mycobovis.NP_856049.1.mbtF_1_lys:0.0,Mycotuber_2.NP_336928.1.m_1_lys:0.0):0.01223,Mycotuber.NP_216895.1.mbtF_1_lys:0.035518):0.347623,Mycoavium.NP_961105.1.mbtF_1_lys:0.165413):0.130102):0.176272):0.094045):0.029043,((((Strprist.O07944.snbDE_1_pro_DcL:0.483218,Therfusca.YP_289921.1.m_1_orn:0.546724):0.126059,(((Nocafarci.YP_119006.1.m_2_tyr_TO_tyr_bht_DCL:0.396702,Nocafarci.YP_117314.1.m_2_orn_lys_arg_TO_gly_ala_val_leu_ile_abu_iva_DCL:0.317688):0.018069,Nocafarci.YP_119006.1.m_3_tyr_bht_TO_gly_ala_val_leu_ile_abu_iva:0.407867):0.186142,(Therfusca.YP_289923.1.m_2_asp_asn_TO_gly_DCL:0.605573,((Nocafarci.YP_121249.1.m__ser_TO__DCL:0.303302,Nocafarci.YP_121249.1.m_7_val_leu_ile_abu_iva_TO_ser_DCL:0.276268):0.187918,Nocafarci.YP_116929.1.m_5_ser_TO_pro_DCL:0.372917):0.107058):0.066892):0.128386):0.031575,((Strtoyoc.Q8KLL5.m_1_hpg_glyco_staC_DcL:0.217101,(Strlaven.Q93N87.m_1_hpg_glyco_comC_DcL:0.228476,(Strtoyoc.Q8KLL4.m_1_dhpg_glyco_staB_DcL:0.31313,Strlaven.Q93N88.m_1_hpg_glyco_comB_DcL:0.283195):0.119429):0.07054):0.154257,((Strecoeli.NP_627444.1.m_1_asp_DcL:0.102138,Strecoeli.NP_627443.1.m_4_trp_TO_asp_DCL:0.27129):0.236241,Strchrys.Q9L8H4.acmC_1_pro_DcL:0.467271):0.059351):0.052794):0.044132,Strecoeli.NP_733597.1.m_1_3-me-glu_DcL:0.562869):0.049289):0.060712,(Mycoavium.NP_960354.1.m_2_gly_ala_TO_val_leu_ile_abu_iva_DCL:0.382993,Mycoavium.NP_960176.1.pstA_2_phe_TO_arg_DCL:0.341151):0.30517):0.107649,((Erwicarot.YP_049592.1.m_2_thr_TO_TYR_dual:0.422922,(Photlumin.NP_930752.1.m_2_lys_TO_NA_dual:0.662983,((Erwicarot.YP_049592.1.m_6_val_leu_ile_abu_iva_TO_ser_dual:0.205789,((((Erwicarot.YP_049593.1.m_7_ser_TO_gly_dual:0.109244,Erwicarot.YP_049592.1.m_4_ser_TO_tyr_bht_dual:0.153989):0.029903,(Erwicarot.YP_049593.1.m_4_ser_TO_gly_ala_val_leu_ile_abu_iva_dual:0.204607,Erwicarot.YP_049592.1.m_5_tyr_bht_TO_val_leu_ile_abu_iva_dual:0.133314):0.152951):0.05131,(Erwicarot.YP_049593.1.m_2_gln_TO_asn_dual:0.347537,Erwicarot.YP_049592.1.m_3_TYR_TO_ser_dual:0.373053):0.059755):0.018841,Erwicarot.YP_049593.1.m_5_gly_ala_val_leu_ile_abu_iva_TO_glu_dual:0.211694):0.047773):0.191067,(((((Chroviola.NP_902472.1.m_3_val_TO_ile_dual:0.041264,Chroviola.NP_902472.1.m_1_thr_dual:0.007186):0.013125,(Chroviola.NP_902473.1.m_3_ser_TO_val_dual:0.070517,Chroviola.NP_902472.1.m_2_thr_TO_val_dual:0.018071):0.011332):0.05261,Chroviola.NP_902473.1.m_2_dab_TO_ser_dual:0.086475):0.191052,((((Photlumin.NP_929905.1.m_13_thr_TO_trp_dual:0.152278,((Photlumin.NP_930489.1.m_4_phe_TO_trp_dual:0.089225,Photlumin.NP_930489.1.m_5_trp_TO_trp_dual:0.121649):0.060311,(Photlumin.NP_930355.1.m_4_val_leu_ile_abu_iva_TO_val_dual:0.103413,((Photlumin.NP_930362.1.m_3_lys_TO_lys_dual:0.11776,(Photlumin.NP_929905.1.m_15_val_TO_val_dual:0.050856,Photlumin.NP_929905.1.m_6_bht_TO_trp_dual:0.077178):0.035481):0.017674,Photlumin.NP_930489.1.m_2_val_TO_trp_dual:0.098044):0.028092):0.00994):0.029256):0.058481,((Photlumin.NP_929905.1.m_11_trp_TO_val_dual:0.07701,(Photlumin.NP_929905.1.m_4_trp_TO_val_dual:0.037193,((Photlumin.NP_929905.1.m_9_thr_TO_val_dual:0.071655,Photlumin.NP_929905.1.m_8_val_TO_thr_dual:0.083724):0.035044,Photlumin.NP_929905.1.m_2_trp_TO_ala_dual:0.093175):0.029337):0.070266):0.053051,((Photlumin.NP_930355.1.m_5_val_TO_NA_dual:0.09145,Photlumin.NP_930355.1.m_3_val_TO_val_leu_ile_abu_iva_dual:0.038307):0.02968,(Photlumin.NP_930362.1.m_2_orn_lys_arg_TO_lys_dual:0.05072,Photlumin.NP_930355.1.m_2_lys_TO_val_dual:0.152913):0.084059):0.030567):0.017228):0.182473,Bradjapon.NP_768748.1.m_3_ser_TO_phe_dual:0.265322):0.23748,((((Burkmalle.YP_106219.1.m__ser_TO__dual:0.002574,(Burkpseud.YP_111641.1.m_1_glu_gln_dual:0.005625,Burkpseud.YP_111642.1.m_2_ser_TO_glu_dual:0.042502):0.002986):0.109017,Burkpseud.YP_111640.1.m_1_thr_dual:0.063612):0.10014,(Burkpseud.YP_111640.1.m_4_glu_TO_gly_dual:0.00174,Burkmalle.YP_106216.1.m_2_glu_TO_gly_dual:0.057149):0.221043):0.06268,Burkpseud.YP_111641.1.m_3_thr_TO_leu_dual:0.300172):0.154896):0.026374):0.040313,(((Pseufluor.YP_259253.1.m_2_thr_TO_ile_dual:0.283463,Pseusyrin.NP_794446.1.m_3_ser_TO_asp_asn_glu_gln_aad_dual:0.302026):0.03291,((Pseusyrin.NP_792634.1.m_5_leu_TO_leu_dual:0.311709,Pseusyrin.NP_792634.1.m_3_thr_TO_val_dual:0.158156):0.337017,(((Pseusyrin.NP_792633.1.m_3_leu_TO_gln_dual:0.453717,Pseufluor.YP_259253.1.m_4_leu_TO_ser_dual:0.16781):0.17549,((Pseufluor.YP_259253.1.m_1_thr_dual:0.243137,Pseufluor.YP_259254.1.m_4_ser_TO_val_dual:0.181442):0.027265,Ralssolan.NP_522203.1.RSp0642_1_val_dual:0.273284):0.016208):0.033851,((Pseufluor.YP_259253.1.m_3_ile_TO_leu_dual:0.242229,(Pseusyrin.NP_792634.1.m_1_leu_dual:0.445533,Pseufluor.YP_259254.1.m_1_leu_dual:0.08049):0.117202):0.12175,Pseusyrin.NP_792633.1.m_2_leu_TO_leu_dual:0.351131):0.057384):0.026632):0.033256):0.021683,(Pseufluor.YP_259252.1.m_2_leu_TO_asp_dual:0.290082,Ralssolan.NP_522203.1.RSp0642_3_ser_TO_gly_dual:0.392471):0.187307):0.120469):0.142644):0.177066):0.021981):0.224683,Photlumin.NP_930751.1.m_3_orn_TO_pro_dual:0.645816):0.749142):0.075466,((((Burkpseud.YP_111203.1.m_1_CYS:0.615732,Burkpseud.YP_108824.1.m_2_gly_ala_TO_dhpg_dpg_hpg_DCL:0.655748):0.226909,((Pseuputid.NP_746336.1.ppsD_3_ser_TO_val_leu_ile_abu_iva_DcL:0.39748,((((Pseusyrin_2.YP_274154.1.m_2_asp_TO_ser_DCL:0.015107,Pseusyrin.NP_791972.1.m_2_asp_TO_ser_DCL:0.055674):0.070713,(Pseusyrin_2.YP_274152.1.m_2_asp_TO_thr_DCL:0.031671,Pseusyrin.NP_791970.1.m_2_asp_TO_thr_DCL:0.025924):0.093617):0.293004,(Pseuaerug.NP_251092.1.m_4_ser_TO_dhb_sal_DCL:0.287545,Pseuaerug.NP_251092.1.m_2_ser_TO_dhb_sal_DCL:0.347652):0.116507):0.059794,((Pseufluor.YP_261192.1.m_3_val_leu_ile_abu_iva_TO_asp_asn_DCL:0.111396,Pseufluor.YP_261190.1.m_3_val_leu_ile_abu_iva_TO_asp_asn_DCL:0.110544):0.108155,Pseufluor.YP_261190.1.m_2_ala_TO_val_leu_ile_abu_iva_DCL:0.035954):0.135805):0.103475):0.097008,Burkpseud.YP_108378.1.m_3_asp_TO_ser_DCL:0.786722):0.099169):0.053142,((((((Pseuaerug.NP_251114.1.m_3_dhb_sal_TO_dhpg_dpg_hpg_DCL:0.121608,Pseufluor.YP_261281.1.m_3_dhb_sal_TO_dhpg_dpg_hpg_DCL:0.077258):0.030271,(Pseusyrin_2.YP_274139.1.m_3_dhb_sal_TO_dhpg_dpg_hpg_DCL:0.058139,Pseusyrin.NP_791957.1.pvsA_3_dhb_sal_TO_dhpg_dpg_hpg_DCL:0.006726):0.056813):0.087789,Pseuputid.NP_746359.1.m_3_dhb_sal_TO_dhpg_dpg_hpg_DCL:0.166265):0.27064,Pseuputid.NP_746337.1.m_2_asp_TO_dhpg_dpg_hpg_DCL:0.46683):0.329649,Strecoeli.NP_630517.1.m__val_leu_ile_abu_iva_TO_:0.726425):0.038793,((Nostsp.NP_486688.1.m_1_ser:0.384826,Nostsp.NP_486687.1.m_1_gly:0.552447):0.125953,((Bacicereu_2.NP_832218.1.m_3_gln_TO_gln_DCL:0.232788,Bacicereu_2.NP_832215.1.m_1_gly_ala:0.322884):0.392579,Nostsp.NP_486683.1.m_1_ser:0.393292):0.102766):0.16667):0.086635):0.030467,Methcapsu.YP_114319.1.m_1_tyr_bht:0.549857):0.084317):0.030233):0.269493,(Stremutan.NP_721708.1.m__pro_TO__LcL:0.911091,Stremutan.NP_721706.1.bacD_1_gly_LcL:1.244628):0.669896):0.040837,Chroviola.NP_902473.1.m_1_dab_LcL:1.66356):0.076359,((((Streaverm.NP_824374.1.nrps1-2__leu_TO__LcL:1.094824,((Bacisubti.NP_388230.1.srfAA_3_leu_TO_leu_LcL:0.192033,(Baciliche.YP_090052.1.m_3_leu_TO_leu_LcL:0.008869,Baciliche.YP_077640.1.lchAA_3_leu_TO_leu_LcL:0.0):0.207934):0.142887,(((Bacisubti.NP_389714.1.ppsC_2_glu_TO_val_LcL:0.034632,(Bacisubti.NP_389713.1.ppsD_3_glu_TO_tyr_LcL:0.077856,Bacisubti.NP_389716.1.ppsA_2_glu_TO_ORN_LcL:0.013438):0.005389):0.163334,Bacisubti.NP_389713.1.ppsD_2_pro_TO_glu_LcL:0.364241):0.067228,Bacisubti.NP_389715.1.ppsB_2_tyr_TO_thr_LcL:0.620812):0.130919):0.016115):0.061747,(((Brevbrevi.P0C064.m_4_ORN_TO_LEU_LcL:0.221635,(Brevbrevi.P0C064.m_3_val_TO_ORN_LcL:0.111604,Brevbrevi.P0C064.m_2_pro_TO_val_LcL:0.205027):0.074283):0.153809,((Bacisubti.NP_388231.1.srfAB_3_asp_TO_leu_LcL:0.258078,(Baciliche.YP_090053.1.m_3_asp_TO_leu_LcL:0.0,Baciliche.YP_077641.1.lchAB_3_asp_TO_leu_LcL:0.0):0.422064):0.248777,(Bacisubti.NP_388231.1.srfAB_2_val_TO_asp_LcL:0.358438,(Baciliche.YP_090053.1.m_2_val_TO_asp_LcL:0.0,Baciliche.YP_077641.1.lchAB_2_val_TO_asp_LcL:0.0):0.26204):0.196782):0.113678):3.0E-6,(Bacisubti.NP_388230.1.srfAA_2_glu_TO_leu_LcL:0.412866,(Baciliche.YP_090052.1.m_2_gln_TO_leu_LcL:0.001755,Baciliche.YP_077640.1.lchAA_2_gln_TO_leu_LcL:0.010477):0.134182):0.286053):0.043418):0.202651,((Lactplant.NP_784351.1.npsA_2_dhb_sal_TO_NA_LcL:0.74901,(Stremutan.NP_721707.1.bacA2_2_val_TO_cys_LcL:1.325039,((Stapepide_2.NP_763798.1.m_2_val_TO_phe_trp_phg_tyr_bht_LcL:0.0,Stapepide.YP_189887.1.m_2_val_TO_phe_trp_phg_tyr_bht_LcL:0.0):0.127588,(((Stapaureu_5.YP_042276.1.m_2_val_TO_phe_trp_phg_tyr_bht_LcL:0.0,Stapaureu_3.YP_185063.1.m_2_val_TO_phe_trp_phg_tyr_bht_LcL:0.0):0.0,Stapaureu_4.YP_039645.1.m_2_val_TO_phe_trp_phg_tyr_bht_LcL:0.011562):0.00287,(Stapaureu_2.NP_370703.1.m_2_val_TO_phe_trp_phg_tyr_bht_LcL:0.0,Stapaureu.NP_373416.1.m_2_val_TO_phe_trp_phg_tyr_bht_LcL:0.0):0.0):0.251877):0.416608):0.376567):0.24673,(Bacicereu_3.YP_083311.1.dhbF_1_NA_LcL:0.416299,Bacicereu_3.YP_083310.1.dhbF_1_asn_LcL:0.690234):0.539141):0.101332):0.303292,((((Agrotumef.NP_534179.1.m_2_gly_TO_ala_LcL:0.634003,Agrotumef.NP_534171.1.m_1_bht_LcL:0.854804):0.251474,(Burkpseud.YP_111203.1.m__CYS_TO__LcL:0.64265,(Streaverm.NP_824820.1.nrps2-2_2_gln_TO_asn_LcL:0.459024,Streaverm.NP_824819.1.nrps2-1_1_thr_LcL:0.420851):0.188767):0.030851):0.045291,((((((Agrotumef.NP_534178.1.mtaD_1_ala_LcL:0.812114,Pseusyrin_2.YP_273985.1.m_1_val_leu_ile_abu_iva_LcL:0.464916):0.03135,(((((Pseusyrin_2.YP_273984.1.m_2_arg_TO_pro_LcL:0.54599,Pseusyrin_3.O85168.syr.m_7_thr_LcL:0.350594):0.043667,(Pseusyrin.NP_794446.1.m_4_asp_asn_glu_gln_aad_TO_ser_LcL:0.433159,(((((Pseusyrin_3.O85168.syr.m_6_phe_LcL:0.197957,(Pseusyrin.NP_794446.1.m_2_leu_TO_ser_LcL:0.262741,(Ralssolan.NP_522203.1.RSp0642_4_gly_TO_ala_LcL:0.034961,(Ralssolan.NP_522203.1.RSp0642_5_ala_TO_ala-b_LcL:0.116154,Ralssolan.NP_522203.1.RSp0642_2_val_TO_ser_LcL:0.062544):0.04261):0.190147):0.100026):0.023996,((((Pseusp.Q84BQ4.arfC_5_ile_TO_asp_LcL:0.121562,Pseusp.Q84BQ4.arfC_4_ile_TO_ile_LcL:0.08953):0.025618,Pseusp.Q84BQ4.arfC_2_leu_TO_ser_LcL:0.05228):0.074239,Pseufluor.YP_259254.1.m_3_leu_TO_ser_LcL:0.105597):0.055308,Pseufluor.YP_259254.1.m_2_leu_TO_leu_LcL:0.211704):0.17009):0.024789,Pseusyrin_3.O85168.syr.m_5_arg_LcL:0.172073):0.077478,(((Pseusyrin.NP_792634.1.m_4_val_TO_leu_LcL:0.277774,Pseusyrin.NP_792634.1.m_2_leu_TO_thr_LcL:0.326856):0.145394,(Burkpseud.YP_111642.1.m_3_glu_TO_ser_LcL:0.037813,(((Burkpseud.YP_111640.1.m_2_thr_TO_thr_LcL:0.002744,Burkpseud.YP_111641.1.m_2_glu_gln_TO_thr_LcL:0.005591):0.011245,Burkpseud.YP_111641.1.m_4_leu_TO_dab_LcL:0.0):0.022586,Burkpseud.YP_111640.1.m_3_thr_TO_glu_LcL:0.003513):0.080483):0.365955):0.07414,(Burkpseud.YP_111640.1.m_5_gly_TO_ile_LcL:0.002966,Burkmalle.YP_106216.1.m_3_gly_TO_ile_LcL:0.002374):0.34816):0.030398):0.040154,((Photlumin.NP_930489.1.m_3_trp_TO_phe_LcL:0.187803,((((Photlumin.NP_929905.1.m_14_trp_TO_val_LcL:0.05788,Photlumin.NP_929905.1.m_5_val_TO_bht_LcL:0.056276):0.024828,Photlumin.NP_929905.1.m_10_val_TO_trp_LcL:0.04114):0.009567,(Photlumin.NP_929905.1.m_12_val_TO_thr_LcL:0.054001,Photlumin.NP_929905.1.m_3_ala_TO_trp_LcL:0.067479):0.020029):0.066747,Photlumin.NP_929905.1.m_7_trp_TO_val_LcL:0.101041):0.067148):0.140392,Bradjapon.NP_768748.1.m_2_pro_TO_ser_LcL:0.179056):0.117204):0.045362):0.047495):0.038249,((Erwicarot.YP_049593.1.m_6_glu_TO_ser_LcL:0.05089,Erwicarot.YP_049593.1.m_3_asn_TO_ser_LcL:0.197766):0.095174,Erwicarot.YP_049592.1.m_1_thr_LcL:0.157868):0.168442):0.21112,(Pseusyrin.NP_794272.1.m_3_pro_TO_ser_LcL:0.337696,Pseusyrin.NP_794272.1.m_2_gly_TO_pro_LcL:0.186268):0.284637):0.079064,((((Nostsp.NP_486684.1.m_2_gly_TO_ala_LcL:0.465979,(((Bacicereu_2.NP_832218.1.m_2_val_leu_ile_abu_iva_TO_gln_LcL:0.23619,Bacicereu_2.NP_832215.1.m_2_gly_ala_TO_ala_LcL:0.228644):0.425288,Nostsp.NP_486682.1.m_1_bht_LcL:0.239174):0.046078,Nostsp.NP_486685.1.m_1_ala_LcL:0.502033):0.06319):0.036614,(Nostsp.Q9RAH2.m_1_leu_LcL:0.348948,Nostsp.NP_486684.1.m_1_gly_LcL:0.330435):0.069825):0.015652,(((((Nostsp.Q9RAH4.m_4_pro_TO_leu_LcL:0.122309,Nostsp.Q9RAH4.m_3_ser_TO_pro_LcL:0.156062):0.068737,Nostsp.Q9RAH4.m_2_ile_TO_ser_LcL:0.092656):0.013458,((Nostsp.Q9RAH2.m_3_gly_TO_asn_LcL:0.009868,Nostsp.Q9RAH1.m_2_TYR_TO_pro_LcL:0.053185):0.018197,Nostsp.Q9RAH2.m_2_leu_TO_gly_LcL:0.049732):0.022845):0.053972,Nostsp.Q9RAH1.m_1_TYR_LcL:0.085198):0.18473,Nostsp.NP_486688.1.m_2_ser_TO_val_LcL:0.439516):0.023446):0.087376,Pseusyrin.NP_794272.1.m_1_gly_LcL:0.652192):0.040679):0.073633):0.03898,((Burkpseud.YP_108312.1.m_5_orn_lys_arg_TO_dhpg_dpg_hpg_LcL:0.583178,Eschcoli_4.NP_754351.1.m_1_gly_LcL:0.894575):0.275481,(((Oceaiheye.NP_691879.1.dhbF_2_gly_TO_thr_LcL:0.892529,((((Nocafarci.YP_119328.1.m_3_leu_TO_val_leu_ile_abu_iva_LcL:0.311232,Nocafarci.YP_119328.1.m_2_ser_TO_leu_LcL:0.387049):0.150075,(((Nocafarci.YP_121279.1.m_3_tyr_bht_TO_ser_LcL:0.358565,(Nocafarci.YP_121278.1.m_7_aad_TO_val_LcL:0.290941,Nocafarci.YP_121278.1.m_6_ser_TO_aad_LcL:0.270113):0.048952):0.046072,Nocafarci.YP_121279.1.m_2_ser_TO_tyr_bht_LcL:0.402771):0.092242,(((Nocafarci.YP_121278.1.m_5_NA_TO_ser_LcL:0.331864,Nocafarci.YP_117314.1.m_3_gly_ala_val_leu_ile_abu_iva_TO_phe_trp_phg_tyr_bht_LcL:0.25644):0.084659,(((((((Nocafarci.YP_121249.1.m_11_NA_TO_aad_LcL:0.209724,Nocafarci.YP_121249.1.m_3_gln_TO_ser_LcL:0.360527):0.114043,(Nocafarci.YP_116928.1.m_2_val_leu_ile_abu_iva_TO_ser_LcL:0.061807,Nocafarci.YP_116927.1.m_2_dhpg_dpg_hpg_TO_ser_LcL:0.086642):0.151629):0.065616,(Nocafarci.YP_121249.1.m_2_aad_TO_gln_LcL:0.320977,((Nocafarci.YP_121249.1.m_12_aad_TO_ser_LcL:0.105704,Nocafarci.YP_121249.1.m_10_ser_TO_NA_LcL:0.153015):0.066587,Nocafarci.YP_116929.1.m_4_gly_ala_val_leu_ile_abu_iva_TO_ser_LcL:0.304974):0.072629):0.05075):0.046016,((Nocafarci.YP_121278.1.m_4_ser_TO_NA_LcL:0.361671,Nocafarci.YP_116928.1.m_3_ser_TO_NA_LcL:0.210746):0.079546,(Nocafarci.YP_116929.1.m_3_ser_TO_gly_ala_val_leu_ile_abu_iva_LcL:0.209705,Nocafarci.YP_116926.1.m__aad_TO__LcL:0.183206):0.176331):0.052787):0.049482,((Nocafarci.YP_119006.1.m_5_leu_TO_NA_LcL:0.216529,Nocafarci.YP_119006.1.m_4_gly_ala_val_leu_ile_abu_iva_TO_leu_LcL:0.236165):0.159645,(Nocafarci.YP_121249.1.m_6_thr_TO_val_leu_ile_abu_iva_LcL:0.180731,Nocafarci.YP_121249.1.m_4_ser_TO_ser_LcL:0.383776):0.074596):0.038016):0.030871,((Nocafarci.YP_121278.1.m_8_val_TO_gly_ala_LcL:0.197867,(Nocafarci.YP_121279.1.m__gly_ala_TO__LcL:0.358046,Nocafarci.YP_121278.1.m_3_aad_TO_ser_LcL:0.387142):0.120312):0.009956,((Nocafarci.YP_116929.1.m_2_val_leu_ile_abu_iva_TO_ser_LcL:0.258039,Nocafarci.YP_121249.1.m_5_ser_TO_thr_LcL:0.296942):0.053205,((Nocafarci.YP_116926.1.m_2_pro_pip_TO_aad_LcL:0.257863,Nocafarci.YP_121249.1.m_8_ser_TO_thr_LcL:0.274542):0.041448,Nocafarci.YP_121249.1.m_9_thr_TO_ser_LcL:0.287964):0.017326):0.056836):0.052097):0.021013,(Nocafarci.YP_121279.1.m_5_thr_TO_gly_ala_LcL:0.345025,(Nocafarci.YP_121279.1.m_4_ser_TO_thr_LcL:0.307197,Nocafarci.YP_121278.1.m_2_ser_TO_aad_LcL:0.289184):0.031287):0.022156):0.036808):0.031268,Nocafarci.YP_119328.1.m_4_val_leu_ile_abu_iva_TO_leu_LcL:0.505048):0.02771):0.039605):0.07206,((((((Mycobovis.NP_853772.1.nrp_2_NA_TO_phe_LcL:0.0,Mycotuber.NP_214615.1.nrp_2_NA_TO_phe_LcL:0.0):0.0,Mycotuber_2.NP_334518.1.m_2_NA_TO_phe_LcL:0.0):0.124965,Mycoavium.NP_960354.1.m_4_gly_ala_TO_gly_ala_val_leu_ile_abu_iva_LcL:0.168835):0.0455,(Mycoavium.NP_960804.1.m_1_gly_ala_LcL:0.137791,Mycoavium.NP_960354.1.m_3_val_leu_ile_abu_iva_TO_gly_ala_LcL:0.16189):0.027265):0.038693,Mycoavium.NP_960354.1.m_5_gly_ala_val_leu_ile_abu_iva_TO_gly_ala_val_leu_ile_abu_iva_LcL:0.114195):0.057332,Mycoavium.NP_960176.1.pstA_3_arg_TO_thr_LcL:0.115455):0.242518):0.020974,((((Strprist.O07944.snbDE_4_phg_LcL:0.233626,(Strprist.O07944.snbDE_3_pip_LcL:0.202124,Strprist.O07944.snbDE_2_phe_LcL:0.178538):0.056208):0.022033,(((Strchrys.O68487.acmB_2_val_LcL:0.079517,Strchrys.Q9L8H4.acmC_3_val_LcL:0.018102):0.025137,Strchrys.Q9L8H4.acmC_2_gly_LcL:0.081399):0.168843,(((((Bacianthr_3.YP_019016.1.dhbF_2_gly_TO_thr_LcL:0.0,(Bacianthr_2.YP_028469.1.m_2_gly_TO_thr_LcL:0.0,Bacianthr.NP_844754.1.dhbF_2_gly_TO_thr_LcL:0.0):0.0):0.002697,Bacicereu_3.YP_083722.1.entF_2_gly_TO_thr_LcL:0.0):0.02161,Bacicereu.NP_978712.1.dhbF_2_gly_TO_thr_LcL:0.011234):0.020972,Bacithuri.YP_036474.1.entF_2_gly_TO_thr_LcL:0.032678):0.305428,((Baciliche.YP_093405.1.dhbF_2_gly_TO_thr_LcL:0.0,Baciliche.YP_080976.1.dhbF_2_gly_TO_thr_LcL:0.0):0.340266,Bacisubti.NP_391076.2.dhbF_2_gly_TO_thr_LcL:0.121956):0.091872):0.162375):0.055874):0.023162,Strprist.Q54959.snbC_2_abu_LcL:0.443933):0.054242,(((Strecoeli.NP_627444.1.m_3_gly_TO_asn_LcL:0.182009,Strecoeli.NP_627443.1.m_2_ser_TO_thr_LcL:0.340145):0.036134,(((Strecoeli.NP_733597.1.m_2_3-me-glu_TO_trp_LcL:0.153548,Strecoeli.NP_627444.1.m_2_asp_TO_gly_LCL:0.132601):0.081553,Strecoeli.NP_627443.1.m_5_asp_TO_asp_LcL:0.183558):0.064494,Strecoeli.NP_627443.1.m_6_asp_TO_hpg_LCL:0.21994):0.058262):0.043623,Strecoeli.NP_627443.1.m_3_thr_TO_trp_LcL:0.316825):0.042519):0.044308):0.03659):0.021847,((Nocafarci.YP_116975.1.nbtD__hpg_TO__LcL:0.470001,(((Mycobovis.NP_856050.1.mbtE__lys_TO__LcL:0.0,Mycotuber_2.NP_336929.1.m__lys_TO__LcL:0.0):0.0,Mycotuber.NP_216896.1.mbtE__lys_TO__LcL:0.016564):0.210142,Mycoavium.NP_961107.1.mbtE__lys_TO__LcL:0.310196):0.392858):0.164097,Therfusca.YP_289923.1.m_3_gly_TO_gly_LcL:0.606099):0.099953):0.26194,(Burkpseud.YP_108312.1.m_4_leu_TO_orn_lys_arg_LcL:0.714743,Burkpseud.YP_108312.1.m_3_leu_TO_leu_LcL:0.749909):0.187288):0.071971):0.106881):0.046324,(((Pseufluor.YP_261192.1.m_2_asp_TO_val_leu_ile_abu_iva_LcL:0.461365,Pseuputid.NP_746338.1.m_2_asp_TO_asp_asn_LcL:0.451263):0.135956,(((Pseuaerug.NP_251092.1.m_3_dhb_sal_TO_ser_LcL:0.369804,(((Pseusyrin_2.YP_274154.1.m_1_asp_LcL:0.0,Pseusyrin.NP_791972.1.m_1_asp_LcL:0.082263):0.249666,Pseuputid.NP_746337.1.m_1_asp_LcL:0.257997):0.211759,(Pseusyrin_2.YP_274152.1.m_1_asp_LcL:0.016266,Pseusyrin.NP_791970.1.m_1_asp_LcL:0.10156):0.418755):0.159543):0.0546,((Pseuputid.NP_746359.1.m_1__TO_glu_LcL:0.256194,((((Pseusyrin_2.YP_274139.1.m_1__TO_glu_LcL:0.065056,Pseusyrin.NP_791957.1.pvsA_1__TO_glu_LcL:0.075711):0.116445,Pseufluor.YP_261281.1.m_1__TO_glu_LcL:0.098):0.080205,Pseuaerug.NP_251114.1.m_1__TO_glu_LcL:0.309936):0.069557,(Burkpseud.YP_108377.1.m_1_val_leu_ile_abu_iva_LcL:0.002663,Burkmalle.YP_102862.1.m_1_val_leu_ile_abu_iva_LcL:0.0):0.730414):0.080733):0.200096,(Pseuputid.NP_746336.1.ppsD_2_gly_TO_ser_LcL:0.330455,((((Pseusyrin_2.YP_274153.1.m_2_thr_TO_ser_LcL:0.004847,Pseusyrin.NP_791971.1.m_2_thr_TO_ser_LcL:0.03768):0.339894,(Pseusyrin_2.YP_274153.1.m_1_thr_LcL:0.023655,Pseusyrin.NP_791971.1.m_1_thr_LcL:0.033467):0.213591):0.144924,Pseuputid.NP_746336.1.ppsD_1_gly_LcL:0.501613):0.054967,((Pseufluor.YP_261190.1.m_1_ala_LcL:0.414096,(Pseuaerug.NP_251090.1.m_1_dhb_sal_LcL:0.266955,(Pseuaerug.NP_251089.1.pvdD_2_thr_TO_thr_LcL:0.217344,Pseuaerug.NP_251089.1.pvdD_1_thr_LcL:0.165392):0.139222):0.07726):0.025366,(Pseufluor.YP_261191.1.m_2_thr_TO_ala_LcL:0.295826,Pseufluor.YP_261191.1.m_1_thr_LcL:0.230038):0.064758):0.076336):0.083342):0.045335):0.035436):0.100346,((Pseusyrin_2.YP_274151.1.m_1_val_leu_ile_abu_iva_LcL:0.03203,Pseusyrin.NP_791969.1.m_1_val_leu_ile_abu_iva_LcL:0.042117):0.332613,((Pseufluor.YP_261192.1.m_1_asp_LcL:0.292509,Pseuaerug.NP_251092.1.m_1_ser_LcL:0.365059):0.024665,Pseuputid.NP_746338.1.m_1_asp_LcL:0.337381):0.030417):0.115688):0.038111):0.067663,((((Pseusyrin_2.YP_274139.1.m_2_glu_TO_dhb_sal_LcL:0.01148,Pseusyrin.NP_791957.1.pvsA_2_glu_TO_dhb_sal_LcL:0.05489):0.118256,Pseufluor.YP_261281.1.m_2_glu_TO_dhb_sal_LcL:0.064373):0.055045,Pseuaerug.NP_251114.1.m_2_glu_TO_dhb_sal_LcL:0.092279):0.037881,Pseuputid.NP_746359.1.m_2_glu_TO_dhb_sal_LcL:0.124384):0.414744):0.07896):0.025042,((Photlumin.NP_928234.1.m_1_gly_ala_val_leu_ile_abu_iva_LcL:0.083783,(Photlumin.NP_928235.1.m_1_gly_ala_val_leu_ile_abu_iva_LcL:0.198749,Photlumin.NP_928233.1.m_1_gly_ala_val_leu_ile_abu_iva_LcL:0.113046):0.050877):0.548517,(Photlumin.NP_930752.1.m_3_NA_TO_ala_LcL:0.619983,((Photlumin.NP_930749.1.m_2_pro_pip_TO_ser_thr_ser-thr_dht_dhpg_dpg_hpg_LcL:0.46399,(Photlumin.NP_930750.1.m_1_phe_trp_phg_tyr_bht_LcL:0.606686,Photlumin.NP_930749.1.m_1_pro_pip_LcL:0.776753):0.215309):0.142393,(Photlumin.NP_930751.1.m_2_gly_TO_orn_LcL:0.075207,Photlumin.NP_930751.1.m_1_gly_LcL:0.054485):0.53451):0.105641):0.200518):0.095389):0.065371,(Pseusyrin.NP_794271.1.m_2_dhb_sal_TO_ser_LcL:0.790922,((Burkpseud.YP_108378.1.m_2_dhb_sal_TO_asp_LcL:0.812059,(Agrotumef.NP_534166.1.m_1_gly_LcL:0.739738,Ralssolan.NP_522981.1.RSp1422_1_val_LcL:0.916716):0.139529):0.130832,(((Nocafarci.YP_116975.1.nbtD_1_hpg_LcL:0.400326,(((Mycobovis.NP_856050.1.mbtE_1_lys_LcL:0.0,Mycotuber_2.NP_336929.1.m_1_lys_LcL:0.0):0.041331,Mycotuber.NP_216896.1.mbtE_1_lys_LcL:0.053785):0.410845,Mycoavium.NP_961107.1.mbtE_1_lys_LcL:0.208859):0.302713):0.252794,Burkpseud.YP_108377.1.m__val_leu_ile_abu_iva_TO__LcL:1.006262):0.177267,Streaverm.NP_824335.1.nrps3-3_1_NA_LcL:0.617001):0.149063):0.064019):0.091894):0.057502):0.104019,((Burkpseud.YP_108824.1.m_1_gly_ala_LcL:0.954309,(Lactplant.NP_784351.1.npsA_3_NA_TO_pro_LcL:0.590076,(Lactplant.NP_784351.1.npsA_4_pro_TO_ser_LcL:0.485805,Lactplant.NP_784351.1.npsA__gly_TO__LcL:1.124026):0.098878):0.471099):0.21369,(Photprofu.YP_133477.1.m_1_NA_LcL:0.153545,Erwicarot.YP_048600.1.m_1_NA_LcL:0.189644):0.991245):0.084759):0.054471):0.04334):0.040445,Burkpseud.YP_108312.1.m_6_dhpg_dpg_hpg_TO_glu_gln_LcL:1.200914):0.064431):0.05388,Stremutan.NP_721709.1.bacA1_2_leu_TO_ser_LcL:1.538126):0.038828,Eschcoli_4.NP_754347.1.m_1_asn_starter:1.574436):0.350629,(((Baciliche.YP_077640.1.lchAA_1_gln_starter:0.007299,Baciliche.YP_090052.1.m_1_gln_starter:0.012746):0.250388,Bacisubti.NP_388230.1.srfAA_1_glu_starter:0.464184):0.414333,Bacisubti.NP_389716.1.ppsA_1_glu_starter:0.630053):0.52496):0.065367,((((((Chroviola.NP_901903.1.cbsF_1_asp_asn_starter:0.575391,((Salmenter.NP_455165.1.entF_1_ser_starter:0.0,Salmtyphi.NP_459580.1.entF_1_ser_starter:0.005579):0.226429,Eschcoli.NP_415118.1.entF_1_ser_starter:0.07327):0.568522):0.488249,Erwicarot.YP_048598.1.entF_1_tyr_bht_starter:0.800228):0.05741,((((((Strecoeli.NP_627443.1.m_1_ser_starter:0.59726,((((Nocafarci.YP_121279.1.m_1_ser_starter:0.243591,((Nocafarci.YP_119006.1.m_1_tyr_starter:0.524929,Nocafarci.YP_117314.1.m_1_orn_lys_arg_starter:0.233584):0.109137,Nocafarci.YP_121249.1.m_1_aad_starter:0.407114):0.082435):0.096288,Nocafarci.YP_119328.1.m_1_ser_starter:0.474643):0.400332,(Burkpseud.YP_111273.1.m_1_thr_starter:0.035722,Burkmalle.YP_105775.1.dhbF_1_thr_starter:0.026891):0.63613):0.05699,Photlumin.NP_929146.1.m_1_thr_starter:0.65954):0.066934):0.039757,(Strprist.Q54959.snbC_1_thr_starter:0.531992,Strchrys.O68487.acmB_1_thr_starter:0.361002):0.092137):0.094744,(Therfusca.YP_289923.1.m_1_asp_asn_starter:0.445954,Coryjeike.YP_251606.1.dhbF_1_glu_starter:1.188057):0.159231):0.064666,Streaverm.NP_821778.1.nrps6_1_dhpg_dpg_hpg_starter:0.425055):0.074572,((Bacisubti.NP_391076.2.dhbF_1_gly_starter:0.267435,((Bacithuri.YP_036474.1.entF_1_gly_starter:0.003567,Bacianthr.NP_844754.1.dhbF_1_gly_starter:0.016668):0.041736,Bacicereu.NP_978712.1.dhbF_1_gly_starter:0.049637):0.426158):0.067113,(Baciliche.YP_093405.1.dhbF_1_gly_starter:0.007721,Baciliche.YP_080976.1.dhbF_1_gly_starter:0.0):0.213003):0.265253):0.139176,Oceaiheye.NP_691879.1.dhbF_1_gly_starter:0.945742):0.020209):0.107576,(Mycoavium.NP_960354.1.m_1_gly_ala_starter:0.131332,Mycoavium.NP_960176.1.pstA_1_phe_starter:0.348139):1.217551):0.126923,Pseuaerug.NP_252017.1.m_1_ser_starter:0.905487):0.124301,Photlumin.NP_930752.1.m_1_lys_starter:1.688146):0.087546):0.205052,(Pseufluor.YP_259252.1.m_1_leu_starter:0.282079,(Pseusyrin.NP_792633.1.m_1_leu_starter:0.286386,Pseusp.Q84BQ6.arfA_1_leu_starter:0.347273):0.028004):0.42597):0.388701,Erwicarot.YP_049593.1.m_1_gln_starter:0.635523):0.161597,Pseusyrin.NP_794446.1.m_1_leu_starter:0.585815):0.803485,Burkpseud.YP_111642.1.m_1_ser_starter:0.002608,Burkmalle.YP_106219.1.m_1_ser_starter:0.0);
[7] tree 'imported7'=((((((((((((((((((((((((((Nocafarci.YP_121278.1.m_5_NA_TO_ser_LcL:0.308664,Nocafarci.YP_121278.1.m_3_aad_TO_ser_LcL:0.391485):0.10108,Nocafarci.YP_121279.1.m__gly_ala_TO__LcL:0.358694):0.039228,(Nocafarci.YP_121249.1.m_9_thr_TO_ser_LcL:0.269858,(Nocafarci.YP_121278.1.m_8_val_TO_gly_ala_LcL:0.200735,Nocafarci.YP_121249.1.m_5_ser_TO_thr_LcL:0.36872):0.05173):0.040931):0.021696,((Nocafarci.YP_121279.1.m_5_thr_TO_gly_ala_LcL:0.234394,(Nocafarci.YP_121278.1.m_2_ser_TO_aad_LcL:0.277329,Nocafarci.YP_121249.1.m_2_aad_TO_gln_LcL:0.289564):0.054245):0.048088,((Nocafarci.YP_121249.1.m_6_thr_TO_val_leu_ile_abu_iva_LcL:0.226733,Nocafarci.YP_121249.1.m_3_gln_TO_ser_LcL:0.364899):0.045816,(Nocafarci.YP_116929.1.m_2_val_leu_ile_abu_iva_TO_ser_LcL:0.182003,Nocafarci.YP_116926.1.m_2_pro_pip_TO_aad_LcL:0.243474):0.093366):0.043175):0.038139):0.022619,((Nocafarci.YP_116929.1.m_3_ser_TO_gly_ala_val_leu_ile_abu_iva_LcL:0.165198,Nocafarci.YP_116926.1.m__aad_TO__LcL:0.174871):0.16641,(Nocafarci.YP_121278.1.m_7_aad_TO_val_LcL:0.396841,(Nocafarci.YP_121278.1.m_4_ser_TO_NA_LcL:0.308201,Nocafarci.YP_116928.1.m_3_ser_TO_NA_LcL:0.26201):0.100072):0.049821):0.029011):0.041461,(((Nocafarci.YP_119328.1.m_4_val_leu_ile_abu_iva_TO_leu_LcL:0.52404,Nocafarci.YP_117314.1.m_3_gly_ala_val_leu_ile_abu_iva_TO_phe_trp_phg_tyr_bht_LcL:0.298847):0.106361,((Nocafarci.YP_121249.1.m_11_NA_TO_aad_LcL:0.267888,(Nocafarci.YP_116928.1.m_2_val_leu_ile_abu_iva_TO_ser_LcL:0.032718,Nocafarci.YP_116927.1.m_2_dhpg_dpg_hpg_TO_ser_LcL:0.090378):0.160451):0.070187,(Nocafarci.YP_119006.1.m_4_gly_ala_val_leu_ile_abu_iva_TO_leu_LcL:0.240464,Nocafarci.YP_119006.1.m_5_leu_TO_NA_LcL:0.335579):0.139481):0.035195):0.064441,(((Nocafarci.YP_121249.1.m_12_aad_TO_ser_LcL:0.097336,Nocafarci.YP_116929.1.m_4_gly_ala_val_leu_ile_abu_iva_TO_ser_LcL:0.322313):0.06187,Nocafarci.YP_121249.1.m_10_ser_TO_NA_LcL:0.105105):0.116723,(Nocafarci.YP_121278.1.m_6_ser_TO_aad_LcL:0.33409,(Nocafarci.YP_121249.1.m_8_ser_TO_thr_LcL:0.220078,Nocafarci.YP_121249.1.m_4_ser_TO_ser_LcL:0.322656):0.045028):0.040345):0.029852):0.014809):0.041599,((Nocafarci.YP_121279.1.m_4_ser_TO_thr_LcL:0.272721,Nocafarci.YP_121279.1.m_2_ser_TO_tyr_bht_LcL:0.438529):0.109095,((Nocafarci.YP_121279.1.m_3_tyr_bht_TO_ser_LcL:0.283315,Nocafarci.YP_119328.1.m_3_leu_TO_val_leu_ile_abu_iva_LcL:0.401593):0.114318,Nocafarci.YP_119328.1.m_2_ser_TO_leu_LcL:0.352702):0.024594):0.049261):0.038215,Ralssolan.NP_522981.1.RSp1422_1_val_LcL:1.193842):0.096638,((((Strprist.Q54959.snbC_2_abu_LcL:0.583604,((Strprist.O07944.snbDE_4_phg_LcL:0.269464,Strprist.O07944.snbDE_2_phe_LcL:0.169178):0.036198,Strprist.O07944.snbDE_3_pip_LcL:0.256413):0.035838):0.079837,((Bacisubti.NP_391076.2.dhbF_2_gly_TO_thr_LcL:0.110317,((Baciliche.YP_093405.1.dhbF_2_gly_TO_thr_LcL:0.0,Baciliche.YP_080976.1.dhbF_2_gly_TO_thr_LcL:0.0):0.233099,(Bacithuri.YP_036474.1.entF_2_gly_TO_thr_LcL:0.010847,((((Bacianthr_3.YP_019016.1.dhbF_2_gly_TO_thr_LcL:0.0,Bacianthr.NP_844754.1.dhbF_2_gly_TO_thr_LcL:0.0):0.0,Bacianthr_2.YP_028469.1.m_2_gly_TO_thr_LcL:0.0):0.008763,Bacicereu_3.YP_083722.1.entF_2_gly_TO_thr_LcL:0.0):0.036699,Bacicereu.NP_978712.1.dhbF_2_gly_TO_thr_LcL:0.034172):0.035625):0.383862):0.149425):0.153093,(((Strchrys.Q9L8H4.acmC_2_gly_LcL:0.118965,Strchrys.Q9L8H4.acmC_3_val_LcL:0.029792):0.012956,Strchrys.O68487.acmB_2_val_LcL:0.076864):0.242744,Oceaiheye.NP_691879.1.dhbF_2_gly_TO_thr_LcL:0.777493):0.086127):0.029188):0.057603,((Strecoeli.NP_627443.1.m_3_thr_TO_trp_LcL:0.240332,Strecoeli.NP_627443.1.m_2_ser_TO_thr_LcL:0.425332):0.073448,(Therfusca.YP_289923.1.m_3_gly_TO_gly_LcL:0.798952,((((Strecoeli.NP_733597.1.m_2_3-me-glu_TO_trp_LcL:0.190912,Strecoeli.NP_627444.1.m_2_asp_TO_gly_LCL:0.065395):0.034044,Strecoeli.NP_627443.1.m_5_asp_TO_asp_LcL:0.214094):0.054391,Strecoeli.NP_627443.1.m_6_asp_TO_hpg_LCL:0.282538):0.061488,Strecoeli.NP_627444.1.m_3_gly_TO_asn_LcL:0.20275):0.040326):0.07746):0.055485):0.053476,(((Mycoavium.NP_960354.1.m_5_gly_ala_val_leu_ile_abu_iva_TO_gly_ala_val_leu_ile_abu_iva_LcL:0.154814,(Mycoavium.NP_960804.1.m_1_gly_ala_LcL:0.1812,((Mycobovis.NP_853772.1.nrp_2_NA_TO_phe_LcL:0.0,Mycotuber.NP_214615.1.nrp_2_NA_TO_phe_LcL:0.0):0.0,Mycotuber_2.NP_334518.1.m_2_NA_TO_phe_LcL:0.0):0.18107):0.059532):0.027811,(Mycoavium.NP_960354.1.m_4_gly_ala_TO_gly_ala_val_leu_ile_abu_iva_LcL:0.174334,Mycoavium.NP_960176.1.pstA_3_arg_TO_thr_LcL:0.194162):0.027372):0.061444,Mycoavium.NP_960354.1.m_3_val_leu_ile_abu_iva_TO_gly_ala_LcL:0.158833):0.361652):0.0815):0.076959,(Nocafarci.YP_116975.1.nbtD__hpg_TO__LcL:0.630277,(((Mycobovis.NP_856050.1.mbtE__lys_TO__LcL:0.0,Mycotuber_2.NP_336929.1.m__lys_TO__LcL:0.0):0.0,Mycotuber.NP_216896.1.mbtE__lys_TO__LcL:0.012468):0.4021,Mycoavium.NP_961107.1.mbtE__lys_TO__LcL:0.167152):0.372841):0.327441):0.182777,Burkpseud.YP_108824.1.m_1_gly_ala_LcL:1.184739):0.058116,(Agrotumef.NP_534166.1.m_1_gly_LcL:0.995784,Streaverm.NP_824335.1.nrps3-3_1_NA_LcL:0.497732):0.159648):0.081674,Burkpseud.YP_108377.1.m__val_leu_ile_abu_iva_TO__LcL:1.094053):0.074514,(((((((Pseusyrin_2.YP_274139.1.m_2_glu_TO_dhb_sal_LcL:0.011381,Pseusyrin.NP_791957.1.pvsA_2_glu_TO_dhb_sal_LcL:0.036532):0.085872,Pseufluor.YP_261281.1.m_2_glu_TO_dhb_sal_LcL:0.048869):0.033042,Pseuaerug.NP_251114.1.m_2_glu_TO_dhb_sal_LcL:0.11262):0.076693,Pseuputid.NP_746359.1.m_2_glu_TO_dhb_sal_LcL:0.086782):0.492268,(((((Pseusyrin_2.YP_274154.1.m_1_asp_LcL:0.038702,Pseusyrin.NP_791972.1.m_1_asp_LcL:0.053363):0.201551,Pseuputid.NP_746337.1.m_1_asp_LcL:0.359277):0.254808,(Pseusyrin_2.YP_274152.1.m_1_asp_LcL:0.070756,Pseusyrin.NP_791970.1.m_1_asp_LcL:0.038791):0.38636):0.172377,(Pseufluor.YP_261192.1.m_2_asp_TO_val_leu_ile_abu_iva_LcL:0.373683,Pseuputid.NP_746338.1.m_2_asp_TO_asp_asn_LcL:0.573811):0.183127):0.093483,((((Pseuputid.NP_746336.1.ppsD_2_gly_TO_ser_LcL:0.368238,Pseuputid.NP_746336.1.ppsD_1_gly_LcL:0.373319):0.112809,((Pseufluor.YP_261191.1.m_1_thr_LcL:0.234561,Pseufluor.YP_261190.1.m_1_ala_LcL:0.287476):0.07034,((Pseufluor.YP_261191.1.m_2_thr_TO_ala_LcL:0.283652,(Pseuaerug.NP_251090.1.m_1_dhb_sal_LcL:0.182391,(Pseuaerug.NP_251089.1.pvdD_2_thr_TO_thr_LcL:0.120209,Pseuaerug.NP_251089.1.pvdD_1_thr_LcL:0.172702):0.065242):0.058651):0.05578,((Pseusyrin_2.YP_274153.1.m_2_thr_TO_ser_LcL:0.028469,Pseusyrin.NP_791971.1.m_2_thr_TO_ser_LcL:0.023936):0.23652,(Pseusyrin_2.YP_274153.1.m_1_thr_LcL:0.040484,Pseusyrin.NP_791971.1.m_1_thr_LcL:0.033006):0.208197):0.171965):0.048208):0.067066):0.064117,((((Pseusyrin_2.YP_274139.1.m_1__TO_glu_LcL:0.054305,Pseusyrin.NP_791957.1.pvsA_1__TO_glu_LcL:0.027431):0.141552,Pseufluor.YP_261281.1.m_1__TO_glu_LcL:0.133708):0.100586,Pseuaerug.NP_251114.1.m_1__TO_glu_LcL:0.309646):0.109568,Pseuputid.NP_746359.1.m_1__TO_glu_LcL:0.256552):0.347572):0.003447,((((Pseusyrin_2.YP_274151.1.m_1_val_leu_ile_abu_iva_LcL:0.027275,Pseusyrin.NP_791969.1.m_1_val_leu_ile_abu_iva_LcL:0.024924):0.365214,Pseuputid.NP_746338.1.m_1_asp_LcL:0.255357):0.069478,(Pseufluor.YP_261192.1.m_1_asp_LcL:0.327457,Pseuaerug.NP_251092.1.m_1_ser_LcL:0.306971):0.0599):0.091781,Pseuaerug.NP_251092.1.m_3_dhb_sal_TO_ser_LcL:0.388946):0.097596):0.050603):0.075221):0.075186,((Burkpseud.YP_108378.1.m_2_dhb_sal_TO_asp_LcL:0.645576,(Burkpseud.YP_108377.1.m_1_val_leu_ile_abu_iva_LcL:0.009501,Burkmalle.YP_102862.1.m_1_val_leu_ile_abu_iva_LcL:0.0):0.388678):0.311573,((Nocafarci.YP_116975.1.nbtD_1_hpg_LcL:0.357134,(((Mycobovis.NP_856050.1.mbtE_1_lys_LcL:0.0,Mycotuber_2.NP_336929.1.m_1_lys_LcL:0.0):0.032229,Mycotuber.NP_216896.1.mbtE_1_lys_LcL:0.029912):0.306957,Mycoavium.NP_961107.1.mbtE_1_lys_LcL:0.29226):0.325851):0.555973,Burkpseud.YP_108312.1.m_5_orn_lys_arg_TO_dhpg_dpg_hpg_LcL:0.575128):0.159165):0.011018):0.078295,((Eschcoli_4.NP_754351.1.m_1_gly_LcL:0.974176,Agrotumef.NP_534178.1.mtaD_1_ala_LcL:0.645265):0.112586,((Burkpseud.YP_108312.1.m_4_leu_TO_orn_lys_arg_LcL:0.855759,Burkpseud.YP_108312.1.m_3_leu_TO_leu_LcL:0.794021):0.199935,Agrotumef.NP_534171.1.m_1_bht_LcL:0.993126):0.167263):0.09741):0.026062):0.062871,(((((Photlumin.NP_930489.1.m_3_trp_TO_phe_LcL:0.276255,(((Photlumin.NP_929905.1.m_12_val_TO_thr_LcL:0.141469,Photlumin.NP_929905.1.m_3_ala_TO_trp_LcL:0.060065):0.022446,((Photlumin.NP_929905.1.m_14_trp_TO_val_LcL:0.063684,Photlumin.NP_929905.1.m_5_val_TO_bht_LcL:0.062179):0.025677,Photlumin.NP_929905.1.m_10_val_TO_trp_LcL:0.054675):0.020128):0.051886,Photlumin.NP_929905.1.m_7_trp_TO_val_LcL:0.124047):0.057346):0.156139,Bradjapon.NP_768748.1.m_2_pro_TO_ser_LcL:0.26275):0.087953,(Pseusyrin_2.YP_273984.1.m_2_arg_TO_pro_LcL:0.420572,(Pseusyrin.NP_794446.1.m_4_asp_asn_glu_gln_aad_TO_ser_LcL:0.387497,((Erwicarot.YP_049593.1.m_6_glu_TO_ser_LcL:0.081172,Erwicarot.YP_049593.1.m_3_asn_TO_ser_LcL:0.21719):0.067825,Erwicarot.YP_049592.1.m_1_thr_LcL:0.213264):0.162484):0.113089):0.051355):0.050711,(((Pseusyrin.NP_792634.1.m_4_val_TO_leu_LcL:0.363301,Pseusyrin.NP_792634.1.m_2_leu_TO_thr_LcL:0.35059):0.078293,(Pseusyrin_3.O85168.syr.m_7_thr_LcL:0.450644,(Burkpseud.YP_111640.1.m_5_gly_TO_ile_LcL:0.0,Burkmalle.YP_106216.1.m_3_gly_TO_ile_LcL:0.0):0.376769):0.132253):0.107754,(((Pseusyrin_3.O85168.syr.m_6_phe_LcL:0.27351,Pseusyrin_3.O85168.syr.m_5_arg_LcL:0.189958):0.071483,((Pseusp.Q84BQ4.arfC_2_leu_TO_ser_LcL:0.035286,(Pseusp.Q84BQ4.arfC_4_ile_TO_ile_LcL:0.077551,Pseusp.Q84BQ4.arfC_5_ile_TO_asp_LcL:0.147959):0.040316):0.087361,(Pseufluor.YP_259254.1.m_3_leu_TO_ser_LcL:0.085464,Pseufluor.YP_259254.1.m_2_leu_TO_leu_LcL:0.267811):0.048406):0.138348):0.026439,(Pseusyrin.NP_794446.1.m_2_leu_TO_ser_LcL:0.209114,(Ralssolan.NP_522203.1.RSp0642_4_gly_TO_ala_LcL:0.066169,(Ralssolan.NP_522203.1.RSp0642_5_ala_TO_ala-b_LcL:0.07637,Ralssolan.NP_522203.1.RSp0642_2_val_TO_ser_LcL:0.069443):0.040673):0.27952):0.061734):0.05732):0.040278):0.112407,((Streaverm.NP_824820.1.nrps2-2_2_gln_TO_asn_LcL:0.504758,Streaverm.NP_824819.1.nrps2-1_1_thr_LcL:0.334682):0.285921,((((Burkpseud.YP_111641.1.m_4_leu_TO_dab_LcL:0.003047,Burkpseud.YP_111640.1.m_2_thr_TO_thr_LcL:0.012196):0.0,Burkpseud.YP_111641.1.m_2_glu_gln_TO_thr_LcL:0.01219):0.008201,(Burkpseud.YP_111642.1.m_3_glu_TO_ser_LcL:0.067699,Burkpseud.YP_111640.1.m_3_thr_TO_glu_LcL:0.018669):0.008717):0.429774,Burkpseud.YP_111203.1.m__CYS_TO__LcL:0.544152):0.165426):0.083304):0.094062):0.046278,((((Agrotumef.NP_534179.1.m_2_gly_TO_ala_LcL:0.947674,(Pseusyrin_2.YP_273985.1.m_1_val_leu_ile_abu_iva_LcL:0.397028,Pseusyrin.NP_794271.1.m_2_dhb_sal_TO_ser_LcL:0.917522):0.174473):0.043567,(Pseusyrin.NP_794272.1.m_3_pro_TO_ser_LcL:0.329099,Pseusyrin.NP_794272.1.m_2_gly_TO_pro_LcL:0.322763):0.429621):0.121156,((Nostsp.NP_486685.1.m_1_ala_LcL:0.695278,Nostsp.NP_486682.1.m_1_bht_LcL:0.278702):0.157744,(((Nostsp.NP_486688.1.m_2_ser_TO_val_LcL:0.440406,Nostsp.NP_486684.1.m_2_gly_TO_ala_LcL:0.514838):0.101708,(Nostsp.NP_486684.1.m_1_gly_LcL:0.552134,(((Nostsp.Q9RAH4.m_4_pro_TO_leu_LcL:0.179254,Nostsp.Q9RAH4.m_3_ser_TO_pro_LcL:0.178708):0.028033,(Nostsp.Q9RAH4.m_2_ile_TO_ser_LcL:0.109398,(((Nostsp.Q9RAH2.m_3_gly_TO_asn_LcL:0.028341,Nostsp.Q9RAH1.m_2_TYR_TO_pro_LcL:0.057605):0.036908,Nostsp.Q9RAH2.m_2_leu_TO_gly_LcL:0.069133):0.013907,Nostsp.Q9RAH1.m_1_TYR_LcL:0.143337):0.027326):0.022015):0.206816,Nostsp.Q9RAH2.m_1_leu_LcL:0.458799):0.0338):0.078272):0.047794,((Bacicereu_2.NP_832218.1.m_2_val_leu_ile_abu_iva_TO_gln_LcL:0.332235,Bacicereu_2.NP_832215.1.m_2_gly_ala_TO_ala_LcL:0.277502):0.293068,Pseusyrin.NP_794272.1.m_1_gly_LcL:0.739301):0.072011):0.058887):0.064643):0.040892,(((Photlumin.NP_930751.1.m_2_gly_TO_orn_LcL:0.098534,Photlumin.NP_930751.1.m_1_gly_LcL:0.058298):0.562087,(Photlumin.NP_930752.1.m_3_NA_TO_ala_LcL:0.701429,((Photlumin.NP_930749.1.m_2_pro_pip_TO_ser_thr_ser-thr_dht_dhpg_dpg_hpg_LcL:0.399191,Photlumin.NP_930749.1.m_1_pro_pip_LcL:0.973454):0.107768,Photlumin.NP_930750.1.m_1_phe_trp_phg_tyr_bht_LcL:0.896116):0.153754):0.039389):0.316536,(Photlumin.NP_928235.1.m_1_gly_ala_val_leu_ile_abu_iva_LcL:0.226103,(Photlumin.NP_928234.1.m_1_gly_ala_val_leu_ile_abu_iva_LcL:0.23053,Photlumin.NP_928233.1.m_1_gly_ala_val_leu_ile_abu_iva_LcL:0.1698):0.067505):0.418979):0.09299):0.042332):0.087696,(Photprofu.YP_133477.1.m_1_NA_LcL:0.341423,Erwicarot.YP_048600.1.m_1_NA_LcL:0.15266):0.928111):0.033712,(Chroviola.NP_902473.1.m_1_dab_LcL:1.52928,(Burkpseud.YP_108312.1.m_6_dhpg_dpg_hpg_TO_glu_gln_LcL:1.196593,Photlumin.NP_928235.1.m__gly_ala_val_leu_ile_abu_iva_TO__LcL:1.583101):0.187264):0.216244):0.121204,(((((Stremutan.NP_721706.1.bacD_1_gly_LcL:1.134015,(Stremutan.NP_721707.1.bacA2_2_val_TO_cys_LcL:1.521585,(Stremutan.NP_721709.1.bacA1_2_leu_TO_ser_LcL:1.302478,Stremutan.NP_721708.1.m__pro_TO__LcL:0.890216):0.096747):0.238713):0.166497,(Lactplant.NP_784351.1.npsA_2_dhb_sal_TO_NA_LcL:1.059939,((Stapepide_2.NP_763798.1.m_2_val_TO_phe_trp_phg_tyr_bht_LcL:0.0,Stapepide.YP_189887.1.m_2_val_TO_phe_trp_phg_tyr_bht_LcL:0.0):0.238521,(((Stapaureu_5.YP_042276.1.m_2_val_TO_phe_trp_phg_tyr_bht_LcL:0.0,Stapaureu_3.YP_185063.1.m_2_val_TO_phe_trp_phg_tyr_bht_LcL:0.0):0.003345,(Stapaureu_2.NP_370703.1.m_2_val_TO_phe_trp_phg_tyr_bht_LcL:0.0,Stapaureu.NP_373416.1.m_2_val_TO_phe_trp_phg_tyr_bht_LcL:0.0):0.003338):0.011561,Stapaureu_4.YP_039645.1.m_2_val_TO_phe_trp_phg_tyr_bht_LcL:0.00188):0.198616):0.704354):0.093227):0.105373,(Bacicereu_3.YP_083311.1.dhbF_1_NA_LcL:0.396897,Bacicereu_3.YP_083310.1.dhbF_1_asn_LcL:0.943041):0.34527):0.146859,((((((Bacisubti.NP_388231.1.srfAB_3_asp_TO_leu_LcL:0.334186,(Baciliche.YP_090053.1.m_3_asp_TO_leu_LcL:0.0,Baciliche.YP_077641.1.lchAB_3_asp_TO_leu_LcL:0.006124):0.494069):0.229828,(Bacisubti.NP_388231.1.srfAB_2_val_TO_asp_LcL:0.303955,(Baciliche.YP_090053.1.m_2_val_TO_asp_LcL:0.0,Baciliche.YP_077641.1.lchAB_2_val_TO_asp_LcL:0.0):0.228105):0.203764):0.097319,(Bacisubti.NP_388230.1.srfAA_2_glu_TO_leu_LcL:0.762893,(Baciliche.YP_090052.1.m_2_gln_TO_leu_LcL:0.012962,Baciliche.YP_077640.1.lchAA_2_gln_TO_leu_LcL:0.010284):0.202473):0.318051):0.053362,(Brevbrevi.P0C064.m_4_ORN_TO_LEU_LcL:0.291327,(Brevbrevi.P0C064.m_3_val_TO_ORN_LcL:0.1856,Brevbrevi.P0C064.m_2_pro_TO_val_LcL:0.292487):0.122797):0.089624):0.115637,((Bacisubti.NP_388230.1.srfAA_3_leu_TO_leu_LcL:0.267149,(Baciliche.YP_090052.1.m_3_leu_TO_leu_LcL:0.016764,Baciliche.YP_077640.1.lchAA_3_leu_TO_leu_LcL:0.0):0.267685):0.110361,((Bacisubti.NP_389715.1.ppsB_2_tyr_TO_thr_LcL:0.61166,Bacisubti.NP_389713.1.ppsD_2_pro_TO_glu_LcL:0.230235):0.112508,(Bacisubti.NP_389714.1.ppsC_2_glu_TO_val_LcL:0.015825,(Bacisubti.NP_389713.1.ppsD_3_glu_TO_tyr_LcL:0.074991,Bacisubti.NP_389716.1.ppsA_2_glu_TO_ORN_LcL:0.012361):0.007077):0.260968):0.198641):0.116857):0.089134,Streaverm.NP_824374.1.nrps1-2__leu_TO__LcL:1.540233):0.190474):0.230319,(Lactplant.NP_784351.1.npsA__gly_TO__LcL:1.139352,(Lactplant.NP_784351.1.npsA_4_pro_TO_ser_LcL:0.489809,Lactplant.NP_784351.1.npsA_3_NA_TO_pro_LcL:0.540458):0.054317):0.660325):0.14236):0.224572,((((Mycoavium.NP_960354.1.m_2_gly_ala_TO_val_leu_ile_abu_iva_DCL:0.407136,Mycoavium.NP_960176.1.pstA_2_phe_TO_arg_DCL:0.236906):0.368997,(((((((Mycsmegm.O87314.m_3_orn_sidero_fxbC_DcL:0.673401,Therfusca.YP_289921.1.m_1_orn:0.581395):0.190183,Strprist.O07944.snbDE_1_pro_DcL:0.489227):0.029357,Therfusca.YP_289922.1.m_1_ser:0.742989):0.056513,(((Strecoeli.NP_627444.1.m_1_asp_DcL:0.129904,Strecoeli.NP_627443.1.m_4_trp_TO_asp_DCL:0.241106):0.277227,Strchrys.Q9L8H4.acmC_1_pro_DcL:0.349601):0.020509,((Strtoyoc.Q8KLL4.m_1_dhpg_glyco_staB_DcL:0.372422,Strlaven.Q93N88.m_1_hpg_glyco_comB_DcL:0.337188):0.121728,(Strlaven.Q93N87.m_1_hpg_glyco_comC_DcL:0.208036,Strtoyoc.Q8KLL5.m_1_hpg_glyco_staC_DcL:0.333803):0.062796):0.167586):0.045167):0.05208,(Strecoeli.NP_733597.1.m_1_3-me-glu_DcL:0.31824,(Nocafarci.YP_116976.1.nbtE_1_lys:0.590883,(((Mycobovis.NP_856049.1.mbtF_1_lys:0.0,Mycotuber_2.NP_336928.1.m_1_lys:0.0):0.047708,Mycotuber.NP_216895.1.mbtF_1_lys:0.022243):0.348819,Mycoavium.NP_961105.1.mbtF_1_lys:0.26197):0.123446):0.467352):0.0213):0.090749,(Therfusca.YP_289923.1.m_2_asp_asn_TO_gly_DCL:0.598058,(((Nocafarci.YP_121249.1.m__ser_TO__DCL:0.323274,Nocafarci.YP_121249.1.m_7_val_leu_ile_abu_iva_TO_ser_DCL:0.276378):0.149443,(Nocafarci.YP_119006.1.m_3_tyr_bht_TO_gly_ala_val_leu_ile_abu_iva:0.575541,(Nocafarci.YP_119006.1.m_2_tyr_TO_tyr_bht_DCL:0.327897,Nocafarci.YP_117314.1.m_2_orn_lys_arg_TO_gly_ala_val_leu_ile_abu_iva_DCL:0.325981):0.046427):0.134971):0.045124,Nocafarci.YP_116929.1.m_5_ser_TO_pro_DCL:0.465527):0.102407):0.041441):0.070164,((Strecoeli.NP_624809.1.cch1_3_thr_TO_orn_DCL:1.011457,Strecoeli.NP_624809.1.cch1_2_orn_TO_thr_DCL:0.61983):0.145281,Mycsmegm.O87314.m_2_thr_sidero_fxbC_DcL:0.83801):0.200508):0.025842):0.21056,(Burkpseud.YP_108824.1.m_2_gly_ala_TO_dhpg_dpg_hpg_DCL:1.087864,(Methcapsu.YP_114319.1.m_1_tyr_bht:0.848829,(((((((Pseusyrin_2.YP_274139.1.m_3_dhb_sal_TO_dhpg_dpg_hpg_DCL:0.05378,Pseusyrin.NP_791957.1.pvsA_3_dhb_sal_TO_dhpg_dpg_hpg_DCL:0.001002):0.098964,Pseufluor.YP_261281.1.m_3_dhb_sal_TO_dhpg_dpg_hpg_DCL:0.05154):0.048581,Pseuputid.NP_746359.1.m_3_dhb_sal_TO_dhpg_dpg_hpg_DCL:0.190944):0.055845,Pseuaerug.NP_251114.1.m_3_dhb_sal_TO_dhpg_dpg_hpg_DCL:0.1225):0.244117,Pseuputid.NP_746337.1.m_2_asp_TO_dhpg_dpg_hpg_DCL:0.424647):0.51076,Strecoeli.NP_630517.1.m__val_leu_ile_abu_iva_TO_:0.639989):0.084917,(((((Pseuputid.NP_746336.1.ppsD_3_ser_TO_val_leu_ile_abu_iva_DcL:0.602766,(((Pseuaerug.NP_251092.1.m_4_ser_TO_dhb_sal_DCL:0.230844,Pseuaerug.NP_251092.1.m_2_ser_TO_dhb_sal_DCL:0.415663):0.157214,((Pseufluor.YP_261192.1.m_3_val_leu_ile_abu_iva_TO_asp_asn_DCL:0.196978,Pseufluor.YP_261190.1.m_3_val_leu_ile_abu_iva_TO_asp_asn_DCL:0.102772):0.06018,Pseufluor.YP_261190.1.m_2_ala_TO_val_leu_ile_abu_iva_DCL:0.110524):0.110833):0.090253,((Pseusyrin_2.YP_274154.1.m_2_asp_TO_ser_DCL:0.026957,Pseusyrin.NP_791972.1.m_2_asp_TO_ser_DCL:0.039936):0.059294,(Pseusyrin_2.YP_274152.1.m_2_asp_TO_thr_DCL:0.033369,Pseusyrin.NP_791970.1.m_2_asp_TO_thr_DCL:0.019775):0.166665):0.2714):0.070827):0.044399,Burkpseud.YP_108378.1.m_3_asp_TO_ser_DCL:0.739205):0.136615,Burkpseud.YP_111203.1.m_1_CYS:0.779139):0.214808,((Bacicereu_2.NP_832218.1.m_3_gln_TO_gln_DCL:0.348343,Bacicereu_2.NP_832215.1.m_1_gly_ala:0.312849):0.486658,((Nostsp.NP_486688.1.m_1_ser:0.479393,Nostsp.NP_486687.1.m_1_gly:0.555044):0.04967,Nostsp.NP_486683.1.m_1_ser:0.554575):0.104047):0.119364):0.092819,((((((Baciliche.YP_090054.1.m_1_ile_DcL:0.0,Baciliche.YP_077642.1.lchAC_1_ile_DcL:0.006795):0.21038,Bacisubti.NP_388233.1.srfAC_1_leu_DcL:0.246557):0.430346,(Brevbrevi.P0C064.m_1_pro_DcL:0.423123,((Bacisubti.NP_389715.1.ppsB_1_tyr_DcL:0.491353,(Bacisubti.NP_389713.1.ppsD_1_pro_DcL:0.331712,Bacisubti.NP_389712.1.ppsE_1_ile_DcL:0.433961):0.044402):0.074982,Bacisubti.NP_389714.1.ppsC_1_glu_DcL:0.311182):0.16592):0.108994):0.101391,((Baciliche.YP_090053.1.m_1_val_DcL:0.0,Baciliche.YP_077641.1.lchAB_1_val_DcL:0.00637):0.154879,Bacisubti.NP_388231.1.srfAB_1_val_DcL:0.29755):0.51242):0.157382,((Bacicereu_3.YP_083312.1.dhbF_2_leu_TO_NA_DCL:0.644199,Bacicereu_3.YP_083310.1.dhbF_2_asn_TO_lys_DCL:0.781768):0.137118,Bacicereu_3.YP_083311.1.dhbF_2_NA_TO_trp_DCL:0.545639):0.480786):0.226366,(((Photlumin.NP_930752.1.m_2_lys_TO_NA_dual:0.740224,Erwicarot.YP_049592.1.m_2_thr_TO_TYR_dual:0.485805):0.051776,((((Pseufluor.YP_259253.1.m_2_thr_TO_ile_dual:0.346029,Pseufluor.YP_259252.1.m_2_leu_TO_asp_dual:0.575791):0.081762,((Ralssolan.NP_522203.1.RSp0642_3_ser_TO_gly_dual:0.450772,Pseusyrin.NP_792633.1.m_3_leu_TO_gln_dual:0.502409):0.106427,((((Pseusyrin.NP_792634.1.m_5_leu_TO_leu_dual:0.17361,Pseusyrin.NP_792634.1.m_3_thr_TO_val_dual:0.224662):0.374408,((Pseusyrin.NP_792634.1.m_1_leu_dual:0.375706,Pseufluor.YP_259254.1.m_1_leu_dual:0.074639):0.158718,(Pseusyrin.NP_792633.1.m_2_leu_TO_leu_dual:0.357896,Pseufluor.YP_259253.1.m_3_ile_TO_leu_dual:0.219543):0.06583):0.026165):0.032381,((Pseufluor.YP_259253.1.m_1_thr_dual:0.194868,Pseufluor.YP_259254.1.m_4_ser_TO_val_dual:0.189991):0.031874,(Pseufluor.YP_259253.1.m_4_leu_TO_ser_dual:0.326707,Ralssolan.NP_522203.1.RSp0642_1_val_dual:0.337891):0.033028):0.088239):0.047827,Pseusyrin.NP_794446.1.m_3_ser_TO_asp_asn_glu_gln_aad_dual:0.325125):0.040897):0.042709):0.13011,(((((Photlumin.NP_929905.1.m_9_thr_TO_val_dual:0.067478,((Photlumin.NP_929905.1.m_2_trp_TO_ala_dual:0.09628,(Photlumin.NP_929905.1.m_4_trp_TO_val_dual:0.039596,Photlumin.NP_929905.1.m_11_trp_TO_val_dual:0.141349):0.026127):0.071732,Photlumin.NP_929905.1.m_8_val_TO_thr_dual:0.078014):0.028426):0.084469,((Photlumin.NP_930355.1.m_5_val_TO_NA_dual:0.151918,Photlumin.NP_930355.1.m_3_val_TO_val_leu_ile_abu_iva_dual:0.113916):0.012985,(Photlumin.NP_930362.1.m_2_orn_lys_arg_TO_lys_dual:0.07187,Photlumin.NP_930355.1.m_2_lys_TO_val_dual:0.147035):0.100021):0.035776):0.024049,(Photlumin.NP_930362.1.m_3_lys_TO_lys_dual:0.177186,(((Photlumin.NP_930355.1.m_4_val_leu_ile_abu_iva_TO_val_dual:0.110865,(Photlumin.NP_930489.1.m_4_phe_TO_trp_dual:0.10856,Photlumin.NP_929905.1.m_13_thr_TO_trp_dual:0.200459):0.032434):0.032977,(Photlumin.NP_929905.1.m_15_val_TO_val_dual:0.073085,Photlumin.NP_929905.1.m_6_bht_TO_trp_dual:0.102787):0.037027):0.015694,(Photlumin.NP_930489.1.m_5_trp_TO_trp_dual:0.119528,Photlumin.NP_930489.1.m_2_val_TO_trp_dual:0.131149):0.016865):0.01597):0.036134):0.146675,Bradjapon.NP_768748.1.m_3_ser_TO_phe_dual:0.313479):0.244869,((((Burkmalle.YP_106219.1.m__ser_TO__dual:0.002725,(Burkpseud.YP_111641.1.m_1_glu_gln_dual:0.006115,Burkpseud.YP_111642.1.m_2_ser_TO_glu_dual:0.036317):0.003373):0.136075,Burkpseud.YP_111640.1.m_1_thr_dual:0.052491):0.152471,Burkpseud.YP_111641.1.m_3_thr_TO_leu_dual:0.326742):0.032397,(Burkpseud.YP_111640.1.m_4_glu_TO_gly_dual:0.017107,Burkmalle.YP_106216.1.m_2_glu_TO_gly_dual:0.082357):0.171687):0.237159):0.063681):0.030488,(((Erwicarot.YP_049593.1.m_5_gly_ala_val_leu_ile_abu_iva_TO_glu_dual:0.267685,((Erwicarot.YP_049593.1.m_7_ser_TO_gly_dual:0.129349,(Erwicarot.YP_049593.1.m_2_gln_TO_asn_dual:0.370679,Erwicarot.YP_049592.1.m_6_val_leu_ile_abu_iva_TO_ser_dual:0.259494):0.051082):0.036107,Erwicarot.YP_049592.1.m_4_ser_TO_tyr_bht_dual:0.141262):0.024073):0.073921,((Erwicarot.YP_049592.1.m_5_tyr_bht_TO_val_leu_ile_abu_iva_dual:0.136567,Erwicarot.YP_049592.1.m_3_TYR_TO_ser_dual:0.276609):0.064465,Erwicarot.YP_049593.1.m_4_ser_TO_gly_ala_val_leu_ile_abu_iva_dual:0.204698):0.043512):0.278421,(((Chroviola.NP_902472.1.m_3_val_TO_ile_dual:0.070967,(Chroviola.NP_902472.1.m_2_thr_TO_val_dual:0.029001,Chroviola.NP_902473.1.m_3_ser_TO_val_dual:0.051921):0.017617):0.011762,Chroviola.NP_902472.1.m_1_thr_dual:0.008618):0.100817,Chroviola.NP_902473.1.m_2_dab_TO_ser_dual:0.153939):0.202274):0.068296):0.233674):0.316211,Photlumin.NP_930751.1.m_3_orn_TO_pro_dual:0.6459):0.798759):0.082251):0.031012):0.017652):0.126439):0.093385):0.267172,((((((Strecoeli.NP_624809.1.cch_2_thr_Epi:1.144719,Mycsmegm.O87314.m_2_thr_sidero_fxbC_Epi:0.466097):0.286172,((Strecoeli.NP_624809.1.cch_1_orn_Epi:0.708645,Mycsmegm.O87314.m_1_orn_sidero_fxbC_Epi:0.618409):0.085629,((((Mycoavium.NP_960354.1.m_1_gly_ala_Epi:0.286698,Mycsmegm.Q9RLP6.m_1_phe_lipid_mps_Epi:0.154672):0.097206,Mycsmegm.Q9RLP6.m_3_ala_lipid_mps_Epi:0.163691):0.144108,Mycsmegm.Q9RLP6.m_2_thr_lipid_mps_Epi:0.305392):0.084853,Mycoavium.NP_960176.1.pstA_1_phe_Epi:0.276881):0.405492):0.228578):0.049715,(((((Nocafarci.YP_121249.1.m_6_val_leu_ile_abu_iva_Epi:0.422451,Nocafarci.YP_117314.1.m_3_phe_trp_phg_tyr_bht_Epi:0.433862):0.075983,((Nocafarci.YP_119006.1.m_1_tyr_Epi:0.562904,Nocafarci.YP_121249.1.m_12_ser_Epi:0.686356):0.12018,Nocafarci.YP_117314.1.m_1_orn_lys_arg_Epi:0.422698):0.107457):0.190232,((Strecoeli.NP_627443.1.m_6_hpg_Epi:0.507323,Strecoeli.NP_627444.1.m_3_asn_Epi:0.375496):0.060598,Strecoeli.NP_627443.1.m_3_trp_Epi:0.290931):0.233888):0.067297,(Erwichrys.Q8VUE5.cbsF_1_Epi:0.519978,Chroviola.NP_901903.1.cbsF_1_asp_asn_Epi:0.673531):0.686889):0.006293,((((((Actteich.Q70AZ9.m_2_tyr_teico_tcp9_Epi:0.261204,(Strtoyoc.Q8KLL3.m_2_tyr_glyco_staA_Epi:0.234817,((Amyorien.O52819.m_2_bht_vanco_cepA_Epi:0.128322,Amybalhi.Q939Z1.m_2_bht_balhi_bpsA_Epi:0.120319):0.161344,Nonsp.Q7WZ66.m_2_tyr_glyco_dbv25_Epi:0.30835):0.033894):0.126168):0.101831,((Strlaven.Q93N87.m_2_hpg_glyco_compl_3_Epi:0.324681,Strlaven.Q93N89.m_2_trp_glyco_compl_1_Epi:0.414637):0.040717,Strlaven.Q93N87.m_1_hpg_glyco_compl_3_Epi:0.240138):0.080051):0.059247,((((Amyorien.O52820.m_2_hpg_vanco_cepB_Epi:0.086573,Amybalhi.Q939Z0.m_2_hpg_balhi_bpsB_Epi:0.135146):0.048058,Nonsp.Q7WZ74.m_2_hpg_glyco_dbv17_Epi:0.119315):0.07604,Strtoyoc.Q8KLL5.m_2_hpg_glyco_staC_Epi:0.123555):0.04284,Actteich.Q70AZ7.m_2_hpg_teico_tcp11_Epi:0.137461):0.274423):0.043141,(((Amyorien.O52820.m_1_hpg_vanco_cepB_Epi:0.10626,Amybalhi.Q939Z0.m_1_hpg_balhi_bpsB_Epi:0.035371):0.126963,Strtoyoc.Q8KLL5.m_1_hpg_glyco_staC_Epi:0.16874):0.085557,(Actteich.Q70AZ7.m_1_hpg_teico_tcp11_Epi:0.10604,Nonsp.Q7WZ74.m_1_hpg_glyco_dbv17_Epi:0.207807):0.028002):0.271724):0.37267,Strprist.Q54959.snbC_2_abu_Epi:0.583649):0.042284,(Therfusca.YP_289923.1.m_1_asp_asn_Epi:0.68478,Strchrys.O68487.acmB_2_val_Epi:0.339871):0.113792):0.055517):0.092796):0.093453,(Nocafarci.YP_116976.1.nbtE_1_lys_Epi:0.688103,(Mycobovis.NP_856049.1.mbtF_1_lys_Epi:0.006487,(Mycotuber_2.NP_336928.1.m_1_lys_Epi:0.0,Mycotuber.NP_216895.1.mbtF_1_lys_Epi:0.0):0.0):0.908174):0.497279):0.226594,((((((Bacicereu_3.YP_083311.1.dhbF_1_NA_Epi:0.702992,Bacicereu_3.YP_083310.1.dhbF_1_asn_Epi:0.68266):0.250734,Bacicereu_3.YP_083312.1.dhbF_1_leu_Epi:0.600457):0.427527,(((Bacisubti.NP_389714.1.ppsC_2_val_Epi:0.35966,Bacisubti.NP_389713.1.ppsD_3_tyr_Epi:0.576403):0.193974,Bacisubti.NP_389715.1.ppsB_2_thr_Epi:0.420464):0.103578,Bacisubti.NP_389716.1.ppsA_2_ORN_Epi:0.561562):0.079578):0.174988,(((Baciliche.YP_090053.1.m_3_leu_Epi:0.078807,Baciliche.YP_077641.1.lchAB_3_leu_Epi:0.01167):0.316743,Bacisubti.NP_388231.1.srfAB_3_leu_Epi:0.298558):0.267925,((Baciliche.YP_090052.1.m_3_leu_Epi:0.071931,Baciliche.YP_077640.1.lchAA_3_leu_Epi:0.023227):0.336251,Bacisubti.NP_388230.1.srfAA_3_leu_Epi:0.266935):0.055134):0.13569):0.359724,(Burkpseud.YP_108378.1.m_2_asp_Epi:0.949576,Agrotumef.NP_534179.1.m_2_ala_Epi:0.929024):0.206738):0.115961,(((((((Pseusyrin.NP_791972.1.m_1_asp_Epi:0.07906,Pseusyrin_2.YP_274154.1.m_1_asp_Epi:0.081753):0.104925,(Pseusyrin.NP_791970.1.m_1_asp_Epi:0.082682,Pseusyrin_2.YP_274152.1.m_1_asp_Epi:0.081518):0.196252):0.175834,(Pseufluor.YP_261190.1.m_2_val_leu_ile_abu_iva_Epi:0.164651,Pseufluor.YP_261190.1.m_1_ala_Epi:0.217315):0.140137):0.082226,(Pseuaerug.NP_251092.1.m_3_ser_Epi:0.391936,Pseuaerug.NP_251092.1.m_1_ser_Epi:0.408685):0.108323):0.052292,Pseuputid.NP_746337.1.m_1_asp_Epi:0.578804):0.048405,(((Pseusyrin.NP_791957.1.pvsA_2_dhb_sal_Epi:0.090584,Pseusyrin_2.YP_274139.1.m_2_dhb_sal_Epi:0.043811):0.201121,Pseuputid.NP_746359.1.m_2_dhb_sal_Epi:0.481828):0.035378,(Pseufluor.YP_261281.1.m_2_dhb_sal_Epi:0.153787,Pseuaerug.NP_251114.1.m_2_dhb_sal_Epi:0.278168):0.047416):0.236645):0.365953,(Bacicereu_2.NP_832218.1.m_2_gln_Epi:0.281402,Bacicereu_2.NP_832214.1.m_1_thr_Epi:0.494563):0.467946):0.064679):0.116474):0.847986,((((Strecoeli.NP_630518.1.m_1_cys_cyc:1.157743,Photprofu.YP_129880.1.m_2_hyb_cyc:1.196699):0.092226,(((((((((Yerspseud.YP_070124.1.irp2__cys_TO_cyc:0.021864,Yerspesti.NP_405472.1.irp2__cys_TO_cyc:0.0292):0.324853,Photlumin.NP_929572.1.m__cys_TO_cyc:0.520883):0.221776,Pseusyrin.NP_792411.1.m__cys_TO_cyc:0.395673):0.077008,Photprofu.YP_129881.1.m__cys_TO_cyc:0.669445):0.252022,Strecoeli.NP_631721.1.m_2_cys_TO_cys_cyc:0.558757):0.11744,((((Pseufluor.YP_260595.1.pchF_1_cys_cyc:0.541651,(Pseuaerug.NP_252915.1.pchF_1_cys_cyc:0.226515,Burkpseud.YP_110608.1.pchF_1_cys_cyc:0.222227):0.415451):0.104141,((Yerspseud.YP_071787.1.m_1_cys_cyc:0.02172,Yerspesti.NP_404402.1.m_1_cys_cyc:0.033205):0.60051,Strecoeli.NP_631722.1.m_1_cys_cyc:0.568894):0.11103):0.130788,(((Yerspseud.YP_070123.1.irp1_hyb_cyc:0.0,Yerspesti.NP_405471.1.irp1_hyb_cyc:0.0):0.287747,Photprofu.YP_129880.1.m_1_hyb_cyc:0.752494):0.446171,Ralssolan.NP_519932.1.m_1_cys_cyc:0.626691):0.13876):0.052853,(((Yerspseud.YP_071788.1.m_2_hyb_cyc:0.084916,Yerspesti.NP_404404.1.m_1_cys_cyc:0.029887):0.922412,(Yerspseud.YP_071788.1.m_3_hyb_cyc:0.022713,Yerspesti.NP_404404.1.m__cys_TO_cyc:0.045905):0.948786):0.241164,(((((Mycotuber.NP_216899.1.mbtB_1_ser-thr_cyc:0.009997,(Mycobovis.NP_856053.1.mbtB_1_ser-thr_cyc:0.0,Mycotuber_2.NP_336932.1.pchE_1_ser-thr_cyc:0.006294):0.013277):0.183011,Mycoavium.NP_961111.1.mbtB_1_cys_cyc:0.141096):0.241069,Nocafarci.YP_116977.1.nbtF_1_cys_cyc:0.436256):0.073308,Strecoeli.NP_631721.1.m_1_cys_cyc:0.614405):0.271653,((Pseufluor.YP_260596.1.pchE_1_cys_cyc:0.484498,(Pseuaerug.NP_252916.1.pchE_1_cys_cyc:0.323609,Burkpseud.YP_110607.1.pchE_1_cys_cyc:0.365378):0.408825):0.089736,(((((Yerspesti.NP_405472.1.irp2_1_cys_cyc:0.009402,Eschcoli_4.NP_754316.1.m_1_cys_cyc:0.003111):0.0,Yerspseud.YP_070124.1.irp2_1_cys_cyc:0.003088):0.309431,Pseusyrin.NP_792411.1.m_1_cys_cyc:0.312762):0.117483,Photlumin.NP_929572.1.m_1_cys_cyc:0.390559):0.085072,Photprofu.YP_129881.1.m_1_cys_cyc:0.679896):0.234247):0.066685):0.099933):0.075978):0.065795):0.029859,Eschcoli.NP_754350.1.m_2_hyb_cyc:0.714311):0.034013,((Eschcoli_4.NP_754351.1.m_2_gly_TO_cys_cyc:0.60539,Pseusyrin_2.YP_273984.1.m_3_pro_TO_cys_cyc:0.534449):0.120268,(Agrotumef.NP_534178.1.mtaD_2_ala_TO_cys_cyc:0.517408,Nostsp.NP_486685.1.m_2_ala_TO_cys_cyc:0.465284):0.115613):0.071985):0.070912,Vibrchole.NP_231840.1.m_1_thr_cyc:1.340903):0.05284):0.12066,Corydipht.NP_940471.1.m_1_cys_cyc:1.800776):0.205356,Corydipht.NP_940471.1.m__cys_TO_cyc:1.481314):0.549446):0.233055):0.093385):0.364521,Eschcoli_4.NP_754347.1.m_1_asn_starter:1.43788):0.181697,(((Baciliche.YP_077640.1.lchAA_1_gln_starter:0.012974,Baciliche.YP_090052.1.m_1_gln_starter:0.0):0.207516,Bacisubti.NP_388230.1.srfAA_1_glu_starter:0.477886):0.285238,Bacisubti.NP_389716.1.ppsA_1_glu_starter:0.74908):0.439113):0.21493,((((((Strecoeli.NP_627443.1.m_1_ser_starter:0.724497,(((Burkpseud.YP_111273.1.m_1_thr_starter:0.019711,Burkmalle.YP_105775.1.dhbF_1_thr_starter:0.041232):0.570657,Photlumin.NP_929146.1.m_1_thr_starter:0.736815):0.214664,((Strprist.Q54959.snbC_1_thr_starter:0.921378,(Therfusca.YP_289923.1.m_1_asp_asn_starter:0.657627,((((((Bacithuri.YP_036474.1.entF_1_gly_starter:0.007518,Bacianthr.NP_844754.1.dhbF_1_gly_starter:0.019774):0.007866,Bacicereu.NP_978712.1.dhbF_1_gly_starter:0.047454):0.427694,Bacisubti.NP_391076.2.dhbF_1_gly_starter:0.194162):0.159198,(Baciliche.YP_093405.1.dhbF_1_gly_starter:0.027458,Baciliche.YP_080976.1.dhbF_1_gly_starter:0.001898):0.216249):0.258352,(((Chroviola.NP_901903.1.cbsF_1_asp_asn_starter:0.507233,((Salmenter.NP_455165.1.entF_1_ser_starter:0.005474,Salmtyphi.NP_459580.1.entF_1_ser_starter:0.00402):0.145653,Eschcoli.NP_415118.1.entF_1_ser_starter:0.11308):0.576967):0.486479,Erwicarot.YP_048598.1.entF_1_tyr_bht_starter:0.977086):0.046506,Oceaiheye.NP_691879.1.dhbF_1_gly_starter:1.133844):0.1196):0.058678,Streaverm.NP_821778.1.nrps6_1_dhpg_dpg_hpg_starter:0.706595):0.057836):0.047064):0.049735,Strchrys.O68487.acmB_1_thr_starter:0.518029):0.087112):0.037838):0.115664,(Mycoavium.NP_960354.1.m_1_gly_ala_starter:0.156692,Mycoavium.NP_960176.1.pstA_1_phe_starter:0.4853):0.924084):0.071493,((((Nocafarci.YP_121279.1.m_1_ser_starter:0.419157,Nocafarci.YP_121249.1.m_1_aad_starter:0.411723):0.142127,Nocafarci.YP_117314.1.m_1_orn_lys_arg_starter:0.283476):0.122638,Nocafarci.YP_119006.1.m_1_tyr_starter:0.51067):0.08456,Nocafarci.YP_119328.1.m_1_ser_starter:0.706085):0.346842):0.131696,Coryjeike.YP_251606.1.dhbF_1_glu_starter:1.235776):0.083289,Pseuaerug.NP_252017.1.m_1_ser_starter:1.232168):0.059856,Photlumin.NP_930752.1.m_1_lys_starter:1.674448):0.079539):0.136231,((Pseusp.Q84BQ6.arfA_1_leu_starter:0.377145,Pseusyrin.NP_792633.1.m_1_leu_starter:0.351589):0.106583,Pseufluor.YP_259252.1.m_1_leu_starter:0.395469):0.653082):0.338153,(Pseusyrin.NP_794446.1.m_1_leu_starter:0.542874,Erwicarot.YP_049593.1.m_1_gln_starter:0.776405):0.202343):0.851675,Burkpseud.YP_111642.1.m_1_ser_starter:0.0,Burkmalle.YP_106219.1.m_1_ser_starter:0.0);
[8] tree 'imported8'=((((((((((((((((((((((((((((Nocafarci.YP_121279.1.m_2_ser_TO_tyr_bht_LcL:0.407274,Nocafarci.YP_121278.1.m_5_NA_TO_ser_LcL:0.223716):0.07263,Nocafarci.YP_121278.1.m_2_ser_TO_aad_LcL:0.305007):0.042127,(((Nocafarci.YP_121278.1.m_4_ser_TO_NA_LcL:0.317601,Nocafarci.YP_116928.1.m_3_ser_TO_NA_LcL:0.231064):0.059397,(Nocafarci.YP_116929.1.m_3_ser_TO_gly_ala_val_leu_ile_abu_iva_LcL:0.205683,Nocafarci.YP_116926.1.m__aad_TO__LcL:0.181512):0.150086):0.052086,((Nocafarci.YP_121278.1.m_8_val_TO_gly_ala_LcL:0.17909,Nocafarci.YP_121249.1.m_9_thr_TO_ser_LcL:0.231597):0.05961,(((((Nocafarci.YP_121249.1.m_12_aad_TO_ser_LcL:0.070546,Nocafarci.YP_121249.1.m_10_ser_TO_NA_LcL:0.144985):0.064697,Nocafarci.YP_116929.1.m_4_gly_ala_val_leu_ile_abu_iva_TO_ser_LcL:0.237892):0.09393,Nocafarci.YP_121249.1.m_2_aad_TO_gln_LcL:0.295667):0.035972,(((Nocafarci.YP_121249.1.m_11_NA_TO_aad_LcL:0.282691,Nocafarci.YP_121249.1.m_3_gln_TO_ser_LcL:0.254132):0.118161,(Nocafarci.YP_119006.1.m_5_leu_TO_NA_LcL:0.342652,Nocafarci.YP_119006.1.m_4_gly_ala_val_leu_ile_abu_iva_TO_leu_LcL:0.201677):0.114489):0.038737,(Nocafarci.YP_116928.1.m_2_val_leu_ile_abu_iva_TO_ser_LcL:0.048874,Nocafarci.YP_116927.1.m_2_dhpg_dpg_hpg_TO_ser_LcL:0.047143):0.134496):0.048273):0.061169,((((Nocafarci.YP_121249.1.m_8_ser_TO_thr_LcL:0.199495,Nocafarci.YP_121249.1.m_4_ser_TO_ser_LcL:0.401549):0.056051,Nocafarci.YP_121249.1.m_5_ser_TO_thr_LcL:0.393651):0.058283,(Nocafarci.YP_116929.1.m_2_val_leu_ile_abu_iva_TO_ser_LcL:0.152281,Nocafarci.YP_116926.1.m_2_pro_pip_TO_aad_LcL:0.232174):0.112665):0.010329,Nocafarci.YP_121249.1.m_6_thr_TO_val_leu_ile_abu_iva_LcL:0.219906):0.033353):0.019506):0.01183):0.01641):0.041863,((Nocafarci.YP_121279.1.m__gly_ala_TO__LcL:0.331004,Nocafarci.YP_121278.1.m_3_aad_TO_ser_LcL:0.338004):0.107321,Nocafarci.YP_117314.1.m_3_gly_ala_val_leu_ile_abu_iva_TO_phe_trp_phg_tyr_bht_LcL:0.257768):0.073598):0.013834,Nocafarci.YP_121279.1.m_5_thr_TO_gly_ala_LcL:0.306758):0.019822,Nocafarci.YP_121279.1.m_4_ser_TO_thr_LcL:0.262676):0.040209,(((((Strprist.Q54959.snbC_2_abu_LcL:0.348336,Therfusca.YP_289923.1.m_3_gly_TO_gly_LcL:0.560322):0.162914,(((((((Bacianthr_3.YP_019016.1.dhbF_2_gly_TO_thr_LcL:0.0,Bacianthr_2.YP_028469.1.m_2_gly_TO_thr_LcL:0.0):0.0,Bacianthr.NP_844754.1.dhbF_2_gly_TO_thr_LcL:0.0):0.008076,Bacicereu_3.YP_083722.1.entF_2_gly_TO_thr_LcL:0.0):0.00986,(Bacithuri.YP_036474.1.entF_2_gly_TO_thr_LcL:0.021826,Bacicereu.NP_978712.1.dhbF_2_gly_TO_thr_LcL:0.019514):0.015511):0.280891,((Baciliche.YP_093405.1.dhbF_2_gly_TO_thr_LcL:0.0,Baciliche.YP_080976.1.dhbF_2_gly_TO_thr_LcL:0.0):0.296691,Bacisubti.NP_391076.2.dhbF_2_gly_TO_thr_LcL:0.102317):0.068699):0.136238,((Strchrys.Q9L8H4.acmC_2_gly_LcL:0.080947,(Strchrys.Q9L8H4.acmC_3_val_LcL:0.01685,Strchrys.O68487.acmB_2_val_LcL:0.088772):0.03621):0.143042,Oceaiheye.NP_691879.1.dhbF_2_gly_TO_thr_LcL:0.654624):0.071493):0.035611,(Strprist.O07944.snbDE_3_pip_LcL:0.217915,(Strprist.O07944.snbDE_4_phg_LcL:0.210253,Strprist.O07944.snbDE_2_phe_LcL:0.178844):0.019913):0.060614):0.058477):0.034811,((Strecoeli.NP_627443.1.m_2_ser_TO_thr_LcL:0.352889,Strecoeli.NP_627443.1.m_3_thr_TO_trp_LcL:0.32697):0.046863,((((Strecoeli.NP_733597.1.m_2_3-me-glu_TO_trp_LcL:0.215068,Strecoeli.NP_627444.1.m_2_asp_TO_gly_LCL:0.039073):0.05165,Strecoeli.NP_627443.1.m_5_asp_TO_asp_LcL:0.171534):0.043285,Strecoeli.NP_627443.1.m_6_asp_TO_hpg_LCL:0.178116):0.06048,Strecoeli.NP_627444.1.m_3_gly_TO_asn_LcL:0.163788):0.084198):0.069873):0.06164,(Nocafarci.YP_116975.1.nbtD__hpg_TO__LcL:0.496949,(((Mycobovis.NP_856050.1.mbtE__lys_TO__LcL:0.0,Mycotuber_2.NP_336929.1.m__lys_TO__LcL:0.0):0.0,Mycotuber.NP_216896.1.mbtE__lys_TO__LcL:0.014278):0.32216,Mycoavium.NP_961107.1.mbtE__lys_TO__LcL:0.160801):0.289122):0.271846):0.0536,(Mycoavium.NP_960804.1.m_1_gly_ala_LcL:0.102518,(((Mycoavium.NP_960354.1.m_5_gly_ala_val_leu_ile_abu_iva_TO_gly_ala_val_leu_ile_abu_iva_LcL:0.13849,Mycoavium.NP_960176.1.pstA_3_arg_TO_thr_LcL:0.145829):0.035192,(Mycoavium.NP_960354.1.m_4_gly_ala_TO_gly_ala_val_leu_ile_abu_iva_LcL:0.136958,Mycoavium.NP_960354.1.m_3_val_leu_ile_abu_iva_TO_gly_ala_LcL:0.206582):0.02007):0.067064,((Mycobovis.NP_853772.1.nrp_2_NA_TO_phe_LcL:0.0,Mycotuber_2.NP_334518.1.m_2_NA_TO_phe_LcL:0.0):0.0,Mycotuber.NP_214615.1.nrp_2_NA_TO_phe_LcL:0.0):0.142615):0.030425):0.288142):0.047169):0.027622,(Nocafarci.YP_119328.1.m_3_leu_TO_val_leu_ile_abu_iva_LcL:0.337529,Nocafarci.YP_119328.1.m_2_ser_TO_leu_LcL:0.335779):0.078033):0.006255,(Nocafarci.YP_121279.1.m_3_tyr_bht_TO_ser_LcL:0.343333,(Nocafarci.YP_121278.1.m_7_aad_TO_val_LcL:0.323086,Nocafarci.YP_121278.1.m_6_ser_TO_aad_LcL:0.260128):0.074275):0.072436):0.082705,Nocafarci.YP_119328.1.m_4_val_leu_ile_abu_iva_TO_leu_LcL:0.599605):0.065597,(((Nocafarci.YP_116975.1.nbtD_1_hpg_LcL:0.30296,(((Mycobovis.NP_856050.1.mbtE_1_lys_LcL:0.0,Mycotuber_2.NP_336929.1.m_1_lys_LcL:0.0):0.033711,Mycotuber.NP_216896.1.mbtE_1_lys_LcL:0.028979):0.216393,Mycoavium.NP_961107.1.mbtE_1_lys_LcL:0.242449):0.292389):0.477428,Ralssolan.NP_522981.1.RSp1422_1_val_LcL:0.570341):0.044773,Burkpseud.YP_108377.1.m__val_leu_ile_abu_iva_TO__LcL:0.920953):0.170082):0.07385,(Burkpseud.YP_111203.1.m__CYS_TO__LcL:0.590369,(Streaverm.NP_824820.1.nrps2-2_2_gln_TO_asn_LcL:0.394833,Streaverm.NP_824819.1.nrps2-1_1_thr_LcL:0.332989):0.205932):0.06216):0.049404,(Streaverm.NP_824335.1.nrps3-3_1_NA_LcL:0.551488,(Agrotumef.NP_534166.1.m_1_gly_LcL:0.642991,Burkpseud.YP_108824.1.m_1_gly_ala_LcL:0.781225):0.113769):0.095862):0.053656,(((((Photlumin.NP_930749.1.m_1_pro_pip_LcL:0.618427,((((Photlumin.NP_930751.1.m_2_gly_TO_orn_LcL:0.047274,Photlumin.NP_930751.1.m_1_gly_LcL:0.088829):0.243549,Photlumin.NP_930750.1.m_1_phe_trp_phg_tyr_bht_LcL:0.799924):0.164907,Photlumin.NP_930752.1.m_3_NA_TO_ala_LcL:0.639575):0.019956,Photlumin.NP_930749.1.m_2_pro_pip_TO_ser_thr_ser-thr_dht_dhpg_dpg_hpg_LcL:0.53051):0.114912):0.198137,(Photlumin.NP_928234.1.m_1_gly_ala_val_leu_ile_abu_iva_LcL:0.129992,(Photlumin.NP_928235.1.m_1_gly_ala_val_leu_ile_abu_iva_LcL:0.235662,Photlumin.NP_928233.1.m_1_gly_ala_val_leu_ile_abu_iva_LcL:0.148825):0.048979):0.475125):0.099266,Agrotumef.NP_534178.1.mtaD_1_ala_LcL:0.754954):0.067333,(((((((((Pseusyrin.NP_794272.1.m_3_pro_TO_ser_LcL:0.283679,Pseusyrin.NP_794272.1.m_2_gly_TO_pro_LcL:0.273296):0.366714,Nostsp.NP_486688.1.m_2_ser_TO_val_LcL:0.343907):0.101387,Nostsp.NP_486684.1.m_2_gly_TO_ala_LcL:0.552522):0.08672,(((Nostsp.Q9RAH4.m_2_ile_TO_ser_LcL:0.070355,((Nostsp.Q9RAH4.m_4_pro_TO_leu_LcL:0.101264,Nostsp.Q9RAH4.m_3_ser_TO_pro_LcL:0.160765):0.038784,((Nostsp.Q9RAH2.m_3_gly_TO_asn_LcL:0.016667,Nostsp.Q9RAH1.m_2_TYR_TO_pro_LcL:0.07465):0.02348,Nostsp.Q9RAH2.m_2_leu_TO_gly_LcL:0.02724):0.020045):0.041129):0.033474,Nostsp.Q9RAH1.m_1_TYR_LcL:0.065718):0.173868,Nostsp.Q9RAH2.m_1_leu_LcL:0.388884):0.033524):0.040474,(Nostsp.NP_486684.1.m_1_gly_LcL:0.438116,Nostsp.NP_486682.1.m_1_bht_LcL:0.312796):0.047337):0.084795,((Bacicereu_2.NP_832218.1.m_2_val_leu_ile_abu_iva_TO_gln_LcL:0.177224,Bacicereu_2.NP_832215.1.m_2_gly_ala_TO_ala_LcL:0.248682):0.341124,Nostsp.NP_486685.1.m_1_ala_LcL:0.377887):0.097761):0.07189,(Pseusyrin_2.YP_273985.1.m_1_val_leu_ile_abu_iva_LcL:0.273337,Pseusyrin.NP_794271.1.m_2_dhb_sal_TO_ser_LcL:0.837842):0.151384):0.028722,Chroviola.NP_902473.1.m_1_dab_LcL:1.426125):0.036103,(((Burkpseud.YP_108312.1.m_5_orn_lys_arg_TO_dhpg_dpg_hpg_LcL:0.49514,Eschcoli_4.NP_754351.1.m_1_gly_LcL:0.809225):0.196722,((Burkpseud.YP_108378.1.m_2_dhb_sal_TO_asp_LcL:0.463918,(Burkpseud.YP_108377.1.m_1_val_leu_ile_abu_iva_LcL:0.0,Burkmalle.YP_102862.1.m_1_val_leu_ile_abu_iva_LcL:0.008018):0.335822):0.200217,((((((Pseusyrin_2.YP_274139.1.m_1__TO_glu_LcL:0.025562,Pseusyrin.NP_791957.1.pvsA_1__TO_glu_LcL:0.038855):0.118822,Pseufluor.YP_261281.1.m_1__TO_glu_LcL:0.105877):0.111963,Pseuaerug.NP_251114.1.m_1__TO_glu_LcL:0.260793):0.098008,Pseuputid.NP_746359.1.m_1__TO_glu_LcL:0.143715):0.198639,(Pseuputid.NP_746336.1.ppsD_2_gly_TO_ser_LcL:0.270459,(((((Pseusyrin_2.YP_274153.1.m_2_thr_TO_ser_LcL:0.027086,Pseusyrin.NP_791971.1.m_2_thr_TO_ser_LcL:0.011125):0.197929,(Pseusyrin_2.YP_274153.1.m_1_thr_LcL:0.044906,Pseusyrin.NP_791971.1.m_1_thr_LcL:0.041262):0.1625):0.109725,Pseuputid.NP_746336.1.ppsD_1_gly_LcL:0.288909):0.072829,((Pseuaerug.NP_251090.1.m_1_dhb_sal_LcL:0.209166,(Pseuaerug.NP_251089.1.pvdD_2_thr_TO_thr_LcL:0.084417,Pseuaerug.NP_251089.1.pvdD_1_thr_LcL:0.118227):0.056247):0.068881,((Pseufluor.YP_261191.1.m_2_thr_TO_ala_LcL:0.20433,Pseufluor.YP_261190.1.m_1_ala_LcL:0.176198):0.079354,Pseufluor.YP_261191.1.m_1_thr_LcL:0.23174):0.052997):0.054283):0.039478,(Pseuaerug.NP_251092.1.m_3_dhb_sal_TO_ser_LcL:0.234603,(((Pseufluor.YP_261192.1.m_2_asp_TO_val_leu_ile_abu_iva_LcL:0.464841,Pseuputid.NP_746338.1.m_2_asp_TO_asp_asn_LcL:0.435917):0.195712,((((Pseusyrin_2.YP_274151.1.m_1_val_leu_ile_abu_iva_LcL:6.79E-4,Pseusyrin.NP_791969.1.m_1_val_leu_ile_abu_iva_LcL:0.051124):0.283365,Pseufluor.YP_261192.1.m_1_asp_LcL:0.212267):0.038992,Pseuputid.NP_746338.1.m_1_asp_LcL:0.336399):0.064121,Pseuaerug.NP_251092.1.m_1_ser_LcL:0.270625):0.050982):0.031939,(((Pseusyrin_2.YP_274154.1.m_1_asp_LcL:0.01834,Pseusyrin.NP_791972.1.m_1_asp_LcL:0.051682):0.161235,Pseuputid.NP_746337.1.m_1_asp_LcL:0.272088):0.150564,(Pseusyrin_2.YP_274152.1.m_1_asp_LcL:0.012313,Pseusyrin.NP_791970.1.m_1_asp_LcL:0.06578):0.312372):0.114875):0.084331):0.101182):0.044772):0.044256):0.027116,((Pseuputid.NP_746359.1.m_2_glu_TO_dhb_sal_LcL:0.128098,Pseuaerug.NP_251114.1.m_2_glu_TO_dhb_sal_LcL:0.119492):0.026547,((Pseusyrin_2.YP_274139.1.m_2_glu_TO_dhb_sal_LcL:0.00363,Pseusyrin.NP_791957.1.pvsA_2_glu_TO_dhb_sal_LcL:0.054914):0.06782,Pseufluor.YP_261281.1.m_2_glu_TO_dhb_sal_LcL:0.056078):0.038908):0.377087):0.060649):0.02895):0.034771,(((((((Pseusyrin_3.O85168.syr.m_6_phe_LcL:0.160494,Pseusyrin_3.O85168.syr.m_5_arg_LcL:0.180677):0.054159,((((Pseusp.Q84BQ4.arfC_5_ile_TO_asp_LcL:0.1227,Pseusp.Q84BQ4.arfC_2_leu_TO_ser_LcL:0.040021):0.032408,(Pseufluor.YP_259254.1.m_3_leu_TO_ser_LcL:0.089591,Pseufluor.YP_259254.1.m_2_leu_TO_leu_LcL:0.172048):0.081002):0.035704,Pseusp.Q84BQ4.arfC_4_ile_TO_ile_LcL:0.049325):0.041435,(Pseusyrin.NP_792634.1.m_4_val_TO_leu_LcL:0.227693,Pseusyrin.NP_792634.1.m_2_leu_TO_thr_LcL:0.273141):0.10999):0.151297):0.018677,(Pseusyrin.NP_794446.1.m_2_leu_TO_ser_LcL:0.204876,(Ralssolan.NP_522203.1.RSp0642_4_gly_TO_ala_LcL:0.0,(Ralssolan.NP_522203.1.RSp0642_5_ala_TO_ala-b_LcL:0.07496,Ralssolan.NP_522203.1.RSp0642_2_val_TO_ser_LcL:0.020404):0.037134):0.194562):0.031205):0.035672,(Burkpseud.YP_111642.1.m_3_glu_TO_ser_LcL:0.051681,(((Burkpseud.YP_111641.1.m_4_leu_TO_dab_LcL:0.0,Burkpseud.YP_111640.1.m_3_thr_TO_glu_LcL:0.025862):0.010074,Burkpseud.YP_111640.1.m_2_thr_TO_thr_LcL:0.0):0.0,Burkpseud.YP_111641.1.m_2_glu_gln_TO_thr_LcL:0.002681):0.009255):0.484366):0.039469,((((Photlumin.NP_930489.1.m_3_trp_TO_phe_LcL:0.245502,(((Photlumin.NP_929905.1.m_3_ala_TO_trp_LcL:0.053856,Photlumin.NP_929905.1.m_12_val_TO_thr_LcL:0.09411):0.031692,((Photlumin.NP_929905.1.m_14_trp_TO_val_LcL:0.045935,Photlumin.NP_929905.1.m_5_val_TO_bht_LcL:0.036832):0.022626,Photlumin.NP_929905.1.m_10_val_TO_trp_LcL:0.031595):0.020826):0.02867,Photlumin.NP_929905.1.m_7_trp_TO_val_LcL:0.111198):0.071857):0.137388,Bradjapon.NP_768748.1.m_2_pro_TO_ser_LcL:0.223219):0.081068,(Pseusyrin_2.YP_273984.1.m_2_arg_TO_pro_LcL:0.389507,(Pseusyrin_3.O85168.syr.m_7_thr_LcL:0.372834,(Burkpseud.YP_111640.1.m_5_gly_TO_ile_LcL:0.0,Burkmalle.YP_106216.1.m_3_gly_TO_ile_LcL:0.002601):0.337473):0.147218):0.025359):0.023224,(Pseusyrin.NP_794446.1.m_4_asp_asn_glu_gln_aad_TO_ser_LcL:0.30051,((Erwicarot.YP_049593.1.m_6_glu_TO_ser_LcL:0.082588,Erwicarot.YP_049593.1.m_3_asn_TO_ser_LcL:0.135957):0.087187,Erwicarot.YP_049592.1.m_1_thr_LcL:0.178118):0.185208):0.116127):0.048741):0.077223,(Photprofu.YP_133477.1.m_1_NA_LcL:0.26083,Erwicarot.YP_048600.1.m_1_NA_LcL:0.062009):0.940736):0.047485,Pseusyrin.NP_794272.1.m_1_gly_LcL:0.613194):0.051376):0.072443):0.036773):0.072799,((((((((Brevbrevi.P0C064.m_4_ORN_TO_LEU_LcL:0.224306,(Brevbrevi.P0C064.m_3_val_TO_ORN_LcL:0.150059,Brevbrevi.P0C064.m_2_pro_TO_val_LcL:0.180553):0.084346):0.177972,(((Bacisubti.NP_388231.1.srfAB_3_asp_TO_leu_LcL:0.218455,(Baciliche.YP_090053.1.m_3_asp_TO_leu_LcL:0.0,Baciliche.YP_077641.1.lchAB_3_asp_TO_leu_LcL:0.0):0.422981):0.213621,(Bacisubti.NP_388231.1.srfAB_2_val_TO_asp_LcL:0.269739,(Baciliche.YP_090053.1.m_2_val_TO_asp_LcL:0.0,Baciliche.YP_077641.1.lchAB_2_val_TO_asp_LcL:0.0):0.155021):0.155426):0.064619,Bacisubti.NP_389715.1.ppsB_2_tyr_TO_thr_LcL:0.542596):0.100883):0.070585,((Bacisubti.NP_388230.1.srfAA_3_leu_TO_leu_LcL:0.217538,(Baciliche.YP_090052.1.m_3_leu_TO_leu_LcL:0.014384,Baciliche.YP_077640.1.lchAA_3_leu_TO_leu_LcL:0.0):0.250246):0.076438,((Bacisubti.NP_389713.1.ppsD_3_glu_TO_tyr_LcL:0.046789,(Bacisubti.NP_389714.1.ppsC_2_glu_TO_val_LcL:0.026388,Bacisubti.NP_389716.1.ppsA_2_glu_TO_ORN_LcL:0.007676):0.008345):0.165952,Bacisubti.NP_389713.1.ppsD_2_pro_TO_glu_LcL:0.331697):0.126538):0.129707):0.094616,(Bacisubti.NP_388230.1.srfAA_2_glu_TO_leu_LcL:0.499077,(Baciliche.YP_090052.1.m_2_gln_TO_leu_LcL:9.13E-4,Baciliche.YP_077640.1.lchAA_2_gln_TO_leu_LcL:0.02231):0.195924):0.200377):0.067787,(((Bacicereu_3.YP_083311.1.dhbF_1_NA_LcL:0.286559,Bacicereu_3.YP_083310.1.dhbF_1_asn_LcL:0.701955):0.249572,((Stapepide_2.NP_763798.1.m_2_val_TO_phe_trp_phg_tyr_bht_LcL:0.0,Stapepide.YP_189887.1.m_2_val_TO_phe_trp_phg_tyr_bht_LcL:0.002594):0.168936,((Stapaureu_5.YP_042276.1.m_2_val_TO_phe_trp_phg_tyr_bht_LcL:0.0,Stapaureu_3.YP_185063.1.m_2_val_TO_phe_trp_phg_tyr_bht_LcL:0.0):0.0,(Stapaureu_4.YP_039645.1.m_2_val_TO_phe_trp_phg_tyr_bht_LcL:0.005209,(Stapaureu_2.NP_370703.1.m_2_val_TO_phe_trp_phg_tyr_bht_LcL:0.0,Stapaureu.NP_373416.1.m_2_val_TO_phe_trp_phg_tyr_bht_LcL:0.0):0.007885):0.010456):0.220042):0.668333):0.079423,((Stremutan.NP_721708.1.m__pro_TO__LcL:0.582346,Stremutan.NP_721706.1.bacD_1_gly_LcL:0.88113):0.210205,(((Stremutan.NP_721707.1.bacA2_2_val_TO_cys_LcL:1.066979,(Lactplant.NP_784351.1.npsA_3_NA_TO_pro_LcL:0.512327,(Lactplant.NP_784351.1.npsA_4_pro_TO_ser_LcL:0.395367,Lactplant.NP_784351.1.npsA__gly_TO__LcL:1.099001):0.053511):0.330458):0.063609,Lactplant.NP_784351.1.npsA_2_dhb_sal_TO_NA_LcL:1.019352):0.124236,Stremutan.NP_721709.1.bacA1_2_leu_TO_ser_LcL:1.232224):0.090001):0.183034):0.180725):0.162287,Streaverm.NP_824374.1.nrps1-2__leu_TO__LcL:1.077856):0.167391,Photlumin.NP_928235.1.m__gly_ala_val_leu_ile_abu_iva_TO__LcL:1.312253):0.073162,Agrotumef.NP_534179.1.m_2_gly_TO_ala_LcL:0.630466):0.168654):0.074875):0.04905,((Burkpseud.YP_108312.1.m_4_leu_TO_orn_lys_arg_LcL:0.632738,Burkpseud.YP_108312.1.m_3_leu_TO_leu_LcL:0.818424):0.175457,Agrotumef.NP_534171.1.m_1_bht_LcL:0.737819):0.069262):0.105346,Burkpseud.YP_108312.1.m_6_dhpg_dpg_hpg_TO_glu_gln_LcL:1.044605):0.141321,(((((((((Nocafarci.YP_121279.1.m_1_ser_starter:0.278059,Nocafarci.YP_121249.1.m_1_aad_starter:0.265553):0.088495,Nocafarci.YP_117314.1.m_1_orn_lys_arg_starter:0.311552):0.094473,Nocafarci.YP_119006.1.m_1_tyr_starter:0.489623):0.081326,Nocafarci.YP_119328.1.m_1_ser_starter:0.441171):0.38613,(Strprist.Q54959.snbC_1_thr_starter:1.092712,(Coryjeike.YP_251606.1.dhbF_1_glu_starter:0.953891,(((Mycoavium.NP_960354.1.m_1_gly_ala_starter:0.159297,Mycoavium.NP_960176.1.pstA_1_phe_starter:0.401836):0.908471,(((((Bacisubti.NP_391076.2.dhbF_1_gly_starter:0.146155,((Bacithuri.YP_036474.1.entF_1_gly_starter:0.0,Bacianthr.NP_844754.1.dhbF_1_gly_starter:0.005477):0.014247,Bacicereu.NP_978712.1.dhbF_1_gly_starter:0.033992):0.41914):0.077714,(Baciliche.YP_093405.1.dhbF_1_gly_starter:0.02172,Baciliche.YP_080976.1.dhbF_1_gly_starter:0.0):0.29943):0.212472,Streaverm.NP_821778.1.nrps6_1_dhpg_dpg_hpg_starter:0.454953):0.073279,((Strchrys.O68487.acmB_1_thr_starter:0.399891,Therfusca.YP_289923.1.m_1_asp_asn_starter:0.515978):0.080199,Strecoeli.NP_627443.1.m_1_ser_starter:0.659899):0.022232):0.085394,((Burkpseud.YP_111273.1.m_1_thr_starter:0.01737,Burkmalle.YP_105775.1.dhbF_1_thr_starter:0.032188):0.576008,Photlumin.NP_929146.1.m_1_thr_starter:0.511168):0.191325):0.01675):0.04777,((Erwicarot.YP_048598.1.entF_1_tyr_bht_starter:0.743776,Oceaiheye.NP_691879.1.dhbF_1_gly_starter:0.881935):0.047234,(Chroviola.NP_901903.1.cbsF_1_asp_asn_starter:0.364524,((Salmenter.NP_455165.1.entF_1_ser_starter:0.002796,Salmtyphi.NP_459580.1.entF_1_ser_starter:0.0):0.151887,Eschcoli.NP_415118.1.entF_1_ser_starter:0.129729):0.544675):0.431838):0.14386):0.072944):0.014008):0.068752):0.091497,(Photlumin.NP_930752.1.m_1_lys_starter:1.473433,Eschcoli_4.NP_754347.1.m_1_asn_starter:1.481929):0.06364):0.038092,Pseuaerug.NP_252017.1.m_1_ser_starter:0.973981):0.077428,((Pseusp.Q84BQ6.arfA_1_leu_starter:0.235477,(Pseusyrin.NP_792633.1.m_1_leu_starter:0.309294,Pseufluor.YP_259252.1.m_1_leu_starter:0.342908):0.052639):0.351306,(((Burkpseud.YP_111642.1.m_1_ser_starter:0.00748,Burkmalle.YP_106219.1.m_1_ser_starter:0.0):0.642732,Pseusyrin.NP_794446.1.m_1_leu_starter:0.511409):0.136866,Erwicarot.YP_049593.1.m_1_gln_starter:0.55539):0.291737):0.149137):0.081432,(((Baciliche.YP_077640.1.lchAA_1_gln_starter:0.01057,Baciliche.YP_090052.1.m_1_gln_starter:0.0):0.286218,Bacisubti.NP_388230.1.srfAA_1_glu_starter:0.340185):0.314626,Bacisubti.NP_389716.1.ppsA_1_glu_starter:0.639733):0.608866):0.19466):0.119261,((((((((Strecoeli.NP_733597.1.m_1_3-me-glu_DcL:0.294586,(Strprist.O07944.snbDE_1_pro_DcL:0.439638,Therfusca.YP_289921.1.m_1_orn:0.502552):0.156722):0.049195,(Strecoeli.NP_627444.1.m_1_asp_DcL:0.082553,Strecoeli.NP_627443.1.m_4_trp_TO_asp_DCL:0.221461):0.222054):0.086374,((Strtoyoc.Q8KLL4.m_1_dhpg_glyco_staB_DcL:0.252783,((Strlaven.Q93N87.m_1_hpg_glyco_comC_DcL:0.125544,Strtoyoc.Q8KLL5.m_1_hpg_glyco_staC_DcL:0.290913):0.080807,Strlaven.Q93N88.m_1_hpg_glyco_comB_DcL:0.201005):0.052192):0.097996,Strchrys.Q9L8H4.acmC_1_pro_DcL:0.314778):0.049118):0.070577,(Therfusca.YP_289922.1.m_1_ser:0.633733,((((Nocafarci.YP_121249.1.m__ser_TO__DCL:0.216658,Nocafarci.YP_121249.1.m_7_val_leu_ile_abu_iva_TO_ser_DCL:0.218815):0.144923,Nocafarci.YP_116929.1.m_5_ser_TO_pro_DCL:0.378479):0.134969,((Nocafarci.YP_119006.1.m_3_tyr_bht_TO_gly_ala_val_leu_ile_abu_iva:0.362756,Nocafarci.YP_117314.1.m_2_orn_lys_arg_TO_gly_ala_val_leu_ile_abu_iva_DCL:0.350052):0.022057,Nocafarci.YP_119006.1.m_2_tyr_TO_tyr_bht_DCL:0.308286):0.122421):0.114,Therfusca.YP_289923.1.m_2_asp_asn_TO_gly_DCL:0.478369):0.045586):0.049492):0.081139,((Mycsmegm.O87314.m_2_thr_sidero_fxbC_DcL:0.493467,Strecoeli.NP_624809.1.cch1_2_orn_TO_thr_DCL:0.656608):0.15836,(Strecoeli.NP_624809.1.cch1_3_thr_TO_orn_DCL:0.664212,Mycsmegm.O87314.m_3_orn_sidero_fxbC_DcL:0.469938):0.289664):0.113718):0.025824,(Nocafarci.YP_116976.1.nbtE_1_lys:0.319292,(((Mycobovis.NP_856049.1.mbtF_1_lys:0.0,Mycotuber_2.NP_336928.1.m_1_lys:0.0):0.007614,Mycotuber.NP_216895.1.mbtF_1_lys:0.037887):0.298159,Mycoavium.NP_961105.1.mbtF_1_lys:0.261198):0.168478):0.205718):0.102526,(Mycoavium.NP_960354.1.m_2_gly_ala_TO_val_leu_ile_abu_iva_DCL:0.346029,Mycoavium.NP_960176.1.pstA_2_phe_TO_arg_DCL:0.223511):0.269747):0.078488,(((((Pseufluor.YP_259252.1.m_2_leu_TO_asp_dual:0.464126,((Ralssolan.NP_522203.1.RSp0642_3_ser_TO_gly_dual:0.473995,(((((((Photlumin.NP_930489.1.m_5_trp_TO_trp_dual:0.061434,Photlumin.NP_930489.1.m_4_phe_TO_trp_dual:0.078695):0.052535,((Photlumin.NP_929905.1.m_13_thr_TO_trp_dual:0.11838,(Photlumin.NP_929905.1.m_15_val_TO_val_dual:0.070414,Photlumin.NP_929905.1.m_6_bht_TO_trp_dual:0.080237):0.008217):0.013821,Photlumin.NP_930489.1.m_2_val_TO_trp_dual:0.094627):0.008764):0.020364,Photlumin.NP_930355.1.m_4_val_leu_ile_abu_iva_TO_val_dual:0.10728):0.040408,((Photlumin.NP_930362.1.m_3_lys_TO_lys_dual:0.099278,Photlumin.NP_930362.1.m_2_orn_lys_arg_TO_lys_dual:0.058622):0.047233,((Photlumin.NP_930355.1.m_5_val_TO_NA_dual:0.098893,Photlumin.NP_929905.1.m_11_trp_TO_val_dual:0.088171):0.030715,Photlumin.NP_930355.1.m_3_val_TO_val_leu_ile_abu_iva_dual:0.06546):0.015191):0.031848):0.033665,(((Photlumin.NP_929905.1.m_4_trp_TO_val_dual:0.063663,Photlumin.NP_929905.1.m_2_trp_TO_ala_dual:0.078995):0.037765,Photlumin.NP_929905.1.m_8_val_TO_thr_dual:0.067245):0.033787,Photlumin.NP_929905.1.m_9_thr_TO_val_dual:0.041134):0.048392):0.019474,Photlumin.NP_930355.1.m_2_lys_TO_val_dual:0.112289):0.129078,Bradjapon.NP_768748.1.m_3_ser_TO_phe_dual:0.280056):0.249298):0.033127,((((((Burkpseud.YP_111641.1.m_3_thr_TO_leu_dual:0.271771,(Burkpseud.YP_111640.1.m_4_glu_TO_gly_dual:0.0,Burkmalle.YP_106216.1.m_2_glu_TO_gly_dual:0.048171):0.195095):0.064848,((Burkmalle.YP_106219.1.m__ser_TO__dual:0.0,(Burkpseud.YP_111641.1.m_1_glu_gln_dual:0.005537,Burkpseud.YP_111642.1.m_2_ser_TO_glu_dual:0.050454):0.002793):0.109327,Burkpseud.YP_111640.1.m_1_thr_dual:0.046478):0.121072):0.105461,((Erwicarot.YP_049592.1.m_4_ser_TO_tyr_bht_dual:0.112179,Erwicarot.YP_049593.1.m_5_gly_ala_val_leu_ile_abu_iva_TO_glu_dual:0.197602):0.030623,((Erwicarot.YP_049592.1.m_6_val_leu_ile_abu_iva_TO_ser_dual:0.168294,(Erwicarot.YP_049593.1.m_2_gln_TO_asn_dual:0.24836,Erwicarot.YP_049592.1.m_3_TYR_TO_ser_dual:0.310718):0.069129):0.079751,(Erwicarot.YP_049593.1.m_7_ser_TO_gly_dual:0.118967,(Erwicarot.YP_049593.1.m_4_ser_TO_gly_ala_val_leu_ile_abu_iva_dual:0.226825,Erwicarot.YP_049592.1.m_5_tyr_bht_TO_val_leu_ile_abu_iva_dual:0.16264):0.080104):0.017394):0.009082):0.205686):0.078513,((Chroviola.NP_902472.1.m_1_thr_dual:0.015105,(Chroviola.NP_902472.1.m_3_val_TO_ile_dual:0.040628,(Chroviola.NP_902473.1.m_3_ser_TO_val_dual:0.046972,Chroviola.NP_902472.1.m_2_thr_TO_val_dual:0.039073):0.016742):0.011176):0.06074,Chroviola.NP_902473.1.m_2_dab_TO_ser_dual:0.104845):0.154274):0.121373,(Pseufluor.YP_259253.1.m_2_thr_TO_ile_dual:0.300338,((Pseusyrin.NP_792634.1.m_5_leu_TO_leu_dual:0.218216,Pseusyrin.NP_792634.1.m_3_thr_TO_val_dual:0.170908):0.267238,((Pseufluor.YP_259253.1.m_1_thr_dual:0.166496,((Ralssolan.NP_522203.1.RSp0642_1_val_dual:0.330224,(Pseusyrin.NP_792634.1.m_1_leu_dual:0.314378,(Pseufluor.YP_259253.1.m_4_leu_TO_ser_dual:0.090494,Pseusyrin.NP_792633.1.m_3_leu_TO_gln_dual:0.431256):0.117878):0.035822):0.06291,Pseufluor.YP_259254.1.m_4_ser_TO_val_dual:0.216179):0.007042):0.054923,(Pseusyrin.NP_792633.1.m_2_leu_TO_leu_dual:0.256164,(Pseufluor.YP_259253.1.m_3_ile_TO_leu_dual:0.181696,Pseufluor.YP_259254.1.m_1_leu_dual:0.212603):0.061345):0.060513):0.011757):0.033416):0.04841):0.046105,Pseusyrin.NP_794446.1.m_3_ser_TO_asp_asn_glu_gln_aad_dual:0.305746):0.035826):0.068293):0.338454,Erwicarot.YP_049592.1.m_2_thr_TO_TYR_dual:0.317199):0.092293,Photlumin.NP_930752.1.m_2_lys_TO_NA_dual:0.794636):0.272988,Photlumin.NP_930751.1.m_3_orn_TO_pro_dual:0.470908):0.757519,(((((Bacicereu_2.NP_832218.1.m_3_gln_TO_gln_DCL:0.413998,Bacicereu_2.NP_832215.1.m_1_gly_ala:0.2419):0.312535,((Nostsp.NP_486688.1.m_1_ser:0.388166,Nostsp.NP_486687.1.m_1_gly:0.338031):0.145217,Nostsp.NP_486683.1.m_1_ser:0.385247):0.105789):0.156825,(Pseuputid.NP_746336.1.ppsD_3_ser_TO_val_leu_ile_abu_iva_DcL:0.459193,(Burkpseud.YP_108378.1.m_3_asp_TO_ser_DCL:0.556865,(((((Pseusyrin_2.YP_274154.1.m_2_asp_TO_ser_DCL:0.0,Pseusyrin.NP_791972.1.m_2_asp_TO_ser_DCL:0.053897):0.076841,(Pseusyrin_2.YP_274152.1.m_2_asp_TO_thr_DCL:0.016668,Pseusyrin.NP_791970.1.m_2_asp_TO_thr_DCL:0.022884):0.141903):0.219236,Pseuaerug.NP_251092.1.m_2_ser_TO_dhb_sal_DCL:0.418178):0.037543,Pseuaerug.NP_251092.1.m_4_ser_TO_dhb_sal_DCL:0.288553):0.041306,((Pseufluor.YP_261192.1.m_3_val_leu_ile_abu_iva_TO_asp_asn_DCL:0.145434,Pseufluor.YP_261190.1.m_3_val_leu_ile_abu_iva_TO_asp_asn_DCL:0.086294):0.099502,Pseufluor.YP_261190.1.m_2_ala_TO_val_leu_ile_abu_iva_DCL:0.058881):0.098667):0.132354):0.083515):0.126809):0.054464,(Burkpseud.YP_111203.1.m_1_CYS:0.580366,Burkpseud.YP_108824.1.m_2_gly_ala_TO_dhpg_dpg_hpg_DCL:0.606114):0.161616):0.060127,(Strecoeli.NP_630517.1.m__val_leu_ile_abu_iva_TO_:0.573625,((((((Pseusyrin_2.YP_274139.1.m_3_dhb_sal_TO_dhpg_dpg_hpg_DCL:0.047668,Pseusyrin.NP_791957.1.pvsA_3_dhb_sal_TO_dhpg_dpg_hpg_DCL:0.019643):0.055371,(Pseufluor.YP_261281.1.m_3_dhb_sal_TO_dhpg_dpg_hpg_DCL:0.042746,Pseuaerug.NP_251114.1.m_3_dhb_sal_TO_dhpg_dpg_hpg_DCL:0.106136):0.035886):0.079823,Pseuputid.NP_746359.1.m_3_dhb_sal_TO_dhpg_dpg_hpg_DCL:0.084343):0.210353,Pseuputid.NP_746337.1.m_2_asp_TO_dhpg_dpg_hpg_DCL:0.353435):0.224316,Methcapsu.YP_114319.1.m_1_tyr_bht:0.59463):0.053591,((((Brevbrevi.P0C064.m_1_pro_DcL:0.462691,((Baciliche.YP_090054.1.m_1_ile_DcL:0.0,Baciliche.YP_077642.1.lchAC_1_ile_DcL:0.008141):0.207788,Bacisubti.NP_388233.1.srfAC_1_leu_DcL:0.161768):0.316054):0.073386,(((Bacisubti.NP_389713.1.ppsD_1_pro_DcL:0.358669,Bacisubti.NP_389715.1.ppsB_1_tyr_DcL:0.368945):0.128924,Bacisubti.NP_389712.1.ppsE_1_ile_DcL:0.384521):0.131085,Bacisubti.NP_389714.1.ppsC_1_glu_DcL:0.291324):0.125227):0.07799,((Baciliche.YP_090053.1.m_1_val_DcL:0.0,Baciliche.YP_077641.1.lchAB_1_val_DcL:0.008001):0.169757,Bacisubti.NP_388231.1.srfAB_1_val_DcL:0.188248):0.299179):0.074522,(Bacicereu_3.YP_083312.1.dhbF_2_leu_TO_NA_DCL:0.49254,(Bacicereu_3.YP_083311.1.dhbF_2_NA_TO_trp_DCL:0.497361,Bacicereu_3.YP_083310.1.dhbF_2_asn_TO_lys_DCL:0.679909):0.169864):0.28657):0.335364):0.051744):0.048188):0.062792):0.136599):0.317164):0.128699,(((((((((Agrotumef.NP_534178.1.mtaD_2_ala_TO_cys_cyc:0.417513,Nostsp.NP_486685.1.m_2_ala_TO_cys_cyc:0.391863):0.147673,(Eschcoli.NP_754350.1.m_2_hyb_cyc:0.480772,Eschcoli_4.NP_754351.1.m_2_gly_TO_cys_cyc:0.496709):0.206926):0.071398,Pseusyrin_2.YP_273984.1.m_3_pro_TO_cys_cyc:0.432727):0.038164,((((Yerspseud.YP_070123.1.irp1_hyb_cyc:0.0,Yerspesti.NP_405471.1.irp1_hyb_cyc:0.0):0.192213,Photprofu.YP_129880.1.m_1_hyb_cyc:0.544562):0.402765,(Photprofu.YP_129880.1.m_2_hyb_cyc:1.085463,((Yerspseud.YP_071787.1.m_1_cys_cyc:0.067303,Yerspesti.NP_404402.1.m_1_cys_cyc:0.0):0.59271,((Pseufluor.YP_260595.1.pchF_1_cys_cyc:0.397065,(Pseuaerug.NP_252915.1.pchF_1_cys_cyc:0.134614,Burkpseud.YP_110608.1.pchF_1_cys_cyc:0.249032):0.42034):0.134378,Strecoeli.NP_631722.1.m_1_cys_cyc:0.413407):0.135998):0.137474):0.023875):0.051912,((((((Yerspseud.YP_070124.1.irp2__cys_TO_cyc:0.033301,Yerspesti.NP_405472.1.irp2__cys_TO_cyc:0.017651):0.425889,Photlumin.NP_929572.1.m__cys_TO_cyc:0.308999):0.08718,Pseusyrin.NP_792411.1.m__cys_TO_cyc:0.411313):0.078658,Photprofu.YP_129881.1.m__cys_TO_cyc:0.530479):0.111851,(Yerspseud.YP_071788.1.m_3_hyb_cyc:0.0636,Yerspesti.NP_404404.1.m__cys_TO_cyc:0.013418):0.648265):0.164861,(Strecoeli.NP_631721.1.m_2_cys_TO_cys_cyc:0.358047,Ralssolan.NP_519932.1.m_1_cys_cyc:0.548298):0.114178):0.096158):0.052697):0.050123,((Yerspseud.YP_071788.1.m_2_hyb_cyc:0.069438,Yerspesti.NP_404404.1.m_1_cys_cyc:0.010819):0.918116,((((((Yerspseud.YP_070124.1.irp2_1_cys_cyc:0.0,Yerspesti.NP_405472.1.irp2_1_cys_cyc:0.0273):0.001494,Eschcoli_4.NP_754316.1.m_1_cys_cyc:0.006443):0.255444,Pseusyrin.NP_792411.1.m_1_cys_cyc:0.407162):0.124879,Photlumin.NP_929572.1.m_1_cys_cyc:0.300862):0.045001,Photprofu.YP_129881.1.m_1_cys_cyc:0.605683):0.344035,((Pseufluor.YP_260596.1.pchE_1_cys_cyc:0.232539,(Pseuaerug.NP_252916.1.pchE_1_cys_cyc:0.272679,Burkpseud.YP_110607.1.pchE_1_cys_cyc:0.366671):0.416023):0.09066,((((Mycotuber.NP_216899.1.mbtB_1_ser-thr_cyc:0.013151,(Mycobovis.NP_856053.1.mbtB_1_ser-thr_cyc:0.002687,Mycotuber_2.NP_336932.1.pchE_1_ser-thr_cyc:0.0):0.025011):0.078873,Mycoavium.NP_961111.1.mbtB_1_cys_cyc:0.232553):0.158933,Nocafarci.YP_116977.1.nbtF_1_cys_cyc:0.340904):0.16175,Strecoeli.NP_631721.1.m_1_cys_cyc:0.31595):0.242307):0.061416):0.052554):0.109188):0.11165,Vibrchole.NP_231840.1.m_1_thr_cyc:1.304468):0.1411,Strecoeli.NP_630518.1.m_1_cys_cyc:0.935171):0.072987,Corydipht.NP_940471.1.m_1_cys_cyc:1.386911):0.044894,Corydipht.NP_940471.1.m__cys_TO_cyc:1.408957):0.402895):0.681703,(((Burkpseud.YP_108378.1.m_2_asp_Epi:0.794544,Agrotumef.NP_534179.1.m_2_ala_Epi:0.906709):0.214184,((((Bacisubti.NP_389713.1.ppsD_3_tyr_Epi:0.568582,Bacisubti.NP_389714.1.ppsC_2_val_Epi:0.305791):0.199987,(Bacisubti.NP_389716.1.ppsA_2_ORN_Epi:0.535613,Bacisubti.NP_389715.1.ppsB_2_thr_Epi:0.335178):0.031778):0.174119,(((Baciliche.YP_090053.1.m_3_leu_Epi:0.073446,Baciliche.YP_077641.1.lchAB_3_leu_Epi:0.007385):0.260334,Bacisubti.NP_388231.1.srfAB_3_leu_Epi:0.27916):0.137523,((Baciliche.YP_090052.1.m_3_leu_Epi:0.105805,Baciliche.YP_077640.1.lchAA_3_leu_Epi:0.005242):0.227387,Bacisubti.NP_388230.1.srfAA_3_leu_Epi:0.284077):0.103727):0.136913):0.148014,((Bacicereu_3.YP_083311.1.dhbF_1_NA_Epi:0.650213,Bacicereu_3.YP_083310.1.dhbF_1_asn_Epi:0.587274):0.220703,Bacicereu_3.YP_083312.1.dhbF_1_leu_Epi:0.420443):0.516695):0.252987):0.071438,((((Pseuaerug.NP_251092.1.m_3_ser_Epi:0.226113,((((Pseusyrin.NP_791972.1.m_1_asp_Epi:0.056846,Pseusyrin_2.YP_274154.1.m_1_asp_Epi:0.027448):0.079457,(Pseusyrin.NP_791970.1.m_1_asp_Epi:0.068346,Pseusyrin_2.YP_274152.1.m_1_asp_Epi:0.014535):0.201646):0.168123,(Pseufluor.YP_261190.1.m_2_val_leu_ile_abu_iva_Epi:0.123645,Pseufluor.YP_261190.1.m_1_ala_Epi:0.180636):0.143936):0.110058,Pseuaerug.NP_251092.1.m_1_ser_Epi:0.337737):0.083372):0.113987,(((Pseusyrin.NP_791957.1.pvsA_2_dhb_sal_Epi:0.079335,Pseusyrin_2.YP_274139.1.m_2_dhb_sal_Epi:0.027983):0.200406,(Pseufluor.YP_261281.1.m_2_dhb_sal_Epi:0.201052,Pseuaerug.NP_251114.1.m_2_dhb_sal_Epi:0.219992):0.016436):0.022205,Pseuputid.NP_746359.1.m_2_dhb_sal_Epi:0.424774):0.111494):0.076227,Pseuputid.NP_746337.1.m_1_asp_Epi:0.399982):0.189883,(Bacicereu_2.NP_832218.1.m_2_gln_Epi:0.24308,Bacicereu_2.NP_832214.1.m_1_thr_Epi:0.491513):0.548656):0.056945):0.153055):0.488887,(Strecoeli.NP_624809.1.cch_2_thr_Epi:1.024385,Mycsmegm.O87314.m_2_thr_sidero_fxbC_Epi:0.355484):0.287566):0.026869,((Strecoeli.NP_624809.1.cch_1_orn_Epi:0.577594,((((Mycsmegm.Q9RLP6.m_3_ala_lipid_mps_Epi:0.139368,Mycsmegm.Q9RLP6.m_1_phe_lipid_mps_Epi:0.152873):0.065901,Mycoavium.NP_960354.1.m_1_gly_ala_Epi:0.25137):0.077319,Mycsmegm.Q9RLP6.m_2_thr_lipid_mps_Epi:0.238338):0.11949,Mycoavium.NP_960176.1.pstA_1_phe_Epi:0.268893):0.424901):0.147215,Mycsmegm.O87314.m_1_orn_sidero_fxbC_Epi:0.57903):0.121253):0.098347,Therfusca.YP_289923.1.m_1_asp_asn_Epi:0.833602):0.017705,(((Strprist.Q54959.snbC_2_abu_Epi:0.426317,Strchrys.O68487.acmB_2_val_Epi:0.263921):0.099868,((Nocafarci.YP_121249.1.m_12_ser_Epi:0.584914,Nocafarci.YP_119006.1.m_1_tyr_Epi:0.420612):0.111059,((Nocafarci.YP_121249.1.m_6_val_leu_ile_abu_iva_Epi:0.349893,Nocafarci.YP_117314.1.m_3_phe_trp_phg_tyr_bht_Epi:0.328226):0.081885,Nocafarci.YP_117314.1.m_1_orn_lys_arg_Epi:0.558726):0.127807):0.114314):0.033074,(((Strecoeli.NP_627444.1.m_3_asn_Epi:0.373832,Strecoeli.NP_627443.1.m_6_hpg_Epi:0.549747):0.027151,Strecoeli.NP_627443.1.m_3_trp_Epi:0.201994):0.257489,(((Actteich.Q70AZ7.m_2_hpg_teico_tcp11_Epi:0.102879,(Strtoyoc.Q8KLL5.m_2_hpg_glyco_staC_Epi:0.129222,((Amyorien.O52820.m_2_hpg_vanco_cepB_Epi:0.047772,Amybalhi.Q939Z0.m_2_hpg_balhi_bpsB_Epi:0.117476):0.076904,Nonsp.Q7WZ74.m_2_hpg_glyco_dbv17_Epi:0.069844):0.084067):0.044944):0.212342,((((((Actteich.Q70AZ9.m_2_tyr_teico_tcp9_Epi:0.230816,Strtoyoc.Q8KLL3.m_2_tyr_glyco_staA_Epi:0.198356):0.03957,(Amyorien.O52819.m_2_bht_vanco_cepA_Epi:0.129163,Amybalhi.Q939Z1.m_2_bht_balhi_bpsA_Epi:0.07789):0.148028):0.042769,Nonsp.Q7WZ66.m_2_tyr_glyco_dbv25_Epi:0.298726):0.152479,Strlaven.Q93N89.m_2_trp_glyco_compl_1_Epi:0.290099):0.058714,Strlaven.Q93N87.m_1_hpg_glyco_compl_3_Epi:0.162819):0.039192,Strlaven.Q93N87.m_2_hpg_glyco_compl_3_Epi:0.255556):0.110282):0.04802,(Strtoyoc.Q8KLL5.m_1_hpg_glyco_staC_Epi:0.154159,(Actteich.Q70AZ7.m_1_hpg_teico_tcp11_Epi:0.122401,((Amyorien.O52820.m_1_hpg_vanco_cepB_Epi:0.114886,Amybalhi.Q939Z0.m_1_hpg_balhi_bpsB_Epi:0.056824):0.092093,Nonsp.Q7WZ74.m_1_hpg_glyco_dbv17_Epi:0.185782):0.066095):0.044091):0.223356):0.25779):0.069458):0.054144):0.15243,(Erwichrys.Q8VUE5.cbsF_1_Epi:0.343069,Chroviola.NP_901903.1.cbsF_1_asp_asn_Epi:0.47186):0.589969):0.434548,Nocafarci.YP_116976.1.nbtE_1_lys_Epi:0.672128):1.105421,Mycobovis.NP_856049.1.mbtF_1_lys_Epi:0.005374):0.0,Mycotuber_2.NP_336928.1.m_1_lys_Epi:0.0,Mycotuber.NP_216895.1.mbtF_1_lys_Epi:0.0);
[9] tree 'imported9'=((((((((((((((((Photlumin.NP_928234.1.m_1_gly_ala_val_leu_ile_abu_iva_LcL:0.14387,(Photlumin.NP_928235.1.m_1_gly_ala_val_leu_ile_abu_iva_LcL:0.199494,Photlumin.NP_928233.1.m_1_gly_ala_val_leu_ile_abu_iva_LcL:0.203352):0.040973):0.503397,((Photprofu.YP_133477.1.m_1_NA_LcL:0.196162,Erwicarot.YP_048600.1.m_1_NA_LcL:0.126062):0.833949,(Photlumin.NP_930752.1.m_3_NA_TO_ala_LcL:0.569883,(((Photlumin.NP_930750.1.m_1_phe_trp_phg_tyr_bht_LcL:0.801478,Photlumin.NP_930749.1.m_1_pro_pip_LcL:0.634286):0.13575,Photlumin.NP_930749.1.m_2_pro_pip_TO_ser_thr_ser-thr_dht_dhpg_dpg_hpg_LcL:0.479023):0.122571,(Photlumin.NP_930751.1.m_2_gly_TO_orn_LcL:0.043184,Photlumin.NP_930751.1.m_1_gly_LcL:0.090063):0.537497):0.03587):0.138947):0.067453):0.129242,((Lactplant.NP_784351.1.npsA__gly_TO__LcL:0.88321,(Lactplant.NP_784351.1.npsA_4_pro_TO_ser_LcL:0.539164,Lactplant.NP_784351.1.npsA_3_NA_TO_pro_LcL:0.478675):0.162114):0.451901,(((Bacisubti.NP_388230.1.srfAA_3_leu_TO_leu_LcL:0.234414,(Baciliche.YP_090052.1.m_3_leu_TO_leu_LcL:0.022424,Baciliche.YP_077640.1.lchAA_3_leu_TO_leu_LcL:0.0):0.232637):0.173629,(((Bacisubti.NP_389713.1.ppsD_2_pro_TO_glu_LcL:0.356231,Bacisubti.NP_389715.1.ppsB_2_tyr_TO_thr_LcL:0.396294):0.142527,(Bacisubti.NP_389714.1.ppsC_2_glu_TO_val_LcL:0.009799,(Bacisubti.NP_389713.1.ppsD_3_glu_TO_tyr_LcL:0.065118,Bacisubti.NP_389716.1.ppsA_2_glu_TO_ORN_LcL:0.021011):0.02569):0.212672):0.079837,Streaverm.NP_824374.1.nrps1-2__leu_TO__LcL:1.096663):0.028092):0.073105,(((Bacisubti.NP_388230.1.srfAA_2_glu_TO_leu_LcL:0.559752,(Baciliche.YP_090052.1.m_2_gln_TO_leu_LcL:0.021927,Baciliche.YP_077640.1.lchAA_2_gln_TO_leu_LcL:0.0):0.164886):0.268088,((Bacisubti.NP_388231.1.srfAB_3_asp_TO_leu_LcL:0.279333,(Baciliche.YP_090053.1.m_3_asp_TO_leu_LcL:0.0,Baciliche.YP_077641.1.lchAB_3_asp_TO_leu_LcL:0.006069):0.345747):0.238635,(Bacisubti.NP_388231.1.srfAB_2_val_TO_asp_LcL:0.267538,(Baciliche.YP_090053.1.m_2_val_TO_asp_LcL:0.0,Baciliche.YP_077641.1.lchAB_2_val_TO_asp_LcL:0.0):0.191766):0.171021):0.105118):0.012735,(Brevbrevi.P0C064.m_4_ORN_TO_LEU_LcL:0.24547,(Brevbrevi.P0C064.m_3_val_TO_ORN_LcL:0.176022,Brevbrevi.P0C064.m_2_pro_TO_val_LcL:0.22821):0.103345):0.129178):0.07681):0.319871):0.125168):0.090911,(((((((Burkpseud.YP_111642.1.m_3_glu_TO_ser_LcL:0.050871,(((Burkpseud.YP_111641.1.m_4_leu_TO_dab_LcL:0.0,Burkpseud.YP_111640.1.m_3_thr_TO_glu_LcL:0.031501):0.015629,Burkpseud.YP_111640.1.m_2_thr_TO_thr_LcL:0.019919):0.004599,Burkpseud.YP_111641.1.m_2_glu_gln_TO_thr_LcL:0.001971):0.03712):0.46272,((((Ralssolan.NP_522203.1.RSp0642_5_ala_TO_ala-b_LcL:0.083662,Ralssolan.NP_522203.1.RSp0642_2_val_TO_ser_LcL:0.074224):0.054706,Ralssolan.NP_522203.1.RSp0642_4_gly_TO_ala_LcL:0.032097):0.257138,Pseusyrin.NP_794446.1.m_2_leu_TO_ser_LcL:0.284894):0.040009,((Pseusyrin_3.O85168.syr.m_6_phe_LcL:0.274093,Pseusyrin_3.O85168.syr.m_5_arg_LcL:0.183954):0.077528,(((Pseufluor.YP_259254.1.m_3_leu_TO_ser_LcL:0.124924,((Pseusp.Q84BQ4.arfC_4_ile_TO_ile_LcL:0.088277,Pseusp.Q84BQ4.arfC_5_ile_TO_asp_LcL:0.151068):0.059594,Pseusp.Q84BQ4.arfC_2_leu_TO_ser_LcL:0.050879):0.066628):0.055213,Pseufluor.YP_259254.1.m_2_leu_TO_leu_LcL:0.286568):0.074463,(Pseusyrin.NP_792634.1.m_4_val_TO_leu_LcL:0.295724,Pseusyrin.NP_792634.1.m_2_leu_TO_thr_LcL:0.31706):0.151458):0.074135):0.079228):0.069645):0.037141,((Pseusyrin_2.YP_273984.1.m_2_arg_TO_pro_LcL:0.37159,Pseusyrin.NP_794446.1.m_4_asp_asn_glu_gln_aad_TO_ser_LcL:0.294904):0.094786,((Pseusyrin_3.O85168.syr.m_7_thr_LcL:0.441093,(Burkpseud.YP_111640.1.m_5_gly_TO_ile_LcL:0.005792,Burkmalle.YP_106216.1.m_3_gly_TO_ile_LcL:0.002789):0.291225):0.146879,((Photlumin.NP_930489.1.m_3_trp_TO_phe_LcL:0.260422,(((((Photlumin.NP_929905.1.m_14_trp_TO_val_LcL:0.034953,Photlumin.NP_929905.1.m_12_val_TO_thr_LcL:0.097649):0.032481,Photlumin.NP_929905.1.m_5_val_TO_bht_LcL:0.044804):0.0297,Photlumin.NP_929905.1.m_10_val_TO_trp_LcL:0.034642):0.016117,Photlumin.NP_929905.1.m_3_ala_TO_trp_LcL:0.070404):0.082799,Photlumin.NP_929905.1.m_7_trp_TO_val_LcL:0.110302):0.05834):0.109575,Bradjapon.NP_768748.1.m_2_pro_TO_ser_LcL:0.21803):0.081137):0.011649):0.036385):0.063869,((Erwicarot.YP_049593.1.m_6_glu_TO_ser_LcL:0.077406,Erwicarot.YP_049593.1.m_3_asn_TO_ser_LcL:0.14988):0.091634,Erwicarot.YP_049592.1.m_1_thr_LcL:0.191008):0.315083):0.142199,(((((Pseusyrin_2.YP_274139.1.m_2_glu_TO_dhb_sal_LcL:0.012054,Pseusyrin.NP_791957.1.pvsA_2_glu_TO_dhb_sal_LcL:0.023497):0.100943,Pseufluor.YP_261281.1.m_2_glu_TO_dhb_sal_LcL:0.042873):0.0239,Pseuaerug.NP_251114.1.m_2_glu_TO_dhb_sal_LcL:0.098338):0.08164,Pseuputid.NP_746359.1.m_2_glu_TO_dhb_sal_LcL:0.0915):0.444443,(((((((Pseusyrin_2.YP_274153.1.m_2_thr_TO_ser_LcL:0.028787,Pseusyrin.NP_791971.1.m_2_thr_TO_ser_LcL:0.025189):0.242977,(Pseusyrin_2.YP_274153.1.m_1_thr_LcL:0.055869,Pseusyrin.NP_791971.1.m_1_thr_LcL:0.040749):0.111173):0.105102,Pseuputid.NP_746336.1.ppsD_1_gly_LcL:0.36191):0.068976,Pseuputid.NP_746336.1.ppsD_2_gly_TO_ser_LcL:0.32351):0.042872,((Pseufluor.YP_261190.1.m_1_ala_LcL:0.335072,Pseufluor.YP_261191.1.m_1_thr_LcL:0.212087):0.073192,(Pseufluor.YP_261191.1.m_2_thr_TO_ala_LcL:0.267797,(Pseuaerug.NP_251090.1.m_1_dhb_sal_LcL:0.19483,(Pseuaerug.NP_251089.1.pvdD_2_thr_TO_thr_LcL:0.132547,Pseuaerug.NP_251089.1.pvdD_1_thr_LcL:0.139909):0.076734):0.097631):0.05984):0.076159):0.05201,((Pseuaerug.NP_251092.1.m_1_ser_LcL:0.324539,(Pseufluor.YP_261192.1.m_1_asp_LcL:0.306386,((Pseusyrin_2.YP_274151.1.m_1_val_leu_ile_abu_iva_LcL:0.026815,Pseusyrin.NP_791969.1.m_1_val_leu_ile_abu_iva_LcL:0.048919):0.3799,Pseuputid.NP_746338.1.m_1_asp_LcL:0.306736):0.092943):0.031165):0.15744,((((Pseusyrin_2.YP_274154.1.m_1_asp_LcL:0.038071,Pseusyrin.NP_791972.1.m_1_asp_LcL:0.042934):0.195004,Pseuputid.NP_746337.1.m_1_asp_LcL:0.304926):0.124212,(Pseusyrin_2.YP_274152.1.m_1_asp_LcL:0.028648,Pseusyrin.NP_791970.1.m_1_asp_LcL:0.035754):0.382877):0.196441,((Pseufluor.YP_261192.1.m_2_asp_TO_val_leu_ile_abu_iva_LcL:0.466311,Pseuputid.NP_746338.1.m_2_asp_TO_asp_asn_LcL:0.512908):0.131719,Pseuaerug.NP_251092.1.m_3_dhb_sal_TO_ser_LcL:0.289153):0.062879):0.045221):0.058729):0.070732,((Burkpseud.YP_108378.1.m_2_dhb_sal_TO_asp_LcL:0.624167,(Burkpseud.YP_108377.1.m_1_val_leu_ile_abu_iva_LcL:0.0,Burkmalle.YP_102862.1.m_1_val_leu_ile_abu_iva_LcL:0.008733):0.456716):0.264133,(((Pseuaerug.NP_251114.1.m_1__TO_glu_LcL:0.343639,Pseufluor.YP_261281.1.m_1__TO_glu_LcL:0.131499):0.048177,(Pseusyrin_2.YP_274139.1.m_1__TO_glu_LcL:0.04599,Pseusyrin.NP_791957.1.pvsA_1__TO_glu_LcL:0.042501):0.105042):0.121617,Pseuputid.NP_746359.1.m_1__TO_glu_LcL:0.270605):0.178207):0.051268):0.060061):0.089676):0.042478,((((Pseusyrin.NP_794272.1.m_3_pro_TO_ser_LcL:0.318,Pseusyrin.NP_794272.1.m_2_gly_TO_pro_LcL:0.289898):0.361757,(Nostsp.NP_486688.1.m_2_ser_TO_val_LcL:0.36037,Nostsp.NP_486684.1.m_2_gly_TO_ala_LcL:0.427244):0.07965):0.082723,Pseusyrin.NP_794272.1.m_1_gly_LcL:0.713909):0.030148,(((Nostsp.Q9RAH4.m_4_pro_TO_leu_LcL:0.187642,(Nostsp.Q9RAH4.m_2_ile_TO_ser_LcL:0.099428,(((Nostsp.Q9RAH2.m_3_gly_TO_asn_LcL:0.025018,Nostsp.Q9RAH1.m_2_TYR_TO_pro_LcL:0.081693):0.028207,Nostsp.Q9RAH2.m_2_leu_TO_gly_LcL:0.052746):0.026412,Nostsp.Q9RAH1.m_1_TYR_LcL:0.130722):0.028056):0.023014):0.045387,Nostsp.Q9RAH4.m_3_ser_TO_pro_LcL:0.175697):0.161516,(((Nostsp.NP_486684.1.m_1_gly_LcL:0.49862,Nostsp.NP_486682.1.m_1_bht_LcL:0.241431):0.088901,(Nostsp.NP_486685.1.m_1_ala_LcL:0.476558,(Bacicereu_2.NP_832218.1.m_2_val_leu_ile_abu_iva_TO_gln_LcL:0.307147,Bacicereu_2.NP_832215.1.m_2_gly_ala_TO_ala_LcL:0.291088):0.244492):0.078428):0.034577,Nostsp.Q9RAH2.m_1_leu_LcL:0.451529):0.027429):0.065259):0.079627):0.042843,(Pseusyrin_2.YP_273985.1.m_1_val_leu_ile_abu_iva_LcL:0.453023,Agrotumef.NP_534178.1.mtaD_1_ala_LcL:0.777139):0.077064):0.070822):0.066383,((Burkpseud.YP_111203.1.m__CYS_TO__LcL:0.572314,(Streaverm.NP_824820.1.nrps2-2_2_gln_TO_asn_LcL:0.568548,Streaverm.NP_824819.1.nrps2-1_1_thr_LcL:0.416951):0.221536):0.129459,(((((Nocafarci.YP_116975.1.nbtD_1_hpg_LcL:0.295068,(((Mycobovis.NP_856050.1.mbtE_1_lys_LcL:0.0,Mycotuber_2.NP_336929.1.m_1_lys_LcL:0.0):0.050529,Mycotuber.NP_216896.1.mbtE_1_lys_LcL:0.037399):0.278427,Mycoavium.NP_961107.1.mbtE_1_lys_LcL:0.35111):0.159637):0.496423,(((Strecoeli.NP_627443.1.m_2_ser_TO_thr_LcL:0.372011,(((Therfusca.YP_289923.1.m_3_gly_TO_gly_LcL:0.586708,(((Mycoavium.NP_960804.1.m_1_gly_ala_LcL:0.149319,((Mycobovis.NP_853772.1.nrp_2_NA_TO_phe_LcL:0.0,Mycotuber_2.NP_334518.1.m_2_NA_TO_phe_LcL:0.0):0.0,Mycotuber.NP_214615.1.nrp_2_NA_TO_phe_LcL:0.0):0.194133):0.038542,((Mycoavium.NP_960354.1.m_5_gly_ala_val_leu_ile_abu_iva_TO_gly_ala_val_leu_ile_abu_iva_LcL:0.16714,Mycoavium.NP_960176.1.pstA_3_arg_TO_thr_LcL:0.178884):0.046243,Mycoavium.NP_960354.1.m_4_gly_ala_TO_gly_ala_val_leu_ile_abu_iva_LcL:0.175381):0.017055):0.058739,Mycoavium.NP_960354.1.m_3_val_leu_ile_abu_iva_TO_gly_ala_LcL:0.160359):0.237228):0.103591,((((Strecoeli.NP_733597.1.m_2_3-me-glu_TO_trp_LcL:0.16264,Strecoeli.NP_627444.1.m_2_asp_TO_gly_LCL:0.103618):0.04499,Strecoeli.NP_627443.1.m_5_asp_TO_asp_LcL:0.215648):0.031983,Strecoeli.NP_627443.1.m_6_asp_TO_hpg_LCL:0.235667):0.101036,Strecoeli.NP_627444.1.m_3_gly_TO_asn_LcL:0.182395):0.0244):0.041932,((Strprist.Q54959.snbC_2_abu_LcL:0.372202,Strecoeli.NP_627443.1.m_3_thr_TO_trp_LcL:0.166159):0.067661,(((Bacisubti.NP_391076.2.dhbF_2_gly_TO_thr_LcL:0.128486,((Baciliche.YP_093405.1.dhbF_2_gly_TO_thr_LcL:0.0,Baciliche.YP_080976.1.dhbF_2_gly_TO_thr_LcL:0.0):0.30916,(((((Bacianthr_3.YP_019016.1.dhbF_2_gly_TO_thr_LcL:0.0,Bacianthr.NP_844754.1.dhbF_2_gly_TO_thr_LcL:0.0):0.0,Bacianthr_2.YP_028469.1.m_2_gly_TO_thr_LcL:0.0):0.005775,Bacicereu_3.YP_083722.1.entF_2_gly_TO_thr_LcL:0.0):0.037393,Bacicereu.NP_978712.1.dhbF_2_gly_TO_thr_LcL:0.016558):0.035277,Bacithuri.YP_036474.1.entF_2_gly_TO_thr_LcL:0.030474):0.306162):0.103715):0.187878,(((Strchrys.O68487.acmB_2_val_LcL:0.111254,Strchrys.Q9L8H4.acmC_3_val_LcL:0.011776):0.039637,Strchrys.Q9L8H4.acmC_2_gly_LcL:0.06482):0.163988,Oceaiheye.NP_691879.1.dhbF_2_gly_TO_thr_LcL:0.917911):0.082989):0.06989,((Strprist.O07944.snbDE_2_phe_LcL:0.205759,Strprist.O07944.snbDE_3_pip_LcL:0.257662):0.043584,Strprist.O07944.snbDE_4_phg_LcL:0.244363):0.028884):0.039028):0.04604):0.029842):0.053103,((((Nocafarci.YP_121279.1.m_4_ser_TO_thr_LcL:0.278181,Nocafarci.YP_121279.1.m_2_ser_TO_tyr_bht_LcL:0.287054):0.048687,Nocafarci.YP_119328.1.m_4_val_leu_ile_abu_iva_TO_leu_LcL:0.526664):0.045197,((Nocafarci.YP_121279.1.m_3_tyr_bht_TO_ser_LcL:0.317274,Nocafarci.YP_121278.1.m_4_ser_TO_NA_LcL:0.369933):0.059695,((((((((Nocafarci.YP_121249.1.m_12_aad_TO_ser_LcL:0.113092,Nocafarci.YP_121249.1.m_10_ser_TO_NA_LcL:0.16682):0.054755,Nocafarci.YP_116929.1.m_4_gly_ala_val_leu_ile_abu_iva_TO_ser_LcL:0.293413):0.074834,(Nocafarci.YP_116928.1.m_2_val_leu_ile_abu_iva_TO_ser_LcL:0.080897,Nocafarci.YP_116927.1.m_2_dhpg_dpg_hpg_TO_ser_LcL:0.088534):0.186405):0.060167,Nocafarci.YP_121249.1.m_2_aad_TO_gln_LcL:0.244558):0.030011,((Nocafarci.YP_121279.1.m_5_thr_TO_gly_ala_LcL:0.348447,(Nocafarci.YP_121249.1.m_11_NA_TO_aad_LcL:0.238624,Nocafarci.YP_121249.1.m_3_gln_TO_ser_LcL:0.37587):0.031494):0.069391,(Nocafarci.YP_119006.1.m_5_leu_TO_NA_LcL:0.295176,Nocafarci.YP_119006.1.m_4_gly_ala_val_leu_ile_abu_iva_TO_leu_LcL:0.166201):0.121132):0.070652):0.02749,(Nocafarci.YP_116929.1.m_2_val_leu_ile_abu_iva_TO_ser_LcL:0.222698,Nocafarci.YP_116926.1.m_2_pro_pip_TO_aad_LcL:0.206869):0.099053):0.024048,((((Nocafarci.YP_121278.1.m_8_val_TO_gly_ala_LcL:0.236196,Nocafarci.YP_116928.1.m_3_ser_TO_NA_LcL:0.255824):0.060542,(Nocafarci.YP_121249.1.m_6_thr_TO_val_leu_ile_abu_iva_LcL:0.176876,Nocafarci.YP_121249.1.m_4_ser_TO_ser_LcL:0.379881):0.088363):0.015034,(Nocafarci.YP_121249.1.m_9_thr_TO_ser_LcL:0.275709,Nocafarci.YP_121249.1.m_8_ser_TO_thr_LcL:0.244292):0.036538):0.056465,((Nocafarci.YP_116929.1.m_3_ser_TO_gly_ala_val_leu_ile_abu_iva_LcL:0.233916,Nocafarci.YP_116926.1.m__aad_TO__LcL:0.131212):0.113706,((((Nocafarci.YP_121278.1.m_3_aad_TO_ser_LcL:0.379191,Nocafarci.YP_121278.1.m_2_ser_TO_aad_LcL:0.254103):0.11786,Nocafarci.YP_121278.1.m_5_NA_TO_ser_LcL:0.320074):0.019199,Nocafarci.YP_121279.1.m__gly_ala_TO__LcL:0.359326):0.067362,Nocafarci.YP_117314.1.m_3_gly_ala_val_leu_ile_abu_iva_TO_phe_trp_phg_tyr_bht_LcL:0.382199):0.040247):0.035613):0.033883):0.015815,((Nocafarci.YP_121278.1.m_7_aad_TO_val_LcL:0.332587,Nocafarci.YP_121278.1.m_6_ser_TO_aad_LcL:0.249628):0.082564,Nocafarci.YP_121249.1.m_5_ser_TO_thr_LcL:0.371332):0.06072):0.049159):0.03316):0.036376,(Nocafarci.YP_119328.1.m_3_leu_TO_val_leu_ile_abu_iva_LcL:0.402224,Nocafarci.YP_119328.1.m_2_ser_TO_leu_LcL:0.345517):0.078075):0.111445):0.128067,(Nocafarci.YP_116975.1.nbtD__hpg_TO__LcL:0.465069,(((Mycobovis.NP_856050.1.mbtE__lys_TO__LcL:0.0,Mycotuber_2.NP_336929.1.m__lys_TO__LcL:0.0):0.0,Mycotuber.NP_216896.1.mbtE__lys_TO__LcL:0.009087):0.266308,Mycoavium.NP_961107.1.mbtE__lys_TO__LcL:0.194105):0.317391):0.249143):0.182933):0.051228,Burkpseud.YP_108824.1.m_1_gly_ala_LcL:1.149734):0.053876,(Burkpseud.YP_108312.1.m_4_leu_TO_orn_lys_arg_LcL:0.901922,(Burkpseud.YP_108312.1.m_5_orn_lys_arg_TO_dhpg_dpg_hpg_LcL:0.400137,Eschcoli_4.NP_754351.1.m_1_gly_LcL:1.118236):0.280128):0.092173):0.0711,(((Burkpseud.YP_108377.1.m__val_leu_ile_abu_iva_TO__LcL:0.965177,((Pseusyrin.NP_794271.1.m_2_dhb_sal_TO_ser_LcL:0.746835,Agrotumef.NP_534171.1.m_1_bht_LcL:0.780968):0.136424,Streaverm.NP_824335.1.nrps3-3_1_NA_LcL:0.564946):0.101059):0.044672,Agrotumef.NP_534166.1.m_1_gly_LcL:1.070358):0.065431,Agrotumef.NP_534179.1.m_2_gly_TO_ala_LcL:0.750453):0.052126):0.060588):0.030844):0.042803,Chroviola.NP_902473.1.m_1_dab_LcL:1.547424):0.090126,((((Stremutan.NP_721708.1.m__pro_TO__LcL:0.544644,Stremutan.NP_721709.1.bacA1_2_leu_TO_ser_LcL:1.035173):0.240528,(Stremutan.NP_721706.1.bacD_1_gly_LcL:0.935914,((Stremutan.NP_721707.1.bacA2_2_val_TO_cys_LcL:1.307371,((Stapepide_2.NP_763798.1.m_2_val_TO_phe_trp_phg_tyr_bht_LcL:0.0,Stapepide.YP_189887.1.m_2_val_TO_phe_trp_phg_tyr_bht_LcL:0.0):0.186564,(((Stapaureu_5.YP_042276.1.m_2_val_TO_phe_trp_phg_tyr_bht_LcL:0.0,Stapaureu_3.YP_185063.1.m_2_val_TO_phe_trp_phg_tyr_bht_LcL:0.0):0.01217,Stapaureu_4.YP_039645.1.m_2_val_TO_phe_trp_phg_tyr_bht_LcL:0.005887):0.01314,(Stapaureu_2.NP_370703.1.m_2_val_TO_phe_trp_phg_tyr_bht_LcL:0.0,Stapaureu.NP_373416.1.m_2_val_TO_phe_trp_phg_tyr_bht_LcL:0.0):0.002119):0.324524):0.407166):0.331034,Lactplant.NP_784351.1.npsA_2_dhb_sal_TO_NA_LcL:1.039682):0.137231):0.107528):0.145072,(Bacicereu_3.YP_083311.1.dhbF_1_NA_LcL:0.59619,Bacicereu_3.YP_083310.1.dhbF_1_asn_LcL:0.809147):0.132957):0.302413,(Burkpseud.YP_108312.1.m_6_dhpg_dpg_hpg_TO_glu_gln_LcL:1.140347,Photlumin.NP_928235.1.m__gly_ala_val_leu_ile_abu_iva_TO__LcL:1.301405):0.04349):0.193948):0.062793,Burkpseud.YP_108312.1.m_3_leu_TO_leu_LcL:0.921911):0.052226,((((Burkpseud.YP_108378.1.m_2_asp_Epi:0.60655,Agrotumef.NP_534179.1.m_2_ala_Epi:0.809941):0.235065,((((((Pseufluor.YP_261190.1.m_2_val_leu_ile_abu_iva_Epi:0.204549,Pseufluor.YP_261190.1.m_1_ala_Epi:0.146825):0.157663,(Pseuaerug.NP_251092.1.m_3_ser_Epi:0.321023,(Pseuputid.NP_746337.1.m_1_asp_Epi:0.32968,((Pseusyrin.NP_791972.1.m_1_asp_Epi:0.102908,Pseusyrin_2.YP_274154.1.m_1_asp_Epi:0.078453):0.190925,(Pseusyrin.NP_791970.1.m_1_asp_Epi:0.102511,Pseusyrin_2.YP_274152.1.m_1_asp_Epi:0.05411):0.08536):0.205222):0.074353):0.045305):0.047749,Pseuaerug.NP_251092.1.m_1_ser_Epi:0.507103):0.100678,((((Pseusyrin.NP_791957.1.pvsA_2_dhb_sal_Epi:0.112893,Pseusyrin_2.YP_274139.1.m_2_dhb_sal_Epi:0.035147):0.199895,Pseufluor.YP_261281.1.m_2_dhb_sal_Epi:0.202774):0.021068,Pseuaerug.NP_251114.1.m_2_dhb_sal_Epi:0.329201):0.01715,Pseuputid.NP_746359.1.m_2_dhb_sal_Epi:0.369145):0.135177):0.248717,((((Bacicereu_3.YP_083312.1.dhbF_1_leu_Epi:0.582482,(Bacicereu_3.YP_083311.1.dhbF_1_NA_Epi:0.754388,Bacicereu_3.YP_083310.1.dhbF_1_asn_Epi:0.561949):0.287365):0.359095,((Baciliche.YP_090052.1.m_3_leu_Epi:0.067818,Baciliche.YP_077640.1.lchAA_3_leu_Epi:0.042896):0.263494,(((Baciliche.YP_090053.1.m_3_leu_Epi:0.089172,Baciliche.YP_077641.1.lchAB_3_leu_Epi:0.0):0.252699,Bacisubti.NP_388231.1.srfAB_3_leu_Epi:0.297491):0.211486,Bacisubti.NP_388230.1.srfAA_3_leu_Epi:0.179569):0.069241):0.181052):0.093863,((Bacisubti.NP_389713.1.ppsD_3_tyr_Epi:0.596131,Bacisubti.NP_389714.1.ppsC_2_val_Epi:0.302576):0.208601,(Bacisubti.NP_389715.1.ppsB_2_thr_Epi:0.347873,Bacisubti.NP_389716.1.ppsA_2_ORN_Epi:0.642111):0.072182):0.135335):0.23441,(Bacicereu_2.NP_832218.1.m_2_gln_Epi:0.271256,Bacicereu_2.NP_832214.1.m_1_thr_Epi:0.420802):0.307498):0.239457):0.067115,((Strecoeli.NP_624809.1.cch_2_thr_Epi:0.997801,(Mycobovis.NP_856049.1.mbtF_1_lys_Epi:0.002903,(Mycotuber_2.NP_336928.1.m_1_lys_Epi:0.0,Mycotuber.NP_216895.1.mbtF_1_lys_Epi:0.0):0.0):0.954817):0.296688,(((((Erwichrys.Q8VUE5.cbsF_1_Epi:0.410708,Chroviola.NP_901903.1.cbsF_1_asp_asn_Epi:0.535754):0.522633,(Strchrys.O68487.acmB_2_val_Epi:0.323474,(Strprist.Q54959.snbC_2_abu_Epi:0.392839,(((Mycsmegm.Q9RLP6.m_2_thr_lipid_mps_Epi:0.227374,((Mycsmegm.Q9RLP6.m_3_ala_lipid_mps_Epi:0.149214,Mycsmegm.Q9RLP6.m_1_phe_lipid_mps_Epi:0.184888):0.118391,Mycoavium.NP_960354.1.m_1_gly_ala_Epi:0.255214):0.074092):0.13161,Mycoavium.NP_960176.1.pstA_1_phe_Epi:0.305859):0.385856,((Strecoeli.NP_627443.1.m_6_hpg_Epi:0.465991,Strecoeli.NP_627443.1.m_3_trp_Epi:0.262861):0.10856,Strecoeli.NP_627444.1.m_3_asn_Epi:0.292813):0.146184):0.074209):0.066383):0.101939):0.0141,(((Strecoeli.NP_624809.1.cch_1_orn_Epi:0.650957,Mycsmegm.O87314.m_1_orn_sidero_fxbC_Epi:0.499548):0.153396,Mycsmegm.O87314.m_2_thr_sidero_fxbC_Epi:0.62828):0.114299,((Nocafarci.YP_121249.1.m_6_val_leu_ile_abu_iva_Epi:0.363089,Nocafarci.YP_117314.1.m_3_phe_trp_phg_tyr_bht_Epi:0.421367):0.111333,((Nocafarci.YP_119006.1.m_1_tyr_Epi:0.59088,Nocafarci.YP_117314.1.m_1_orn_lys_arg_Epi:0.394446):0.105302,Nocafarci.YP_121249.1.m_12_ser_Epi:0.723662):0.122137):0.111973):0.069057):0.054358,((((((Actteich.Q70AZ7.m_2_hpg_teico_tcp11_Epi:0.102697,(((Amyorien.O52820.m_2_hpg_vanco_cepB_Epi:0.081762,Amybalhi.Q939Z0.m_2_hpg_balhi_bpsB_Epi:0.148027):0.06429,Nonsp.Q7WZ74.m_2_hpg_glyco_dbv17_Epi:0.066765):0.099157,Strtoyoc.Q8KLL5.m_2_hpg_glyco_staC_Epi:0.115725):0.04597):0.230407,Strlaven.Q93N87.m_1_hpg_glyco_compl_3_Epi:0.269816):0.027125,(Strlaven.Q93N87.m_2_hpg_glyco_compl_3_Epi:0.264136,Strlaven.Q93N89.m_2_trp_glyco_compl_1_Epi:0.347548):0.104003):0.066839,(((Strtoyoc.Q8KLL3.m_2_tyr_glyco_staA_Epi:0.214682,Nonsp.Q7WZ66.m_2_tyr_glyco_dbv25_Epi:0.266617):0.043582,(Amyorien.O52819.m_2_bht_vanco_cepA_Epi:0.111288,Amybalhi.Q939Z1.m_2_bht_balhi_bpsA_Epi:0.052388):0.151566):0.089024,Actteich.Q70AZ9.m_2_tyr_teico_tcp9_Epi:0.185281):0.141874):0.084484,(((Actteich.Q70AZ7.m_1_hpg_teico_tcp11_Epi:0.176982,Strtoyoc.Q8KLL5.m_1_hpg_glyco_staC_Epi:0.156487):0.052923,(Amyorien.O52820.m_1_hpg_vanco_cepB_Epi:0.089896,Amybalhi.Q939Z0.m_1_hpg_balhi_bpsB_Epi:0.066852):0.104963):0.03349,Nonsp.Q7WZ74.m_1_hpg_glyco_dbv17_Epi:0.110302):0.267894):0.222438,Therfusca.YP_289923.1.m_1_asp_asn_Epi:0.688599):0.025843):0.080709,Nocafarci.YP_116976.1.nbtE_1_lys_Epi:0.964824):0.159179):0.307741):0.025866):0.363424,((Strecoeli.NP_631721.1.m_2_cys_TO_cys_cyc:0.43804,((Eschcoli_4.NP_754351.1.m_2_gly_TO_cys_cyc:0.659071,(Photprofu.YP_129880.1.m_2_hyb_cyc:1.316166,Strecoeli.NP_630518.1.m_1_cys_cyc:1.084037):0.244681):0.013398,((Agrotumef.NP_534178.1.mtaD_2_ala_TO_cys_cyc:0.490912,Nostsp.NP_486685.1.m_2_ala_TO_cys_cyc:0.450384):0.199668,((((((Yerspseud.YP_070123.1.irp1_hyb_cyc:0.0,Yerspesti.NP_405471.1.irp1_hyb_cyc:0.0):0.290038,Photprofu.YP_129880.1.m_1_hyb_cyc:0.650574):0.381342,Ralssolan.NP_519932.1.m_1_cys_cyc:0.520403):0.097228,((Corydipht.NP_940471.1.m__cys_TO_cyc:1.39485,(Yerspseud.YP_071788.1.m_2_hyb_cyc:0.089224,Yerspesti.NP_404404.1.m_1_cys_cyc:0.015949):0.563338):0.38369,((((Pseuaerug.NP_252916.1.pchE_1_cys_cyc:0.366789,Burkpseud.YP_110607.1.pchE_1_cys_cyc:0.294258):0.604587,Pseufluor.YP_260596.1.pchE_1_cys_cyc:0.433751):0.102212,(((Mycotuber.NP_216899.1.mbtB_1_ser-thr_cyc:0.011041,(Mycobovis.NP_856053.1.mbtB_1_ser-thr_cyc:0.0,Mycotuber_2.NP_336932.1.pchE_1_ser-thr_cyc:0.0):0.003704):0.14858,Mycoavium.NP_961111.1.mbtB_1_cys_cyc:0.179476):0.31748,((Strecoeli.NP_631721.1.m_1_cys_cyc:0.45513,Nocafarci.YP_116977.1.nbtF_1_cys_cyc:0.438051):0.064803,Vibrchole.NP_231840.1.m_1_thr_cyc:1.018285):0.081524):0.280033):0.051885,(((((Yerspseud.YP_070124.1.irp2_1_cys_cyc:0.002716,Yerspesti.NP_405472.1.irp2_1_cys_cyc:0.022435):0.00178,Eschcoli_4.NP_754316.1.m_1_cys_cyc:0.006447):0.312341,Pseusyrin.NP_792411.1.m_1_cys_cyc:0.356291):0.140091,Photlumin.NP_929572.1.m_1_cys_cyc:0.3559):0.150759,Photprofu.YP_129881.1.m_1_cys_cyc:0.55907):0.249667):0.046914):0.141993):0.104184,((((Pseufluor.YP_260595.1.pchF_1_cys_cyc:0.444968,(Pseuaerug.NP_252915.1.pchF_1_cys_cyc:0.135559,Burkpseud.YP_110608.1.pchF_1_cys_cyc:0.202108):0.580655):0.13762,Strecoeli.NP_631722.1.m_1_cys_cyc:0.508386):0.12734,(Yerspseud.YP_071787.1.m_1_cys_cyc:0.047889,Yerspesti.NP_404402.1.m_1_cys_cyc:0.009798):0.644439):0.115298,(Yerspseud.YP_071788.1.m_3_hyb_cyc:0.036205,Yerspesti.NP_404404.1.m__cys_TO_cyc:0.048567):0.919807):0.070698):0.112986,(Pseusyrin_2.YP_273984.1.m_3_pro_TO_cys_cyc:0.581816,(((((Yerspseud.YP_070124.1.irp2__cys_TO_cyc:0.021298,Yerspesti.NP_405472.1.irp2__cys_TO_cyc:0.019242):0.456277,Photlumin.NP_929572.1.m__cys_TO_cyc:0.416156):0.090782,Pseusyrin.NP_792411.1.m__cys_TO_cyc:0.443221):0.051155,Photprofu.YP_129881.1.m__cys_TO_cyc:0.761127):0.245116,Eschcoli.NP_754350.1.m_2_hyb_cyc:0.678369):0.155378):0.033885):0.04034):0.047082):0.093263):0.181426,Corydipht.NP_940471.1.m_1_cys_cyc:1.326509):0.754029):0.18774,(((Photlumin.NP_930751.1.m_3_orn_TO_pro_dual:0.568834,((Photlumin.NP_930752.1.m_2_lys_TO_NA_dual:0.718403,Erwicarot.YP_049592.1.m_2_thr_TO_TYR_dual:0.364215):0.092425,((((Erwicarot.YP_049593.1.m_5_gly_ala_val_leu_ile_abu_iva_TO_glu_dual:0.181444,Erwicarot.YP_049592.1.m_4_ser_TO_tyr_bht_dual:0.147075):0.020859,((Erwicarot.YP_049593.1.m_2_gln_TO_asn_dual:0.298444,Erwicarot.YP_049592.1.m_6_val_leu_ile_abu_iva_TO_ser_dual:0.214117):0.066752,Erwicarot.YP_049593.1.m_7_ser_TO_gly_dual:0.124246):0.021335):0.013522,((Erwicarot.YP_049592.1.m_3_TYR_TO_ser_dual:0.265903,Erwicarot.YP_049592.1.m_5_tyr_bht_TO_val_leu_ile_abu_iva_dual:0.194527):0.052669,Erwicarot.YP_049593.1.m_4_ser_TO_gly_ala_val_leu_ile_abu_iva_dual:0.167412):0.133081):0.145542,(((((Burkmalle.YP_106219.1.m__ser_TO__dual:0.008599,(Burkpseud.YP_111641.1.m_1_glu_gln_dual:0.002884,Burkpseud.YP_111642.1.m_2_ser_TO_glu_dual:0.024528):0.003119):0.148612,Burkpseud.YP_111640.1.m_1_thr_dual:0.052815):0.167542,Burkpseud.YP_111641.1.m_3_thr_TO_leu_dual:0.317899):0.046517,(Burkpseud.YP_111640.1.m_4_glu_TO_gly_dual:0.0,Burkmalle.YP_106216.1.m_2_glu_TO_gly_dual:0.065442):0.202724):0.15274,(((((Pseusyrin.NP_792634.1.m_5_leu_TO_leu_dual:0.184045,Pseusyrin.NP_792634.1.m_3_thr_TO_val_dual:0.212475):0.315789,Pseufluor.YP_259252.1.m_2_leu_TO_asp_dual:0.54947):0.042099,(((((Pseufluor.YP_259254.1.m_4_ser_TO_val_dual:0.183635,(Pseufluor.YP_259253.1.m_1_thr_dual:0.217393,((Pseufluor.YP_259253.1.m_4_leu_TO_ser_dual:0.162954,Pseusyrin.NP_792633.1.m_3_leu_TO_gln_dual:0.442544):0.053421,Pseusyrin.NP_792634.1.m_1_leu_dual:0.422089):0.077456):0.024669):0.052874,(Pseufluor.YP_259253.1.m_3_ile_TO_leu_dual:0.243742,Pseufluor.YP_259254.1.m_1_leu_dual:0.213026):0.070773):0.038091,Pseufluor.YP_259253.1.m_2_thr_TO_ile_dual:0.395986):0.035575,Pseusyrin.NP_792633.1.m_2_leu_TO_leu_dual:0.420338):0.016247,(Pseusyrin.NP_794446.1.m_3_ser_TO_asp_asn_glu_gln_aad_dual:0.305984,(Ralssolan.NP_522203.1.RSp0642_3_ser_TO_gly_dual:0.380486,Ralssolan.NP_522203.1.RSp0642_1_val_dual:0.224763):0.137085):0.085845):0.018556):0.13402,((Photlumin.NP_930355.1.m_5_val_TO_NA_dual:0.080186,(((Photlumin.NP_930362.1.m_3_lys_TO_lys_dual:0.130766,((((Photlumin.NP_930489.1.m_5_trp_TO_trp_dual:0.091664,Photlumin.NP_930489.1.m_4_phe_TO_trp_dual:0.091781):0.031336,((Photlumin.NP_929905.1.m_6_bht_TO_trp_dual:0.053057,Photlumin.NP_929905.1.m_13_thr_TO_trp_dual:0.144116):0.031522,Photlumin.NP_929905.1.m_15_val_TO_val_dual:0.057231):0.034718):0.004008,Photlumin.NP_930489.1.m_2_val_TO_trp_dual:0.065499):0.038995,Photlumin.NP_930355.1.m_4_val_leu_ile_abu_iva_TO_val_dual:0.113234):0.024483):0.042946,Photlumin.NP_930355.1.m_3_val_TO_val_leu_ile_abu_iva_dual:0.086763):0.018966,(((Photlumin.NP_929905.1.m_8_val_TO_thr_dual:0.065623,(Photlumin.NP_929905.1.m_4_trp_TO_val_dual:0.027369,(Photlumin.NP_929905.1.m_2_trp_TO_ala_dual:0.077665,Photlumin.NP_929905.1.m_11_trp_TO_val_dual:0.0955):0.017047):0.040682):0.035269,Photlumin.NP_929905.1.m_9_thr_TO_val_dual:0.074947):0.045174,(Photlumin.NP_930362.1.m_2_orn_lys_arg_TO_lys_dual:0.064295,Photlumin.NP_930355.1.m_2_lys_TO_val_dual:0.120454):0.08561):0.029372):0.050113):0.144199,Bradjapon.NP_768748.1.m_3_ser_TO_phe_dual:0.279547):0.309851):0.120616,(((Chroviola.NP_902472.1.m_3_val_TO_ile_dual:0.044913,(Chroviola.NP_902472.1.m_2_thr_TO_val_dual:0.009313,Chroviola.NP_902473.1.m_3_ser_TO_val_dual:0.05395):0.014233):0.016996,Chroviola.NP_902472.1.m_1_thr_dual:0.014714):0.06033,Chroviola.NP_902473.1.m_2_dab_TO_ser_dual:0.139015):0.225878):0.122815):0.117618):0.297604):0.187256):0.76159,(((((Baciliche.YP_090054.1.m_1_ile_DcL:0.0,Baciliche.YP_077642.1.lchAC_1_ile_DcL:0.012011):0.177873,Bacisubti.NP_388233.1.srfAC_1_leu_DcL:0.220221):0.311141,(Brevbrevi.P0C064.m_1_pro_DcL:0.497615,(((Bacisubti.NP_389715.1.ppsB_1_tyr_DcL:0.582097,Bacisubti.NP_389713.1.ppsD_1_pro_DcL:0.316895):0.095557,Bacisubti.NP_389712.1.ppsE_1_ile_DcL:0.400354):0.085547,Bacisubti.NP_389714.1.ppsC_1_glu_DcL:0.418208):0.149393):0.103447):0.100151,((Baciliche.YP_090053.1.m_1_val_DcL:0.0,Baciliche.YP_077641.1.lchAB_1_val_DcL:0.00882):0.130214,Bacisubti.NP_388231.1.srfAB_1_val_DcL:0.244869):0.453299):0.215485,((Bacicereu_3.YP_083312.1.dhbF_2_leu_TO_NA_DCL:0.608404,Bacicereu_3.YP_083310.1.dhbF_2_asn_TO_lys_DCL:0.897862):0.120346,Bacicereu_3.YP_083311.1.dhbF_2_NA_TO_trp_DCL:0.528075):0.381573):0.218966):0.057822,((((((Pseusyrin_2.YP_274139.1.m_3_dhb_sal_TO_dhpg_dpg_hpg_DCL:0.055864,Pseusyrin.NP_791957.1.pvsA_3_dhb_sal_TO_dhpg_dpg_hpg_DCL:0.009009):0.056334,Pseuaerug.NP_251114.1.m_3_dhb_sal_TO_dhpg_dpg_hpg_DCL:0.129038):0.040164,Pseufluor.YP_261281.1.m_3_dhb_sal_TO_dhpg_dpg_hpg_DCL:0.065184):0.045761,Pseuputid.NP_746359.1.m_3_dhb_sal_TO_dhpg_dpg_hpg_DCL:0.121687):0.333386,Pseuputid.NP_746337.1.m_2_asp_TO_dhpg_dpg_hpg_DCL:0.501796):0.299281,((((Methcapsu.YP_114319.1.m_1_tyr_bht:0.689728,((Nostsp.NP_486683.1.m_1_ser:0.491333,(((Bacicereu_2.NP_832218.1.m_3_gln_TO_gln_DCL:0.387669,Bacicereu_2.NP_832215.1.m_1_gly_ala:0.206011):0.447329,Nostsp.NP_486687.1.m_1_gly:0.438393):0.141711,Nostsp.NP_486688.1.m_1_ser:0.480722):0.121387):0.139623,Strecoeli.NP_630517.1.m__val_leu_ile_abu_iva_TO_:0.804503):0.099954):0.021783,Burkpseud.YP_111203.1.m_1_CYS:0.877553):0.013273,((Pseuputid.NP_746336.1.ppsD_3_ser_TO_val_leu_ile_abu_iva_DcL:0.525533,(Burkpseud.YP_108378.1.m_3_asp_TO_ser_DCL:0.594301,((Pseufluor.YP_261190.1.m_2_ala_TO_val_leu_ile_abu_iva_DCL:0.058792,(Pseufluor.YP_261190.1.m_3_val_leu_ile_abu_iva_TO_asp_asn_DCL:0.086502,Pseufluor.YP_261192.1.m_3_val_leu_ile_abu_iva_TO_asp_asn_DCL:0.207518):0.123953):0.135529,(((Pseusyrin_2.YP_274154.1.m_2_asp_TO_ser_DCL:0.014112,Pseusyrin.NP_791972.1.m_2_asp_TO_ser_DCL:0.039205):0.067114,(Pseusyrin_2.YP_274152.1.m_2_asp_TO_thr_DCL:0.02642,Pseusyrin.NP_791970.1.m_2_asp_TO_thr_DCL:0.019233):0.114274):0.273049,(Pseuaerug.NP_251092.1.m_2_ser_TO_dhb_sal_DCL:0.43642,Pseuaerug.NP_251092.1.m_4_ser_TO_dhb_sal_DCL:0.246221):0.064802):0.042375):0.133609):0.095183):0.044185,Burkpseud.YP_108824.1.m_2_gly_ala_TO_dhpg_dpg_hpg_DCL:0.820683):0.078886):0.083847,((((Strecoeli.NP_624809.1.cch1_3_thr_TO_orn_DCL:0.77695,Mycsmegm.O87314.m_3_orn_sidero_fxbC_DcL:0.602362):0.187364,(Strecoeli.NP_624809.1.cch1_2_orn_TO_thr_DCL:0.616306,Mycsmegm.O87314.m_2_thr_sidero_fxbC_DcL:0.563251):0.252839):0.068952,(((Mycobovis.NP_856049.1.mbtF_1_lys:0.0,Mycotuber_2.NP_336928.1.m_1_lys:0.0):0.0,Mycotuber.NP_216895.1.mbtF_1_lys:0.056949):0.345488,(Nocafarci.YP_116976.1.nbtE_1_lys:0.574628,Mycoavium.NP_961105.1.mbtF_1_lys:0.19071):0.094207):0.318584):0.061541,(((Mycoavium.NP_960354.1.m_2_gly_ala_TO_val_leu_ile_abu_iva_DCL:0.326427,Mycoavium.NP_960176.1.pstA_2_phe_TO_arg_DCL:0.316817):0.41862,((Therfusca.YP_289923.1.m_2_asp_asn_TO_gly_DCL:0.599287,(((Nocafarci.YP_121249.1.m__ser_TO__DCL:0.386263,Nocafarci.YP_121249.1.m_7_val_leu_ile_abu_iva_TO_ser_DCL:0.343389):0.113651,Nocafarci.YP_116929.1.m_5_ser_TO_pro_DCL:0.393301):0.144173,(Nocafarci.YP_119006.1.m_2_tyr_TO_tyr_bht_DCL:0.361837,(Nocafarci.YP_119006.1.m_3_tyr_bht_TO_gly_ala_val_leu_ile_abu_iva:0.639044,Nocafarci.YP_117314.1.m_2_orn_lys_arg_TO_gly_ala_val_leu_ile_abu_iva_DCL:0.29773):0.02641):0.19406):0.065141):0.059751,(Therfusca.YP_289922.1.m_1_ser:0.628266,(Strprist.O07944.snbDE_1_pro_DcL:0.526546,Therfusca.YP_289921.1.m_1_orn:0.617825):0.067475):0.063112):0.027439):0.010533,(((Strtoyoc.Q8KLL4.m_1_dhpg_glyco_staB_DcL:0.415629,Strlaven.Q93N88.m_1_hpg_glyco_comB_DcL:0.22206):0.088265,(Strlaven.Q93N87.m_1_hpg_glyco_comC_DcL:0.235899,Strtoyoc.Q8KLL5.m_1_hpg_glyco_staC_DcL:0.287781):0.106431):0.134639,((Strecoeli.NP_733597.1.m_1_3-me-glu_DcL:0.372038,Strchrys.Q9L8H4.acmC_1_pro_DcL:0.383334):0.059902,(Strecoeli.NP_627444.1.m_1_asp_DcL:0.136744,Strecoeli.NP_627443.1.m_4_trp_TO_asp_DCL:0.203912):0.261158):0.028364):0.133832):0.056226):0.246546):0.08337):0.128365):0.328202):0.140851):0.291983,Eschcoli_4.NP_754347.1.m_1_asn_starter:1.554054):0.144975,(Pseuaerug.NP_252017.1.m_1_ser_starter:0.701268,Ralssolan.NP_522981.1.RSp1422_1_val_LcL:1.121432):0.26285):0.048115,(((Mycoavium.NP_960354.1.m_1_gly_ala_starter:0.310649,Mycoavium.NP_960176.1.pstA_1_phe_starter:0.240574):0.8756,((Coryjeike.YP_251606.1.dhbF_1_glu_starter:1.082473,(((Nocafarci.YP_119328.1.m_1_ser_starter:0.625905,Nocafarci.YP_121249.1.m_1_aad_starter:0.247772):0.124744,Nocafarci.YP_121279.1.m_1_ser_starter:0.307726):0.153345,(Nocafarci.YP_119006.1.m_1_tyr_starter:0.545128,Nocafarci.YP_117314.1.m_1_orn_lys_arg_starter:0.201495):0.117354):0.339761):0.075469,(((((Strecoeli.NP_627443.1.m_1_ser_starter:0.685571,Strchrys.O68487.acmB_1_thr_starter:0.391074):0.070328,(Bacisubti.NP_391076.2.dhbF_1_gly_starter:0.14817,((Baciliche.YP_093405.1.dhbF_1_gly_starter:0.015175,Baciliche.YP_080976.1.dhbF_1_gly_starter:0.00581):0.283565,(Oceaiheye.NP_691879.1.dhbF_1_gly_starter:0.910043,((Bacithuri.YP_036474.1.entF_1_gly_starter:0.003034,Bacianthr.NP_844754.1.dhbF_1_gly_starter:0.008911):0.057152,Bacicereu.NP_978712.1.dhbF_1_gly_starter:0.04179):0.221244):0.157118):0.106935):0.325202):0.034321,((Burkpseud.YP_111273.1.m_1_thr_starter:0.007938,Burkmalle.YP_105775.1.dhbF_1_thr_starter:0.049248):0.62751,Streaverm.NP_821778.1.nrps6_1_dhpg_dpg_hpg_starter:0.486359):0.138822):0.065908,Photlumin.NP_929146.1.m_1_thr_starter:0.879034):0.056295,(((Chroviola.NP_901903.1.cbsF_1_asp_asn_starter:0.660288,((Salmenter.NP_455165.1.entF_1_ser_starter:0.001653,Salmtyphi.NP_459580.1.entF_1_ser_starter:0.004144):0.163161,Eschcoli.NP_415118.1.entF_1_ser_starter:0.111513):0.514318):0.316125,Therfusca.YP_289923.1.m_1_asp_asn_starter:0.477814):0.135688,Strprist.Q54959.snbC_1_thr_starter:0.837189):0.151392):0.053155):0.104209):0.103284,Erwicarot.YP_048598.1.entF_1_tyr_bht_starter:1.102276):0.092162):0.181247,((((Baciliche.YP_077640.1.lchAA_1_gln_starter:0.009199,Baciliche.YP_090052.1.m_1_gln_starter:0.0):0.313158,Bacisubti.NP_388230.1.srfAA_1_glu_starter:0.396334):0.346431,Bacisubti.NP_389716.1.ppsA_1_glu_starter:0.699291):0.418268,Photlumin.NP_930752.1.m_1_lys_starter:1.620833):0.081923):0.247781,(Pseusp.Q84BQ6.arfA_1_leu_starter:0.353592,(Pseusyrin.NP_792633.1.m_1_leu_starter:0.264049,Pseufluor.YP_259252.1.m_1_leu_starter:0.461512):0.047046):0.457302):0.532733,(Pseusyrin.NP_794446.1.m_1_leu_starter:0.648498,Erwicarot.YP_049593.1.m_1_gln_starter:0.779939):0.135481):0.887326,Burkpseud.YP_111642.1.m_1_ser_starter:0.0,Burkmalle.YP_106219.1.m_1_ser_starter:0.0);
[10] tree 'imported10'=((((((((((((((((((((((((((((Nocafarci.YP_116929.1.m_2_val_leu_ile_abu_iva_TO_ser_LcL:0.194858,Nocafarci.YP_116926.1.m_2_pro_pip_TO_aad_LcL:0.25112):0.107198,Nocafarci.YP_121279.1.m_5_thr_TO_gly_ala_LcL:0.362547):0.052256,(Nocafarci.YP_121278.1.m_8_val_TO_gly_ala_LcL:0.310359,(Nocafarci.YP_121249.1.m_9_thr_TO_ser_LcL:0.1861,Nocafarci.YP_121249.1.m_3_gln_TO_ser_LcL:0.424424):0.094984):0.074746):0.047373,((((Nocafarci.YP_121278.1.m_7_aad_TO_val_LcL:0.44898,Nocafarci.YP_121278.1.m_6_ser_TO_aad_LcL:0.300149):0.113009,(((Nocafarci.YP_121279.1.m_3_tyr_bht_TO_ser_LcL:0.386194,Nocafarci.YP_121278.1.m_3_aad_TO_ser_LcL:0.481916):0.163691,Nocafarci.YP_121278.1.m_2_ser_TO_aad_LcL:0.314437):0.048088,Nocafarci.YP_121278.1.m_4_ser_TO_NA_LcL:0.454449):0.055899):0.021706,(Nocafarci.YP_121249.1.m_6_thr_TO_val_leu_ile_abu_iva_LcL:0.264492,Nocafarci.YP_121249.1.m_4_ser_TO_ser_LcL:0.41822):0.093837):0.031715,((Nocafarci.YP_121279.1.m__gly_ala_TO__LcL:0.472752,(Nocafarci.YP_116929.1.m_3_ser_TO_gly_ala_val_leu_ile_abu_iva_LcL:0.178165,Nocafarci.YP_116926.1.m__aad_TO__LcL:0.207815):0.189294):0.059087,(Nocafarci.YP_121249.1.m_8_ser_TO_thr_LcL:0.354009,Nocafarci.YP_121249.1.m_5_ser_TO_thr_LcL:0.334895):0.061399):0.069495):0.025755):0.01472,((((Nocafarci.YP_121249.1.m_12_aad_TO_ser_LcL:0.122935,Nocafarci.YP_116929.1.m_4_gly_ala_val_leu_ile_abu_iva_TO_ser_LcL:0.355449):0.066566,Nocafarci.YP_121249.1.m_10_ser_TO_NA_LcL:0.153827):0.116461,Nocafarci.YP_121249.1.m_2_aad_TO_gln_LcL:0.326953):0.104419,((Nocafarci.YP_121249.1.m_11_NA_TO_aad_LcL:0.330614,(Nocafarci.YP_116928.1.m_2_val_leu_ile_abu_iva_TO_ser_LcL:0.021235,Nocafarci.YP_116927.1.m_2_dhpg_dpg_hpg_TO_ser_LcL:0.092455):0.180171):0.044503,Nocafarci.YP_116928.1.m_3_ser_TO_NA_LcL:0.3456):0.111085):0.065153):0.040433,(Nocafarci.YP_119006.1.m_5_leu_TO_NA_LcL:0.420946,Nocafarci.YP_119006.1.m_4_gly_ala_val_leu_ile_abu_iva_TO_leu_LcL:0.260178):0.124654):0.051854,((Nocafarci.YP_121279.1.m_4_ser_TO_thr_LcL:0.382246,Nocafarci.YP_121279.1.m_2_ser_TO_tyr_bht_LcL:0.363147):0.136009,((((Nocafarci.YP_119328.1.m_3_leu_TO_val_leu_ile_abu_iva_LcL:0.401697,Nocafarci.YP_117314.1.m_3_gly_ala_val_leu_ile_abu_iva_TO_phe_trp_phg_tyr_bht_LcL:0.376572):0.062561,Nocafarci.YP_119328.1.m_2_ser_TO_leu_LcL:0.460369):0.046725,(((((((Strecoeli.NP_733597.1.m_2_3-me-glu_TO_trp_LcL:0.171134,Strecoeli.NP_627444.1.m_2_asp_TO_gly_LCL:0.094397):0.055627,Strecoeli.NP_627443.1.m_6_asp_TO_hpg_LCL:0.246552):0.042831,Strecoeli.NP_627443.1.m_5_asp_TO_asp_LcL:0.184102):0.08984,Strecoeli.NP_627444.1.m_3_gly_TO_asn_LcL:0.207683):0.035559,(Strecoeli.NP_627443.1.m_3_thr_TO_trp_LcL:0.244107,Strecoeli.NP_627443.1.m_2_ser_TO_thr_LcL:0.301631):0.082806):0.077016,((((Strprist.O07944.snbDE_4_phg_LcL:0.257506,Strprist.O07944.snbDE_2_phe_LcL:0.253358):0.057155,Strprist.O07944.snbDE_3_pip_LcL:0.29792):0.054612,(((Strchrys.O68487.acmB_2_val_LcL:0.091853,Strchrys.Q9L8H4.acmC_3_val_LcL:0.024531):0.043416,Strchrys.Q9L8H4.acmC_2_gly_LcL:0.073377):0.342492,((((Bacithuri.YP_036474.1.entF_2_gly_TO_thr_LcL:0.0,((((Bacianthr_3.YP_019016.1.dhbF_2_gly_TO_thr_LcL:0.0,Bacianthr_2.YP_028469.1.m_2_gly_TO_thr_LcL:0.0):0.0,Bacianthr.NP_844754.1.dhbF_2_gly_TO_thr_LcL:0.0):0.009359,Bacicereu_3.YP_083722.1.entF_2_gly_TO_thr_LcL:0.0):0.040877,Bacicereu.NP_978712.1.dhbF_2_gly_TO_thr_LcL:0.012036):0.040026):0.330218,(Baciliche.YP_093405.1.dhbF_2_gly_TO_thr_LcL:0.0,Baciliche.YP_080976.1.dhbF_2_gly_TO_thr_LcL:0.0):0.327018):0.114612,Bacisubti.NP_391076.2.dhbF_2_gly_TO_thr_LcL:0.157275):0.199116,Oceaiheye.NP_691879.1.dhbF_2_gly_TO_thr_LcL:0.791067):0.058537):0.069111):0.017485,Strprist.Q54959.snbC_2_abu_LcL:0.571657):0.019653):0.053328,(((((Mycobovis.NP_853772.1.nrp_2_NA_TO_phe_LcL:0.0,Mycotuber.NP_214615.1.nrp_2_NA_TO_phe_LcL:0.0):0.0,Mycotuber_2.NP_334518.1.m_2_NA_TO_phe_LcL:0.0):0.150373,Mycoavium.NP_960804.1.m_1_gly_ala_LcL:0.146707):0.029064,((Mycoavium.NP_960354.1.m_5_gly_ala_val_leu_ile_abu_iva_TO_gly_ala_val_leu_ile_abu_iva_LcL:0.166593,Mycoavium.NP_960354.1.m_4_gly_ala_TO_gly_ala_val_leu_ile_abu_iva_LcL:0.171359):0.014945,Mycoavium.NP_960176.1.pstA_3_arg_TO_thr_LcL:0.185898):0.036153):0.056548,Mycoavium.NP_960354.1.m_3_val_leu_ile_abu_iva_TO_gly_ala_LcL:0.204298):0.345959):0.095563):0.029646,Nocafarci.YP_121278.1.m_5_NA_TO_ser_LcL:0.355475):0.03527):0.042192):0.080226,(Therfusca.YP_289923.1.m_3_gly_TO_gly_LcL:0.592943,(Nocafarci.YP_116975.1.nbtD__hpg_TO__LcL:0.702414,(((Mycobovis.NP_856050.1.mbtE__lys_TO__LcL:0.0,Mycotuber_2.NP_336929.1.m__lys_TO__LcL:0.0):0.0,Mycotuber.NP_216896.1.mbtE__lys_TO__LcL:0.017507):0.392537,Mycoavium.NP_961107.1.mbtE__lys_TO__LcL:0.221934):0.364462):0.262554):0.080435):0.113292,Nocafarci.YP_119328.1.m_4_val_leu_ile_abu_iva_TO_leu_LcL:0.609014):0.126647,Burkpseud.YP_111203.1.m__CYS_TO__LcL:0.669388):0.059888,Agrotumef.NP_534178.1.mtaD_1_ala_LcL:0.830342):0.126351,((Photlumin.NP_930752.1.m_3_NA_TO_ala_LcL:0.667033,(((Photlumin.NP_930750.1.m_1_phe_trp_phg_tyr_bht_LcL:0.824893,Photlumin.NP_930749.1.m_1_pro_pip_LcL:0.50601):0.211608,Photlumin.NP_930749.1.m_2_pro_pip_TO_ser_thr_ser-thr_dht_dhpg_dpg_hpg_LcL:0.526843):0.156362,(Photlumin.NP_930751.1.m_2_gly_TO_orn_LcL:0.06337,Photlumin.NP_930751.1.m_1_gly_LcL:0.104612):0.450747):0.019929):0.196023,(Photlumin.NP_928235.1.m_1_gly_ala_val_leu_ile_abu_iva_LcL:0.236233,(Photlumin.NP_928234.1.m_1_gly_ala_val_leu_ile_abu_iva_LcL:0.217829,Photlumin.NP_928233.1.m_1_gly_ala_val_leu_ile_abu_iva_LcL:0.124605):0.059436):0.606689):0.117281):0.038547,((((((((((((Ralssolan.NP_522203.1.RSp0642_4_gly_TO_ala_LcL:0.027595,(Ralssolan.NP_522203.1.RSp0642_5_ala_TO_ala-b_LcL:0.104206,Ralssolan.NP_522203.1.RSp0642_2_val_TO_ser_LcL:0.069648):0.077682):0.246319,Pseusyrin.NP_794446.1.m_2_leu_TO_ser_LcL:0.270925):0.099089,(Pseusyrin_3.O85168.syr.m_6_phe_LcL:0.242503,Pseusyrin_3.O85168.syr.m_5_arg_LcL:0.202722):0.07151):0.057112,((((Pseufluor.YP_259254.1.m_2_leu_TO_leu_LcL:0.368914,Pseufluor.YP_259254.1.m_3_leu_TO_ser_LcL:0.135033):0.11143,((Pseusp.Q84BQ4.arfC_5_ile_TO_asp_LcL:0.171814,Pseusp.Q84BQ4.arfC_2_leu_TO_ser_LcL:0.092072):0.030377,Pseusp.Q84BQ4.arfC_4_ile_TO_ile_LcL:0.118256):0.093669):0.051485,Pseusyrin.NP_792634.1.m_4_val_TO_leu_LcL:0.412258):0.057844,Pseusyrin.NP_792634.1.m_2_leu_TO_thr_LcL:0.409161):0.063907):0.039543,(Pseusyrin_2.YP_273984.1.m_2_arg_TO_pro_LcL:0.474345,(Pseusyrin_3.O85168.syr.m_7_thr_LcL:0.523324,(Burkpseud.YP_111640.1.m_5_gly_TO_ile_LcL:0.003345,Burkmalle.YP_106216.1.m_3_gly_TO_ile_LcL:0.0):0.329689):0.1371):0.057415):0.040648,((Burkpseud.YP_111640.1.m_3_thr_TO_glu_LcL:0.013874,(((Burkpseud.YP_111641.1.m_4_leu_TO_dab_LcL:0.006734,Burkpseud.YP_111640.1.m_2_thr_TO_thr_LcL:0.003349):0.003334,Burkpseud.YP_111641.1.m_2_glu_gln_TO_thr_LcL:0.0):0.023477,Burkpseud.YP_111642.1.m_3_glu_TO_ser_LcL:0.058926):0.013585):0.515443,Pseusyrin.NP_794446.1.m_4_asp_asn_glu_gln_aad_TO_ser_LcL:0.428149):0.136463):0.069948,((Photlumin.NP_930489.1.m_3_trp_TO_phe_LcL:0.319244,((Photlumin.NP_929905.1.m_14_trp_TO_val_LcL:0.094627,(Photlumin.NP_929905.1.m_10_val_TO_trp_LcL:0.050553,((Photlumin.NP_929905.1.m_12_val_TO_thr_LcL:0.088575,Photlumin.NP_929905.1.m_3_ala_TO_trp_LcL:0.051266):0.050672,Photlumin.NP_929905.1.m_5_val_TO_bht_LcL:0.085115):0.014432):0.040715):0.071971,Photlumin.NP_929905.1.m_7_trp_TO_val_LcL:0.153027):0.121043):0.126166,Bradjapon.NP_768748.1.m_2_pro_TO_ser_LcL:0.272182):0.117469):0.106668,((Erwicarot.YP_049593.1.m_6_glu_TO_ser_LcL:0.10136,Erwicarot.YP_049593.1.m_3_asn_TO_ser_LcL:0.236005):0.096198,Erwicarot.YP_049592.1.m_1_thr_LcL:0.203501):0.27255):0.178026,(((((((Nostsp.Q9RAH4.m_4_pro_TO_leu_LcL:0.163432,Nostsp.Q9RAH4.m_3_ser_TO_pro_LcL:0.159627):0.02184,(Nostsp.Q9RAH4.m_2_ile_TO_ser_LcL:0.101815,(((Nostsp.Q9RAH2.m_3_gly_TO_asn_LcL:0.007949,Nostsp.Q9RAH2.m_2_leu_TO_gly_LcL:0.077068):0.030581,Nostsp.Q9RAH1.m_2_TYR_TO_pro_LcL:0.062482):0.031314,Nostsp.Q9RAH1.m_1_TYR_LcL:0.116597):0.017531):0.031425):0.21264,Nostsp.Q9RAH2.m_1_leu_LcL:0.385384):0.056579,(((Bacicereu_2.NP_832218.1.m_2_val_leu_ile_abu_iva_TO_gln_LcL:0.27917,Bacicereu_2.NP_832215.1.m_2_gly_ala_TO_ala_LcL:0.307003):0.333456,Nostsp.NP_486685.1.m_1_ala_LcL:0.557348):0.140246,Nostsp.NP_486682.1.m_1_bht_LcL:0.407732):0.127792):0.030216,(Nostsp.NP_486684.1.m_1_gly_LcL:0.532536,(Nostsp.NP_486684.1.m_2_gly_TO_ala_LcL:0.447687,Nostsp.NP_486688.1.m_2_ser_TO_val_LcL:0.448052):0.010463):0.138011):0.107929,Pseusyrin.NP_794272.1.m_1_gly_LcL:0.72228):0.035465,(Pseusyrin.NP_794272.1.m_3_pro_TO_ser_LcL:0.357323,Pseusyrin.NP_794272.1.m_2_gly_TO_pro_LcL:0.214161):0.374356):0.02152):0.087973,(Pseusyrin_2.YP_273985.1.m_1_val_leu_ile_abu_iva_LcL:0.420913,Pseusyrin.NP_794271.1.m_2_dhb_sal_TO_ser_LcL:0.937185):0.27623):0.05853,(Chroviola.NP_902473.1.m_1_dab_LcL:1.76303,((((((Nocafarci.YP_116975.1.nbtD_1_hpg_LcL:0.343931,(((Mycobovis.NP_856050.1.mbtE_1_lys_LcL:0.0,Mycotuber_2.NP_336929.1.m_1_lys_LcL:0.0):0.053544,Mycotuber.NP_216896.1.mbtE_1_lys_LcL:0.034853):0.340087,Mycoavium.NP_961107.1.mbtE_1_lys_LcL:0.25977):0.296958):0.370159,Ralssolan.NP_522981.1.RSp1422_1_val_LcL:1.028105):0.170558,Burkpseud.YP_108377.1.m__val_leu_ile_abu_iva_TO__LcL:1.085606):0.138542,(Burkpseud.YP_108378.1.m_2_dhb_sal_TO_asp_LcL:0.53964,(Burkpseud.YP_108377.1.m_1_val_leu_ile_abu_iva_LcL:0.0,Burkmalle.YP_102862.1.m_1_val_leu_ile_abu_iva_LcL:0.010089):0.494135):0.143779):0.133018,(Streaverm.NP_824820.1.nrps2-2_2_gln_TO_asn_LcL:0.659058,Streaverm.NP_824819.1.nrps2-1_1_thr_LcL:0.466665):0.377631):0.024155,((Burkpseud.YP_108824.1.m_1_gly_ala_LcL:1.043071,Agrotumef.NP_534166.1.m_1_gly_LcL:0.93219):0.223781,Streaverm.NP_824335.1.nrps3-3_1_NA_LcL:0.700928):0.109201):0.062309):0.056535):0.042589,((Burkpseud.YP_108312.1.m_5_orn_lys_arg_TO_dhpg_dpg_hpg_LcL:0.563148,Eschcoli_4.NP_754351.1.m_1_gly_LcL:0.968705):0.336701,(((Pseusyrin_2.YP_274154.1.m_1_asp_LcL:0.039471,Pseusyrin.NP_791972.1.m_1_asp_LcL:0.045757):0.148796,Pseuputid.NP_746337.1.m_1_asp_LcL:0.418421):0.402619,((((((Pseufluor.YP_261192.1.m_1_asp_LcL:0.255913,((Pseusyrin_2.YP_274151.1.m_1_val_leu_ile_abu_iva_LcL:0.006336,Pseusyrin.NP_791969.1.m_1_val_leu_ile_abu_iva_LcL:0.056332):0.32037,Pseuputid.NP_746338.1.m_1_asp_LcL:0.316524):0.144946):0.085346,(Pseuaerug.NP_251092.1.m_3_dhb_sal_TO_ser_LcL:0.40329,Pseuaerug.NP_251092.1.m_1_ser_LcL:0.301085):0.055429):0.111829,((Pseusyrin_2.YP_274152.1.m_1_asp_LcL:0.025145,Pseusyrin.NP_791970.1.m_1_asp_LcL:0.045952):0.480064,((Pseuputid.NP_746359.1.m_1__TO_glu_LcL:0.365635,Pseuaerug.NP_251114.1.m_1__TO_glu_LcL:0.325662):0.111564,((Pseusyrin_2.YP_274139.1.m_1__TO_glu_LcL:0.055952,Pseusyrin.NP_791957.1.pvsA_1__TO_glu_LcL:0.054855):0.138372,Pseufluor.YP_261281.1.m_1__TO_glu_LcL:0.176876):0.103455):0.306659):0.09463):0.039748,(((Pseusyrin_2.YP_274153.1.m_2_thr_TO_ser_LcL:0.02332,Pseusyrin.NP_791971.1.m_2_thr_TO_ser_LcL:0.016664):0.207833,(Pseusyrin_2.YP_274153.1.m_1_thr_LcL:0.020035,Pseusyrin.NP_791971.1.m_1_thr_LcL:0.102028):0.152009):0.156877,((Pseuputid.NP_746336.1.ppsD_2_gly_TO_ser_LcL:0.30846,Pseuputid.NP_746336.1.ppsD_1_gly_LcL:0.427696):0.079724,((Pseufluor.YP_261191.1.m_2_thr_TO_ala_LcL:0.248739,Pseufluor.YP_261190.1.m_1_ala_LcL:0.279715):0.093994,(Pseufluor.YP_261191.1.m_1_thr_LcL:0.264399,(Pseuaerug.NP_251090.1.m_1_dhb_sal_LcL:0.282311,(Pseuaerug.NP_251089.1.pvdD_2_thr_TO_thr_LcL:0.105284,Pseuaerug.NP_251089.1.pvdD_1_thr_LcL:0.140475):0.096657):0.099457):0.032445):0.070274):0.034143):0.11854):0.087033,(Pseufluor.YP_261192.1.m_2_asp_TO_val_leu_ile_abu_iva_LcL:0.356321,Pseuputid.NP_746338.1.m_2_asp_TO_asp_asn_LcL:0.612274):0.240856):0.034244,((((Pseusyrin_2.YP_274139.1.m_2_glu_TO_dhb_sal_LcL:0.006652,Pseusyrin.NP_791957.1.pvsA_2_glu_TO_dhb_sal_LcL:0.033827):0.074668,Pseufluor.YP_261281.1.m_2_glu_TO_dhb_sal_LcL:0.049562):0.061016,Pseuaerug.NP_251114.1.m_2_glu_TO_dhb_sal_LcL:0.09049):0.051392,Pseuputid.NP_746359.1.m_2_glu_TO_dhb_sal_LcL:0.158705):0.47953):0.020725):0.087038):0.049059):0.08163):0.095564,(((Photprofu.YP_133477.1.m_1_NA_LcL:0.246407,Erwicarot.YP_048600.1.m_1_NA_LcL:0.164168):0.951115,Agrotumef.NP_534179.1.m_2_gly_TO_ala_LcL:0.648394):0.208818,((Burkpseud.YP_108312.1.m_4_leu_TO_orn_lys_arg_LcL:0.709444,Burkpseud.YP_108312.1.m_3_leu_TO_leu_LcL:0.868727):0.314254,Agrotumef.NP_534171.1.m_1_bht_LcL:0.914285):0.170013):0.098149):0.025781,(Streaverm.NP_824374.1.nrps1-2__leu_TO__LcL:0.937966,(((((Brevbrevi.P0C064.m_4_ORN_TO_LEU_LcL:0.247045,(Brevbrevi.P0C064.m_3_val_TO_ORN_LcL:0.20942,Brevbrevi.P0C064.m_2_pro_TO_val_LcL:0.195111):0.105177):0.18547,(((Bacisubti.NP_388231.1.srfAB_3_asp_TO_leu_LcL:0.373633,(Baciliche.YP_090053.1.m_3_asp_TO_leu_LcL:0.0,Baciliche.YP_077641.1.lchAB_3_asp_TO_leu_LcL:0.0):0.415897):0.161541,Bacisubti.NP_389715.1.ppsB_2_tyr_TO_thr_LcL:0.487583):0.130108,(Bacisubti.NP_388231.1.srfAB_2_val_TO_asp_LcL:0.358212,(Baciliche.YP_090053.1.m_2_val_TO_asp_LcL:0.0,Baciliche.YP_077641.1.lchAB_2_val_TO_asp_LcL:0.0):0.233943):0.253585):0.163142):0.087385,((Bacisubti.NP_388230.1.srfAA_3_leu_TO_leu_LcL:0.24472,(Baciliche.YP_090052.1.m_3_leu_TO_leu_LcL:0.025375,Baciliche.YP_077640.1.lchAA_3_leu_TO_leu_LcL:0.0):0.21193):0.191148,((Bacisubti.NP_389716.1.ppsA_2_glu_TO_ORN_LcL:0.0,(Bacisubti.NP_389714.1.ppsC_2_glu_TO_val_LcL:0.032844,Bacisubti.NP_389713.1.ppsD_3_glu_TO_tyr_LcL:0.092536):0.006397):0.144199,Bacisubti.NP_389713.1.ppsD_2_pro_TO_glu_LcL:0.407237):0.221524):0.087755):0.079638,(Bacisubti.NP_388230.1.srfAA_2_glu_TO_leu_LcL:0.522533,(Baciliche.YP_090052.1.m_2_gln_TO_leu_LcL:0.0017,Baciliche.YP_077640.1.lchAA_2_gln_TO_leu_LcL:0.024135):0.273369):0.358871):0.100702,((Bacicereu_3.YP_083311.1.dhbF_1_NA_LcL:0.618834,Bacicereu_3.YP_083310.1.dhbF_1_asn_LcL:0.817008):0.388669,(((Lactplant.NP_784351.1.npsA_2_dhb_sal_TO_NA_LcL:1.285738,Stremutan.NP_721706.1.bacD_1_gly_LcL:1.043881):0.252707,(((Lactplant.NP_784351.1.npsA__gly_TO__LcL:0.710271,Stremutan.NP_721707.1.bacA2_2_val_TO_cys_LcL:1.345263):0.382393,(Lactplant.NP_784351.1.npsA_4_pro_TO_ser_LcL:0.532363,Lactplant.NP_784351.1.npsA_3_NA_TO_pro_LcL:0.620001):0.261651):0.399927,(Stremutan.NP_721709.1.bacA1_2_leu_TO_ser_LcL:1.236619,Stremutan.NP_721708.1.m__pro_TO__LcL:0.681912):0.105568):0.160643):0.077372,((Stapepide_2.NP_763798.1.m_2_val_TO_phe_trp_phg_tyr_bht_LcL:0.0,Stapepide.YP_189887.1.m_2_val_TO_phe_trp_phg_tyr_bht_LcL:0.003494):0.257368,((Stapaureu_4.YP_039645.1.m_2_val_TO_phe_trp_phg_tyr_bht_LcL:0.010386,(Stapaureu_2.NP_370703.1.m_2_val_TO_phe_trp_phg_tyr_bht_LcL:0.0,Stapaureu.NP_373416.1.m_2_val_TO_phe_trp_phg_tyr_bht_LcL:0.0):0.006953):0.01042,(Stapaureu_5.YP_042276.1.m_2_val_TO_phe_trp_phg_tyr_bht_LcL:0.0,Stapaureu_3.YP_185063.1.m_2_val_TO_phe_trp_phg_tyr_bht_LcL:0.0):0.0):0.26479):0.858494):0.161547):0.150555):0.191084):0.181657):0.036669,(Photlumin.NP_928235.1.m__gly_ala_val_leu_ile_abu_iva_TO__LcL:1.602069,Burkpseud.YP_108312.1.m_6_dhpg_dpg_hpg_TO_glu_gln_LcL:1.111574):0.294525):0.191601,(((((Photlumin.NP_930751.1.m_3_orn_TO_pro_dual:0.738775,Photlumin.NP_930752.1.m_2_lys_TO_NA_dual:0.838136):0.107286,(((Erwicarot.YP_049593.1.m_2_gln_TO_asn_dual:0.392088,(Erwicarot.YP_049593.1.m_7_ser_TO_gly_dual:0.144469,((Erwicarot.YP_049592.1.m_6_val_leu_ile_abu_iva_TO_ser_dual:0.263745,Erwicarot.YP_049593.1.m_5_gly_ala_val_leu_ile_abu_iva_TO_glu_dual:0.196629):0.031797,Erwicarot.YP_049592.1.m_4_ser_TO_tyr_bht_dual:0.136134):0.025679):0.0):0.049879,(Erwicarot.YP_049593.1.m_4_ser_TO_gly_ala_val_leu_ile_abu_iva_dual:0.188099,(Erwicarot.YP_049592.1.m_3_TYR_TO_ser_dual:0.276877,Erwicarot.YP_049592.1.m_5_tyr_bht_TO_val_leu_ile_abu_iva_dual:0.179337):0.070285):0.080386):0.178439,((((Chroviola.NP_902473.1.m_3_ser_TO_val_dual:0.060841,(Chroviola.NP_902472.1.m_2_thr_TO_val_dual:0.019775,(Chroviola.NP_902472.1.m_3_val_TO_ile_dual:0.060142,Chroviola.NP_902472.1.m_1_thr_dual:0.028457):0.00406):0.0):0.073921,Chroviola.NP_902473.1.m_2_dab_TO_ser_dual:0.124201):0.269602,(((((Photlumin.NP_930362.1.m_3_lys_TO_lys_dual:0.148874,(Photlumin.NP_930362.1.m_2_orn_lys_arg_TO_lys_dual:0.06934,Photlumin.NP_930355.1.m_2_lys_TO_val_dual:0.12206):0.072673):0.047346,((Photlumin.NP_930355.1.m_5_val_TO_NA_dual:0.076438,((Photlumin.NP_929905.1.m_11_trp_TO_val_dual:0.097285,(Photlumin.NP_929905.1.m_4_trp_TO_val_dual:0.029027,Photlumin.NP_929905.1.m_2_trp_TO_ala_dual:0.098702):0.023837):0.036194,(Photlumin.NP_929905.1.m_9_thr_TO_val_dual:0.096812,Photlumin.NP_929905.1.m_8_val_TO_thr_dual:0.039062):0.026383):0.082405):0.032371,Photlumin.NP_930355.1.m_3_val_TO_val_leu_ile_abu_iva_dual:0.110404):0.029843):0.016685,(Photlumin.NP_930355.1.m_4_val_leu_ile_abu_iva_TO_val_dual:0.101241,((Photlumin.NP_930489.1.m_5_trp_TO_trp_dual:0.097248,Photlumin.NP_930489.1.m_4_phe_TO_trp_dual:0.116495):0.04698,(Photlumin.NP_930489.1.m_2_val_TO_trp_dual:0.119103,(Photlumin.NP_929905.1.m_15_val_TO_val_dual:0.066086,(Photlumin.NP_929905.1.m_13_thr_TO_trp_dual:0.16529,Photlumin.NP_929905.1.m_6_bht_TO_trp_dual:0.07072):0.031865):0.037775):0.024237):0.044279):0.028523):0.159816,Bradjapon.NP_768748.1.m_3_ser_TO_phe_dual:0.363361):0.240068,((((((Pseufluor.YP_259253.1.m_3_ile_TO_leu_dual:0.247071,(Pseusyrin.NP_792634.1.m_1_leu_dual:0.420165,Pseufluor.YP_259254.1.m_1_leu_dual:0.056829):0.124391):0.098295,(Pseufluor.YP_259254.1.m_4_ser_TO_val_dual:0.159062,(Pseufluor.YP_259253.1.m_1_thr_dual:0.17481,Pseufluor.YP_259253.1.m_4_leu_TO_ser_dual:0.287039):0.053176):0.088254):0.029289,Pseufluor.YP_259253.1.m_2_thr_TO_ile_dual:0.367545):0.055262,((Pseusyrin.NP_792634.1.m_5_leu_TO_leu_dual:0.227697,Pseusyrin.NP_792634.1.m_3_thr_TO_val_dual:0.208624):0.292497,Pseusyrin.NP_792633.1.m_2_leu_TO_leu_dual:0.42469):0.059561):0.016558,((Ralssolan.NP_522203.1.RSp0642_1_val_dual:0.212311,Pseusyrin.NP_792633.1.m_3_leu_TO_gln_dual:0.463123):0.119799,(Pseufluor.YP_259252.1.m_2_leu_TO_asp_dual:0.445776,Ralssolan.NP_522203.1.RSp0642_3_ser_TO_gly_dual:0.341258):0.127596):0.044922):0.074567,Pseusyrin.NP_794446.1.m_3_ser_TO_asp_asn_glu_gln_aad_dual:0.233539):0.113481):0.105284):0.115369,(((Burkpseud.YP_111640.1.m_4_glu_TO_gly_dual:0.0,Burkmalle.YP_106216.1.m_2_glu_TO_gly_dual:0.089156):0.193708,Burkpseud.YP_111641.1.m_3_thr_TO_leu_dual:0.3672):0.112025,((Burkpseud.YP_111641.1.m_1_glu_gln_dual:0.0,(Burkpseud.YP_111642.1.m_2_ser_TO_glu_dual:0.031647,Burkmalle.YP_106219.1.m__ser_TO__dual:0.0):0.010128):0.177141,Burkpseud.YP_111640.1.m_1_thr_dual:0.030477):0.158331):0.154292):0.068607):0.277451):0.110359,Erwicarot.YP_049592.1.m_2_thr_TO_TYR_dual:0.436653):0.822422,((Strecoeli.NP_630517.1.m__val_leu_ile_abu_iva_TO_:0.71277,((((Pseuputid.NP_746336.1.ppsD_3_ser_TO_val_leu_ile_abu_iva_DcL:0.6712,(((Pseuaerug.NP_251092.1.m_4_ser_TO_dhb_sal_DCL:0.310129,Pseuaerug.NP_251092.1.m_2_ser_TO_dhb_sal_DCL:0.422284):0.16772,((Pseufluor.YP_261192.1.m_3_val_leu_ile_abu_iva_TO_asp_asn_DCL:0.206475,Pseufluor.YP_261190.1.m_3_val_leu_ile_abu_iva_TO_asp_asn_DCL:0.110403):0.146847,Pseufluor.YP_261190.1.m_2_ala_TO_val_leu_ile_abu_iva_DCL:0.060459):0.085651):0.045822,(Burkpseud.YP_108378.1.m_3_asp_TO_ser_DCL:0.755287,((Pseusyrin_2.YP_274154.1.m_2_asp_TO_ser_DCL:0.026304,Pseusyrin.NP_791972.1.m_2_asp_TO_ser_DCL:0.033097):0.099796,(Pseusyrin_2.YP_274152.1.m_2_asp_TO_thr_DCL:0.013224,Pseusyrin.NP_791970.1.m_2_asp_TO_thr_DCL:0.015781):0.129206):0.224563):0.127734):0.159742):0.168282,(((((Mycoavium.NP_960354.1.m_2_gly_ala_TO_val_leu_ile_abu_iva_DCL:0.4596,Mycoavium.NP_960176.1.pstA_2_phe_TO_arg_DCL:0.278711):0.557353,(((((Nocafarci.YP_121249.1.m__ser_TO__DCL:0.39919,Nocafarci.YP_121249.1.m_7_val_leu_ile_abu_iva_TO_ser_DCL:0.253772):0.111541,Nocafarci.YP_116929.1.m_5_ser_TO_pro_DCL:0.479622):0.129192,((Nocafarci.YP_119006.1.m_3_tyr_bht_TO_gly_ala_val_leu_ile_abu_iva:0.459322,Nocafarci.YP_117314.1.m_2_orn_lys_arg_TO_gly_ala_val_leu_ile_abu_iva_DCL:0.344813):0.010809,Nocafarci.YP_119006.1.m_2_tyr_TO_tyr_bht_DCL:0.458924):0.196675):0.137633,(Mycsmegm.O87314.m_3_orn_sidero_fxbC_DcL:0.695819,Therfusca.YP_289923.1.m_2_asp_asn_TO_gly_DCL:0.401602):0.194264):0.030834,(((Strecoeli.NP_733597.1.m_1_3-me-glu_DcL:0.345023,(Strecoeli.NP_627444.1.m_1_asp_DcL:0.159916,Strecoeli.NP_627443.1.m_4_trp_TO_asp_DCL:0.270013):0.191522):0.060404,((Strtoyoc.Q8KLL4.m_1_dhpg_glyco_staB_DcL:0.331904,Strlaven.Q93N88.m_1_hpg_glyco_comB_DcL:0.260506):0.106796,(Strlaven.Q93N87.m_1_hpg_glyco_comC_DcL:0.272206,Strtoyoc.Q8KLL5.m_1_hpg_glyco_staC_DcL:0.405002):0.120442):0.217768):0.043236,(((Therfusca.YP_289921.1.m_1_orn:0.689341,Therfusca.YP_289922.1.m_1_ser:0.540191):0.051029,Strprist.O07944.snbDE_1_pro_DcL:0.497216):0.076989,Strchrys.Q9L8H4.acmC_1_pro_DcL:0.454376):0.037053):0.067594):0.07467):0.041464,((Strecoeli.NP_624809.1.cch1_2_orn_TO_thr_DCL:0.745938,Mycsmegm.O87314.m_2_thr_sidero_fxbC_DcL:0.652074):0.302269,(((Mycobovis.NP_856049.1.mbtF_1_lys:0.0,Mycotuber_2.NP_336928.1.m_1_lys:0.0):0.012798,Mycotuber.NP_216895.1.mbtF_1_lys:0.040734):0.29996,(Nocafarci.YP_116976.1.nbtE_1_lys:0.571458,Mycoavium.NP_961105.1.mbtF_1_lys:0.274914):0.081107):0.437751):0.032485):0.077596,Strecoeli.NP_624809.1.cch1_3_thr_TO_orn_DCL:1.163792):0.139636,(Burkpseud.YP_111203.1.m_1_CYS:0.837286,Burkpseud.YP_108824.1.m_2_gly_ala_TO_dhpg_dpg_hpg_DCL:0.739604):0.240709):0.16922):0.163993,((Nostsp.NP_486683.1.m_1_ser:0.604548,(((Bacicereu_2.NP_832218.1.m_3_gln_TO_gln_DCL:0.455927,Bacicereu_2.NP_832215.1.m_1_gly_ala:0.380125):0.392195,Nostsp.NP_486687.1.m_1_gly:0.470755):0.075883,Nostsp.NP_486688.1.m_1_ser:0.515881):0.087838):0.105904,(((((Pseusyrin_2.YP_274139.1.m_3_dhb_sal_TO_dhpg_dpg_hpg_DCL:0.05194,Pseusyrin.NP_791957.1.pvsA_3_dhb_sal_TO_dhpg_dpg_hpg_DCL:0.009575):0.101582,Pseuaerug.NP_251114.1.m_3_dhb_sal_TO_dhpg_dpg_hpg_DCL:0.158131):0.032018,Pseufluor.YP_261281.1.m_3_dhb_sal_TO_dhpg_dpg_hpg_DCL:0.047932):0.100122,Pseuputid.NP_746359.1.m_3_dhb_sal_TO_dhpg_dpg_hpg_DCL:0.123035):0.382668,Pseuputid.NP_746337.1.m_2_asp_TO_dhpg_dpg_hpg_DCL:0.401832):0.400687):0.108778):0.034427,Methcapsu.YP_114319.1.m_1_tyr_bht:0.720379):0.059129):0.04273,(((Brevbrevi.P0C064.m_1_pro_DcL:0.688611,(((Baciliche.YP_090054.1.m_1_ile_DcL:0.0,Baciliche.YP_077642.1.lchAC_1_ile_DcL:0.006806):0.1596,Bacisubti.NP_388233.1.srfAC_1_leu_DcL:0.363043):0.469714,((Bacisubti.NP_389714.1.ppsC_1_glu_DcL:0.413666,(Bacisubti.NP_389713.1.ppsD_1_pro_DcL:0.328748,Bacisubti.NP_389715.1.ppsB_1_tyr_DcL:0.47609):0.231019):0.100165,Bacisubti.NP_389712.1.ppsE_1_ile_DcL:0.427531):0.124591):0.053611):0.110746,((Bacicereu_3.YP_083312.1.dhbF_2_leu_TO_NA_DCL:0.579993,Bacicereu_3.YP_083311.1.dhbF_2_NA_TO_trp_DCL:0.625825):0.112256,Bacicereu_3.YP_083310.1.dhbF_2_asn_TO_lys_DCL:0.859591):0.373351):0.059096,((Baciliche.YP_090053.1.m_1_val_DcL:0.002674,Baciliche.YP_077641.1.lchAB_1_val_DcL:0.010544):0.308355,Bacisubti.NP_388231.1.srfAB_1_val_DcL:0.199578):0.385278):0.364042):0.049189):0.417387,(((((((Strecoeli.NP_631721.1.m_2_cys_TO_cys_cyc:0.527217,((Photprofu.YP_129881.1.m__cys_TO_cyc:0.677702,Pseusyrin.NP_792411.1.m__cys_TO_cyc:0.5566):0.080405,((Yerspseud.YP_070124.1.irp2__cys_TO_cyc:0.026204,Yerspesti.NP_405472.1.irp2__cys_TO_cyc:0.014175):0.423107,Photlumin.NP_929572.1.m__cys_TO_cyc:0.525784):0.083078):0.236137):0.146663,(Ralssolan.NP_519932.1.m_1_cys_cyc:0.647209,(((Yerspseud.YP_070123.1.irp1_hyb_cyc:0.0,Yerspesti.NP_405471.1.irp1_hyb_cyc:0.0):0.323048,Photprofu.YP_129880.1.m_1_hyb_cyc:0.639696):0.542365,((Yerspseud.YP_071787.1.m_1_cys_cyc:0.065539,Yerspesti.NP_404402.1.m_1_cys_cyc:0.0):0.73473,((Pseufluor.YP_260595.1.pchF_1_cys_cyc:0.41596,(Pseuaerug.NP_252915.1.pchF_1_cys_cyc:0.235347,Burkpseud.YP_110608.1.pchF_1_cys_cyc:0.212974):0.630495):0.125613,Strecoeli.NP_631722.1.m_1_cys_cyc:0.556739):0.157521):0.084773):0.060274):0.07689):0.068614,((((Agrotumef.NP_534178.1.mtaD_2_ala_TO_cys_cyc:0.494712,Nostsp.NP_486685.1.m_2_ala_TO_cys_cyc:0.348998):0.176938,Pseusyrin_2.YP_273984.1.m_3_pro_TO_cys_cyc:0.393451):0.112538,(Eschcoli.NP_754350.1.m_2_hyb_cyc:0.545917,Eschcoli_4.NP_754351.1.m_2_gly_TO_cys_cyc:0.537248):0.171811):0.016064,(Photprofu.YP_129880.1.m_2_hyb_cyc:1.489342,Strecoeli.NP_630518.1.m_1_cys_cyc:1.199224):0.122335):0.139335):0.037255,(((Yerspseud.YP_071788.1.m_3_hyb_cyc:0.052393,Yerspesti.NP_404404.1.m__cys_TO_cyc:0.03254):0.846647,(Yerspseud.YP_071788.1.m_2_hyb_cyc:0.056197,Yerspesti.NP_404404.1.m_1_cys_cyc:0.033917):0.87874):0.286709,((((((Yerspseud.YP_070124.1.irp2_1_cys_cyc:0.0,Yerspesti.NP_405472.1.irp2_1_cys_cyc:0.0274):0.003425,Eschcoli_4.NP_754316.1.m_1_cys_cyc:0.010551):0.39591,Pseusyrin.NP_792411.1.m_1_cys_cyc:0.429234):0.137754,Photlumin.NP_929572.1.m_1_cys_cyc:0.356365):0.132755,Photprofu.YP_129881.1.m_1_cys_cyc:0.671623):0.356451,((Vibrchole.NP_231840.1.m_1_thr_cyc:1.030919,((((Mycotuber.NP_216899.1.mbtB_1_ser-thr_cyc:0.022321,(Mycobovis.NP_856053.1.mbtB_1_ser-thr_cyc:0.0,Mycotuber_2.NP_336932.1.pchE_1_ser-thr_cyc:0.0):0.001945):0.136572,Mycoavium.NP_961111.1.mbtB_1_cys_cyc:0.163134):0.352888,Nocafarci.YP_116977.1.nbtF_1_cys_cyc:0.275695):0.162279,Strecoeli.NP_631721.1.m_1_cys_cyc:0.516639):0.074758):0.33258,(Pseufluor.YP_260596.1.pchE_1_cys_cyc:0.483554,(Pseuaerug.NP_252916.1.pchE_1_cys_cyc:0.358753,Burkpseud.YP_110607.1.pchE_1_cys_cyc:0.486667):0.437422):0.112566):0.056921):0.137502):0.062609):0.150968,Corydipht.NP_940471.1.m_1_cys_cyc:1.64206):0.296371,Corydipht.NP_940471.1.m__cys_TO_cyc:1.956286):0.258137,((((Mycobovis.NP_856049.1.mbtF_1_lys_Epi:0.007031,(Mycotuber_2.NP_336928.1.m_1_lys_Epi:0.0,Mycotuber.NP_216895.1.mbtF_1_lys_Epi:0.0):0.0):1.333927,Strecoeli.NP_624809.1.cch_2_thr_Epi:1.013448):0.322381,(((((Mycsmegm.O87314.m_2_thr_sidero_fxbC_Epi:0.825137,Strchrys.O68487.acmB_2_val_Epi:0.407175):0.055572,(Strprist.Q54959.snbC_2_abu_Epi:0.487292,(Strecoeli.NP_627444.1.m_3_asn_Epi:0.443321,(Strecoeli.NP_627443.1.m_6_hpg_Epi:0.496162,Strecoeli.NP_627443.1.m_3_trp_Epi:0.326198):0.074318):0.216103):0.09322):0.055652,Therfusca.YP_289923.1.m_1_asp_asn_Epi:0.819268):0.033816,(((Nocafarci.YP_119006.1.m_1_tyr_Epi:0.791666,(((Nocafarci.YP_121249.1.m_6_val_leu_ile_abu_iva_Epi:0.427041,Nocafarci.YP_117314.1.m_3_phe_trp_phg_tyr_bht_Epi:0.380696):0.10704,Nocafarci.YP_121249.1.m_12_ser_Epi:1.039567):0.104827,Nocafarci.YP_117314.1.m_1_orn_lys_arg_Epi:0.524878):0.119534):0.075859,(((Strtoyoc.Q8KLL5.m_2_hpg_glyco_staC_Epi:0.130574,(Actteich.Q70AZ7.m_2_hpg_teico_tcp11_Epi:0.128042,((Amyorien.O52820.m_2_hpg_vanco_cepB_Epi:0.073493,Amybalhi.Q939Z0.m_2_hpg_balhi_bpsB_Epi:0.145702):0.098159,Nonsp.Q7WZ74.m_2_hpg_glyco_dbv17_Epi:0.060571):0.088828):0.030947):0.24695,((Strlaven.Q93N87.m_2_hpg_glyco_compl_3_Epi:0.325076,((((Strtoyoc.Q8KLL3.m_2_tyr_glyco_staA_Epi:0.265813,Nonsp.Q7WZ66.m_2_tyr_glyco_dbv25_Epi:0.34267):0.057455,(Amyorien.O52819.m_2_bht_vanco_cepA_Epi:0.130604,Amybalhi.Q939Z1.m_2_bht_balhi_bpsA_Epi:0.120507):0.211256):0.070524,Actteich.Q70AZ9.m_2_tyr_teico_tcp9_Epi:0.236035):0.253313,Strlaven.Q93N89.m_2_trp_glyco_compl_1_Epi:0.362695):0.06154):0.06139,Strlaven.Q93N87.m_1_hpg_glyco_compl_3_Epi:0.357332):0.049769):0.080603,(Strtoyoc.Q8KLL5.m_1_hpg_glyco_staC_Epi:0.16374,(Actteich.Q70AZ7.m_1_hpg_teico_tcp11_Epi:0.129499,((Amyorien.O52820.m_1_hpg_vanco_cepB_Epi:0.111386,Amybalhi.Q939Z0.m_1_hpg_balhi_bpsB_Epi:0.038297):0.119317,Nonsp.Q7WZ74.m_1_hpg_glyco_dbv17_Epi:0.150691):0.08184):0.04695):0.304345):0.329071):0.093537,(Nocafarci.YP_116976.1.nbtE_1_lys_Epi:1.161151,((Strecoeli.NP_624809.1.cch_1_orn_Epi:0.706444,Mycsmegm.O87314.m_1_orn_sidero_fxbC_Epi:0.543876):0.131263,(Mycoavium.NP_960176.1.pstA_1_phe_Epi:0.263135,(Mycsmegm.Q9RLP6.m_2_thr_lipid_mps_Epi:0.253486,((Mycsmegm.Q9RLP6.m_3_ala_lipid_mps_Epi:0.199587,Mycsmegm.Q9RLP6.m_1_phe_lipid_mps_Epi:0.188253):0.066165,Mycoavium.NP_960354.1.m_1_gly_ala_Epi:0.309743):0.153233):0.108302):0.474431):0.120209):0.114181):0.044007):0.141335,(Erwichrys.Q8VUE5.cbsF_1_Epi:0.645158,Chroviola.NP_901903.1.cbsF_1_asp_asn_Epi:0.576857):0.60922):0.164957):0.247531,((((Pseuaerug.NP_251092.1.m_1_ser_Epi:0.451103,(((Pseufluor.YP_261190.1.m_2_val_leu_ile_abu_iva_Epi:0.119484,Pseufluor.YP_261190.1.m_1_ala_Epi:0.25738):0.149065,(((Pseusyrin.NP_791972.1.m_1_asp_Epi:0.087447,Pseusyrin_2.YP_274154.1.m_1_asp_Epi:0.081096):0.114998,(Pseusyrin.NP_791970.1.m_1_asp_Epi:0.078537,Pseusyrin_2.YP_274152.1.m_1_asp_Epi:0.05091):0.222047):0.19596,Pseuputid.NP_746337.1.m_1_asp_Epi:0.517639):0.095644):0.081718,Pseuaerug.NP_251092.1.m_3_ser_Epi:0.369304):0.043501):0.106051,((Pseusyrin.NP_791957.1.pvsA_2_dhb_sal_Epi:0.11645,Pseusyrin_2.YP_274139.1.m_2_dhb_sal_Epi:0.032636):0.299566,((Pseufluor.YP_261281.1.m_2_dhb_sal_Epi:0.192508,Pseuputid.NP_746359.1.m_2_dhb_sal_Epi:0.408766):0.091927,Pseuaerug.NP_251114.1.m_2_dhb_sal_Epi:0.308608):0.034627):0.146627):0.350958,(Bacicereu_2.NP_832218.1.m_2_gln_Epi:0.444815,Bacicereu_2.NP_832214.1.m_1_thr_Epi:0.505327):0.497432):0.065909,((Burkpseud.YP_108378.1.m_2_asp_Epi:0.81057,Agrotumef.NP_534179.1.m_2_ala_Epi:0.931104):0.328581,(((Bacicereu_3.YP_083312.1.dhbF_1_leu_Epi:0.713182,Bacicereu_3.YP_083310.1.dhbF_1_asn_Epi:0.836072):0.256662,Bacicereu_3.YP_083311.1.dhbF_1_NA_Epi:0.918461):0.449753,((Bacisubti.NP_389716.1.ppsA_2_ORN_Epi:0.566452,((Bacisubti.NP_389714.1.ppsC_2_val_Epi:0.272304,Bacisubti.NP_389713.1.ppsD_3_tyr_Epi:0.582468):0.305221,Bacisubti.NP_389715.1.ppsB_2_thr_Epi:0.425407):0.092812):0.21622,(((Baciliche.YP_090053.1.m_3_leu_Epi:0.115638,Baciliche.YP_077641.1.lchAB_3_leu_Epi:0.0):0.308331,Bacisubti.NP_388231.1.srfAB_3_leu_Epi:0.293001):0.191515,((Baciliche.YP_090052.1.m_3_leu_Epi:0.094014,Baciliche.YP_077640.1.lchAA_3_leu_Epi:0.032158):0.301675,Bacisubti.NP_388230.1.srfAA_3_leu_Epi:0.260238):0.080856):0.154731):0.170978):0.313439):0.054325):0.181229):0.894223):0.272823):0.052847):0.228809,Photlumin.NP_930752.1.m_1_lys_starter:1.63053):0.185387,(Eschcoli_4.NP_754347.1.m_1_asn_starter:1.688036,(((Baciliche.YP_077640.1.lchAA_1_gln_starter:0.007007,Baciliche.YP_090052.1.m_1_gln_starter:0.0):0.228715,Bacisubti.NP_388230.1.srfAA_1_glu_starter:0.534078):0.558771,Bacisubti.NP_389716.1.ppsA_1_glu_starter:0.683528):0.277826):0.234186):0.110081,Pseuaerug.NP_252017.1.m_1_ser_starter:1.215992):0.04606,(((Pseusp.Q84BQ6.arfA_1_leu_starter:0.298288,Pseufluor.YP_259252.1.m_1_leu_starter:0.466632):0.056839,Pseusyrin.NP_792633.1.m_1_leu_starter:0.267444):0.364573,(((Burkpseud.YP_111642.1.m_1_ser_starter:0.009718,Burkmalle.YP_106219.1.m_1_ser_starter:0.0):0.857804,Pseusyrin.NP_794446.1.m_1_leu_starter:0.611829):0.295027,Erwicarot.YP_049593.1.m_1_gln_starter:0.859525):0.438167):0.191408):0.227288,Erwicarot.YP_048598.1.entF_1_tyr_bht_starter:1.521798):0.080482,((Mycoavium.NP_960354.1.m_1_gly_ala_starter:0.158297,Mycoavium.NP_960176.1.pstA_1_phe_starter:0.429733):0.937107,((((Nocafarci.YP_121279.1.m_1_ser_starter:0.284943,Nocafarci.YP_119328.1.m_1_ser_starter:0.602747):0.100118,Nocafarci.YP_121249.1.m_1_aad_starter:0.474907):0.277124,Nocafarci.YP_117314.1.m_1_orn_lys_arg_starter:0.168816):0.2156,Nocafarci.YP_119006.1.m_1_tyr_starter:0.545109):0.380717):0.097151):0.170149,(((Strecoeli.NP_627443.1.m_1_ser_starter:0.835169,Strchrys.O68487.acmB_1_thr_starter:0.521756):0.104327,((Burkpseud.YP_111273.1.m_1_thr_starter:0.023788,Burkmalle.YP_105775.1.dhbF_1_thr_starter:0.044291):0.706722,Photlumin.NP_929146.1.m_1_thr_starter:0.870767):0.252641):0.035965,((((((Baciliche.YP_093405.1.dhbF_1_gly_starter:0.030365,Baciliche.YP_080976.1.dhbF_1_gly_starter:0.008694):0.241415,((Bacithuri.YP_036474.1.entF_1_gly_starter:0.006984,Bacianthr.NP_844754.1.dhbF_1_gly_starter:0.013455):0.005267,Bacicereu.NP_978712.1.dhbF_1_gly_starter:0.063323):0.481086):0.097234,Bacisubti.NP_391076.2.dhbF_1_gly_starter:0.225192):0.125131,Oceaiheye.NP_691879.1.dhbF_1_gly_starter:1.089626):0.226849,Streaverm.NP_821778.1.nrps6_1_dhpg_dpg_hpg_starter:0.543043):0.167448,Strprist.Q54959.snbC_1_thr_starter:0.92964):0.065837):0.077248):0.185078,(Coryjeike.YP_251606.1.dhbF_1_glu_starter:1.148546,Therfusca.YP_289923.1.m_1_asp_asn_starter:0.467921):0.138115):0.399116,Chroviola.NP_901903.1.cbsF_1_asp_asn_starter:0.56546):0.781445,Eschcoli.NP_415118.1.entF_1_ser_starter:0.070556):0.221717,Salmenter.NP_455165.1.entF_1_ser_starter:0.005378,Salmtyphi.NP_459580.1.entF_1_ser_starter:0.004746);
[truncated: 4,689,635 more chars]
