# Supplementary material for: Phylogenetic analysis of condensation domains in NRPS sheds light on their functional evolution
Source: BMC Evol Biol. 2007 May 16;7:78. doi: 10.1186/1471-2148-7-78 (PMC1894796; doi:10.1186/1471-2148-7-78)
Supplement: Additional file 4 — HMMER outputs of glyco-NRPS: fossils in ComC and ComD. ZIP file containing two text files. [file 1471-2148-7-78-S4.zip]

Archive with 2 entries (2 files):
- fossils_in_ComC.txt
- fossils_in_ComD.txt
