# Supplementary material for: Phylogenetic analysis of condensation domains in NRPS sheds light on their functional evolution
Source: BMC Evol Biol. 2007 May 16;7:78. doi: 10.1186/1471-2148-7-78 (PMC1894796; doi:10.1186/1471-2148-7-78)
Supplement: Additional file 4 — HMMER outputs of glyco-NRPS: fossils in ComC and ComD. ZIP file containing two text files. [file 1471-2148-7-78-S4.zip › fossils_in_ComC.txt]

hmmpfam - search one or more sequences against HMM database
HMMER 2.3.2 (Oct 2003)
Copyright (C) 1992-2003 HHMI/Washington University School of Medicine
Freely distributed under the GNU General Public License (GPL)
- - - - - - - - - - - - - - - - - - - - - - - - - - - - - - - - - - - -
HMM file:                 ../Condensation-hmms/NRPS_and_special_Condensation-hmms.hmm
Sequence file:            ComC.fasta
- - - - - - - - - - - - - - - - - - - - - - - - - - - - - - - -


Query sequence: gi|15029321|gb|AAK81826.1|
Accession:      [none]
Description:    peptide synthetase [Streptomyces lavendulae]

Scores for sequence family classification (score includes all domains):
Model                                Description        Score    E-value  N 
--------                             -----------        -----    ------- ---
Condensation-DCL_plusLinker2Adom                       2406.3          0   3
Condensation-DCL                                       2150.9          0   3
AMP-binding                          AMP-binding enzy  1538.3          0   3
epimerization                                          1273.7          0   3
Condensation-LCL_plusLinker2Adom                        885.7   3.9e-266   3
Condensation                         Condensation dom   857.9   8.8e-258   6
Condensation-LCL                                        670.4   2.5e-201   3
Condensation-Starter_plusLinker2Adom                    544.1   2.6e-163   3
AMP-core                                                454.9   1.9e-136   3
Condensation-Starter                                    322.9      1e-96   3
aroundLys517                                            303.6    6.4e-91   3
PP-binding                           Phosphopantethei   205.0    3.2e-61   3
Condensation-Dual_plusLinker2Adom                        -5.3    1.4e-24   1
Condensation-Dual                                       -11.0    1.9e-23   1
Condensation-Cyc_plusLinker2Adom                        -31.6    8.8e-16   1
Thioesterase                         Thioesterase dom   -92.1       0.12   1

Parsed for domains:
Model                                Domain  seq-f seq-t    hmm-f hmm-t      score  E-value
--------                             ------- ----- -----    ----- -----      -----  -------
Condensation-DCL                       1/3       7   423 ..     1   429 []   807.2 1.6e-242
Condensation-DCL_plusLinker2Adom       1/3       7   484 ..     1   492 []   898.0 7.8e-270
AMP-binding                            1/3     484   879 ..     1   377 []   495.9 8.7e-149
AMP-core                               1/3     613   752 ..     1   166 []   147.0  9.2e-44
aroundLys517                           1/3     903   950 ..     1    50 []   101.8  3.5e-30
PP-binding                             1/3     963  1026 ..     1    68 []    68.6  3.6e-20
epimerization                          1/3    1041  1345 ..     1   317 []   472.1 1.2e-141
Condensation-DCL                       2/3    1521  1938 ..     1   429 []   687.3 2.1e-206
Condensation-DCL_plusLinker2Adom       2/3    1521  1999 ..     1   492 []   769.9 2.8e-231
AMP-binding                            2/3    1999  2374 ..     1   377 []   498.9   1e-149
AMP-core                               2/3    2108  2247 ..     1   166 []   152.3  2.2e-45
aroundLys517                           2/3    2398  2445 ..     1    50 []    99.2  2.2e-29
PP-binding                             2/3    2457  2520 ..     1    68 []    67.8  6.4e-20
epimerization                          2/3    2536  2846 ..     1   317 []   448.7 1.4e-134
Condensation-DCL                       3/3    3025  3443 ..     1   429 []   656.4   4e-197
Condensation-DCL_plusLinker2Adom       3/3    3025  3505 ..     1   492 []   738.5 8.1e-222
AMP-binding                            3/3    3505  3897 ..     1   377 []   543.5 3.9e-163
AMP-core                               3/3    3637  3772 ..     1   166 []   155.6  2.3e-46
Methyltransf_12                        1/1    3991  4091 ..     1   100 []    82.2  3.1e-24
aroundLys517                           3/3    4322  4369 ..     1    50 []   102.6  2.1e-30
PP-binding                             3/3    4382  4445 ..     1    68 []    68.6  3.5e-20
epimerization                          3/3    4455  4731 ..     1   317 []   352.9 9.6e-106

Alignments of top-scoring domains:


Condensation-DCL: domain 1 of 3, from 7 to 423: score 807.2, E = 1.6e-242
                   *->eDiYPLSPMQeGMLFHsLldpdegsdvYvvQlvfdldGpLDpdrLRa
                      eD++PLSP+QeG+LFH+ +d d g+dvY  Q  +dldGp+D+d+LR+
  gi|1502932     7    EDVWPLSPLQEGLLFHAAFDSD-GPDVYQGQRPLDLDGPVDADLLRT 52   

                   AwqalldRHpiLRtaFvweelerPvQVVlrevelpwrelDlsgldeaeqe
                   +w+all+RHp+LR++F+ +++++ vQV+ revelpwr +Dls lde  ++
  gi|1502932    53 SWEALLTRHPVLRAGFRRRKSGEAVQVIAREVELPWRMEDLSELDEGTAA 102  

                   aalealaaaDRarGFDLarpPLlRltLvRlgedrhrLvwTnHHILLDGWS
                   a+l +laa+DRa++F+La+pPLlRl+LvRl+e rhrL++T+HHI++DGWS
  gi|1502932   103 ARLAELAAEDRAQRFNLAAPPLLRLLLVRLAENRHRLIVTSHHIIMDGWS 152  

                   lpiLlrELlaiYqalagGdpaaLPpvrpYRDYiaWLarQDrdaAraaWre
                   +p+Ll+EL+a+Y  +agGd+a LP + +YRDY+aWL+rQ++d Ar+aWr 
  gi|1502932   153 MPVLLHELTAVY--AAGGDAAKLPEPSSYRDYLAWLGRQNKDRAREAWRG 200  

                   aLaGleePTlLapaaagtadapagpgeltfrLdealTaaLtelARrhgVT
                   +L G+eePTl+a a++g++  p +p++l ++++e lT  Lt lAR+hg+T
  gi|1502932   201 ELLGAEEPTLVAAADPGRT--PVLPESLIADIPEKLTGELTGLARQHGLT 248  

                   lNTvvQaAWALlLarytGrdDVVFGaTVSGRPaeLpGVEsMVGLFINTvP
                   +NT++Q+AWA++Lar+tGr+DVVFGaTV+GRPa L+GVEsM+G+FINT+P
  gi|1502932   249 VNTLIQGAWAMVLARLTGRTDVVFGATVAGRPAGLAGVESMIGMFINTLP 298  

                   VRVrldpaetvadlLrrlQrqqaalreHeylpLaeIQrwaGlgsGqeLFD
                   VRV+ld++++  ++L++lQ +q+al++H++l+LaeIQr+ G g   + FD
  gi|1502932   299 VRVELDGERPSVEMLKALQTRQSALIAHQHLGLAEIQRLGGAG---AVFD 345  

                   tLlVFENYPvdqedeaaeesaadglrvrdvegreqThYPLTLvvyPGdeL
                   tL+VFENYP    ++++e++a+d++++r  +g+e +hYPLTLv++P d++
  gi|1502932   346 TLVVFENYP----RPPEEPAAPDAFTLRFAAGQETAHYPLTLVAVPKDRM 391  

                   rlklsYdrdlfdeatierlldrLlrvLealaa<-*
                   ++kl+Y++dlfd++t+e++ +rL+rvLe+laa   
  gi|1502932   392 LFKLDYRPDLFDRETAEAVFGRLVRVLEQLAA    423  

Condensation-DCL_plusLinker2Adom: domain 1 of 3, from 7 to 484: score 898.0, E = 7.8e-270
                   *->eDiYPLSPMQeGMLFHsLldpdegsdvYvvQlvfdldGpLDpdrLRa
                      eD++PLSP+QeG+LFH+ +d d g+dvY  Q  +dldGp+D+d+LR+
  gi|1502932     7    EDVWPLSPLQEGLLFHAAFDSD-GPDVYQGQRPLDLDGPVDADLLRT 52   

                   AwqalldRHpiLRtaFvweelerPvQVVlrevelpwrelDlsgldeaeqe
                   +w+all+RHp+LR++F+ +++++ vQV+ revelpwr +Dls lde  ++
  gi|1502932    53 SWEALLTRHPVLRAGFRRRKSGEAVQVIAREVELPWRMEDLSELDEGTAA 102  

                   aalealaaaDRarGFDLarpPLlRltLvRlgedrhrLvwTnHHILLDGWS
                   a+l +laa+DRa++F+La+pPLlRl+LvRl+e rhrL++T+HHI++DGWS
  gi|1502932   103 ARLAELAAEDRAQRFNLAAPPLLRLLLVRLAENRHRLIVTSHHIIMDGWS 152  

                   lpiLlrELlalYqalagGdpaaLPpvrpYRDYiaWLarQDrdaAraaWre
                   +p+Ll+EL+a+Y  +agGd+a LP + +YRDY+aWL+rQ++d Ar+aWr 
  gi|1502932   153 MPVLLHELTAVY--AAGGDAAKLPEPSSYRDYLAWLGRQNKDRAREAWRG 200  

                   aLaGleePTlLapaaagtadapagpgeltfrLdealTaaLtelARrhgVT
                   +L G+eePTl+a a++g++  p +p++l ++++e lT  Lt lAR+hg+T
  gi|1502932   201 ELLGAEEPTLVAAADPGRT--PVLPESLIADIPEKLTGELTGLARQHGLT 248  

                   lNTvvQaAWALlLarytGrdDVVFGaTVSGRPaeLpGVEsMVGLFINTvP
                   +NT++Q+AWA++Lar+tGr+DVVFGaTV+GRPa L+GVEsM+G+FINT+P
  gi|1502932   249 VNTLIQGAWAMVLARLTGRTDVVFGATVAGRPAGLAGVESMIGMFINTLP 298  

                   VRVrldpaetvadlLrrlQrqqaalreHeylpLaeIQrwaGlgsGqeLFD
                   VRV+ld++++  ++L++lQ +q+al++H++l+LaeIQr+ G g   + FD
  gi|1502932   299 VRVELDGERPSVEMLKALQTRQSALIAHQHLGLAEIQRLGGAG---AVFD 345  

                   tLlVFENYPvdqedeaaeesaadglrvrdvegreqThYPLTLvvyPGdeL
                   tL+VFENYP    ++++e++a+d++++r  +g+e +hYPLTLv++P d++
  gi|1502932   346 TLVVFENYP----RPPEEPAAPDAFTLRFAAGQETAHYPLTLVAVPKDRM 391  

                   rlklsYdrdlFdeatierlldrLlrvLealaadPdapvgeLdlLtdaEre
                   ++kl+Y++dlFd++t+e++ +rL+rvLe+laadP +pvg++d  ++aEr+
  gi|1502932   392 LFKLDYRPDLFDRETAEAVFGRLVRVLEQLAADPLQPVGRVDAIGEAERT 441  

                   rllaewNataapyPapgatlheLFeaqAartPDAvAvvcggesLT<-*
                   r+   wN ta+++  p+ ++ eLF++q+ rtP+A+A+++g+++LT   
  gi|1502932   442 RVIDHWNSTATDR--PAESVLELFARQVVRTPHAIAISDGERQLT    484  


AMP-binding: domain 1 of 3, from 484 to 879: score 495.9, E = 8.7e-149
                   *->TYrELderanrlAaaLralGvgpGdrVaillpnspelvvailAvlka
                      TY++L  ++ +lA++L+++Gv +GdrVa+ l++s++l++++lAv+ka
  gi|1502932   484    TYAQLAVESGQLARHLADRGVSAGDRVAVVLERSADLLITLLAVWKA 530  

                   GaayvPldpsypaerlayiledsgakvlltddalla.l............
                   GaayvP+d++ypaer+a++l d++++++++++ ++  ++++++++ ++ +
  gi|1502932   531 GAAYVPVDTAYPAERIAFLLTDCDPAAVVCSERTRVvVpedvpaplvpld 580  

                   .....s.e.p.ppvdpddlAyiiYTSGTTGkPKGVmltHrnlvnlvaala
                   +++  ++e+++ pv   d+Ay++YTSG+TG PKGV ++H+++++lv   +
  gi|1502932   581 easilDgEpLsLPVAGGDIAYVMYTSGSTGVPKGVAVPHGSVAALVGEPG 630  

                   .rf.lpddaervllllppllhfdgsvweifgpLlaGatlvlvpkfdryrd
                     ++  d    vl+++p  ++fd s++e+++pL++Ga++ ++++++   d
  gi|1502932   631 wAVgPGD---SVLFHAP--HAFDISLFEVWVPLASGARVEVAEPSVV-VD 674  

                   pealldliekykvTvlflvPtllrlllkapeedlssLrlvlsgGealppe
                   ++a+ ++i+  +vT+++ +  l+r l+++ +e++   r vl+gG+ +p+ 
  gi|1502932   675 AAAVREYIAG-GVTHVHVTAGLFRVLAEESPECFTGAREVLTGGDVVPAR 723  

                   larrlrerfgsggvrlvngYGpTEttvvatanppg.p.....pgsiGrPl
                   +++r+r++++   vr++++YGpTE + +at+++++++++++ + ++GrPl
  gi|1502932   724 AVQRVRSACP--EVRVRHLYGPTEVSLCATWHLLEpGeespqVLPVGRPL 771  

                   pgvevyvlDeegqpvppGvvGELyirGwpgvarGYlnrPelTaerFvadg
                    + +vyvlD++++pv+pGv+GELyi+G +g+arGYl+r +l  erFva++
  gi|1502932   772 GNRQVYVLDAYLHPVAPGVTGELYIAG-AGLARGYLKRAGLSSERFVACP 820  

                   wgpGeRmYrTGDlgrwdpDGyleilGRkDdqvKirGerIepgEiEavLla
                   ++ GeRmYrTGDl+rw+ DG+l+++GR+D qvK+rG+r+e+gE+Ea+L+a
  gi|1502932   821 FADGERMYRTGDLVRWTSDGELVFVGRADAQVKVRGFRVELGEVEAALAA 870  

                   hPgVaeAaV<-*
                     gV  A+V   
  gi|1502932   871 EAGVGHAVV    879  

AMP-core: domain 1 of 3, from 613 to 752: score 147.0, E = 9.2e-44
                   *->KGVmveHrnvvnlvkwlneryflfgeeddllgesdrvLqfssAysFD
                      KGV v+H +v+ lv   +   ++ g++d        vL++++ ++FD
  gi|1502932   613    KGVAVPHGSVAALVGEPG---WAVGPGD-------SVLFHAP-HAFD 648  

                   aSvweifgaLLnGgtLVivpkefsetrlDpeaLaalieregiTvlnltPs
                   +S +e++ +L++G+++ ++++    ++ D++a +++i+  g+T+++ t  
  gi|1502932   649 ISLFEVWVPLASGARVEVAEPS---VVVDAAAVREYIAG-GVTHVHVTAG 694  

                   llnllldaaeeatpdfapedlssLrrvlvGGEaLspslarrlrerfpdra
                   l+++l++++        pe++ + r+vl+GG+ +++++++r+r+++p+ +
  gi|1502932   695 LFRVLAEES--------PECFTGAREVLTGGDVVPARAVQRVRSACPE-V 735  

                   gvrliNaYGPTEtTVcaTi<-*
                     r+ ++YGPTE + caT+   
  gi|1502932   736 --RVRHLYGPTEVSLCATW    752  

aroundLys517: domain 1 of 3, from 903 to 950: score 101.8, E = 3.5e-30
                   *->daaeLRahLaarLPdYMVPsaVkfvvLdalPLTpNGKlDRkALPaPd
                      d++ LR+hLa+ LP+YMVP+a  ++vLdalPLT+NGK+D+kALPaPd
  gi|1502932   903    DTELLREHLAKVLPEYMVPAA--LIVLDALPLTANGKVDHKALPAPD 947  

                   aaa<-*
                   +a    
  gi|1502932   948 FAV    950  

PP-binding: domain 1 of 3, from 963 to 1026: score 68.6, E = 3.6e-20
                   *->ekLreiwaevLgvdpdeigiddnFfeDLGgDSLkavelvarleeelG
                      ++L+ei a+vLg +  ++g +d+Ff  LGgDS++ +++var  ++ +
  gi|1502932   963    RTLCEIFAAVLGLE--RVGTEDDFFH-LGGDSITSMQVVARAGRA-D 1005 

                   velpdtdlfehpTiraLaeyi<-*
                   + l+++ +f+ +T+++La+     
  gi|1502932  1006 LVLTPRQVFDLRTPERLAHAA    1026 


epimerization: domain 1 of 3, from 1041 to 1345: score 472.1, E = 1.2e-141
                   *->tGevpLTPIQrWFfeqdggerhHfNQsvlLevpagldedaLraALqa
                      +Ge+p+TP++r+++  + ++r++f+Q++++++p +l e++L +AL+ 
  gi|1502932  1041    VGELPWTPVMRAMG--RAAARPGFAQWAVVAAPTALGEETLTTALGT 1085 

                   LldhHDALRlRfreedggwrqrnvperGavdeaaflLevvdlsggddlda
                   Lld+HD+LR+R   +++++++++ +erG+vd aa+l+ +v+l++++d+d+
  gi|1502932  1086 LLDTHDMLRARA--AADTPTLVV-AERGSVD-AAALVARVELRTDEDPDE 1131 

                   aieaaaneaQasLDlaaGpLlrAvlfdagdgdpgrLlLviHHLVVDGVSW
                   ++e+aa+ea++ LD+aaG+++r+v++dag++++grL+Lv+HHLVVDGVSW
  gi|1502932  1132 VVERAAREAADGLDPAAGVMVRLVWVDAGPERAGRLVLVVHHLVVDGVSW 1181 

                   RILLEDLaaAYeQaaaGqaiaLppKTtSfrrWAerLaeyAqseallaEld
                   RILL+DL+ A+e+a+aG+a++L+p++t+frrWA++L+++A++e++ aEld
  gi|1502932  1182 RILLPDLRVACEAAVAGRAADLDPVGTPFRRWAQLLEAEARDEKRIAELD 1231 

                   YWrevlagpdppLPadrpdgdkaddtagtartvsvtLsaeeTraLLtevp
                    Wre+l+++d++++a+++d+  a+dta+t r++s+tLs + ++ L ++  
  gi|1502932  1232 RWRELLGDGDTLIGARALDP--ARDTAATLRHRSWTLSGAPAHDLIGRIS 1279 

                   aAYhTgvNDvLLtALalAlarWtGgrGggdaavlvdLEGHGReEelfdgl
                   aA+h+gv++ LL++La+A+ar + g    d avlvd+EGHGR E+l+ ++
  gi|1502932  1280 AAFHCGVHEALLATLARAVARSRSGA---DSAVLVDVEGHGR-EPLASDV 1325 

                   DlSRTVGWFTSiYPVrLdla<-*
                   DlSRTVGWF   +PVrLd+a   
  gi|1502932  1326 DLSRTVGWFADAHPVRLDTA    1345 


Condensation-DCL: domain 2 of 3, from 1521 to 1938: score 687.3, E = 2.1e-206
                   *->eDiYPLSPMQeGMLFHsLldpdegsdvYvvQlvfdldGpLDpdrLRa
                      +D++PLSP+QeG+LFH+ +d++ g+dvY  Q v+dl+GpLD+drL++
  gi|1502932  1521    TDVWPLSPLQEGLLFHTAYDDQ-GPDVYETQRVLDLTGPLDADRLHR 1566 

                   AwqalldRHpiLRtaFvweelerPvQVVlrevelpwrelDlsgldeaeqe
                   +w++l++RH+ LR++F++  ++r+vQ V   +e pwre+Dls+++e+e+ 
  gi|1502932  1567 SWNTLVARHDMLRVSFHELADGRTVQAVTGAAEPPWREVDLSDRPEPEAL 1616 

                   aalealaaaDRarGFDLarpPLlRltLvRlgedrhrLvwTnHHILLDGWS
                   a++eala+ +Ra +FDL+r+PLlRl LvRlge rhrLv+T+HHILLDGWS
  gi|1502932  1617 AEAEALAERERAERFDLTRAPLLRLFLVRLGERRHRLVMTSHHILLDGWS 1666 

                   lpiLlrELlaiYqalagGdpaaLPpvrpYRDYiaWLarQDrdaAraaWre
                   +pi l E  +iY  +a+Gd++ L+p++++RD++aWLarQD+d A +aWr+
  gi|1502932  1667 TPIALDEASRIY--AADGDASGLGPAPSFRDHLAWLARQDKDTAHEAWRA 1714 

                   aLaGleePTlLapaaagtadapagpgeltfrLdealTaaLtelARrhgVT
                   +LaG++ePTl+ap  ag++  pa+ +  ++ L+e+lT+aLt  AR+hg+T
  gi|1502932  1715 ELAGADEPTLIAPTSAGRG--PAATEGDSLLLSEELTRALTSVAREHGLT 1762 

                   lNTvvQaAWALlLarytGrdDVVFGaTVSGRPaeLpGVEsMVGLFINTvP
                   lNT+ Q+AWAL+L+r+ +r+DVVFG  V+GRP+eLpGVEsMVG+F+NT+P
  gi|1502932  1763 LNTLAQGAWALVLSRLARRTDVVFGISVAGRPPELPGVESMVGMFLNTLP 1812 

                   VRVrldpaetvadlLrrlQrqqaalreHeylpLaeIQrwaGlgsGqeLFD
                   VRVrld+ae+  ++L+rlQ++q+al++H++++LaeIQ++ G g   + FD
  gi|1502932  1813 VRVRLDGAESAVRMLARLQDRQSALLAHQHVGLAEIQSLGGAG---AVFD 1859 

                   tLlVFENYPvdqedeaaeesaadglrvrdvegreqThYPLTLvvyPGdeL
                   t+l FENYP     ++  ++ +d ++v+ v  r  T YPL + ++PGd++
  gi|1502932  1860 TMLMFENYP---GGPSHLAATDDEVTVERVNTRAGTSYPLAVGIMPGDRM 1906 

                   rlklsYdrdlfdeatierlldrLlrvLealaa<-*
                   r+++ Y++dlfd++++  ++++ +rvLe+l+a   
  gi|1502932  1907 RVHVTYRPDLFDRDEALHVARQVERVLEQLVA    1938 

Condensation-DCL_plusLinker2Adom: domain 2 of 3, from 1521 to 1999: score 769.9, E = 2.8e-231
                   *->eDiYPLSPMQeGMLFHsLldpdegsdvYvvQlvfdldGpLDpdrLRa
                      +D++PLSP+QeG+LFH+ +d++ g+dvY  Q v+dl+GpLD+drL++
  gi|1502932  1521    TDVWPLSPLQEGLLFHTAYDDQ-GPDVYETQRVLDLTGPLDADRLHR 1566 

                   AwqalldRHpiLRtaFvweelerPvQVVlrevelpwrelDlsgldeaeqe
                   +w++l++RH+ LR++F++  ++r+vQ V   +e pwre+Dls+++e+e+ 
  gi|1502932  1567 SWNTLVARHDMLRVSFHELADGRTVQAVTGAAEPPWREVDLSDRPEPEAL 1616 

                   aalealaaaDRarGFDLarpPLlRltLvRlgedrhrLvwTnHHILLDGWS
                   a++eala+ +Ra +FDL+r+PLlRl LvRlge rhrLv+T+HHILLDGWS
  gi|1502932  1617 AEAEALAERERAERFDLTRAPLLRLFLVRLGERRHRLVMTSHHILLDGWS 1666 

                   lpiLlrELlalYqalagGdpaaLPpvrpYRDYiaWLarQDrdaAraaWre
                   +pi l E  ++Y  +a+Gd++ L+p++++RD++aWLarQD+d A +aWr+
  gi|1502932  1667 TPIALDEASRIY--AADGDASGLGPAPSFRDHLAWLARQDKDTAHEAWRA 1714 

                   aLaGleePTlLapaaagtadapagpgeltfrLdealTaaLtelARrhgVT
                   +LaG++ePTl+ap  ag++  pa+ +  ++ L+e+lT+aLt  AR+hg+T
  gi|1502932  1715 ELAGADEPTLIAPTSAGRG--PAATEGDSLLLSEELTRALTSVAREHGLT 1762 

                   lNTvvQaAWALlLarytGrdDVVFGaTVSGRPaeLpGVEsMVGLFINTvP
                   lNT+ Q+AWAL+L+r+ +r+DVVFG  V+GRP+eLpGVEsMVG+F+NT+P
  gi|1502932  1763 LNTLAQGAWALVLSRLARRTDVVFGISVAGRPPELPGVESMVGMFLNTLP 1812 

                   VRVrldpaetvadlLrrlQrqqaalreHeylpLaeIQrwaGlgsGqeLFD
                   VRVrld+ae+  ++L+rlQ++q+al++H++++LaeIQ++ G g   + FD
  gi|1502932  1813 VRVRLDGAESAVRMLARLQDRQSALLAHQHVGLAEIQSLGGAG---AVFD 1859 

                   tLlVFENYPvdqedeaaeesaadglrvrdvegreqThYPLTLvvyPGdeL
                   t+l FENYP     ++  ++ +d ++v+ v  r  T YPL + ++PGd++
  gi|1502932  1860 TMLMFENYP---GGPSHLAATDDEVTVERVNTRAGTSYPLAVGIMPGDRM 1906 

                   rlklsYdrdlFdeatierlldrLlrvLealaadPdapvgeLdlLtdaEre
                   r+++ Y++dlFd++++  ++++ +rvLe+l+adP apvg++d++++ Er 
  gi|1502932  1907 RVHVTYRPDLFDRDEALHVARQVERVLEQLVADPAAPVGRVDVVGPLERG 1956 

                   rllaewNataapyPapgatlheLFeaqAartPDAvAvvcggesLT<-*
                   +++++wN t++    +g ++ eLF a++a++PDAvAvv+g+++++   
  gi|1502932  1957 LVVEGWNTTTRRT--LGSSVLELFRARVAQAPDAVAVVDGERQVS    1999 

Condensation-LCL: domain 2 of 3, from 1521 to 1938: score 213.1, E = 1.2e-63
                   *->perlPLSfAQqRlWFLnQlepdSa.aYNiPlALRLtGeLDvaALeaA
                       +  PLS+ Q+ l F   ++ +++++Y    +L LtG+LD+++L+++
  gi|1502932  1521    TDVWPLSPLQEGLLFHTAYDDQGPdVYETQRVLDLTGPLDADRLHRS 1567 

                   ladlvaRHEsLRTvFpe.vdGePvQvvlpaaradtvedaelpldvvdlrd
                   +++lvaRH  LR  F e  dG+ vQ v          +ae+p++ vdl+d
  gi|1502932  1568 WNTLVARHDMLRVSFHElADGRTVQAVTG--------AAEPPWREVDLSD 1609 

                   lseaeleaalaelaraearrPFDLaagPLlRarLlrlaedeHVLllvvHH
                    +e e+ a++++la++e ++ FDL+++PLlR  L+rl+e++H L+++ HH
  gi|1502932  1610 RPEPEALAEAEALAERERAERFDLTRAPLLRLFLVRLGERRHRLVMTSHH 1659 

                   IasDGWSmgvLlrELaalYaArsaGqappLpPLpvQYADYAlWQRewLgg
                   I  DGWS+ + l+E ++ YaA   G a+ L P +    D  +W  ++  +
  gi|1502932  1660 ILLDGWSTPIALDEASRIYAAD--GDASGLGP-APSFRDHLAWLARQDKD 1706 

                   edDPdSvlarQlaYWrqqLagl.PpvLeLPtDrPRPavqsyrGarvsftl
                          +++    Wr++Lag++ p L  Pt   R + ++ +G+++   l
  gi|1502932  1707 T-----AHEA----WRAELAGAdEPTLIAPTSAGRGPAAT-EGDSLL--L 1744 

                   daeLsarLraLArrhgaTLFMvLlAAfavLLsRlSGqdDIvvGtPvAGR.
                   ++eL+++L  +Ar+hg TL  + + A+a++LsRl   +D+v G  vAGR+
  gi|1502932  1745 SEELTRALTSVAREHGLTLNTLAQGAWALVLSRLARRTDVVFGISVAGRp 1794 

                   .traelEgLIGfFVNTLVLRtdldgdptFaeLLarVRetaLaAfaHQDlP
                   +  +++E ++G+F NTL++R++ldg+++    Lar  ++  a  aHQ++ 
  gi|1502932  1795 pELPGVESMVGMFLNTLPVRVRLDGAESAVRMLARLQDRQSALLAHQHVG 1844 

                   FErLVEaLnPeRslshnPLFQVMfslQNgdnpaleaealeLpGLtveple
                     + +  L+ +        F++M+ ++N   p+ ++  l+  + +v+++ 
  gi|1502932  1845 LAE-IQSLGGAG-----AVFDTMLMFEN--YPGGPSH-LAATDDEVTVER 1885 

                   ldsgt.AKFDLtLelaErddadGtpgGl.gsleYaTDLFdaaTierlagh
                   +++++++ + L++ +   +      ++++ +++Y+ DLFd++ +   a++
  gi|1502932  1886 VNTRAgTSYPLAVGIMP-G------DRMrVHVTYRPDLFDRDEALHVARQ 1928 

                   flrLLeavva<-*
                    +r+Le++va   
  gi|1502932  1929 VERVLEQLVA    1938 

Condensation-LCL_plusLinker2Adom: domain 2 of 3, from 1521 to 1999: score 278.5, E = 2.3e-83
                   *->perlPLSfAQqRlWFLnQlepdSa.aYNiPaALRLtGeLDvaALeaA
                       +  PLS+ Q+ l F   ++ +++++Y    +L LtG+LD ++L+++
  gi|1502932  1521    TDVWPLSPLQEGLLFHTAYDDQGPdVYETQRVLDLTGPLDADRLHRS 1567 

                   ladlvaRHEsLRTvFpe.vdGePvQvvlpaaradtvedaelpldvvdlrd
                   +++lvaRH  LR  F e  dG+ vQ v          +ae+p++ vdl+d
  gi|1502932  1568 WNTLVARHDMLRVSFHElADGRTVQAVTG--------AAEPPWREVDLSD 1609 

                   lseaeleaalaalaraearrPFDLaagPLlRarLlrlaedeHVLllvvHH
                    +e+e+ a+++ala++e ++ FDL+++PLlR  L+rl+e++H L+++ HH
  gi|1502932  1610 RPEPEALAEAEALAERERAERFDLTRAPLLRLFLVRLGERRHRLVMTSHH 1659 

                   IasDGWSmgvLlrELaalYaArsaGqappLpPLpvQYADYAlWQRewLgg
                   I  DGWS+ + l+E ++ YaA   G a+ L P +    D  +W  ++  +
  gi|1502932  1660 ILLDGWSTPIALDEASRIYAAD--GDASGLGP-APSFRDHLAWLARQDKD 1706 

                   edDPdSvlarQlaYWrqqLaGl.PpvLeLPtDrPRPavqsyrGarvsftl
                          +++    Wr++LaG++ p L  Pt   R + ++ +G+++   l
  gi|1502932  1707 T-----AHEA----WRAELAGAdEPTLIAPTSAGRGPAAT-EGDSLL--L 1744 

                   daeLsarLraLArrhgaTLFMvLlAAfavLLsRlSGqdDIvvGtPvAGR.
                   ++eL+++L  +Ar+hg TL  + + A+a++LsRl   +D+v G  vAGR+
  gi|1502932  1745 SEELTRALTSVAREHGLTLNTLAQGAWALVLSRLARRTDVVFGISVAGRp 1794 

                   .traelEgLIGfFVNTLVLRtdldgdptFaeLLarVRetaLaAfaHQDlP
                   +  +++E ++G+F NTL++R++ldg+++    Lar  ++  a  aHQ++ 
  gi|1502932  1795 pELPGVESMVGMFLNTLPVRVRLDGAESAVRMLARLQDRQSALLAHQHVG 1844 

                   FErLVEaLnPeRslshnPLFQVMfslQNgdnpaleaerleLpGLtveple
                     + +  L+ +        F++M+ ++N   p+ ++  l+  + +v+++ 
  gi|1502932  1845 LAE-IQSLGGAG-----AVFDTMLMFEN--YPGGPSH-LAATDDEVTVER 1885 

                   ldsgt.AKFDLtLelaErddadGtpgGl.gsleYaTDLFDaaTierlagh
                   +++++++ + L++ +   +      ++++ +++Y+ DLFD++ +   a++
  gi|1502932  1886 VNTRAgTSYPLAVGIMP-G------DRMrVHVTYRPDLFDRDEALHVARQ 1928 

                   flrLLeavvadPdqplgdlpLLdaaEraqlLeewNataapyPsadtlfvt
                    +r+Le++vadP +p+g+++++++ Er  ++e+wN t + +   ++    
  gi|1502932  1929 VERVLEQLVADPAAPVGRVDVVGPLERGLVVEGWNTTTRRT--LGS---S 1973 

                   lhqLFEaQaartPdAvAlvfgdgqsLT<-*
                   + +LF a++a++PdAvA+v+g +++++   
  gi|1502932  1974 VLELFRARVAQAPDAVAVVDG-ERQVS    1999 


AMP-binding: domain 2 of 3, from 1999 to 2374: score 498.9, E = 1e-149
                   *->TYrELderanrlAaaLralGvgpGdrVaillpnspelvvailAvlka
                      +Y+ELd+++n  Aa+Lr++Gvg+GdrVa+ l++s++l++a+l+v+ka
  gi|1502932  1999    SYAELDAESNLAAAHLRERGVGRGDRVAVRLERSIDLIAALLGVWKA 2045 

                   GaayvPldpsypaerlayiledsgakvlltddalla.l.s.e.p.ppvdp
                   GaayvP+d +ypaer+a++led  ++  +t da + ++++ ++  +   +
  gi|1502932  2046 GAAYVPVDGAYPAERVAFVLED--SSPAVTIDAVVKgGgEaPsVaVT--E 2091 

                   ddlAyiiYTSGTTGkPKGVmltHrnlvnlvaala.rf.lpddaervllll
                    dlAy++YTSG+TG+PKGV ++H+++++lv  ++  ++  d    vl+++
  gi|1502932  2092 GDLAYVMYTSGSTGTPKGVAVPHGSVAALVGETGwGLgPGD---SVLFHA 2138 

                   ppllhfdgsvweifgpLlaGatlvlvpkfdryrdpealldliekykvTvl
                   p  ++fd s++e+++pL++Ga++v+++++++  d++a+ + i++ +vT++
  gi|1502932  2139 P--HAFDISLFEVWVPLASGARVVIAEPGVA-VDAAAVRRHIAA-GVTHV 2184 

                   flvPtllrlllkapeedlssLrlvlsgGealppelarrlrerfgsggvrl
                   + +  l+r l+++ +e++   + vl+gG+ +p e+++r+r++++   vr+
  gi|1502932  2185 HVTAGLFRVLADEEPECFNGAHEVLTGGDVVPLEAVARVRAACP--EVRV 2232 

                   vngYGpTEttvvatanppg.p.....pgsiGrPlpgvevyvlDeegqpvp
                   +++YGpTE + +at+++++++++++++ ++G Pl++ +vyvlD+ +qpvp
  gi|1502932  2233 RHLYGPTEVSLCATWHLLEpGegtdrVLPVGSPLANRQVYVLDAFLQPVP 2282 

                   pGvvGELyirGwpgvarGYlnrPelTaerFvadgwgpGeRmYrTGDlgrw
                   pGv+GELyi+G +g+arGYl+r +l aerFva++++ GeRmYrTGDl+rw
  gi|1502932  2283 PGVAGELYIAG-AGLARGYLKRAGLSAERFVACPFADGERMYRTGDLARW 2331 

                   dpDGyleilGRkDdqvKirGerIepgEiEavLlahPgVaeAaV<-*
                   ++DG+l + GR+D qvKirG+r+e+gE+Ea+L+a P+Va+A+V   
  gi|1502932  2332 TDDGELAFAGRADAQVKIRGFRVELGEVEAALAAQPAVAQAVV    2374 

AMP-core: domain 2 of 3, from 2108 to 2247: score 152.3, E = 2.2e-45
                   *->KGVmveHrnvvnlvkwlneryflfgeeddllgesdrvLqfssAysFD
                      KGV v+H +v+ lv  +       g+++     +d vL++++ ++FD
  gi|1502932  2108    KGVAVPHGSVAALVGET-----GWGLGP-----GDSVLFHAP-HAFD 2143 

                   aSvweifgaLLnGgtLVivpkefsetrlDpeaLaalieregiTvlnltPs
                   +S +e++ +L++G+++Vi++++   ++ D++a ++ i++ g+T+++ t  
  gi|1502932  2144 ISLFEVWVPLASGARVVIAEPG---VAVDAAAVRRHIAA-GVTHVHVTAG 2189 

                   llnllldaaeeatpdfapedlssLrrvlvGGEaLspslarrlrerfpdra
                   l+++l+d+         pe++ + ++vl+GG+ ++ ++++r+r+++p+ +
  gi|1502932  2190 LFRVLADEE--------PECFNGAHEVLTGGDVVPLEAVARVRAACPE-V 2230 

                   gvrliNaYGPTEtTVcaTi<-*
                     r+ ++YGPTE + caT+   
  gi|1502932  2231 --RVRHLYGPTEVSLCATW    2247 

aroundLys517: domain 2 of 3, from 2398 to 2445: score 99.2, E = 2.2e-29
                   *->daaeLRahLaarLPdYMVPsaVkfvvLdalPLTpNGKlDRkALPaPd
                      d + LRa+La++LPdYMVP+a  +vvLdalPLT+NGK+D+kALPaP+
  gi|1502932  2398    DSDVLRARLAQTLPDYMVPAA--LVVLDALPLTVNGKVDHKALPAPE 2442 

                   aaa<-*
                   ++a   
  gi|1502932  2443 FTA    2445 

PP-binding: domain 2 of 3, from 2457 to 2520: score 67.8, E = 6.4e-20
                   *->ekLreiwaevLgvdpdeigiddnFfeDLGgDSLkavelvarleeelG
                      + ++e+ a+vL+ +  ++g+ d+Ffe LGgDS++ ++l+ar +++ G
  gi|1502932  2457    KLVCELFADVLNLE--QVGVADSFFE-LGGDSIMSMQLAARGNRK-G 2499 

                   velpdtdlfehpTiraLaeyi<-*
                   +  +  d+feh T++a+a+     
  gi|1502932  2500 IVFSAQDVFEHETPAAIAAVA    2520 


epimerization: domain 2 of 3, from 2536 to 2846: score 448.7, E = 1.4e-134
                   *->tGevpLTPIQrWFfeq..dggerhHfNQsvlLevpagldedaLraAL
                       Gevp+TP++r++ ++ ++  e ++ +Q+++++vpa lded+L+ +L
  gi|1502932  2536    GGEVPWTPVMRALRDRapRAVETGGLAQWAVVAVPATLDEDTLAVGL 2582 

                   qaLldhHDALRlRfreedgg.wrqrnvperGavdeaaflLevvdlsggdd
                   +a+ld+HD+LR+R+  e+g ++r+++ +erG+vd aa+l+++++++ g+ 
  gi|1502932  2583 GAVLDTHDMLRARV--EPGAePRLFV-AERGSVD-AAGLVTRITATVGA- 2627 

                   ldaaieaaaneaQasLDlaaGpLlrAvlfdagdgdpgrLlLviHHLVVDG
                   l +++++aa++a+++LD+ aG++ +Av+ dag+++ grL+L++HHL+VD+
  gi|1502932  2628 LNELADRAARDAVTRLDPVAGVMAQAVWIDAGPET-GRLVLAVHHLAVDA 2676 

                   VSWRILLEDLaaAYeQaaaGqaiaLppKTtSfrrWAerLaeyAqsealla
                   VSW +LL DL+aA+e   aG+++++++++ SfrrWAe+La++A+ ++++a
  gi|1502932  2677 VSWPVLLGDLRAACEDTDAGRQPEPARVGISFRRWAEKLAAEARKDSRVA 2726 

                   EldYWrevlagpdppLPadrpdgdkaddtagtartvsvtLsaeeTraLLt
                   El+ W+e+l+++d+p++ + +d+  a+dta+t+r+ ++tL+++++r L+ 
  gi|1502932  2727 ELPAWTELLGDGDAPIGSRTLDP--ARDTASTVRRSTWTLPPAQARELVN 2774 

                   evpaAYhTgvNDvLLtALalAlarWtGgrGg.gdaavlvdLEGHGReEel
                   ++p A+h+gv++vLL++L + +a+W+ +++++gda vl+d EGHGR  e+
  gi|1502932  2775 RAPNAFHCGVHEVLLATLTGGIAQWRERTAEeGDAMVLLDIEGHGR--EA 2822 

                   fdglDlSRTVGWFTSiYPVrLdla<-*
                   +dg+DlSRTVGWFTS+ PVrL++a   
  gi|1502932  2823 LDGVDLSRTVGWFTSVKPVRLETA    2846 


Condensation-DCL: domain 3 of 3, from 3025 to 3443: score 656.4, E = 4e-197
                   *->eDiYPLSPMQeGMLFHsLldpdegsdvYvvQlvfdldGpLDpdrLRa
                      +D++PLSP+QeG+LFH+ +d++ g+dvY  Q  ++l+GpLD++rLRa
  gi|1502932  3025    ADVWPLSPLQEGLLFHAAYDEQ-GPDVYEGQRWLELTGPLDVARLRA 3070 

                   AwqalldRHpiLRtaFvweelerPvQVVlrevelpwrelDlsgldeaeqe
                   Awqa+++RH+ LR++F++ e++r vQ V r+ e+pwr +D s l+eae+ 
  gi|1502932  3071 AWQAVVARHATLRAGFRQLESGRFVQTVARDIEIPWRAEDVSELPEAEAL 3120 

                   aalealaaaDRarGFDLarpPLlRltLvRlgedrhrLvwTnHHILLDGWS
                   aa+e+laa+D++++FD a +PLlR++LvR +e rhrL  T+HHI  DGWS
  gi|1502932  3121 AAFERLAAEDQEHRFDIAHAPLLRVLLVRIAERRHRLAFTSHHIASDGWS 3170 

                   lpiLlrELlaiYqalagGdpaaLPpvrpYRDYiaWLarQDrdaAraaWre
                   lp++++E+ ++Y   agGdp aLPp+++YR+Y++WLarQD++aAraaWr 
  gi|1502932  3171 LPVMVSEVARLY--EAGGDPRALPPATSYRAYLEWLARQDKEAARAAWRT 3218 

                   aLaGleePTlLapaaagtadapagpgeltfrLdealTaaLtelARrhgVT
                   +La ++ePTl++pa++ ta  pa+p+++t++Lde+l ++L +l R h +T
  gi|1502932  3219 ELAPVDEPTLVVPADRVTA--PAEPQRVTYELDEELGRRLVALGRGHSLT 3266 

                   lNTvvQaAWALlLarytGrdDVVFGaTVSGRPaeLpGVEsMVGLFINTvP
                   lNT++Q++WA+lLar+tGr+DVVFG+TV+GRP eLpGVEsM+GLFINT+P
  gi|1502932  3267 LNTLLQGVWAILLARLTGRTDVVFGTTVAGRPTELPGVESMIGLFINTLP 3316 

                   VRVrldpaetvadlLrrlQrqqaalreHeylpLaeIQrwaGlgsGqeLFD
                   VRV ld+a+++ ++L++lQ++q+al+ H++l+L+eIQr+aG     + FD
  gi|1502932  3317 VRVGLDGAQPLLEMLTDLQERQVALMSHQHLGLTEIQRLAGPA---ATFD 3363 

                   tLlVFENYPvdqedeaaeesaadglrvrdveg.reqThYPLTLvvyP.Gd
                   tL+V+ENYP    +++    ++d+l++r  + ++++ hYPLTLv++++++
  gi|1502932  3364 TLVVYENYP----RPPLGSGDPDALSIRPAGTpEDAGHYPLTLVAVLeDE 3409 

                   eLrlklsYdrdlfdeatierlldrLlrvLealaa<-*
                   + r +l Y++d+f++a++  ll  L+r+Le+l+a   
  gi|1502932  3410 RVRGDLVYRPDAFERAEVDELLTALVRILEQLVA    3443 

Condensation-DCL_plusLinker2Adom: domain 3 of 3, from 3025 to 3505: score 738.5, E = 8.1e-222
                   *->eDiYPLSPMQeGMLFHsLldpdegsdvYvvQlvfdldGpLDpdrLRa
                      +D++PLSP+QeG+LFH+ +d++ g+dvY  Q  ++l+GpLD++rLRa
  gi|1502932  3025    ADVWPLSPLQEGLLFHAAYDEQ-GPDVYEGQRWLELTGPLDVARLRA 3070 

                   AwqalldRHpiLRtaFvweelerPvQVVlrevelpwrelDlsgldeaeqe
                   Awqa+++RH+ LR++F++ e++r vQ V r+ e+pwr +D s l+eae+ 
  gi|1502932  3071 AWQAVVARHATLRAGFRQLESGRFVQTVARDIEIPWRAEDVSELPEAEAL 3120 

                   aalealaaaDRarGFDLarpPLlRltLvRlgedrhrLvwTnHHILLDGWS
                   aa+e+laa+D++++FD a +PLlR++LvR +e rhrL  T+HHI  DGWS
  gi|1502932  3121 AAFERLAAEDQEHRFDIAHAPLLRVLLVRIAERRHRLAFTSHHIASDGWS 3170 

                   lpiLlrELlalYqalagGdpaaLPpvrpYRDYiaWLarQDrdaAraaWre
                   lp++++E+ +lY   agGdp aLPp+++YR+Y++WLarQD++aAraaWr 
  gi|1502932  3171 LPVMVSEVARLY--EAGGDPRALPPATSYRAYLEWLARQDKEAARAAWRT 3218 

                   aLaGleePTlLapaaagtadapagpgeltfrLdealTaaLtelARrhgVT
                   +La ++ePTl++pa++ ta  pa+p+++t++Lde+l ++L +l R h +T
  gi|1502932  3219 ELAPVDEPTLVVPADRVTA--PAEPQRVTYELDEELGRRLVALGRGHSLT 3266 

                   lNTvvQaAWALlLarytGrdDVVFGaTVSGRPaeLpGVEsMVGLFINTvP
                   lNT++Q++WA+lLar+tGr+DVVFG+TV+GRP eLpGVEsM+GLFINT+P
  gi|1502932  3267 LNTLLQGVWAILLARLTGRTDVVFGTTVAGRPTELPGVESMIGLFINTLP 3316 

                   VRVrldpaetvadlLrrlQrqqaalreHeylpLaeIQrwaGlgsGqeLFD
                   VRV ld+a+++ ++L++lQ++q+al+ H++l+L+eIQr+aG     + FD
  gi|1502932  3317 VRVGLDGAQPLLEMLTDLQERQVALMSHQHLGLTEIQRLAGPA---ATFD 3363 

                   tLlVFENYPvdqedeaaeesaadglrvrdveg.reqThYPLTLvvyP.Gd
                   tL+V+ENYP    +++    ++d+l++r  + ++++ hYPLTLv++++++
  gi|1502932  3364 TLVVYENYP----RPPLGSGDPDALSIRPAGTpEDAGHYPLTLVAVLeDE 3409 

                   eLrlklsYdrdlFdeatierlldrLlrvLealaadPdapvgeLdlLtdaE
                   + r +l Y++d+F++a++  ll  L+r+Le+l+adP apvg+Ld+ ++aE
  gi|1502932  3410 RVRGDLVYRPDAFERAEVDELLTALVRILEQLVADPSAPVGRLDVTGAAE 3459 

                   rerllaewNataapyPapgatlheLFeaqAartPDAvAvvcggesLT<-*
                   r+ +l+ewN+ta++   p a l+eLF+aqAa tP  +A++ ++++LT   
  gi|1502932  3460 RDMVLGEWNDTATADR-PRAALPELFAAQAAHTPGNTALIGADRELT    3505 


AMP-binding: domain 3 of 3, from 3505 to 3897: score 543.5, E = 3.9e-163
                   *->TYrELderanrlAaaLralGvgpGdrVaillpnspelvvailAvlka
                      TY+EL++++ rlA +Lr lGv +++rVa+l+ +s+e+vva+l+v +a
  gi|1502932  3505    TYAELERESGRLATHLRYLGVAAETRVALLVARSVEMVVALLGVSRA 3551 

                   GaayvPldpsypaerlayiledsgakvlltddalla.l............
                   G+++vP+dp++pa+r+ay+led+ + vll+++ ++a ++++ ++  ++ +
  gi|1502932  3552 GGTFVPVDPAHPADRIAYLLEDAAPPVLLCTARTRAaVpadypgrnvvld 3601 

                   ........s.e.p.ppvdpddlAyiiYTSGTTGkPKGVmltHrnlvnlva
                   + ++++ ++++    pv pd+ Ay+iYTSG+TG PKGV+++H++l nl+a
  gi|1502932  3602 elddsalpAePfTaTPVPPDQAAYVIYTSGSTGAPKGVVVPHAGLGNLAA 3651 

                   ala.rf.l.pddaervllllppllhfdgsvweifgpLlaGatlvlvpkfd
                   a+++rf ++pd   rvl+l++  l fd++v e++++Ll+Ga+ +++p ++
  gi|1502932  3652 AQIdRFaVgPDA--RVLQLAS--LGFDAAVSELLMALLSGAAAIVAPAET 3697 

                   ryrdpealldliekykvTvlflvPtllrlllkapeedlssLrlvlsgGea
                   + +    l ++++++ vT+++ +P++l    + p      Lr+++++Gea
  gi|1502932  3698 L-PPLVSLTEALRHWDVTHVTVPPSALATADELP----DGLRTLVVAGEA 3742 

                   lppelarrlrerfgsggvrlvngYGpTEttvvatanppg.p...pgsiGr
                   +pp+la+r++   g  g r++n+YGpTEttv+a+++pp  p+ +++++Gr
  gi|1502932  3743 CPPALADRWA---G--GRRMINAYGPTETTVCASMSPPLaPgadVVPVGR 3787 

                   PlpgvevyvlDeegqpvppGvvGELyirGwpgvarGYlnrPelTaerFva
                   P+++ + yvlD+ ++pvppGv+GELy++G +g+arGYl++ +lTa rFv+
  gi|1502932  3788 PIANGRTYVLDPFLRPVPPGVTGELYVAG-AGLARGYLGQGGLTATRFVP 3836 

                   dgwgpGeRmYrTGDlgrwdpDGyleilGRkDdqvKirGerIepgEiEavL
                   d++ pGeRmYrTGDl+rw++DG l++ GR+D qvK+rG+rIepgE+EavL
  gi|1502932  3837 DPFTPGERMYRTGDLARWTHDGLLVFAGRADAQVKVRGHRIEPGEVEAVL 3886 

                   lahPgVaeAaV<-*
                   ++hPgVa+AaV   
  gi|1502932  3887 AEHPGVAQAAV    3897 

AMP-core: domain 3 of 3, from 3637 to 3772: score 155.6, E = 2.3e-46
                   *->KGVmveHrnvvnlvkwlneryflfgeeddllgesdrvLqfssAysFD
                      KGV+v+H+++ nl+++ ++   +f+ ++     + rvLq++s ++FD
  gi|1502932  3637    KGVVVPHAGLGNLAAAQID---RFAVGP-----DARVLQLAS-LGFD 3674 

                   aSvweifgaLLnGgtLVivpkefsetrlDpeaLaalieregiTvlnltPs
                   a+v e+++aLL+G+  +++p e   t+     L+++++ + +T+++ +Ps
  gi|1502932  3675 AAVSELLMALLSGAAAIVAPAE---TLPPLVSLTEALRHWDVTHVTVPPS 3721 

                   llnllldaaeeatpdfapedlssLrrvlvGGEaLspslarrlrerfpdra
                   +l + +            e +++Lr+++v+GEa++p+la+r+   +    
  gi|1502932  3722 ALATAD------------ELPDGLRTLVVAGEACPPALADRWAGGR---- 3755 

                   gvrliNaYGPTEtTVcaTi<-*
                     r+iNaYGPTEtTVca+    
  gi|1502932  3756 --RMINAYGPTETTVCASM    3772 
  
Methyltransf_12: domain 1 of 1, from 3991 to 4091: score 82.2, E = 3.1e-24
                   *->LdiGcGtGrllaalleallnpgaeytgvDiSp.aleiaaaaerladl
                      L+iG GtG ll++l+ +    + ey+g+D+S++ +   a  +r+ ++
  gi|1502932  3991    LEIGVGTGLLLSRLAGE----CEEYWGTDFSApVV---AELRRHVER 4030 

                   gl.va.rvrldvldlidedp....sfDvvvafnvLhhl.dpedpravLrn
                   +++ a  vrl+v ++++ d+ ++++fD vv+++v +++++++++r vL+ 
  gi|1502932  4031 DPeLAaKVRLRVQAADETDGlpegHFDTVVLNSVVQYFpNADYLRGVLEW 4080 

                   lrrlLkPGGvl<-*
                   + rl++PGG +   
  gi|1502932  4081 ALRLVAPGGAV    4091 

aroundLys517: domain 3 of 3, from 4322 to 4369: score 102.6, E = 2.1e-30
                   *->daaeLRahLaarLPdYMVPsaVkfvvLdalPLTpNGKlDRkALPaPd
                      + aeLR+h+ +rLP+YMVP+a  fv++d+lPLTpNGKlDR+ALPaPd
  gi|1502932  4322    LLAELREHVERRLPAYMVPTA--FVPMDRLPLTPNGKLDRRALPAPD 4366 

                   aaa<-*
                   +a    
  gi|1502932  4367 FAG    4369 

PP-binding: domain 3 of 3, from 4382 to 4445: score 68.6, E = 3.5e-20
                   *->ekLreiwaevLgvdpdeigiddnFfeDLGgDSLkavelvarleeelG
                      + L+ + aevLg +  ++g+dd+Ff  LGgDS++ ++l++r ++e G
  gi|1502932  4382    ALLCRLFAEVLGLE--RVGADDSFFA-LGGDSITSMQLASRARRE-G 4424 

                   velpdtdlfehpTiraLaeyi<-*
                   v l+++ +f  +T+++La +    
  gi|1502932  4425 VVLTPRQVFVEKTPERLALLA    4445 


epimerization: domain 3 of 3, from 4455 to 4731: score 352.9, E = 9.6e-106
                   *->tGevpLTPIQrWFfeqdggerhHfNQsvlLevpagldedaLraALqa
                      tGevp+TP +r+      ++    +Q+v L+vpagld++aL++AL+a
  gi|1502932  4455    TGEVPWTPAMRAV----PADGTVPAQWVELAVPAGLDPAALVRALRA 4497 

                   LldhHDALRlRfreedggwrqrn.vperGavdeaaflLevvdlsggddld
                   +ld+H +LR+R     g+   +  v+e+Ga+d aa+l+++vd       d
  gi|1502932  4498 VLDTHAMLRCRI----GE---ELvVGEPGAPD-AAGLIDRVD------AD 4533 

                   aaieaaaneaQasLDlaaGpLlrAvlfdagdgdpgrLlLviHHLVVDGVS
                   + +++a+++a+++LD+a+G+L+r+ ++dag+++  rL+Lv+H LVVD  S
  gi|1502932  4534 TPLDDAVADAVSRLDPAEGVLVRLLWVDAGAES--RLVLVVHELVVDDES 4581 

                   WRILLEDLaaAYeQaaaGqaiaLppKTtSfrrWAerLaeyAqseallaEl
                   WRIL+ DL++AYe+aaaGq+++L+p +tS+rrWA++Lae+A+++a+++El
  gi|1502932  4582 WRILVSDLRTAYEGAAAGQEPVLEPESTSYRRWARLLAEQATADARVEEL 4631 

                   dYWrevlagpdppLPadrpdgdkaddtagtartvsvtLsaeeTraLLtev
                   d W+++ ++++p+     p++       gt  +++++L++e+T++L +++
  gi|1502932  4632 DGWAAQSEAGEPS-----PAA-------GTETRATWSLTPEITAVLTHRT 4669 

                   paAYhTgvNDvLLtALalAlarWtGgrGggdaavlvdLEGHGReEelfdg
                   p+ +h++  +v L+AL++A+a+   g+     a + dLE  GR   +fdg
  gi|1502932  4670 PETFHCEPSEVVLAALVGAVAE--DGT-----ATVMDLEISGR--WPFDG 4710 

                   lDlSRTVGWFTSiYPVrLdla<-*
                   +D SRTVG F    PVr++la   
  gi|1502932  4711 ADPSRTVGRFAHDIPVRVELA    4731 

//
