# Supplementary material for: Phylogenetic analysis of condensation domains in NRPS sheds light on their functional evolution
Source: BMC Evol Biol. 2007 May 16;7:78. doi: 10.1186/1471-2148-7-78 (PMC1894796; doi:10.1186/1471-2148-7-78)
Supplement: Additional file 4 — HMMER outputs of glyco-NRPS: fossils in ComC and ComD. ZIP file containing two text files. [file 1471-2148-7-78-S4.zip › fossils_in_ComD.txt]

hmmpfam - search one or more sequences against HMM database
HMMER 2.3.2 (Oct 2003)
Copyright (C) 1992-2003 HHMI/Washington University School of Medicine
Freely distributed under the GNU General Public License (GPL)
- - - - - - - - - - - - - - - - - - - - - - - - - - - - - - - - - - - -
HMM file:                 ../complete/Condensation-hmms/NRPS_and_special_Condensation-hmms.hmm
Sequence file:            ComD.fasta
- - - - - - - - - - - - - - - - - - - - - - - - - - - - - - - -

Query sequence: trembl|Q93N86|Q93N86_STRLA
Accession:      [none]
Description:    Peptide synthetase.

Scores for sequence family classification (score includes all domains):
Model                                Description        Score    E-value  N 
--------                             -----------        -----    ------- ---

[shortened]

Parsed for domains:
Model                                Domain  seq-f seq-t    hmm-f hmm-t      score  E-value
--------                             ------- ----- -----    ----- -----      -----  -------
Condensation-DCL                       1/1       7   423 ..     1   429 []   721.1 1.3e-216
Condensation-DCL_plusLinker2Adom       1/1       7   484 ..     1   492 []   806.6 2.4e-242
AMP-binding                            1/2     484   878 ..     1   377 []   524.4 2.2e-157
AMP-core                               1/1     613   751 ..     1   166 []   161.2  4.9e-48
aroundLys517                           1/1     902   949 ..     1    50 []    84.2  7.2e-25
PP-binding                             1/1     962  1026 ..     1    68 []    75.8  2.4e-22
Condensation-LCL                       1/1    1041  1477 ..     1   450 []   456.3 7.2e-137
Condensation-LCL_plusLinker2Adom       1/1    1041  1535 ..     1   517 []   497.0 3.9e-149
AMP-binding                            2/2    1535  1893 ..     1   377 []    37.6  1.7e-12
Thioesterase                           1/1    1915  2146 ..     1   258 []   146.7  1.1e-43

Alignments of top-scoring domains:

Condensation-DCL: domain 1 of 1, from 7 to 423: score 721.1, E = 1.3e-216
                   *->eDiYPLSPMQeGMLFHsLldpd.egsdvYvvQlvfdldGpLDpdrLR
                      eD++PLSP+QeG+LFH+ ld d+ g+dvY+vQ+v++ldGp+D++rLR
  trembl|Q93     7    EDVWPLSPLQEGLLFHAALD-DrGGPDVYTVQAVLALDGPVDAARLR 52   

                   aAwqalldRHpiLRtaFvweelerPvQVVlrevelpwrelDlsgldeaeq
                   a+w+al++RH++LR++F++    ++vQV+ rev lpwre+D sgl+ +e+
  trembl|Q93    53 ASWEALVARHAALRAGFRHVSGAQMVQVIAREVTLPWREEDVSGLPLQEA 102  

                   eaalealaaaDRarGFDLarpPLlRltLvRlgedrhrLvwTnHHILLDGW
                    a +++ a ++  r+FDLa++PLlR++Lv+l+edrh++v+T+HH L+DGW
  trembl|Q93   103 TATADRVAGEELSRRFDLAAAPLLRIALVKLAEDRHWMVVTSHHVLMDGW 152  

                   SlpiLlrELlaiYqalagGdpaaLPpvrpYRDYiaWLarQDrdaAraaWr
                   S+p++++EL ++Y  +agGd++ LPp+++YRDY+aWL+rQD+  Ar+ Wr
  trembl|Q93   153 SMPVVMSELSTLY--AAGGDASGLPPTASYRDYLAWLNRQDKHRARDVWR 200  

                   eaLaGleePTlLapaaagtadapagpgeltfrLdealTaaLtelARrhgV
                   ++LaGl++PTl+apa+ ++       g ++++L+e+lT  L  lAR hg+
  trembl|Q93   201 AELAGLDAPTLVAPADLTR---LPDSGFVLTDLSEELTTGLVSLARGHGL 247  

                   TlNTvvQaAWALlLarytGrdDVVFGaTVSGRPaeLpGVEsMVGLFINTv
                   TlNTvvQ+AWA++L+++ Gr+DVVFGaTVSGRPaeLpGVE+MVGL+INT+
  trembl|Q93   248 TLNTVVQGAWAVVLSQLAGRTDVVFGATVSGRPAELPGVETMVGLLINTL 297  

                   PVRVrldpaetvadlLrrlQrqqaalreHeylpLaeIQrwaGlgsGqeLF
                   PVRV ld+ ++  ++L++lQ++qa l++H++l+L+e+Qr+ G g   + F
  trembl|Q93   298 PVRVPLDGRQPAVEMLTALQERQAGLIAHQHLGLPEVQRLGGPG---AVF 344  

                   DtLlVFENYPvdqedeaaeesaadglrvrdvegreqThYPLTLvvyPGde
                   DtL+V+EN+P     +    s+   +r + + +r+ +hYP+TLvv+PGd+
  trembl|Q93   345 DTLVVYENFP---HAPGKPGSEGLSMRPAKL-SRDTAHYPFTLVVAPGDR 390  

                   LrlklsYdrdlfdeatierlldrLlrvLealaa<-*
                   L +kl+++ +lfd+ t+e++l+rL rvLe++a+   
  trembl|Q93   391 LHVKLDHQLELFDRGTAEAVLGRLIRVLEQIAS    423  

Condensation-DCL_plusLinker2Adom: domain 1 of 1, from 7 to 484: score 806.6, E = 2.4e-242
                   *->eDiYPLSPMQeGMLFHsLldpd.egsdvYvvQlvfdldGpLDpdrLR
                      eD++PLSP+QeG+LFH+ ld d+ g+dvY+vQ+v++ldGp+D++rLR
  trembl|Q93     7    EDVWPLSPLQEGLLFHAALD-DrGGPDVYTVQAVLALDGPVDAARLR 52   

                   aAwqalldRHpiLRtaFvweelerPvQVVlrevelpwrelDlsgldeaeq
                   a+w+al++RH++LR++F++    ++vQV+ rev lpwre+D sgl+ +e+
  trembl|Q93    53 ASWEALVARHAALRAGFRHVSGAQMVQVIAREVTLPWREEDVSGLPLQEA 102  

                   eaalealaaaDRarGFDLarpPLlRltLvRlgedrhrLvwTnHHILLDGW
                    a +++ a ++  r+FDLa++PLlR++Lv+l+edrh++v+T+HH L+DGW
  trembl|Q93   103 TATADRVAGEELSRRFDLAAAPLLRIALVKLAEDRHWMVVTSHHVLMDGW 152  

                   SlpiLlrELlalYqalagGdpaaLPpvrpYRDYiaWLarQDrdaAraaWr
                   S+p++++EL +lY  +agGd++ LPp+++YRDY+aWL+rQD+  Ar+ Wr
  trembl|Q93   153 SMPVVMSELSTLY--AAGGDASGLPPTASYRDYLAWLNRQDKHRARDVWR 200  

                   eaLaGleePTlLapaaagtadapagpgeltfrLdealTaaLtelARrhgV
                   ++LaGl++PTl+apa+ ++       g ++++L+e+lT  L  lAR hg+
  trembl|Q93   201 AELAGLDAPTLVAPADLTR---LPDSGFVLTDLSEELTTGLVSLARGHGL 247  

                   TlNTvvQaAWALlLarytGrdDVVFGaTVSGRPaeLpGVEsMVGLFINTv
                   TlNTvvQ+AWA++L+++ Gr+DVVFGaTVSGRPaeLpGVE+MVGL+INT+
  trembl|Q93   248 TLNTVVQGAWAVVLSQLAGRTDVVFGATVSGRPAELPGVETMVGLLINTL 297  

                   PVRVrldpaetvadlLrrlQrqqaalreHeylpLaeIQrwaGlgsGqeLF
                   PVRV ld+ ++  ++L++lQ++qa l++H++l+L+e+Qr+ G g   + F
  trembl|Q93   298 PVRVPLDGRQPAVEMLTALQERQAGLIAHQHLGLPEVQRLGGPG---AVF 344  

                   DtLlVFENYPvdqedeaaeesaadglrvrdvegreqThYPLTLvvyPGde
                   DtL+V+EN+P     +    s+   +r   + +r+ +hYP+TLvv+PGd+
  trembl|Q93   345 DTLVVYENFP---HAPGKPGSEGLSMRPAKL-SRDTAHYPFTLVVAPGDR 390  

                   LrlklsYdrdlFdeatierlldrLlrvLealaadPdapvgeLdlLtdaEr
                   L +kl+++ +lFd+ t+e++l+rL rvLe++a+dP +pvg+L+ ++  E 
  trembl|Q93   391 LHVKLDHQLELFDRGTAEAVLGRLIRVLEQIASDPRVPVGRLAAVGGPEL 440  

                   erllaewNataapyPapgatlheLFeaqAartPDAvAvvcggesLT<-*
                   er+l+ewNat+a+   +g +++eLF+ qAartPDAvAvv+g + LT   
  trembl|Q93   441 ERVLREWNATEAAV--SGSSVPELFAGQAARTPDAVAVVDGKRNLT    484  


AMP-binding: domain 1 of 2, from 484 to 878: score 524.4, E = 2.2e-157
                   *->TYrELderanrlAaaLralGvgpGdrVaillpnspelvvailAvlka
                      TY+ELd+ a+rlA++L+++Gvg+GdrVa+l+++s++l+ a+lA+++a
  trembl|Q93   484    TYAELDADADRLAGHLIDRGVGRGDRVAVLMERSADLLTALLAIWRA 530  

                   GaayvPldpsypaerlayiledsgakvlltddalla.l............
                   GaayvP+d s paer+ ++l+ds ++++l+++ +++ +++++++++ + +
  trembl|Q93   531 GAAYVPVDVSNPAERITFLLKDSAPTAVLCSRSTRGaVpedtpvsplvld 580  

                   .....s.e.p.ppvdpddlAyiiYTSGTTGkPKGVmltHrnlvnlvaala
                   + +++ + + ++p+ +dd+Ay++YTSG+ G+PKGV ++H ++++l+ + +
  trembl|Q93   581 dltakGeTpSpVPCAADDIAYVMYTSGSSGTPKGVAVPHDAVAALAGDPG 630  

                   .rf.lpddaervllllppllhfdgsvweifgpLlaGatlvlvpkfdryrd
                     ++ +d    vll++p  ++fd+s++ei++pL++Ga++v++++++   d
  trembl|Q93   631 wGVhAQD---AVLLHAP--HAFDASLFEIWVPLVSGARVVVAEPGV--VD 673  

                   pealldliekykvTvlflvPtllrlllkapeedlssLrlvlsgGealppe
                   + ++ + +++ +vT l+l+   +r l+++ +e+++ Lr vl+gG+ +pp+
  trembl|Q93   674 ALRIREEVAA-GVTALHLTAGTFRVLAEEEPECFAGLREVLTGGDVVPPQ 722  

                   larrlrerfgsggvrlvngYGpTEttvvatanppg.p.....pgsiGrPl
                   +++r+r++++    r++++YGpTEtt +at+++++++++  ++ +iGrPl
  trembl|Q93   723 AVERVRQVCP--ELRIRHLYGPTETTLCATWHLVEpGspaagTLPIGRPL 770  

                   pgvevyvlDeegqpvppGvvGELyirGwpgvarGYlnrPelTaerFvadg
                   +g +v+vlD+ +qpvp Gv+GELyi+G +gva GY +r +lTaerFvad+
  trembl|Q93   771 AGRRVHVLDAFLQPVPAGVPGELYIAG-EGVAHGYAGRAALTAERFVADP 819  

                   wgpGeRmYrTGDlgrwdpDGyleilGRkDdqvKirGerIepgEiEavLla
                   +  G+RmYrTGDl+rw+++G+l+++GR+D qvKirG+r+epgE+Ea+L+a
  trembl|Q93   820 YTDGRRMYRTGDLVRWTDEGELVFVGRADAQVKIRGFRVEPGEVEAALAA 869  

                   hPgVaeAaV<-*
                    PgV++A+V   
  trembl|Q93   870 QPGVRQAVV    878  

AMP-core: domain 1 of 1, from 613 to 751: score 161.2, E = 4.9e-48
                   *->KGVmveHrnvvnlvkwlneryflfgeeddllgesdrvLqfssAysFD
                      KGV v+H++v+ l+ +        g +      +d+vL++++ ++FD
  trembl|Q93   613    KGVAVPHDAVAALAGDP-----GWGVHA-----QDAVLLHAP-HAFD 648  

                   aSvweifgaLLnGgtLVivpkefsetrlDpeaLaalieregiTvlnltPs
                   aS +ei+ +L++G+++V++++    ++ D+ ++++ +++ g+T+l+lt  
  trembl|Q93   649 ASLFEIWVPLVSGARVVVAEP----GVVDALRIREEVAA-GVTALHLTAG 693  

                   llnllldaaeeatpdfapedlssLrrvlvGGEaLspslarrlrerfpdra
                    +++l+++         pe++++Lr+vl+GG+ ++p++++r+r+ +p+  
  trembl|Q93   694 TFRVLAEEE--------PECFAGLREVLTGGDVVPPQAVERVRQVCPE-L 734  

                   gvrliNaYGPTEtTVcaTi<-*
                     r+ ++YGPTEtT caT+   
  trembl|Q93   735 --RIRHLYGPTETTLCATW    751  

aroundLys517: domain 1 of 1, from 902 to 949: score 84.2, E = 7.2e-25
                   *->daaeLRahLaarLPdYMVPsaVkfvvLdalPLTpNGKlDRkALPaPd
                      d++++R+++a+ LP+YMVP+   ++ +  lP+T+NGK+DR+ALPaPd
  trembl|Q93   902    DPDHVREQVAEVLPEYMVPAM--VMAMVTLPVTANGKVDRNALPAPD 946  

                   aaa<-*
                   + +   
  trembl|Q93   947 FVS    949  

PP-binding: domain 1 of 1, from 962 to 1026: score 75.8, E = 2.4e-22
                   *->ekLreiwaevLgvdpdeigiddnFfeDLGgDSLkavelvarleeelG
                      + ++++ aevL  d  e+g++dnFfe LGgDS  ++ l+ r++eelG
  trembl|Q93   962    QQMCTLFAEVLALD--EVGAEDNFFE-LGGDSGLGMRLARRIREELG 1005 

                   velpdtdlfehpTiraLaeyi<-*
                   v+lp + lf  pT++  a  +   
  trembl|Q93  1006 VDLPIRQLFSAPTPAGVARVL    1026 

Condensation: domain 2 of 2, from 1040 to 1344: score 161.4, E = 4e-48
                   *->vqdeyPLspaQerlwflskleggtsdaYnvqavlrleggldperLek
                        d+ PL+  Q r w+l +l+g+++   +++++lr  g+ld++ L +
  trembl|Q93  1040    RPDPLPLTAGQLRTWLLDRLDGDGT-PAHHALALRVGGALDRDALTA 1085 

                   AlkalierHdaLRtrflednggdvepvQvvleereaelkvldilsltasq
                   Al ++ +rH++LRt f         ++Q+vl e+ea  ++l ++ + +  
  trembl|Q93  1086 ALGDVADRHEILRTTFPGTGR---SVHQRVL-EPEAGRPELRLTEAGE-- 1129 

                   eeeeeileelaqdlqkpFdLekgPLfraalfkleedgrhrLlfsiHHliv
                      ee+ ++l+q++ + FdL+++ ++ + lf l++   h+L++ +H +  
  trembl|Q93  1130 ---EELPALLRQATAHTFDLTREVPWNHTLFALSDT-DHVLHLLVHRIAA 1175 

                   DGvSwrIlleeLaalYagllkgqeagLPpltepsykdYaewqqeylqsdr
                   D+ S ++l+++Laa+Y ++++g +++  pl+  +++dYa+w++e+l++++
  trembl|Q93  1176 DAQSTGVLMRDLAAAYGARRRGRAPERAPLP-LQFADYALWERELLNGEQ 1224 

                   .....rekeraYWleqlsgeepvpDmalqLpkdyprppvqsydgddtrrl
                   ++++   +e+ YW++ l+  ++    +l Lp+d++rp ++++++     +
  trembl|Q93  1225 dretlAWDEIQYWRGALDNAPE----GLELPTDRERPVLPTRRAG---SV 1267 

                   tfslsaesdttalLrklakaygtTlydvLLaawgllLskytgqddivvGt
                      l+ae   +a+L+ +a+ +g+++ +v ++a++llL + + +dd+ vGt
  trembl|Q93  1268 PVGLGAE--AHARLTAAAEPSGASAFTVVQTALALLLGRLGATDDVTVGT 1315 

                   pgsGRehiipipdiermvGwFvNtlPlrvdvd<-*
                   ++  R++  +   +e  +G F   l+lr+d++   
  trembl|Q93  1316 VLP-RSD--DEVELEGLIGAFERPLALRTDLS    1344 

Condensation-LCL: domain 2 of 2, from 1041 to 1477: score 456.3, E = 7.2e-137
                   *->perlPLSfAQqRlWFLnQlepdSa.aYNiPlALRLtGeLDvaALeaA
                      p++lPL   Q R W+L++l++d+++a +  lALR+ G+LD++AL aA
  trembl|Q93  1041    PDPLPLTAGQLRTWLLDRLDGDGTpAHH-ALALRVGGALDRDALTAA 1086 

                   ladlvaRHEsLRTvFpevdGePvQvvlpaaradtvedaelpldvvdlrdl
                   l d+ +RHE+LRT+Fp  +  ++Q+vl++++       +++l++ ++   
  trembl|Q93  1087 LGDVADRHEILRTTFPGTGRSVHQRVLEPEAG------RPELRLTEA--- 1127 

                   seaeleaalaelaraearrPFDLaagPLlRarLlrlaedeHVLllvvHHI
                   +e+el+a l+++ +    + FDL++++++  +L+ l++++HVL l vH I
  trembl|Q93  1128 GEEELPALLRQATA----HTFDLTREVPWNHTLFALSDTDHVLHLLVHRI 1173 

                   asDGWSmgvLlrELaalYaArsaGqappLpPLpvQYADYAlWQRewLgge
                   a+D  S+gvL+r+Laa+Y Ar+ G+ap+ +PLp+Q ADYAlW Re+L ge
  trembl|Q93  1174 AADAQSTGVLMRDLAAAYGARRRGRAPERAPLPLQFADYALWERELLNGE 1223 

                   dDPdSvlarQlaYWrqqLaglPpvLeLPtDrPRPavqsyrGarvsftlda
                    D + ++   ++YWr +L+++P+ LeLPtDr RP  ++ r+++v++ l+a
  trembl|Q93  1224 QDRETLAWDEIQYWRGALDNAPEGLELPTDRERPVLPTRRAGSVPVGLGA 1273 

                   eLsarLraLArrhgaTLFMvLlAAfavLLsRlSGqdDIvvGtPvAGR..t
                   e +arL a A   ga+ F v+++A+a+LL Rl+++dD+ vGt    R+++
  trembl|Q93  1274 EAHARLTAAAEPSGASAFTVVQTALALLLGRLGATDDVTVGTVLP-RsdD 1322 

                   raelEgLIGfFVNTLVLRtdldgdptFaeLLarVRetaLaAfaHQDlPFE
                   + elEgLIG F   L+LRtdl+gdptF+eLL r  ++  +A   QD+PF 
  trembl|Q93  1323 EVELEGLIGAFERPLALRTDLSGDPTFTELLGRAHDAGREARRRQDVPFA 1372 

                   rLVEaLnPeRslshnPLFQVMfslQNgdnpaleaealeLpGLtvepleld
                   rL EaL+ +    ++P FQV++ ++    ++++ +a++LpGL+ +p++l+
  trembl|Q93  1373 RLLEALDLPPTPDRHPVFQVALDVHD--EGEDPWDAWQLPGLNTSPVDLG 1420 

                   sgtAKFDLtLelaErddadGtpgGl.gsleYaTDLFdaaTierlaghflr
                   +++  FDL+L+l E++d dG+pgGl g+l YaTDLFd++T++++a++++r
  trembl|Q93  1421 TDAMEFDLSLHLDETEDLDGAPGGLaGELRYATDLFDPTTAAAFAARLVR 1470 

                   LLeavva<-*
                   +Le+v++   
  trembl|Q93  1471 VLEQVAD    1477 

Condensation-LCL_plusLinker2Adom: domain 2 of 2, from 1041 to 1535: score 497.0, E = 3.9e-149
                   *->perlPLSfAQqRlWFLnQlepdSa.aYNiPaALRLtGeLDvaALeaA
                      p++lPL   Q R W+L++l++d+++a +  +ALR+ G+LD++AL aA
  trembl|Q93  1041    PDPLPLTAGQLRTWLLDRLDGDGTpAHH-ALALRVGGALDRDALTAA 1086 

                   ladlvaRHEsLRTvFpevdGePvQvvlpaaradtvedaelpldvvdlrdl
                   l d+ +RHE+LRT+Fp  +  ++Q+vl++++       +++l++ ++   
  trembl|Q93  1087 LGDVADRHEILRTTFPGTGRSVHQRVLEPEAG------RPELRLTEA--- 1127 

                   seaeleaalaalaraearrPFDLaagPLlRarLlrlaedeHVLllvvHHI
                   +e+el+a l+++ +    + FDL++++++  +L+ l++++HVL l vH I
  trembl|Q93  1128 GEEELPALLRQATA----HTFDLTREVPWNHTLFALSDTDHVLHLLVHRI 1173 

                   asDGWSmgvLlrELaalYaArsaGqappLpPLpvQYADYAlWQRewLgge
                   a+D  S+gvL+r+Laa+Y Ar+ G+ap+ +PLp+Q ADYAlW Re+L ge
  trembl|Q93  1174 AADAQSTGVLMRDLAAAYGARRRGRAPERAPLPLQFADYALWERELLNGE 1223 

                   dDPdSvlarQlaYWrqqLaGlPpvLeLPtDrPRPavqsyrGarvsftlda
                    D + ++   ++YWr +L+++P+ LeLPtDr RP  ++ r+++v++ l+a
  trembl|Q93  1224 QDRETLAWDEIQYWRGALDNAPEGLELPTDRERPVLPTRRAGSVPVGLGA 1273 

                   eLsarLraLArrhgaTLFMvLlAAfavLLsRlSGqdDIvvGtPvAGR..t
                   e +arL a A   ga+ F v+++A+a+LL Rl+++dD+ vGt    R+++
  trembl|Q93  1274 EAHARLTAAAEPSGASAFTVVQTALALLLGRLGATDDVTVGTVLP-RsdD 1322 

                   raelEgLIGfFVNTLVLRtdldgdptFaeLLarVRetaLaAfaHQDlPFE
                   + elEgLIG F   L+LRtdl+gdptF+eLL r  ++  +A   QD+PF 
  trembl|Q93  1323 EVELEGLIGAFERPLALRTDLSGDPTFTELLGRAHDAGREARRRQDVPFA 1372 

                   rLVEaLnPeRslshnPLFQVMfslQNgdnpaleaerleLpGLtvepleld
                   rL EaL+ +    ++P FQV++ ++    ++++ ++++LpGL  +p++l+
  trembl|Q93  1373 RLLEALDLPPTPDRHPVFQVALDVHD--EGEDPWDAWQLPGLNTSPVDLG 1420 

                   sgtAKFDLtLelaErddadGtpgGl.gsleYaTDLFDaaTierlaghflr
                   +++  FDL+L+l E++d dG+pgGl g+l YaTDLFD++T++++a++++r
  trembl|Q93  1421 TDAMEFDLSLHLDETEDLDGAPGGLaGELRYATDLFDPTTAAAFAARLVR 1470 

                   LLeavvadPdqplgdlpLLdaaEraqlLeewNataapyPsadtlfvtlhq
                   +Le+v++dP+ ++gd++LL ++  +q+     a ++++P + t    +++
  trembl|Q93  1471 VLEQVADDPELRVGDVDLLLDDTERQV---TLASEVELP-EST----VVE 1512 

                   LFEaQaartPdAvAlvfgdgqsLT<-*
                    ++aQ a+tPdAvA++++  ++LT   
  trembl|Q93  1513 ALAAQIAATPDAVAVADE-SGALT    1535 


AMP-binding: domain 2 of 2, from 1535 to 1893: score 37.6, E = 1.7e-12
                   *->TYrELderanrlAaaLralGvgpGdrVaillpnspelvvailAvlka
                      TY+EL+   ++lA++L a+G+g++d+Va+  p ++ lv a+l+vl +
  trembl|Q93  1535    TYAELELTTRALARRLTARGIGAEDVVAVDQPAGAGLVGAVLGVLWS 1581 

                   GaayvPldpsypaerlayiledsgakvlltddalla.l............
                   Gaa+  +            l + ++ +++t+++ ++  +++++ ++  ++
  trembl|Q93  1582 GAAFRLISRPD------RALGELRPDAVVTSAGGVGaWasdegipvlitd 1625 

                   ......................s.e.p.ppvdpddlAyiiYTSGTTGkPK
                   +++++++++++++++++++++++++ ++  ++p ++A+++ TS   G+  
  trembl|Q93  1626 agetsaegteetsagaageaavDtPaEdLTPHPGHPALLLPTSPEDGT-- 1673 

                   GVmltHrnlvnlvaala.rf.lpddaervllllppllhfdgsvweifgpL
                     +++Hr l++ +a+ a + ++ +   ++ll +      + +++ ++++L
  trembl|Q93  1674 HTVIEHRTLASRAAQRAlTStVSG---VTLLDTR--VPGASLITPLLATL 1718 

                   laGatlvlvpkfdryrdpealldliekykvTvlflvPtllrlllkape.e
                    +G+t+ +  ++ + r  ++ll +  +  +  +   P+  + l+ + e++
  trembl|Q93  1719 SSGGTVRFGTPSAD-RPDADLLVTTGALLAKQAADSPSYPEILVVDEEpH 1767 

                   dlssLrlvlsgGealppelarrlrerfgsggvrlvngYGpTEttvvatan
                     + + + ++g + +p++   +l +r+           Gp E   ++   
  trembl|Q93  1768 RIPPVSTRVTGHA-MPETGGTWLEARL-----------GPGEHATAS--- 1802 

                   ppgppgsiGrPlpgvevyvlDeegqpvppGvvGELyirGwpgvarGYlnr
                         ++GrPlp++ +yvlD++++pvp Gv+G Ly++G   +arGY +r
  trembl|Q93  1803 ----GLPVGRPLPHTPAYVLDDRLRPVPTGVEGDLYVAG-GTLARGYAGR 1847 

                   PelTaerFvadgwgpGeRmYrTGDlgrwdpDGyleilGRkDdqvKirGer
                   P+lT erFvad++ pG+Rm+rTG  +r+d +G l   +R           
  trembl|Q93  1848 PALTTERFVADPYRPGGRMLRTGKRARRDGEGVLSLRDRR---------- 1887 

                   IepgEiEavLlahPgVaeAaV<-*
                                  V  Aa    
  trembl|Q93  1888 ---------------VSRAAR    1893 

Thioesterase: domain 1 of 1, from 1915 to 2146: score 146.7, E = 1.1e-43
                   *->rrLfcfPpAgGgsasyfrnlarrlpgtlvevsavqlPgredRrgEpl
                      ++Lfc++p+ G  ++++++l   lp +  +v +vq+ g +  ++E+l
  trembl|Q93  1915    KPLFCLHPSMG-LSWSYAALVPYLPAD-LPVYGVQARGLA--GPEEL 1957 

                   ltsieeLaeeyaealrkiqpeGdivPyaLfGhSmGGllAfEvArrLerrq
                   ++siee+a++y +++r  qpeG   Py+L+G+S+GG++A ++A+rLe+  
  trembl|Q93  1958 PHSIEEMAADYTDEIRTVQPEG---PYHLLGWSFGGMIAQAIACRLEEL- 2003 

                   dgGeepagLilsDgyaPyttkrreashllgddetgnamlancallaelrr
                     Gee+a L+l+D+y++++ +     ++   +e++    a++++++e+  
  trembl|Q93  2004 --GEEVALLALLDAYPSSA-GKSISRDRGVSREEQ----ASTLMEQEIEV 2046 

                   lggtkippalledeellsllLpalradyralenyrddahpieapsvdatl
                    +g++ ++++l d  +ls + ++l+   r  + ++  ++ +  +   ++l
  trembl|Q93  2047 SAGVD-ARGNLGDR-VLSRMQEVLGNMARFAPGHT--PRRFGGD---VLL 2089 

                   fygdddplatldgllaaartdrWreytpgafdvhvlpGdHFtlne.dhve
                   f  ++d+  +l++ +a a+   W++ t+g ++ h +p dH  ++++ +  
  trembl|Q93  2090 FIAAHDRPEELPAAEARAG---WDDFTGGTVESHEIPVDHYRMLHpGN-- 2134 

                   leevlehilral<-*
                   l+ v + + ++l   
  trembl|Q93  2135 LPPVGRVLTEKL    2146 

//
