# Supplementary material for: Phylogenetic analysis of condensation domains in NRPS sheds light on their functional evolution
Source: BMC Evol Biol. 2007 May 16;7:78. doi: 10.1186/1471-2148-7-78 (PMC1894796; doi:10.1186/1471-2148-7-78)
Supplement: Additional file 5 — Profile HMMs of the 4 complete C domain subtypes (LCL, Starter, DCL, Dual) which can be used to detect and distinguish between the subtypes. Zipped text file (file name extension .hmm to be used with the program package HMMER [49]). [file 1471-2148-7-78-S5.zip]

Archive with 1 entries (1 files):
- Condensation-hmms.hmm
