# Supplementary material for: Phylogenetic analysis of condensation domains in NRPS sheds light on their functional evolution
Source: BMC Evol Biol. 2007 May 16;7:78. doi: 10.1186/1471-2148-7-78 (PMC1894796; doi:10.1186/1471-2148-7-78)
Supplement: Additional file 5 — Profile HMMs of the 4 complete C domain subtypes (LCL, Starter, DCL, Dual) which can be used to detect and distinguish between the subtypes. Zipped text file (file name extension .hmm to be used with the program package HMMER [49]). [file 1471-2148-7-78-S5.zip › Condensation-hmms.hmm]

HMMER2.0  [2.3.2]
NAME  Condensation-Cyc_plusLinker2Adom
LENG  511
ALPH  Amino
RF    no
CS    no
MAP   yes
COM   hmmbuild complete_cyc_verif_pred.muscle.hmm complete_cyc_verif_pred.muscle.fa
COM   hmmcalibrate complete_cyc_verif_pred.muscle.hmm
NSEQ  45
DATE  Thu Jul 20 11:25:18 2006
CKSUM 4571
XT      -8455     -4  -1000  -1000  -8455     -4  -8455     -4 
NULT      -4  -8455
NULE     595  -1558     85    338   -294    453  -1158    197    249    902  -1085   -142    -21   -313     45    531    201    384  -1998   -644 
EVD   -443.667267   0.090875
HMM        A      C      D      E      F      G      H      I      K      L      M      N      P      Q      R      S      T      V      W      Y    
         m->m   m->i   m->d   i->m   i->i   d->m   d->d   b->m   m->e
          -44      *  -5063
     1  -1098  -3861    110   -495  -4180    877   3084  -3931   -216  -3876  -2951   -361  -3450  -1559  -2112    344    517  -3482  -4045   2866     1
     -   -149   -500    233     43   -381    399    106   -626    210   -466   -720    275    394     45     96    359    117   -369   -294   -249 
     -     -2 -10180 -11223   -894  -1115   -701  -1378    -44      * 
     2   1144  -3833    822   1676  -4154  -3333    621  -3904  -1572   -773  -2922    705  -3426   2246   -645   -132   -809  -3455  -4016  -3333     2
     -   -149   -500    233     43   -381    399    106   -626    210   -466   -720    275    394     45     96    359    117   -369   -294   -249 
     -     -2 -10180 -11223   -894  -1115   -701  -1378      *      * 
     3   -932  -4073   -588    153  -4397   -879    782  -4153  -1825  -4097  -3181  -2129   3589  -1760     13   -967   -692  -3701  -4268  -3573     3
     -   -149   -500    233     43   -381    399    106   -626    210   -466   -720    275    394     45     96    359    117   -369   -294   -249 
     -     -2 -10203 -11245   -894  -1115   -701  -1378      *      * 
     4   -956  -5656  -7137  -7416   4400  -6874  -3323  -5682  -6763  -5027  -5092  -5667  -6836  -5779   -524  -6145  -6428  -5800  -2584    590     4
     -   -149   -500    233     43   -381    399    106   -626    210   -466   -720    275    394     45     96    359    117   -369   -294   -249 
     -     -2 -10203 -11245   -894  -1115   -701  -1378      *      * 
     5   1182  -3658  -4045    754  -4468  -4098  -3917  -4057  -4012  -4361  -3633  -3773   3532  -3796  -4278  -3358   -569   -847  -4816    143     5
     -   -149   -500    233     43   -381    399    106   -626    210   -466   -720    275    394     45     96    359    117   -369   -294   -249 
     -     -2 -10249 -11291   -894  -1115   -701  -1378      *      * 
     6  -5955  -5291  -8331  -7731  -3233  -8196  -6757  -2715  -7552   3125   2362  -7954  -7037  -6157  -6950  -7638  -5771   -570  -5113  -5396     6
     -   -149   -500    233     43   -381    399    106   -626    210   -466   -720    275    394     45     96    359    117   -369   -294   -249 
     -     -2 -10249 -11291   -894  -1115   -701  -1378      *      * 
     7    333  -3871  -6587  -6938  -6606  -4153  -5931  -6431  -6605  -6694  -5716  -4990  -4971  -6030  -6207    553   3767  -5093  -6826  -6815     7
     -   -149   -500    233     43   -381    399    106   -626    210   -466   -720    275    394     45     96    359    117   -369   -294   -249 
     -     -2 -10249 -11291   -894  -1115   -701  -1378      *      * 
     8     62  -5439   2747    -86  -5772  -4153    459  -5601  -3222  -5517  -4700  -2782   2779  -2899  -3885   -540   -128  -5103  -5700  -4860     8
     -   -149   -500    233     43   -381    399    106   -626    210   -466   -720    275    394     45     96    359    117   -369   -294   -249 
     -     -2 -10249 -11291   -894  -1115   -701  -1378      *      * 
     9  -4818  -4279  -7468  -7106  -4114  -7336  -7035   1827  -7056    587   2319  -7002  -6875  -6623  -7041  -6730  -4785   3011  -5952  -5785     9
     -   -149   -500    233     43   -381    399    106   -626    210   -466   -720    275    394     45     96    359    117   -369   -294   -249 
     -     -2 -10249 -11291   -894  -1115   -701  -1378      *      * 
    10  -8199  -6990  -7592  -7941  -8276  -6926  -7408  -9459  -8021  -8802  -8742  -7978  -7376   4630  -7635  -8596  -8386  -9096  -7141  -8170    10
     -   -149   -500    233     43   -381    399    106   -626    210   -466   -720    275    394     45     96    359    117   -369   -294   -249 
     -     -2 -10249 -11291   -894  -1115   -701  -1378      *      * 
    11   1489  -4086  -2671  -2111  -4423  -3721   3434  -4118  -1772   -598  -3211   -181  -3813   2731    269   -853  -2702  -3726  -4259  -3659    11
     -   -149   -500    233     43   -381    399    106   -626    210   -466   -720    275    394     45     96    359    117   -369   -294   -249 
     -     -2 -10249 -11291   -894  -1115   -701  -1378      *      * 
    12   3578  -3887  -6556  -6910  -6619   -742  -5936  -6447  -6611  -6708  -5732  -4998  -4984  -6035  -6218  -3535   -576  -5110  -6831  -6826    12
     -   -149   -500    233     43   -381    399    106   -626    210   -466   -720    275    394     45     96    359    117   -369   -294   -249 
     -     -2 -10249 -11291   -894  -1115   -701  -1378      *      * 
    13  -6879  -5958  -7342  -7680  -2301  -6988  -3757  -5963  -7287  -5247    660  -6071  -7032  -6201  -6709  -6584  -6840  -6155  -3014   4878    13
     -   -149   -500    233     43   -381    399    106   -626    210   -466   -720    275    394     45     96    359    117   -369   -294   -249 
     -     -2 -10249 -11291   -894  -1115   -701  -1378      *      * 
    14  -5410  -4879  -6810  -6729    626  -6418    415  -4523  -6303   1540  -4089  -5422  -6353   -305  -5875  -5588  -5319   -438   5330    204    14
     -   -149   -500    233     43   -381    399    106   -626    210   -466   -720    275    394     45     96    359    117   -369   -294   -249 
     -     -2 -10249 -11291   -894  -1115   -701  -1378      *      * 
    15  -3396  -3161  -5770  -5156    458  -5037  -3935   2059  -4781   1374    522  -4686  -5011   -319  -4576  -4145    -94   2257  -3684  -3392    15
     -   -149   -500    233     43   -381    399    106   -626    210   -466   -720    275    394     45     96    359    117   -369   -294   -249 
     -     -2 -10249 -11291   -894  -1115   -701  -1378      *      * 
    16  -7904  -6892  -7898  -8285  -8479   3864  -7575  -9502  -8489  -8886  -8791  -8163  -7355  -8344  -7931  -8329  -8183  -8999  -7205  -8490    16
     -   -149   -500    233     43   -381    399    106   -626    210   -466   -720    275    394     45     96    359    117   -369   -294   -249 
     -    -49 -10249  -4928   -894  -1115   -701  -1378      *      * 
    17  -6615  -6540  -6087   -732  -7727  -6300  -5181  -7679  -4004  -7220  -6717  -5751  -6562  -4904   4201  -6576  -6446  -7403  -6486  -6853    17
     -   -149   -500    233     43   -381    399    106   -626    210   -466   -720    275    394     45     96    359    117   -369   -294   -249 
     -     -2 -10202 -11244   -894  -1115   -358  -2186      *      * 
    18   -712  -3890    130    881  -4211     26   1487  -3962  -1629  -3906    -19    345  -3483   2881   -571    552    521  -3512  -4073  -3390    18
     -   -149   -500    233     43   -381    399    106   -626    210   -466   -720    275    394     45     96    359    117   -369   -294   -249 
     -     -2 -10249 -11291   -894  -1115   -701  -1378      *      * 
    19    618  -3899   1193   -355  -4219  -1309   1816  -3970    652  -3915  -2988  -2031   2079    -94  -2146   1157     18  -3520  -4082  -3398    19
     -   -149   -500    233     43   -381    399    106   -626    210   -466   -720    275    394     45     96    359    117   -369   -294   -249 
     -     -2 -10249 -11291   -894  -1115   -701  -1378      *      * 
    20    985  -3841    842    339  -4141   2127    -70  -3876  -1652  -1649    499   -773  -3495  -1611   -527    215   -412  -1043    943  -3368    20
     -   -149   -500    233     43   -381    399    106   -626    210   -466   -720    275    394     45     96    359    117   -369   -294   -249 
     -     -2 -10249 -11291   -894  -1115   -701  -1378      *      * 
    21  -1073    872  -5005   -538   3116  -4213  -3084    139  -3966   -460    399  -3857  -4263   2293  -3768  -3297  -2607   -624   1484    934    21
     -   -149   -500    233     43   -381    399    106   -626    210   -466   -720    275    394     45     96    359    117   -369   -294   -249 
     -     -2 -10249 -11291   -894  -1115   -701  -1378      *      * 
    22   1069  -3842   -787   1298  -4141   -375  -2067  -3875  -1657   -514  -2937  -2050   1564    151  -2161    360   1141     22  -4039  -3370    22
     -   -149   -500    233     43   -381    399    106   -626    210   -466   -720    275    394     45     96    359    117   -369   -294   -249 
     -    -41 -10249  -5192   -894  -1115   -701  -1378      *      * 
    23  -5475  -4965  -6484   -929   -283   -837  -3439  -4277  -6284   2903  -3738  -5441  -6378  -5415  -5910  -5666  -5394  -4514  -2744   2450    23
     -   -149   -500    233     43   -381    399    106   -626    210   -466   -720    275    394     45     96    359    117   -369   -294   -249 
     -     -2 -10210 -11252   -894  -1115  -1400   -687      *      * 
    24  -4579  -6313   -329   -422  -6888   3546  -3975  -6878  -4426  -1487  -6167  -3092  -5036  -3678  -5428   -414  -4738  -6232  -6945  -5845    24
     -   -149   -500    233     43   -381    399    106   -626    210   -466   -720    275    394     45     96    359    117   -369   -294   -249 
     -     -2 -10210 -11252   -894  -1115   -390  -2077      *      * 
    25   -198  -4119  -4311  -4590  -6526   3245  -5057  -6361  -5372  -6525  -5616   1577   -356   -258  -5615   -286  -3840  -5187  -6676  -6343    25
     -   -149   -500    233     43   -381    399    106   -626    210   -466   -720    275    394     45     96    359    117   -369   -294   -249 
     -     -2 -10249 -11291   -894  -1115   -701  -1378      *      * 
    26  -3251  -3411  -5908  -5632  -4085   -888  -4614   1344  -5333  -3786  -3232    113  -4949  -4950  -5150   -425   -664   3308  -4668  -4345    26
     -   -149   -500    233     43   -381    399    106   -626    210   -466   -720    275    394     45     96    359    117   -369   -294   -249 
     -     -2 -10249 -11291   -894  -1115   -701  -1378      *      * 
    27   2548  -3863  -6558  -6880  -6542   2195  -5894   -681  -6557  -6619  -5655  -4976   -549  -5991  -6177   1156  -3735  -5059  -6773  -6746    27
     -   -149   -500    233     43   -381    399    106   -626    210   -466   -720    275    394     45     96    359    117   -369   -294   -249 
     -     -2 -10249 -11291   -894  -1115   -701  -1378      *      * 
    28   1635   4610  -6666  -7002  -6581   -760  -5931  -6402  -6612  -6666  -5691  -4996   -349  -6036  -6206    237   1622  -5078  -6806  -6795    28
     -   -149   -500    233     43   -381    399    106   -626    210   -466   -720    275    394     45     96    359    117   -369   -294   -249 
     -     -2 -10249 -11291   -894  -1115   -701  -1378      *      * 
    29  -6166  -5776  -6827  -5921  -2317  -6514   5125  -5805  -3625  -5190  -5079  -5157  -6397   1054   -431  -5868  -5875  -5858   1230    350    29
     -   -149   -500    233     43   -381    399    106   -626    210   -466   -720    275    394     45     96    359    117   -369   -294   -249 
     -     -2 -10249 -11291   -894  -1115   -701  -1378      *      * 
    30     35  -2501  -5019  -4383   2184    914    316    674  -3979   1437  -1702  -3867  -4272  -3601  -3779  -3307  -2615    887  -2954   1036    30
     -   -149   -500    233     43   -381    399    106   -626    210   -466   -720    275    394     45     96    359    117   -369   -294   -249 
     -     -2 -10249 -11291   -894  -1115   -701  -1378      *      * 
    31  -1203  -5460  -7172  -7344   1937  -6926  -3413  -4897  -6919  -1584  -4446  -5722  -6800  -5784  -6365  -6154  -6140  -1187  -2671   4526    31
     -   -149   -500    233     43   -381    399    106   -626    210   -466   -720    275    394     45     96    359    117   -369   -294   -249 
     -     -2 -10249 -11291   -894  -1115   -701  -1378      *      * 
    32    288  -2512  -4839  -1158   1408  -4189   1310     90  -3845    272    689  -3779  -4240   2032   -873  -3266    244   1687  -2967  -2621    32
     -   -149   -500    233     43   -381    399    106   -626    210   -466   -720    275    394     45     96    359    117   -369   -294   -249 
     -     -2 -10249 -11291   -894  -1115   -701  -1378      *      * 
    33  -6624  -6763  -4872   3922  -8090  -1014  -6150  -8676  -6708  -8290  -7966  -5591  -6667  -6115  -7113  -6539  -6837  -8075  -7167  -7640    33
     -   -149   -500    233     43   -381    399    106   -626    210   -466   -720    275    394     45     96    359    117   -369   -294   -249 
     -     -2 -10249 -11291   -894  -1115   -701  -1378      *      * 
    34  -5061  -4612  -6664  -6481   3474  -6200    678     39  -6063    932  -3741  -5312  -6149  -5262  -5676  -5355  -4978   -709   2724   2089    34
     -   -149   -500    233     43   -381    399    106   -626    210   -466   -720    275    394     45     96    359    117   -369   -294   -249 
     -     -2 -10249 -11291   -894  -1115   -701  -1378      *      * 
    35   -283  -3894   2804   1818  -4215  -3393  -2053  -3965   -486  -1549  -2983   -439  -3487   -205    870   -999  -2360  -1116  -4077  -3394    35
     -   -149   -500    233     43   -381    399    106   -626    210   -466   -720    275    394     45     96    359    117   -369   -294   -249 
     -     -2 -10249 -11291   -894  -1115   -701  -1378      *      * 
    36   -458    915  -4495  -1342  -2525   1586  -2975   1566   -153  -1172  -1760  -3605  -4187   -471  -3558   -434    425   1192    829    830    36
     -   -149   -500    233     43   -381    399    106   -626    210   -466   -720    275    394     45     96    359    117   -369   -294   -249 
     -     -2 -10249 -11291   -894  -1115   -701  -1378      *      * 
    37    146  -3889    118    767  -4210   -665   1666  -1278   -460  -3905  -2978  -2025   1852   1567   1182  -1063    177  -1173  -4072  -3389    37
     -   -149   -500    233     43   -381    399    106   -626    210   -466   -720    275    394     45     96    359    117   -369   -294   -249 
     -  -2650 -10249   -252   -894  -1115   -701  -1378      *      * 
    38   1511   -763  -2564  -1980   -680  -2298   2312   1670  -1666    862    105  -1742  -2357  -1422  -1676  -1368   -775    -35  -1222   -854    38
     -   -149   -500    233     43   -381    399    106   -626    210   -466   -720    275    394     45     96    359    117   -369   -294   -249 
     -    -11  -7610  -8652   -894  -1115    -27  -5729      *      * 
    39   -883   1474   2483    111  -4213   1612   1853  -3963  -1639  -2101  -2984  -2033  -3491   -207    446   -131  -2364  -3515  -4079  -3397    39
     -   -152   -503    229     53   -384    399    114   -628    209   -469   -724    273    390     58     92    357    116   -373   -298   -223 
     -  -3679  -3928   -224  -3410   -143   -701  -1378      *      * 
    40  -1563  -3097     60   1671  -3487  -1825  -1034  -3317   -986  -3255  -2487   1956   2834   -673  -1607  -1340  -1606  -2833  -3434  -2614    65
     -   -149   -500    233     43   -381    399    106   -626    210   -466   -720    275    394     45     96    359    117   -369   -294   -249 
     -    -12  -7455  -8497   -894  -1115    -27  -5756      *      * 
    41  -4362  -4043  -6718  -6093   1444  -6066  -4879    -54  -5743   2740    727  -5729  -5817  -5077  -5447  -5208  -1198    611   1221  -4166    66
     -   -149   -500    233     43   -381    399    106   -626    210   -466   -720    275    394     45     96    359    117   -369   -294   -249 
     -     -2 -10249 -11291   -894  -1115   -701  -1378      *      * 
    42  -1115  -6619   3771   -106  -6854  -4451  -3903  -6834  -4297  -6676  -6084    936  -5036  -3592  -5281  -1261   -262  -6257  -6879  -5767    67
     -   -149   -500    233     45   -381    398    105   -627    210   -466   -721    275    393     45     96    359    117   -370   -278   -250 
     -    -53  -4817 -11291   -988  -1012   -701  -1378      *      * 
    43  -1141  -3611   -482   -650  -3818  -3474  -2148     22   -465    410  -2731  -2167   2246     77    304  -1298   -565   1758  -3866  -3260    70
     -   -149   -500    233     43   -381    399    106   -626    210   -466   -720    275    394     45     96    359    117   -369   -294   -249 
     -     -2 -10249 -11291   -894  -1115   -701  -1378      *      * 
    44   1190  -3890   1271    557  -4210   -460  -2052  -3960  -1633  -3906  -2980  -2028   -800   2401   -708  -1047    922    381  -4074  -3392    71
     -   -149   -500    233     43   -381    399    106   -626    210   -466   -720    275    394     45     96    359    117   -369   -294   -249 
     -     -2 -10249 -11291   -894  -1115   -701  -1378      *      * 
    45   1008  -3629  -3573  -2902  -3751  -4171  -2714    -81   -536  -1594  -2793  -3030  -1049    961   3385  -3191  -2978  -1191  -3906  -3492    72
     -   -149   -500    233     43   -381    399    106   -626    210   -466   -720    275    394     45     96    359    117   -369   -294   -249 
     -     -2 -10249 -11291   -894  -1115   -701  -1378      *      * 
    46  -5990  -5311  -8026  -7624   2595  -7851  -5341  -2945  -7381   2780  -2207  -7196  -6973  -6058  -6794  -7202  -5814   -166   1356  -3590    73
     -   -149   -500    233     43   -381    399    106   -626    210   -466   -720    275    394     45     96    359    117   -369   -294   -249 
     -     -2 -10249 -11291   -894  -1115   -701  -1378      *      * 
    47   -527  -4001   -645   2838  -4319  -3458   1455  -4073  -1735  -4016  -3093    807  -3568    727    494  -2394   1010  -3622  -4183  -3494    74
     -   -149   -500    233     43   -381    399    106   -626    210   -466   -720    275    394     45     96    359    117   -369   -294   -249 
     -     -2 -10249 -11291   -894  -1115   -701  -1378      *      * 
    48   1119    661  -2264   -454  -4209  -1001    342  -3960     98  -3904    153    804  -3483   2385   1702   -901    434  -3510  -4072  -3389    75
     -   -149   -500    233     43   -381    399    106   -626    210   -466   -720    275    394     45     96    359    117   -369   -294   -249 
     -     -2 -10249 -11291   -894  -1115   -701  -1378      *      * 
    49   3451  -3854  -6644  -6868  -5969  -4309  -5907  -1654  -6526  -5522  -4971  -5093  -5085  -6020  -6189   -861  -3790    573  -6540  -6390    76
     -   -149   -500    233     43   -381    399    106   -626    210   -466   -720    275    394     45     96    359    117   -369   -294   -249 
     -     -2 -10249 -11291   -894  -1115   -701  -1378      *      * 
    50   -261    438  -5530  -4912  -2811  -4777  -3675   1163  -4528   1312   1246  -4425  -4784  -4133  -4332  -3877  -3101    917   4741  -3159    77
     -   -149   -500    233     43   -381    399    106   -626    210   -466   -720    275    394     45     96    359    117   -369   -294   -249 
     -     -2 -10249 -11291   -894  -1115   -701  -1378      *      * 
    51  -1109  -3925    326     23  -4245  -3413    177  -3997  -1663  -3941  -3015   3104  -3512    526   1591  -2329   1025  -3547  -4108   -475    78
     -   -149   -500    233     43   -381    399    106   -626    210   -466   -720    275    394     45     96    359    117   -369   -294   -249 
     -     -2 -10249 -11291   -894  -1115   -701  -1378      *      * 
    52   1322    275   -723   -304  -4205  -3392  -2050  -3955     71   -861  -2976  -2028  -3485   2228   1854   -953   1235  -3507  -4070  -3389    79
     -   -149   -500    233     43   -381    399    106   -626    210   -466   -720    275    394     45     96    359    117   -369   -294   -249 
     -     -2 -10249 -11291   -894  -1115   -701  -1378      *      * 
    53  -5296    437  -7795  -7289  -3460  -7564  -6553   -533  -7126   2823   1819  -7260  -6838  -6166  -6779  -6913  -5197   1469  -5251  -5364    80
     -   -149   -500    233     43   -381    399    106   -626    210   -466   -720    275    394     45     96    359    117   -369   -294   -249 
     -     -2 -10249 -11291   -894  -1115   -701  -1378      *      * 
    54   -772    659  -5118  -4488   -165  -4332  -3213   2815  -4089   -459  -1787  -3978  -4376  -3715   -223  -3420  -2707   2192  -3074     47    81
     -   -149   -500    233     43   -381    399    106   -626    210   -466   -720    275    394     45     96    359    117   -369   -294   -249 
     -     -2 -10249 -11291   -894  -1115   -701  -1378      *      * 
    55   2219  -3992  -2468   1001  -4317  -3553    577   -952   -490  -1049  -3087  -2196  -3639   2447    719  -2475  -2518  -3617  -4155  -3515    82
     -   -149   -500    233     43   -381    399    106   -626    210   -466   -720    275    394     45     96    359    117   -369   -294   -249 
     -     -2 -10249 -11291   -894  -1115   -701  -1378      *      * 
    56    358  -5546  -6319  -4622  -6769  -5493  -3482  -6005   -392  -5605  -4965  -4361  -5505  -3069   4012  -4957  -4757  -5740  -5391  -5389    83
     -   -149   -500    233     43   -381    399    106   -626    210   -466   -720    275    394     45     96    359    117   -369   -294   -249 
     -     -2 -10249 -11291   -894  -1115   -701  -1378      *      * 
    57  -8473  -7033  -7848  -8223  -7732  -6995   5475  -9498  -8389  -8800  -8795  -8219  -7433  -8292  -7874  -8944  -8634  -9205  -6977  -7507    84
     -   -149   -500    233     43   -381    399    106   -626    210   -466   -720    275    394     45     96    359    117   -369   -294   -249 
     -     -2 -10249 -11291   -894  -1115   -701  -1378      *      * 
    58  -4744  -6757   2528   1006  -6989    785  -3969  -7000  -4435  -6827  -6284  -3079   2880  -3668  -5486   -170  -4867  -6403  -7034  -5874    85
     -   -149   -500    233     43   -381    399    106   -626    210   -466   -720    275    394     45     96    359    117   -369   -294   -249 
     -     -2 -10249 -11291   -894  -1115   -701  -1378      *      * 
    59   -166  -4546  -7250  -6675  -3211  -6647  -5589   -767  -6229   -717   5058  -6401  -6295   -211  -5921  -5878  -4832  -3149  -4737  -4749    86
     -   -149   -500    233     43   -381    399    106   -626    210   -466   -720    275    394     45     96    359    117   -369   -294   -249 
     -     -2 -10249 -11291   -894  -1115   -701  -1378      *      * 
    60  -6020  -5355  -8321  -7761  -3271  -8109  -6742  -2803  -7573   3334    500  -7960  -7047  -6192  -6965  -7647  -5840  -3713  -5130  -5385    87
     -   -149   -500    233     43   -381    399    106   -626    210   -466   -720    275    394     45     96    359    117   -369   -294   -249 
     -     -2 -10249 -11291   -894  -1115   -701  -1378      *      * 
    61  -5193  -5710  -6409  -4518  -6710  -5611    165  -5911   -612  -5494    649  -4286  -5503  -2934   4039  -1400  -4790  -5723  -5282  -5270    88
     -   -149   -500    233     43   -381    399    106   -626    210   -466   -720    275    394     45     96    359    117   -369   -294   -249 
     -     -2 -10249 -11291   -894  -1115   -701  -1378      *      * 
    62   2651  -2676  -5228  -4606  -2668   -965  -3352    167  -4214   -243   1854  -4100  -4493  -3844  -4024  -3542    372   1166  -3210  -2866    89
     -   -149   -500    233     43   -381    399    106   -626    210   -466   -720    275    394     45     96    359    117   -369   -294   -249 
     -     -2 -10249 -11291   -894  -1115   -701  -1378      *      * 
    63    254    654  -4692  -4081  -2529   -879  -3045   1447  -3744  -2420  -1769  -3715  -4231   -978   1786  -1222    743   2235  -3021  -2671    90
     -   -149   -500    233     43   -381    399    106   -626    210   -466   -720    275    394     45     96    359    117   -369   -294   -249 
     -     -2 -10249 -11291   -894  -1115   -701  -1378      *      * 
    64  -4679  -4152  -7345  -7009   2892  -7206  -6986   1750  -6969  -1269  -3068  -6858  -6839  -6711  -7042  -6592  -4658   2791  -6093  -5716    91
     -   -149   -500    233     43   -381    399    106   -626    210   -466   -720    275    394     45     96    359    117   -369   -294   -249 
     -     -2 -10249 -11291   -894  -1115   -701  -1378      *      * 
    65  -2416  -3885   1353    396  -4204  -1001   1901  -1112   -266    822  -2974    455  -3484    573    938  -2297    956   -483  -4069  -3388    92
     -   -149   -500    233     43   -381    399    106   -626    210   -466   -720    275    394     45     96    359    117   -369   -294   -249 
     -   -346 -10249  -2235   -894  -1115   -701  -1378      *      * 
    66    382  -3611   1285   1209  -3932  -3108  -1769  -3683    -81  -3627  -2701  -1743   2457    179    -34    501   -452  -3233  -3794  -3111    93
     -   -149   -500    233     43   -381    399    106   -626    210   -466   -720    275    394     45     96    359    117   -369   -294   -249 
     -     -2  -9905 -10947   -894  -1115    -97  -3940      *      * 
    67  -4802  -6941   3716     16  -7019  -1444  -3962  -7039  -4438  -6854  -6329   1534  -5093    681  -5510  -4386  -4912  -6463  -7063  -5880    94
     -   -149   -500    233     43   -381    399    106   -626    210   -466   -720    275    394     45     96    359    117   -369   -294   -249 
     -     -2 -10249 -11291   -894  -1115   -701  -1378      *      * 
    68   -490  -3916  -5953  -6309  -6590   3667    290  -6440  -6358  -6686  -5724  -4879  -4980  -5835  -6093  -3547   -906  -5123  -6802  -6730    95
     -   -149   -500    233     43   -381    399    106   -626    210   -466   -720    275    394     45     96    359    117   -369   -294   -249 
     -     -2 -10249 -11291   -894  -1115   -701  -1378      *      * 
    69  -2426    499  -2280    107  -4197  -3401   1258  -3942    410  -3894   1680    -74  -3494   2107   1869  -2309   1468  -3500   1695   -242    96
     -   -149   -500    233     43   -381    399    106   -626    210   -466   -720    275    394     45     96    359    117   -369   -294   -249 
     -    -50 -10249  -4912   -894  -1115   -701  -1378      *      * 
    70  -5834  -5284  -6872  -6679  -2321  -6833  -3856   -547  -5518  -1342  -3198  -5797  -6619   4408  -5322  -6149  -5721  -4246  -3173    433    97
     -   -149   -500    233     43   -381    399    106   -626    210   -466   -720    275    394     45     96    359    117   -369   -294   -249 
     -     -2 -10201 -11243   -894  -1115   -356  -2193      *      * 
    71  -3045   1538  -3123  -2485  -4439    -18  -2531  -1032    228  -4088  -3272  -2709  -4074   2805   2870   -841  -2954  -1313  -4292  -3788    98
     -   -149   -500    233     43   -381    399    106   -626    210   -466   -720    275    394     45     96    359    117   -369   -294   -249 
     -     -2 -10249 -11291   -894  -1115   -701  -1378      *      * 
    72  -1173  -2618  -5163  -4536   -416  -1495  -3268   2807  -4139   -877  -1827  -4027  -4424  -3767  -3945  -3471   -901   2292   2427  -2783    99
     -   -149   -500    233     43   -381    399    106   -626    210   -466   -720    275    394     45     96    359    117   -369   -294   -249 
     -     -2 -10249 -11291   -894  -1115   -701  -1378      *      * 
    73   -820  -2530   -662  -4089  -2489  -1321  -3024   -407  -3746   2541   1082  -3714  -1353    279  -3650   -818  -1161    451  -2983  -2633   100
     -   -149   -500    233     43   -381    399    106   -626    210   -466   -720    275    394     45     96    359    117   -369   -294   -249 
     -     -2 -10249 -11291   -894  -1115   -701  -1378      *      * 
    74   1327  -3956    426    905  -4274  -1147  -2107  -1088     72  -3971  -3047  -2066   2881     28  -2208   -946  -2420  -3577  -4139  -3453   101
     -   -149   -500    233     43   -381    399    106   -626    210   -466   -720    275    394     45     96    359    117   -369   -294   -249 
     -    -41 -10249  -5215   -894  -1115   -701  -1378      *      * 
    75    678  -3857   1556    560  -4178  -3357   1224  -3929   -451   -587  -2946    834   -850   2108  -2104   -805    941  -3479  -4040  -3357   102
     -   -149   -500    233     43   -381    399    106   -626    210   -466   -720    275    394     45     96    359    117   -369   -294   -249 
     -     -2 -10210 -11253   -894  -1115  -1391   -693      *      * 
    76   -571  -2848   -622  -2745  -2865  -3809  -2567   -516   -833   -968  -2029  -2843    831   -224  -2889    212     -1   2877  -3250  -2826   103
     -   -149   -493    233     44   -381    399    105   -627    210   -466   -721    275    393     45     96    360    117   -370   -295   -250 
     -    -58  -4688 -11253   -989  -1011   -393  -2068      *      * 
    77   -276  -3910    603   -935  -4230   -664  -2070  -3980   -851  -3925  -3001  -2042   3252   -214    209  -2319    609  -3532  -4094    438   106
     -   -149   -500    233     43   -381    399    106   -626    210   -466   -720    275    394     45     96    359    117   -369   -294   -249 
     -     -2 -10249 -11291   -894  -1115   -701  -1378      *      * 
    78    433  -3853    308    586   -483   -269   1780  -3896     71   -979  -2946  -2041   1462  -1605  -2151    268   -710  -3466   3303     58   107
     -   -149   -500    233     43   -381    399    106   -626    210   -466   -720    275    394     45     96    359    117   -369   -294   -249 
     -     -2 -10249 -11291   -894  -1115   -701  -1378      *      * 
    79  -1065  -2987  -3133  -2572   2134  -3770   1461  -2604   -919  -1326  -2161   -713   1223    830   -358  -1238  -2484      2   2041   2671   108
     -   -149   -500    233     43   -381    399    106   -626    210   -466   -720    275    394     45     96    359    117   -369   -294   -249 
     -     -2 -10249 -11291   -894  -1115   -701  -1378      *      * 
    80   -232    284   -646  -1775  -4050    507   1205  -1155    501  -1265  -2880  -2077    840   1533    106    218    519    528    983  -3339   109
     -   -149   -500    233     43   -381    399    106   -626    210   -466   -720    275    394     45     96    359    117   -369   -294   -249 
     -     -2 -10249 -11291   -894  -1115   -701  -1378      *      * 
    81  -4819  -4386  -7254  -6691    802  -6779  -5689   2220  -6423   1833    443  -6451    859  -5671  -6127  -5995  -4730   1577  -4834  -4803   110
     -   -149   -500    233     43   -381    399    106   -626    210   -466   -720    275    394     45     96    359    117   -369   -294   -249 
     -    -57 -10249  -4722   -894  -1115   -701  -1378      *      * 
    82   1079  -3843    -43    593  -4164  -1120    -50  -3915    947  -3859  -2932  -1978   1861    833   -589   -433   1377  -3465  -4026  -3343   111
     -   -149   -500    233     43   -381    399    106   -626    210   -466   -720    275    394     45     96    359    117   -369   -294   -249 
     -     -2 -10194 -11236   -894  -1115   -333  -2279      *      * 
    83  -1138   1485  -4959  -4326   -374  -4207  -3076  -1991  -3932   -469  -1702  -3836  -4258   1695    963  -3290     60   2754  -2956    201   112
     -   -149   -500    233     43   -381    399    106   -626    210   -466   -720    275    394     45     96    359    117   -369   -294   -249 
     -     -2 -10249 -11291   -894  -1115   -701  -1378      *      * 
    84   -503  -3646    672   -135  -3866  -3462   3923   -895  -1765  -1591  -2763  -2146  -3552   -343     51   -930    211    782  -3893    770   113
     -   -149   -500    233     43   -381    399    106   -626    210   -466   -720    275    394     45     96    359    117   -369   -294   -249 
     -     -2 -10249 -11291   -894  -1115   -701  -1378      *      * 
    85  -1268  -4299   3627  -1972  -4605  -3661   1428  -4356  -2038  -1689  -3407   -178  -3822   -298   -725  -2688    -69  -3916  -4482  -3787   114
     -   -149   -500    233     43   -381    399    106   -626    210   -466   -720    275    394     45     96    359    117   -369   -294   -249 
     -     -2 -10249 -11291   -894  -1115   -701  -1378      *      * 
    86   -162   1582  -5137  -4504    414  -4341  -3215  -2030  -4101   2608  -1736  -3991  -4383  -3713  -3898  -3429   -806     19   3011  -2725   115
     -   -149   -500    233     43   -381    399    106   -626    210   -466   -720    275    394     45     96    359    117   -369   -294   -249 
     -     -2 -10249 -11291   -894  -1115   -701  -1378      *      * 
    87   -454  -3960    801  -1780  -4293  -1083    259  -4042  -1711  -3988  -3066  -2090  -3555   -166   3058   1191    600  -3592  -4156  -3474   116
     -   -149   -500    233     43   -381    399    106   -626    210   -466   -720    275    394     45     96    359    117   -369   -294   -249 
     -     -2 -10249 -11291   -894  -1115   -701  -1378      *      * 
    88   1323    508   1504   -139  -4210    440   2435  -3960  -1629  -3905  -2978   -471  -3483   1178   -531   -259    356  -3511  -4072   -280   117
     -   -149   -500    233     43   -381    399    106   -626    210   -466   -720    275    394     45     96    359    117   -369   -294   -249 
     -   -129 -10249  -3562   -894  -1115   -701  -1378      *      * 
    89    319  -2516   -816  -3441    423  -1117    805   -587  -3191   1902    801   -727   -861   -308    -24  -1199  -2455    462   1343  -2586   118
     -   -149   -500    233     43   -381    399    106   -626    210   -466   -720    275    394     45     96    359    117   -369   -294   -249 
     -   -108 -10122  -3810   -894  -1115  -2261   -338      *      * 
    90    533  -3713   1915    172  -4033   -368  -1868  -3784   -176  -3728  -2802    457   1340   -105  -1960   1322     71  -3334  -3896  -3212   119
     -   -149   -500    233     43   -381    399    106   -626    210   -466   -720    275    394     45     96    359    117   -369   -294   -249 
     -     -2 -10016 -11058   -894  -1115  -1252   -785      *      * 
    91   1680    620    370   1239  -4081   -276  -1932  -3829  -1514  -3778  -2853   -277   1821    -84  -2021   -141   -981   -290  -3949  -3268   120
     -   -149   -500    233     43   -381    399    106   -626    210   -466   -720    275    394     45     96    359    117   -369   -294   -249 
     -     -2 -10105 -11147   -894  -1115  -2377   -308      *      * 
    92   1788  -3780   1694    856  -4099  -3282  -1946  -3849  -1530  -3796  -2872   -289    991  -1487   -259    330   -765    313  -3966  -3284   121
     -   -149   -500    233     43   -381    399    106   -626    210   -466   -720    275    394     45     96    359    117   -369   -294   -249 
     -   -132 -10105  -3535   -894  -1115  -1282   -764      *      * 
    93   1724  -3701    508   2398  -4021  -1035  -1863  -3771  -1444  -1648  -2791     55  -3297   -110   -328   -859   -520  -1401  -3885  -3203   122
     -   -149   -500    233     43   -381    399    106   -626    210   -466   -720    275    394     45     96    359    117   -369   -294   -249 
     -    -50 -10028  -4911   -894  -1115  -2803   -223      *      * 
    94   2077    218  -3229  -2660   1019   -164  -2414  -2172   -333  -2475  -1784  -2727  -3719   1136   1122  -2646   -622    830   1389  -2597   123
     -   -149   -500    233     43   -381    399    106   -626    210   -466   -720    275    394     45     96    359    117   -369   -294   -249 
     -   -150  -9980  -3353   -894  -1115  -3006   -192      *      * 
    95    935  -3716    194   2346  -4036  -3151  -1843  -3789   -183  -3729  -2810    -70  -3270   2272   1038  -2104  -2175  -3338  -3894  -3205   124
     -   -149   -500    233     43   -381    399    106   -626    210   -466   -720    275    394     45     96    359    117   -369   -294   -249 
     -    -77  -9832  -4305   -894  -1115  -3469   -137      *      * 
    96   1744  -3481   -231   -179  -3802  -2982   1778   -679     76  -3497  -2570     12  -3075   1937    263    684   -226  -3103  -3664  -2981   125
     -   -149   -500    233     43   -381    399    106   -626    210   -466   -720    275    394     45     96    359    117   -369   -294   -249 
     -     -2  -9758 -10800   -894  -1115  -3642   -120      *      * 
    97   1633  -3285   -428   1228    -50  -3037   1418   -303  -1325  -3265  -2397  -1710  -3128    204   2021  -1952  -1966   -589  -3520    -29   126
     -   -149   -500    233     43   -381    399    106   -626    210   -466   -720    275    394     45     96    359    117   -369   -294   -249 
     -     -2  -9758 -10800   -894  -1115  -1168   -849      *      * 
    98  -2500    904  -4845  -4209     69  -4050  -2920  -1779  -3805   2540   1476  -3696  -4094  -3421   -412  -3136   -438    813   1988  -2438   127
     -   -149   -500    233     43   -381    399    106   -626    210   -466   -720    275    394     45     96    359    117   -369   -294   -249 
     -     -2  -9985 -11027   -894  -1115   -119  -3664      *      * 
    99   1208  -3883   1004   1388   -733  -1371   1862  -3949  -1632  -1752   1064   -544  -3484   1368    607  -2298   -201  -3503  -4068    -43   128
     -   -149   -500    233     43   -381    399    106   -626    210   -466   -720    275    394     45     96    359    117   -369   -294   -249 
     -     -2 -10249 -11291   -894  -1115   -701  -1378      *      * 
   100   1464  -3890   1525    184  -4211   -552    391  -3962   -484  -3906  -2979    263  -3484    590   1589   -965    952  -3512  -4074  -3391   129
     -   -149   -500    233     43   -381    399    106   -626    210   -466   -720    275    394     45     96    359    117   -369   -294   -249 
     -     -2 -10249 -11291   -894  -1115   -701  -1378      *      * 
   101   -796  -2627  -4202   -897  -2599  -4080  -2900   1991     -6   1722  -1823  -3441  -4139   -355   -827  -3126    522   1067  -3067  -2701   130
     -   -149   -500    233     43   -381    399    106   -626    210   -466   -720    275    394     45     96    359    117   -369   -294   -249 
     -     -2 -10249 -11291   -894  -1115   -701  -1378      *      * 
   102  -8307  -7007  -7909  -8059  -8399  -6963  -7233  -9375  -7125  -8720  -8599  -8019  -7379  -7644   4271  -8719  -8388  -9066  -7128  -8253   131
     -   -149   -500    233     43   -381    399    106   -626    210   -466   -720    275    394     45     96    359    117   -369   -294   -249 
     -     -2 -10249 -11291   -894  -1115   -701  -1378      *      * 
   103   1172  -4544   1230   2534  -4846  -3753    342  -4618  -2258  -4551  -3655   1229  -3957   1462   -390  -2849  -2966  -4159  -4721  -3992   132
     -   -149   -500    233     43   -381    399    106   -626    210   -466   -720    275    394     45     96    359    117   -369   -294   -249 
     -     -2 -10249 -11291   -894  -1115   -701  -1378      *      * 
   104    326  -3871  -2277   -577   -914  -1148  -2057  -3926    536  -3883  -2962   -420  -3491   1253   3032  -2305    107   -787    687  -3383   133
     -   -149   -500    233     43   -381    399    106   -626    210   -466   -720    275    394     45     96    359    117   -369   -294   -249 
     -     -2 -10249 -11291   -894  -1115   -701  -1378      *      * 
   105   -897  -2872  -3674  -3080  -2878   -868  -2733   -450     96   2455   2513   -656  -4053   -375   -137  -3004  -2608  -2317  -3278  -2881   134
     -   -149   -500    233     43   -381    399    106   -626    210   -466   -720    275    394     45     96    359    117   -369   -294   -249 
     -     -2 -10249 -11291   -894  -1115   -701  -1378      *      * 
   106    659   1932   -130   -990  -5756  -1356  -4068  -5530  -3924  -5618  -4711  -3695  -4603  -3735  -4328   2968   1053  -4695  -5806  -5311   135
     -   -149   -500    233     43   -381    399    106   -626    210   -466   -720    275    394     45     96    359    117   -369   -294   -249 
     -     -2 -10249 -11291   -894  -1115   -701  -1378      *      * 
   107    815  -4062  -4229  -4063  -3001  -1197   4907  -3981  -3656  -1539  -3548  -3972  -5013   -422  -3770  -3984  -3829  -3814  -3567    838   136
     -   -149   -500    233     43   -381    399    106   -626    210   -466   -720    275    394     45     96    359    117   -369   -294   -249 
     -     -2 -10249 -11291   -894  -1115   -701  -1378      *      * 
   108   -487  -3889   -627   -124  -4210   -830    882  -3960  -1630  -1461  -2979    511  -3484   2895   2396  -2298   -763  -3511  -4073  -1004   137
     -   -149   -500    233     43   -381    399    106   -626    210   -466   -720    275    394     45     96    359    117   -369   -294   -249 
     -     -2 -10249 -11291   -894  -1115   -701  -1378      *      * 
   109  -2664   2374  -4910  -1161  -2460   -958  -3067   -571  -3897    -48   1908  -3814  -4251   -147    507  -3281   -512   2731  -2961  -2617   138
     -   -149   -500    233     43   -381    399    106   -626    210   -466   -720    275    394     45     96    359    117   -369   -294   -249 
     -     -2 -10249 -11291   -894  -1115   -701  -1378      *      * 
   110    918  -2516  -4810  -4187   -370  -4184   1081   -585  -3824   2073  -1718   -715    161  -3483    591    -92  -2599   -425  -2971      0   139
     -   -149   -500    233     43   -381    399    106   -626    210   -466   -720    275    394     45     96    359    117   -369   -294   -249 
     -     -2 -10249 -11291   -894  -1115   -701  -1378      *      * 
   111    -56  -4150   2962     92  -4464   -998  -2263  -4222   -572  -4163  -3246    305   1864    535   -754  -2521  -2600  -3769  -4331  -3632   140
     -   -149   -500    233     43   -381    399    106   -626    210   -466   -720    275    394     45     96    359    117   -369   -294   -249 
     -    -56 -10249  -4743   -894  -1115   -701  -1378      *      * 
   112   1491    717  -5235  -4619  -2681  -4453  -3374    581  -4229    972  -1894  -4111   1765  -3863  -4041  -3551   1078   1262  -3231  -2885   141
     -   -149   -500    233     43   -381    399    106   -626    210   -466   -720    275    394     45     96    359    117   -369   -294   -249 
     -     -2 -10195 -11237   -894  -1115  -1592   -582      *      * 
   113   -354  -3969   2284   1638  -4287    287  -2115  -4040  -1715  -1245  -3065  -2058  -3539    605  -2229    602   1111  -3591  -4155  -3466   142
     -   -149   -500    233     43   -381    399    106   -626    210   -466   -720    275    394     45     96    359    117   -369   -294   -249 
     -     -2 -10195 -11237   -894  -1115  -1592   -582      *      * 
   114   -338    609    376  -1678   -630   -784   1145  -1206   -361  -3837  -2916   -500  -3441   2553   1753    225   -449   -321  -4013  -3335   143
     -   -149   -500    233     43   -381    399    106   -626    210   -466   -720    275    394     45     96    359    117   -369   -294   -249 
     -     -2 -10195 -11237   -894  -1115   -336  -2269      *      * 
   115  -1386  -4022  -4060   -842  -4547   2100  -4325  -4835  -4674  -5062  -4365  -4062  -4904  -4379  -4876  -3675   -500  -4376   5435   -189   144
     -   -149   -500    233     43   -381    399    106   -626    210   -466   -720    275    394     45     96    359    117   -369   -294   -249 
     -     -2 -10249 -11291   -894  -1115   -701  -1378      *      * 
   116     -1  -5937   -541    316  -6170  -4284  -3514  -6043  -3594  -5931  -5174   -319   3586   1604  -4343   -990  -4186  -5534  -6118  -5191   145
     -   -149   -500    233     43   -381    399    106   -626    210   -466   -720    275    394     45     96    359    117   -369   -294   -249 
     -     -2 -10249 -11291   -894  -1115   -701  -1378      *      * 
   117  -2689  -2530  -4988  -4362  -2489  -1054  -3113  -2023  -3961   2176  -1735  -3865   -684   -317  -3779  -3309    735   2090   1486  -2652   146
     -   -149   -500    233     43   -381    399    106   -626    210   -466   -720    275    394     45     96    359    117   -369   -294   -249 
     -     -2 -10249 -11291   -894  -1115   -701  -1378      *      * 
   118  -6230  -5452  -7519  -7520   4233  -7342    652    596  -7153    -54  -3073  -6232  -6925  -5932  -6578  -6615  -6080  -4401  -3169  -2082   147
     -   -149   -500    233     43   -381    399    106   -626    210   -466   -720    275    394     45     96    359    117   -369   -294   -249 
     -     -2 -10249 -11291   -894  -1115   -701  -1378      *      * 
   119   -980  -3894   2850   1445  -4214  -1001   1280  -1312  -1637  -1867  -2984  -2031  -3490   1530     71   -930  -2363  -3516  -4078  -3396   148
     -   -149   -500    233     43   -381    399    106   -626    210   -466   -720    275    394     45     96    359    117   -369   -294   -249 
     -     -2 -10249 -11291   -894  -1115   -701  -1378      *      * 
   120    107    911  -5048  -4413   1570  -4252  -3126   2235  -4009   1599    406  -3899   -161  -3632  -3810  -3338   -805     26  -2989  -2647   149
     -   -149   -500    233     43   -381    399    106   -626    210   -466   -720    275    394     45     96    359    117   -369   -294   -249 
     -     -2 -10249 -11291   -894  -1115   -701  -1378      *      * 
   121     91    565  -2264   1527  -4207   -596    391   -855   -404  -3902  -2976   -132  -3483   2359    825    293    358  -1169  -4071  -3388   150
     -   -149   -500    233     43   -381    399    106   -626    210   -466   -720    275    394     45     96    359    117   -369   -294   -249 
     -     -2 -10249 -11291   -894  -1115   -701  -1378      *      * 
   122   1415  -3703  -6559  -6042  -3654  -6014  -5126    852  -5769   2110  -2587  -5669  -5889  -5393  -5638  -5195  -4023   1893  -4748   -251   151
     -   -149   -500    233     43   -381    399    106   -626    210   -466   -720    275    394     45     96    359    117   -369   -294   -249 
     -     -2 -10249 -11291   -894  -1115   -701  -1378      *      * 
   123     67   1490  -5051  -4436  -2564  -1380  -3181   1083  -4040  -2456  -1810  -3908  -4307  -3669  -3853   2044   1999    740  -3066     87   152
     -   -149   -500    233     43   -381    399    106   -626    210   -466   -720    275    394     45     96    359    117   -369   -294   -249 
     -     -2 -10249 -11291   -894  -1115   -701  -1378      *      * 
   124  -1051  -2957  -3190   -173  -2988  -3790   1394   -185  -2482   1719  -2132  -2764  -3865   1710   1532   -890   -504   -154  -3346   -284   153
     -   -148   -501    236     46   -382    399    110   -628    211   -467   -722    274    392     44     97    358    118   -371   -296   -251 
     -   -140  -5099  -3981  -3148   -173   -701  -1378      *      * 
   125   -802    737    510   -984   -478    561  -2844    772  -3354   1748   1081   -602  -4071  -3097   -873   -964    281   -681  -2955  -2593   164
     -   -149   -500    233     43   -381    399    106   -626    210   -466   -720    275    394     45     96    359    117   -369   -294   -249 
     -     -2 -10155 -11198   -894  -1115   -246  -2674      *      * 
   126   -999  -3974   2271  -1773  -4302   -508  -2131  -4055  -1724  -3999  -3076   -408   2553    625    690   -268    148  -3603  -4167  -3480   165
     -   -149   -500    233     43   -381    399    106   -626    210   -466   -720    275    394     45     96    359    117   -369   -294   -249 
     -     -2 -10249 -11291   -894  -1115   -701  -1378      *      * 
   127    269  -3985   2517   1347  -4304   1159  -2129  -4058  -1723  -4001  -3077   -305  -3556   -166   -553   -290    353  -3607  -4168  -3480   166
     -   -149   -500    233     43   -381    399    106   -626    210   -466   -720    275    394     45     96    359    117   -369   -294   -249 
     -     -2 -10249 -11291   -894  -1115   -701  -1378      *      * 
   128   -195    526  -2266   -845  -4200   1862  -2050  -1181    691  -3897     54   1078   -929   1724   -532   -904   1021  -3503  -4067  -3387   167
     -   -149   -500    233     43   -381    399    106   -626    210   -466   -720    275    394     45     96    359    117   -369   -294   -249 
     -   -276 -10249  -2530   -894  -1115   -701  -1378      *      * 
   129  -2186  -3658  -2034    593  -3979  -1141   1937   -825   1480  -3674  -2748     18   -699    697   1854   -782    943   -107  -3842  -3159   168
     -   -149   -500    233     43   -381    399    106   -626    210   -466   -720    275    394     45     96    359    117   -369   -294   -249 
     -     -2  -9976 -11018   -894  -1115   -116  -3698      *      * 
   130   1038    386    456  -2354  -3199  -1251   1696   -841  -2231  -3034  -2294    262  -3765  -2143  -2627   1269   1775    169  -3489    657   169
     -   -149   -500    233     43   -381    399    106   -626    210   -466   -720    275    394     45     96    359    117   -369   -294   -249 
     -     -2 -10249 -11291   -894  -1115   -701  -1378      *      * 
   131  -3367    811  -5550  -4840   -144  -4815    332  -2581  -3800  -1014  -2303  -4320  -4848  -3882   3808  -3938  -3301    300  -3176  -2535   170
     -   -149   -500    233     43   -381    399    106   -626    210   -466   -720    275    394     45     96    359    117   -369   -294   -249 
     -     -2 -10249 -11291   -894  -1115   -701  -1378      *      * 
   132  -5635  -5018  -8091  -7554    540  -7946  -6736    735  -7402   2929  -2115  -7662  -6982  -6209  -6931  -7356  -5500    885  -5211  -5410   171
     -   -149   -500    233     43   -381    399    106   -626    210   -466   -720    275    394     45     96    359    117   -369   -294   -249 
     -     -2 -10249 -11291   -894  -1115   -701  -1378      *      * 
   133  -4368   1726  -6196  -5834   1442  -1261   4763  -3647  -5377   -627  -3296  -4943  -5660   -582  -5107  -4784  -4300  -3607   2477  -1649   172
     -   -149   -500    233     43   -381    399    106   -626    210   -466   -720    275    394     45     96    359    117   -369   -294   -249 
     -     -2 -10249 -11291   -894  -1115   -701  -1378      *      * 
   134  -1461   1714  -6190  -5619    496  -5542  -4525   2008  -5288   1939    361  -5193  -5470  -4881  -5113  -4680  -3707   1748  -4221  -3927   173
     -   -149   -500    233     43   -381    399    106   -626    210   -466   -720    275    394     45     96    359    117   -369   -294   -249 
     -     -2 -10249 -11291   -894  -1115   -701  -1378      *      * 
   135  -3400   1760   1207  -4374  -6329    477  -4855  -6134  -5102  -6298  -5411   2384  -4892  -4654  -5413   2562  -3799   -832  -6486  -6100   174
     -   -149   -500    233     43   -381    399    106   -626    210   -466   -720    275    394     45     96    359    117   -369   -294   -249 
     -     -2 -10249 -11291   -894  -1115   -701  -1378      *      * 
   136  -1198  -4231  -7273  -6821   1492  -6952  -6222   2102  -6655   2153  -2576  -6618  -6571  -6116  -6516  -6240  -4662   1442  -5380  -5240   175
     -   -149   -500    233     43   -381    399    106   -626    210   -466   -720    275    394     45     96    359    117   -369   -294   -249 
     -     -2 -10249 -11291   -894  -1115   -701  -1378      *      * 
   137  -6806  -6923   4174  -5167  -8023  -6152  -6045  -8677  -6457  -8253  -7955  -5511  -6679  -5983   -630  -6643  -6954  -8176  -7128  -7510   176
     -   -149   -500    233     43   -381    399    106   -626    210   -466   -720    275    394     45     96    359    117   -369   -294   -249 
     -     -2 -10249 -11291   -894  -1115   -701  -1378      *      * 
   138  -1083  -2676  -5199  -4566    267  -4414  -3271  -2069  -4165   2130   3110   1437  -4446  -3769  -3960  -3501  -2797    558  -3100    -79   177
     -   -149   -500    233     43   -381    399    106   -626    210   -466   -720    275    394     45     96    359    117   -369   -294   -249 
     -     -2 -10249 -11291   -894  -1115   -701  -1378      *      * 
   139  -4113  -3824  -6469  -5844   -189  -5786  -4620    352  -5483   2815   1272  -5444  -5606   -153  -5212  -4914   -277    177  -4119  -3962   178
     -   -149   -500    233     43   -381    399    106   -626    210   -466   -720    275    394     45     96    359    117   -369   -294   -249 
     -     -2 -10249 -11291   -894  -1115   -701  -1378      *      * 
   140   1078  -2916  -5493  -4872    -20  -4735  -3627   2065  -4485    792   1279  -4382  -4744    376  -4286  -3833  -3068   1956  -3432  -3114   179
     -   -149   -500    233     43   -381    399    106   -626    210   -466   -720    275    394     45     96    359    117   -369   -294   -249 
     -     -2 -10249 -11291   -894  -1115   -701  -1378      *      * 
   141   1816   2401  -5062  -4428   1001    517  -3142    211  -4025   1036   1623  -3914  -4315  -3646  -3825  -3354  -2655    437  -3003  -2662   180
     -   -149   -500    233     43   -381    399    106   -626    210   -466   -720    275    394     45     96    359    117   -369   -294   -249 
     -     -2 -10249 -11291   -894  -1115   -701  -1378      *      * 
   142  -8117  -7061   4231  -6984  -8431  -6818  -7180  -9460  -7970  -8824  -8753  -7239  -7282  -7582  -7798  -8294  -8263  -9096  -7200  -8287   181
     -   -149   -500    233     43   -381    399    106   -626    210   -466   -720    275    394     45     96    359    117   -369   -294   -249 
     -     -2 -10249 -11291   -894  -1115   -701  -1378      *      * 
   143   2493  -3266  -5588  -5099   -163   1227    351  -2859  -4716  -3144  -2556  -4422  -4922  -4265  -4503  -3931  -3394   1543  -2926   1780   182
     -   -149   -500    233     43   -381    399    106   -626    210   -466   -720    275    394     45     96    359    117   -369   -294   -249 
     -     -2 -10249 -11291   -894  -1115   -701  -1378      *      * 
   144    916  -3362   -915   -874  -3489  -3570  -2264  -3118  -1982   1252   2188  -2337   -543   1735    402   -372  -2419   -662   2509  -3133   183
     -   -149   -500    233     43   -381    399    106   -626    210   -466   -720    275    394     45     96    359    117   -369   -294   -249 
     -     -2 -10249 -11291   -894  -1115   -701  -1378      *      * 
   145  -3818  -4379  -6488  -6855  -6967   -766  -6206  -6930  -6879  -7117  -6212  -5403  -5412  -6347  -6539   3705  -4294  -5633  -6921  -7101   184
     -   -149   -500    233     43   -381    399    106   -626    210   -466   -720    275    394     45     96    359    117   -369   -294   -249 
     -     -2 -10249 -11291   -894  -1115   -701  -1378      *      * 
   146   -759  -2595  -5123  -4488   2439  -4331  -3203   1112  -4086   1360   2676  -3977  -4371  -3701  -3884  -3418   -762    454  -3053    911   185
     -   -149   -500    233     43   -381    399    106   -626    210   -466   -720    275    394     45     96    359    117   -369   -294   -249 
     -     -2 -10249 -11291   -894  -1115   -701  -1378      *      * 
   147  -2429  -3900  -2277   -586  -4223    380    411  -3972    919  -3915    466   -547  -3495   2459   2260    271    -46  -3523  -4081  -3401   186
     -   -149   -500    233     43   -381    399    106   -626    210   -466   -720    275    394     45     96    359    117   -369   -294   -249 
     -     -2 -10249 -11291   -894  -1115   -701  -1378      *      * 
   148  -2948  -2754  -5299  -4671  -2651  -4529  -3411   2546  -4272   1682    442  -4173  -4556   -752   -583  -3621    889    903  -3245  -2916   187
     -   -149   -500    233     43   -381    399    106   -626    210   -466   -720    275    394     45     96    359    117   -369   -294   -249 
     -     -2 -10249 -11291   -894  -1115   -701  -1378      *      * 
   149  -5926  -5268  -8297  -7692   1940  -8154  -6706   -418  -7509   2842   1847  -7895  -7014  -6134  -6916  -7575  -5741   -749  -5095  -5370   188
     -   -149   -500    233     43   -381    399    106   -626    210   -466   -720    275    394     45     96    359    117   -369   -294   -249 
     -     -2 -10249 -11291   -894  -1115   -701  -1378      *      * 
   150  -1036    911  -5014  -4378   1899   -392  -3087     79  -3973   2092   1970  -3862  -4266   -557  -3772  -3301  -2609    273  -2952    -69   189
     -   -149   -500    233     43   -381    399    106   -626    210   -466   -720    275    394     45     96    359    117   -369   -294   -249 
     -     -2 -10249 -11291   -894  -1115   -701  -1378      *      * 
   151   1847  -3892    983     88  -4213  -1375  -2050  -3964    340  -3908  -2981    863  -3485   -146   1359    654    -79  -3514  -4075  -3392   190
     -   -149   -500    233     43   -381    399    106   -626    210   -466   -720    275    394     45     96    359    117   -369   -294   -249 
     -     -2 -10249 -11291   -894  -1115   -701  -1378      *      * 
   152  -4834  -6949   2541   3312  -7030  -4513    680  -7073  -4471  -6884  -6366  -3096  -5119  -3693  -5539  -4418  -4946  -6497  -7065  -5901   191
     -   -149   -500    233     43   -381    399    106   -626    210   -466   -720    275    394     45     96    359    117   -369   -294   -249 
     -     -2 -10249 -11291   -894  -1115   -701  -1378      *      * 
   153  -6017  -5333  -8238  -7720   -352  -8109  -6041   -932  -7516   3170  -2064  -7655  -7029  -6123  -6904  -7517  -5828  -3724   2656  -4410   192
     -   -149   -500    233     43   -381    399    106   -626    210   -466   -720    275    394     45     96    359    117   -369   -294   -249 
     -     -2 -10249 -11291   -894  -1115   -701  -1378      *      * 
   154   1624  -3780  -2323   1050   -532    588  -2084  -1244  -1685  -3775   1090    288  -3512   1302    924   -267   -594  -1143  -3993  -3340   193
     -   -149   -500    233     43   -381    399    106   -626    210   -466   -720    275    394     45     96    359    117   -369   -294   -249 
     -     -2 -10249 -11291   -894  -1115   -701  -1378      *      * 
   155   1380  -3871    173   -357  -4183  -3395    262  -3928   -407   -709    143  -2033  -3488   1389   1834   -798    446    187  -4059   -295   194
     -   -149   -500    233     43   -381    399    106   -626    210   -466   -720    275    394     45     96    359    117   -369   -294   -249 
     -     -2 -10249 -11291   -894  -1115   -701  -1378      *      * 
   156   1169  -2498  -4966  -4333    978   -371    251    125  -3937   2164  -1701  -3839  -4258  -3569   -187   -320  -2605   -648  -2955  -2612   195
     -   -149   -500    233     43   -381    399    106   -626    210   -466   -720    275    394     45     96    359    117   -369   -294   -249 
     -     -2 -10249 -11291   -894  -1115   -701  -1378      *      * 
   157  -5499  -4947  -6928  -6836  -2009  -6552   1180   -237  -6419    377   1218  -5562  -6432  -5496  -5976  -5732  -5400  -4470   1185   4393   196
     -   -147   -500    232     45   -381    398    105   -623    210   -464   -721    275    393     45     95    359    117   -370   -295   -250 
     -    -48  -4951 -11291  -1898   -451   -701  -1378      *      * 
   158    787  -3888   -178   1388  -4208  -1167   1151  -3959  -1629    290  -2977    -72  -3483   1163   1871   -759   -710  -1346  -4071  -3389   201
     -   -149   -500    233     43   -381    399    106   -626    210   -466   -720    275    394     45     96    359    117   -369   -294   -249 
     -     -2 -10249 -11291   -894  -1115   -701  -1378      *      * 
   159   -247    489   1849   -586  -4233   2290   1779  -3984     65  -3929  -3004    347  -3504  -1613  -2165   -221  -2381  -3535  -4098   -383   202
     -   -149   -500    233     43   -381    399    106   -626    210   -466   -720    275    394     45     96    359    117   -369   -294   -249 
     -     -2 -10249 -11291   -894  -1115   -701  -1378      *      * 
   160  -1100    -24   -671   1150  -4191  -3394    477  -3937  -1636  -1658  -2967  -2032   2802   1159   1495  -2301   -707  -3494  -4063     28   203
     -   -149   -500    233     43   -381    399    106   -626    210   -466   -720    275    394     45     96    359    117   -369   -294   -249 
     -     -2 -10249 -11291   -894  -1115   -701  -1378      *      * 
   161    765  -3893    571   1211  -4214  -3393   1388  -3965  -1634  -1496  -2983     -7    594   1830  -2141     14   1499  -3515  -4077  -3394   204
     -   -149   -500    233     43   -381    399    106   -626    210   -466   -720    275    394     45     96    359    117   -369   -294   -249 
     -   -180 -10249  -3100   -894  -1115   -701  -1378      *      * 
   162    376  -2645  -3383     58    733  -3749   1882  -2209  -2636   1638  -1831  -2859  -3818    489   -820   -276    439     68   1912  -2653   205
     -   -149   -500    233     43   -381    399    106   -626    210   -466   -720    275    394     45     96    359    117   -369   -294   -249 
     -     -2 -10071 -11113   -894  -1115  -2583   -263      *      * 
   163    -70  -3713  -2126   1053  -4022   -774  -1906   -750    788   -337  -2805  -1886   1894   1243  -1996    364    983  -3329  -3903  -3228   206
     -   -149   -500    233     43   -381    399    106   -626    210   -466   -720    275    394     45     96    359    117   -369   -294   -249 
     -     -2 -10071 -11113   -894  -1115   -159  -3260      *      * 
   164    573  -2544   -969    344   -165  -4162  -3014   -450  -3700   2188  -1743  -3685   1485  -3389  -3627  -3230    -98   -796  -2996  -2645   207
     -   -149   -500    233     43   -381    399    106   -626    210   -466   -720    275    394     45     96    359    117   -369   -294   -249 
     -     -2 -10249 -11291   -894  -1115   -701  -1378      *      * 
   165    839  -3783   -821   1410  -4057  -3421  -2085   -364   -541  -3779    170  -2076   2982  -1642   -600  -1073  -2368   -837  -3996  -3343   208
     -   -149   -500    233     43   -381    399    106   -626    210   -466   -720    275    394     45     96    359    117   -369   -294   -249 
     -     -2 -10249 -11291   -894  -1115   -701  -1378      *      * 
   166    681  -3995    213   1021  -4309  -3471  -2163  -4058  -1765   -645  -3095  -2110   2917    153  -2277    311    -62  -3615  -4188  -3503   209
     -   -149   -500    233     43   -381    399    106   -626    210   -466   -720    275    394     45     96    359    117   -369   -294   -249 
     -    -85 -10249  -4143   -894  -1115   -701  -1378      *      * 
   167  -2596  -2454   -751  -4117  -2414  -4121  -2985   1309  -3756   1926  -1657  -3700   1377  -3418   -392   -411    170    941  -2913  -2566   210
     -   -149   -500    233     43   -381    399    106   -626    210   -466   -720    275    394     45     96    359    117   -369   -294   -249 
     -     -2 -10166 -11208   -894  -1115   -264  -2579      *      * 
   168    731  -3889   1197    464  -4210   1502  -2048  -3961   -543  -3905  -2978    347    -12   -108    118    317    534  -1001  -4072  -3390   211
     -   -149   -500    233     43   -381    399    106   -626    210   -466   -720    275    394     45     96    359    117   -369   -294   -249 
     -    -94 -10249  -4004   -894  -1115   -701  -1378      *      * 
   169   -264  -2414  -4933  -4297    752  -4136  -3007   1352  -3892   1127  -1616  -3782   -565  -3515  -3692  -3220   -872   1382   1105   2723   212
     -   -149   -500    233     43   -381    399    106   -626    210   -466   -720    275    394     45     96    359    117   -369   -294   -249 
     -     -2 -10157 -11199   -894  -1115  -1983   -421      *      * 
   170  -2487  -3770   1226  -1827  -4034    347   1323  -3740  -1796  -1178  -2905   -373  -3567  -1735  -2295   1410   2595  -3369    792  -3378   213
     -   -149   -500    233     46   -381    398    105   -627    210   -466   -721    275    393     45     96    359    117   -370   -295   -244 
     -   -114  -3729 -11199    -74  -4318   -248  -2660      *      * 
   171  -1086  -5782  -7256  -7614   4382  -7056  -3362  -5787  -7180  -5095  -5189  -5762  -6968  -5914  -6548  -6323  -6658  -5932  -2610   1628   215
     -   -149   -500    233     43   -381    399    106   -626    210   -466   -720    275    394     45     96    359    117   -369   -294   -249 
     -     -2 -10249 -11291   -894  -1115   -701  -1378      *      * 
   172    709   2068  -4602  -4152   -363   -847  -3986  -4371  -3857  -4615  -3840  -3898    166  -2282   3533   -828  -3300  -3922  -5008  -4628   216
     -   -149   -500    233     43   -381    399    106   -626    210   -466   -720    275    394     45     96    359    117   -369   -294   -249 
     -     -2 -10249 -11291   -894  -1115   -701  -1378      *      * 
   173  -3741  -5386   3436     -1  -5661  -4134  -3174  -5470  -3011  -5376  -4550  -2739  -4488   1563   1027     61  -3734  -1477  -5544  -4738   217
     -   -149   -500    233     43   -381    399    106   -626    210   -466   -720    275    394     45     96    359    117   -369   -294   -249 
     -     -2 -10249 -11291   -894  -1115   -701  -1378      *      * 
   174  -4759    572  -6635  -6280  -2238  -5928  -3556  -3712  -5290  -1198  -3512  -5279  -5988  -5074   -447  -5138  -4745   -945  -2962   4697   218
     -   -149   -500    233     43   -381    399    106   -626    210   -466   -720    275    394     45     96    359    117   -369   -294   -249 
     -     -2 -10249 -11291   -894  -1115   -701  -1378      *      * 
   175  -3274  -3046  -5639  -5021  -2968  -4919  -3830    395  -4569   2066  -2095  -4554  -4920   -673    198  -4028   -674   2507  -3653  -3328   219
     -   -149   -500    233     43   -381    399    106   -626    210   -466   -720    275    394     45     96    359    117   -369   -294   -249 
     -     -2 -10249 -11291   -894  -1115   -701  -1378      *      * 
   176    862   1517   -506   -462  -3986  -1382   -107  -1044   -295   1527    177   -418  -3526   1250   -599  -2348    414   -490  -3958  -3319   220
     -   -149   -500    233     43   -381    399    106   -626    210   -466   -720    275    394     45     96    359    117   -369   -294   -249 
     -     -2 -10249 -11291   -894  -1115   -701  -1378      *      * 
   177   1827  -3734  -2351    929   -657  -1172   1609  -3693  -1711  -1707  -2841   -571  -3525   2143    146  -2347      0  -1302    947   -143   221
     -   -149   -500    233     43   -381    399    106   -626    210   -466   -720    275    394     45     96    359    117   -369   -294   -249 
     -     -2 -10249 -11291   -894  -1115   -701  -1378      *      * 
   178  -2419  -3868  -2275   2229  -4179   -179    323  -1536   -489    526  -2959    -74   -930   1451   1182  -2304  -2358   -659  -4057   -474   222
     -   -149   -500    233     43   -381    399    106   -626    210   -466   -720    275    394     45     96    359    117   -369   -294   -249 
     -     -2 -10249 -11291   -894  -1115   -701  -1378      *      * 
   179    691  -3889    268   -316   -254  -3390    357   -786    973  -1676  -2978   -398   -785   2404   1330    222  -2355  -3510  -4072  -3389   223
     -   -149   -500    233     43   -381    399    106   -626    210   -466   -720    275    394     45     96    359    117   -369   -294   -249 
     -     -2 -10249 -11291   -894  -1115   -701  -1378      *      * 
   180   2016  -3842   -589  -1740  -4141      5  -2064  -1195     73  -1740  -2937  -2047  -3495    588   1209    914    478  -1171  -4038  -3369   224
     -   -149   -500    233     43   -381    399    106   -626    210   -466   -720    275    394     45     96    359    117   -369   -294   -249 
     -     -2 -10249 -11291   -894  -1115   -701  -1378      *      * 
   181   1231  -3881    650    800  -4199  -3392   1330  -1255  -1632    729  -2971   -545  -3485   1766    587   -835   -551  -3502  -4067   -296   225
     -   -149   -500    233     43   -381    399    106   -626    210   -466   -720    275    394     45     96    359    117   -369   -294   -249 
     -     -2 -10249 -11291   -894  -1115   -701  -1378      *      * 
   182   -273  -3889   -189    328   -880  -1375    353  -3961    291  -1711  -2978   -528   1653   1543   2250   -998   -908  -3511  -4072  -3389   226
     -   -149   -500    233     43   -381    399    106   -626    210   -466   -720    275    394     45     96    359    117   -369   -294   -249 
     -     -2 -10249 -11291   -894  -1115   -701  -1378      *      * 
   183   1287    855   1041     93  -4210   -363    478  -3961   -493  -3905  -2978    511    -58   1577    513    354  -1079   -792  -4072  -3389   227
     -   -149   -500    233     43   -381    399    106   -626    210   -466   -720    275    394     45     96    359    117   -369   -294   -249 
     -     -2 -10249 -11291   -894  -1115   -701  -1378      *      * 
   184    359  -3889   -602    449  -4210  -1087    267  -3961  -1629   -928  -2978   -475    645    856    154   1676   1514  -3511  -4072  -3390   228
     -   -147   -500    234     42   -381    398    105   -627    210   -465   -721    275    396     49     95    358    117   -370   -295   -250 
     -  -1172  -3373  -1121   -748  -1306   -701  -1378      *      * 
   185   1193  -3189    121    134  -3510  -2684  -1346  -3261    348  -3205  -2279  -1319   2077    745    969   1060  -1655  -2811  -3372  -2689   231
     -   -149   -500    233     43   -381    399    106   -626    210   -466   -720    275    394     45     96    359    117   -369   -294   -249 
     -     -3  -9362 -10404   -894  -1115  -1179   -841      *      * 
   186   2043  -3280   -297   -284  -3500    196  -1766   -652  -1396   -506  -2396  -1778  -3184   1320   1608  -2012  -2014   -120  -3526  -2911   232
     -   -149   -500    233     43   -381    399    106   -626    210   -466   -720    275    394     45     96    359    117   -369   -294   -249 
     -     -2  -9807 -10849   -894  -1115  -1946   -433      *      * 
   187   -931  -2224  -4459  -3839    -83  -3878   2086   -279    204   -860  -1425  -3441  -3930  -3154   1787  -2951   -428   -488   2801   3022   233
     -   -149   -500    233     43   -381    399    106   -626    210   -466   -720    275    394     45     96    359    117   -369   -294   -249 
     -     -2  -9908 -10950   -894  -1115   -620  -1517      *      * 
   188    797    558    336   1908  -4118    -94   1304  -3869   -392  -1518  -2886    -41     34   1721   -296  -2205  -2263  -1034  -3980  -3298   234
     -   -149   -500    233     43   -381    399    106   -626    210   -466   -720    275    394     45     96    359    117   -369   -294   -249 
     -     -2 -10141 -11183   -894  -1115   -914  -1092      *      * 
   189    891  -3847    988    135  -4168  -1243  -2006  -3919   -556  -3863  -2936   -176  -3440    636   2591   -661  -2313    812  -4030  -3347   235
     -   -149   -500    233     43   -381    399    106   -626    210   -466   -720    275    394     45     96    359    117   -369   -294   -249 
     -     -2 -10194 -11236   -894  -1115  -1601   -577      *      * 
   190   2475  -4196   2608  -4327  -6639  -1112  -5042  -6504  -5582  -6667  -5785  -4134  -4944  -4890  -5909   1501  -3912  -5288  -6817  -6435   236
     -   -149   -500    233     43   -381    399    106   -626    210   -466   -720    275    394     45     96    359    117   -369   -294   -249 
     -     -2 -10194 -11236   -894  -1115  -1601   -577      *      * 
   191   -376  -3851  -2309    998  -4159  -3412  -2058  -3890   1328   -295  -2946  -2056  -3503    608   2742   -941  -2372   -911   1976  -3376   237
     -   -149   -500    233     43   -381    399    106   -626    210   -466   -720    275    394     45     96    359    117   -369   -294   -249 
     -     -2 -10194 -11236   -894  -1115  -1601   -577      *      * 
   192   2342  -3962   2326     75  -4280   -405  -2104  -1232   -354  -3976  -3055  -2054  -3532    631   -631  -2359  -2425  -3583  -4143  -3456   238
     -   -149   -500    233     43   -381    399    106   -626    210   -466   -720    275    394     45     96    359    117   -369   -294   -249 
     -     -2 -10194 -11236   -894  -1115  -1601   -577      *      * 
   193  -6863  -5769  -7224  -7586    612  -7108   2366  -5745  -7141  -5047  -5145  -5712  -6961  -5854  -6499  -6357  -6710  -5902   4326   4127   239
     -   -149   -500    233     43   -381    399    106   -626    210   -466   -720    275    394     45     96    359    117   -369   -294   -249 
     -     -2 -10194 -11236   -894  -1115  -1601   -577      *      * 
   194  -8653  -7014  -7945  -8330  -7515  -6986  -7354  -9449  -8498  -8720  -8753  -8316  -7413  -8362  -7913  -9194  -8776  -9225   6315  -7268   240
     -   -149   -500    233     43   -381    399    106   -626    210   -466   -720    275    394     45     96    359    117   -369   -294   -249 
     -     -2 -10194 -11236   -894  -1115  -1601   -577      *      * 
   195   -699  -2870  -3291  -2721   -312  -3804    350  -2460  -2532    914  -2050  -2825  -3877   3244   1645  -1041   -682  -2323   1099  -2836   241
     -   -149   -500    233     43   -381    399    106   -626    210   -466   -720    275    394     45     96    359    117   -369   -294   -249 
     -     -2 -10194 -11236   -894  -1115  -1601   -577      *      * 
   196   1827  -4161  -2293   2228  -4497  -3562  -2278  -4248  -1862  -4183  -3273    963  -3701   1049   1010    294  -2630  -3797  -4344  -3659   242
     -   -149   -500    233     43   -381    399    106   -626    210   -466   -720    275    394     45     96    359    117   -369   -294   -249 
     -     -2 -10194 -11236   -894  -1115  -1601   -577      *      * 
   197   -418  -5593  -5975  -4335  -6588  -5464  -3277  -5812    690  -5411  -4762  -4150  -5381   1442   3730  -1145  -4639  -5600  -5215  -5178   243
     -   -149   -500    233     43   -381    399    106   -626    210   -466   -720    275    394     45     96    359    117   -369   -294   -249 
     -     -2 -10194 -11236   -894  -1115  -1601   -577      *      * 
   198   -230  -2811  -5380  -4757  -2684  -4616  -3505   1180  -4368   2625    450  -4263  -4631  -3974  -4169  -3712   -597    530  -3320   -158   244
     -   -149   -500    233     43   -381    398    105   -622    210   -466   -721    275    396     45     96    359    117   -370   -295   -250 
     -   -107  -3817 -11236    -77  -4272   -333  -2279      *      * 
   199   1507  -4018   1794     34  -4339  -3471  -2160  -4092   -591  -4035  -3114  -2105   2607  -1705   -343   -157   -764  -3641  -4203  -3514   246
     -   -149   -500    233     43   -381    399    106   -626    210   -466   -720    275    394     45     96    359    117   -369   -294   -249 
     -     -2 -10249 -11291   -894  -1115   -701  -1378      *      * 
   200   -292  -3888    833   1010  -4208    335  -2049  -3958  -1630  -1384    288   -475  -3484    910   -729    -69   2440  -3509  -4071  -3389   247
     -   -149   -500    233     43   -381    399    106   -626    210   -466   -720    275    394     45     96    359    117   -369   -294   -249 
     -     -2 -10249 -11291   -894  -1115   -701  -1378      *      * 
   201  -1005  -5093  -8110  -7591  -3325  -7708  -6701    679  -7409   3182  -2088  -7609  -6920  -6174  -6897  -7121  -5541  -3243  -5181  -5407   248
     -   -149   -500    233     43   -381    399    106   -626    210   -466   -720    275    394     45     96    359    117   -369   -294   -249 
     -     -2 -10249 -11291   -894  -1115   -701  -1378      *      * 
   202   -247  -3912  -6138  -6487  -6227  -4179  -5754  -6399  -6425  -6630  -5693  -4920   4103  -5887  -6121   -740  -3777  -5109  -6542   -239   249
     -   -149   -500    233     43   -381    399    106   -626    210   -466   -720    275    394     45     96    359    117   -369   -294   -249 
     -     -2 -10249 -11291   -894  -1115   -701  -1378      *      * 
   203    252  -3876   1615   -368  -4175   1331  -2095  -3911   -505     92  -2973  -2070   2369  -1643   -600  -2344  -2395  -1208  -4073  -3403   250
     -   -149   -500    233     43   -381    399    106   -626    210   -466   -720    275    394     45     96    359    117   -369   -294   -249 
     -     -2 -10249 -11291   -894  -1115   -701  -1378      *      * 
   204   2915    847  -4907   -927  -5943    199  -4630  -5704  -4533  -5861  -4947  -4210   1910  -4376   -125  -1106  -3539  -4756  -6056  -5715   251
     -   -149   -500    233     43   -381    399    106   -626    210   -466   -720    275    394     45     96    359    117   -369   -294   -249 
     -     -2 -10249 -11291   -894  -1115   -701  -1378      *      * 
   205  -5146  -5521  -5551  -5759  -6023  -5567  -5633  -6509  -5331  -1362  -5810  -5568   4204    -66  -5330  -5326  -5477  -6285  -6250  -5921   252
     -   -149   -500    233     43   -381    399    106   -626    210   -466   -720    275    394     45     96    359    117   -369   -294   -249 
     -     -2 -10249 -11291   -894  -1115   -701  -1378      *      * 
   206    784  -3889   1265   1092  -4210  -3390  -2048  -1278   -483  -3905  -2978    324   -437   1707   1322   -797    681  -1327  -4072  -3389   253
     -   -149   -500    233     43   -381    399    106   -626    210   -466   -720    275    394     45     96    359    117   -369   -294   -249 
     -     -2 -10249 -11291   -894  -1115   -701  -1378      *      * 
   207  -6737  -6206  -7786  -7967  -5266  -6830  -7118  -4950  -7956   3356  -4208  -7728   -576  -7364  -7463  -7402  -6880  -5714  -6333  -6693   254
     -   -149   -500    233     43   -381    399    106   -626    210   -466   -720    275    394     45     96    359    117   -369   -294   -249 
     -     -2 -10249 -11291   -894  -1115   -701  -1378      *      * 
   208   -985  -5002  -6943  -7308  -7398  -5216  -6630  -7526  -7322  -7601  -6825  -6053   4269  -6888  -6945  -4819  -5022  -6320  -7019  -7496   255
     -   -149   -500    233     43   -381    399    106   -626    210   -466   -720    275    394     45     96    359    117   -369   -294   -249 
     -     -2 -10249 -11291   -894  -1115   -701  -1378      *      * 
   209   -889  -2496  -5004   -898   -317  -4215  -3086    -59  -3966   2536  -1698  -3857  -4265  -3590  -3769   -826    779    406  -2953     58   256
     -   -142   -489    236     44   -382    397    104   -628    209   -467   -722    274    392     47     94    358    116   -368   -282   -251 
     -   -278  -4082  -3108  -2347   -316   -701  -1378      *      * 
   210   1653  -3137   -554  -2035  -3247  -3467  -2171  -2861  -1919    -23  -2292  -2268   -656   1220   1759  -2412    144   1478  -3470  -2952   267
     -   -149   -500    233     43   -381    399    106   -626    210   -466   -720    275    394     45     96    359    117   -369   -294   -249 
     -     -2 -10072 -11114   -894  -1115   -843  -1176      *      * 
   211   -414   3445  -2248   -525  -4004   -289  -2012    984    125  -3723    543   -341    621   1087    287    -75   -681   -352  -3935  -3279   268
     -   -149   -500    233     43   -381    399    106   -626    210   -466   -720    275    394     45     96    359    117   -369   -294   -249 
     -     -2 -10170 -11212   -894  -1115   -643  -1475      *      * 
   212    368  -3866   1727   1047  -4187   -307  -2026  -3937   -309   -784  -2955    533    626    529    223  -2274    180    281  -4049  -3367   269
     -   -149   -500    233     43   -381    399    106   -626    210   -466   -720    275    394     45     96    359    117   -369   -294   -249 
     -     -2 -10223 -11265   -894  -1115   -455  -1885      *      * 
   213    187  -3605   -510  -3910  -4245  -1655  -3934  -3849  -4224   -171  -3449  -3797   3776  -3909  -4453  -3435  -1325  -3570  -4644    119   270
     -   -149   -500    233     43   -381    399    106   -626    210   -466   -720    275    394     45     96    359    117   -369   -294   -249 
     -     -2 -10249 -11291   -894  -1115   -701  -1378      *      * 
   214   1527  -3886    774   1576  -4206  -1167    357  -3956  -1631  -1694  -2976  -2027    -51    519  -2138    842    595  -3508   1387  -3389   271
     -   -149   -500    233     43   -381    399    106   -626    210   -466   -720    275    394     45     96    359    117   -369   -294   -249 
     -     -2 -10249 -11291   -894  -1115   -701  -1378      *      * 
   215   -789  -3889   1013    408  -4210     67  -2048  -3961    892   -846  -2978   -416  -3483   1818   1546     99    773  -3511  -4073  -3390   272
     -   -149   -500    233     43   -381    399    106   -626    210   -466   -720    275    394     45     96    359    117   -369   -294   -249 
     -     -2 -10249 -11291   -894  -1115   -701  -1378      *      * 
   216    703  -2712  -1385  -3231  -2699  -1460  -2776   1767  -3025    743  -1903  -3196     54    -57   -290    332    -44   1277  -3139  -2752   273
     -   -149   -500    233     43   -381    399    106   -626    210   -466   -720    275    394     45     96    359    117   -369   -294   -249 
     -    -92 -10249  -4036   -894  -1115   -701  -1378      *      * 
   217   -293   -512   1097    966  -4133    505    432  -3884   -525  -3828  -2901  -1948   1226    585    980    250    232   -164  -3996  -3313   274
     -   -149   -500    233     43   -381    399    106   -626    210   -466   -720    275    394     45     96    359    117   -369   -294   -249 
     -    -44 -10159  -5084   -894  -1115  -1964   -427      *      * 
   218   1285  -3777  -2151    102  -4097  -3278    466  -1076    755  -3792  -2866    884   -837   1041    127    411   1802  -3398  -3960  -3277   275
     -   -149   -500    233     43   -381    399    106   -626    210   -466   -720    275    394     45     96    359    117   -369   -294   -249 
     -    -70 -10117  -4427   -894  -1115  -2301   -327      *      * 
   219    382  -2606   -921  -2903  -2607  -3765    344   -532  -2725   -845  -1800   -909   3415  -2560  -2953   -594  -2373    399  -3031  -2633   276
     -   -141   -503    236     42   -384    400    102   -626    207   -467   -714    275    394     45     95    357    120   -370   -298   -253 
     -   -266  -2572 -11091  -2255   -339   -146  -3379      *      * 
   220   -990  -3877  -2287   -381  -4189  -3406   2137   -850    607  -3888  -2969   -258  -3499  -1607   3114   -690    511  -1120  -4064  -3390   287
     -   -149   -500    233     43   -381    399    106   -626    210   -466   -720    275    394     45     96    359    117   -369   -294   -249 
     -     -2 -10249 -11291   -894  -1115   -701  -1378      *      * 
   221  -3085  -3225  -4655  -4380   4074  -4275  -3635   -174  -4200  -3387  -2739   -851  -4613   -167  -4203    405   -175  -2905  -3742  -3218   288
     -   -149   -500    233     43   -381    399    106   -626    210   -466   -720    275    394     45     96    359    117   -369   -294   -249 
     -     -2 -10249 -11291   -894  -1115   -701  -1378      *      * 
   222   -255  -3838  -2295   -313  -4135  -3407    641   -181   -411  -3843  -2933  -2052  -3499   1477   1489    560   1806   1121  -4035  -3368   289
     -   -149   -500    233     43   -381    399    106   -626    210   -466   -720    275    394     45     96    359    117   -369   -294   -249 
     -     -2 -10249 -11291   -894  -1115   -701  -1378      *      * 
   223  -4630  -5170  -6150  -4687  -6284  -5236   1814  -5829  -2165  -5563  -4918  -4369  -5401  -3195   3941  -4662    -55   -868  -5363  -5235   290
     -   -149   -500    233     43   -381    399    106   -626    210   -466   -720    275    394     45     96    359    117   -369   -294   -249 
     -     -2 -10249 -11291   -894  -1115   -701  -1378      *      * 
   224  -1070  -2525  -5034  -4401    988  -4243    583   -266  -3997   1346  -1725  -3883  -4293  -3618   2825  -3328  -2639   -505   1193   1266   291
     -   -149   -500    233     43   -381    399    106   -626    210   -466   -720    275    394     45     96    359    117   -369   -294   -249 
     -     -2 -10249 -11291   -894  -1115   -701  -1378      *      * 
   225    971    313   -602    898  -4210  -3390   1597  -3961   -483  -3905  -2978    245  -3483    659   2157    191    305  -3511   1366  -3389   292
     -   -149   -500    233     43   -381    399    106   -626    210   -466   -720    275    394     45     96    359    117   -369   -294   -249 
     -     -2 -10249 -11291   -894  -1115   -701  -1378      *      * 
   226     84  -2940   -932   -981    159    796   3671  -2543  -2510  -1298   1654  -2786  -3875  -2393    265  -1071    218   -821   1258   -199   293
     -   -149   -500    233     43   -381    399    106   -626    210   -466   -720    275    394     45     96    359    117   -369   -294   -249 
     -     -2 -10249 -11291   -894  -1115   -701  -1378      *      * 
   227  -1091    529  -2422    217  -3839  -1177  -2142  -1174   -544  -1553  -2745  -2158  -3559    946   2622   -254    896   -980   3048  -3268   294
     -   -149   -500    233     43   -381    399    106   -626    210   -466   -720    275    394     45     96    359    117   -369   -294   -249 
     -     -2 -10249 -11291   -894  -1115   -701  -1378      *      * 
   228  -5837  -5190  -8241  -7664    608  -8110  -6731   1281  -7496   3017  -2032  -7841  -7017  -6172  -6940  -7536  -5671  -1155  -5136  -5376   295
     -   -149   -500    233     43   -381    399    106   -626    210   -466   -720    275    394     45     96    359    117   -369   -294   -249 
     -     -2 -10249 -11291   -894  -1115   -701  -1378      *      * 
   229   1099  -3908   1876   -553  -4228   -383    306  -3978  -1654  -3924    156   -134   1311  -1611  -2162   1427    286  -3530  -4093  -3410   296
     -   -149   -500    233     43   -381    399    106   -626    210   -466   -720    275    394     45     96    359    117   -369   -294   -249 
     -     -2 -10249 -11291   -894  -1115   -701  -1378      *      * 
   230   2229  -3955  -2366   -732  -4284  -3476  -2119  -4022    683  -3966  -3049  -2115   2191   -171     95    545  -2445  -1141  -4129  -3466   297
     -   -149   -500    233     43   -381    399    106   -626    210   -466   -720    275    394     45     96    359    117   -369   -294   -249 
     -     -2 -10249 -11291   -894  -1115   -701  -1378      *      * 
   231   1301  -3888    282    907  -4208     91    342  -3958  -1629  -3903  -2977  -2026   -619   1609   -531   -126   1335   -224  -4071   -378   298
     -   -149   -500    233     43   -381    399    106   -626    210   -466   -720    275    394     45     96    359    117   -369   -294   -249 
     -     -2 -10249 -11291   -894  -1115   -701  -1378      *      * 
   232     74    663   1545   1700  -4154  -3400    575  -1092  -1648  -1651  -2944   -413  -3493   1722    877  -2308   -427      8  -4044   -473   299
     -   -149   -500    233     43   -381    399    106   -626    210   -466   -720    275    394     45     96    359    117   -369   -294   -249 
     -     -2 -10249 -11291   -894  -1115   -701  -1378      *      * 
   233   -874    701  -5159  -4143  -4065  -4754  -3262  -3591     11   -813  -3148  -3935  -4838  -3072    967  -1472  -3581  -3457   5697  -3914   300
     -   -149   -500    233     43   -381    399    106   -626    210   -466   -720    275    394     45     96    359    117   -369   -294   -249 
     -     -2 -10249 -11291   -894  -1115   -701  -1378      *      * 
   234   1313  -3895   1159   -635  -4216  -1213   1074  -3967    735  -3911  -2984   -369  -3487   2698    139    207  -2360  -3517  -4078  -3395   301
     -   -149   -500    233     43   -381    399    106   -626    210   -466   -720    275    394     45     96    359    117   -369   -294   -249 
     -     -2 -10249 -11291   -894  -1115   -701  -1378      *      * 
   235   1860  -3890  -2312   -317  -4203  -1038  -2079  -3943    643  -3899    292  -2066  -3518   1235   2439  -2336   -742   -421  -4075  -3405   302
     -   -149   -500    233     43   -381    399    106   -626    210   -466   -720    275    394     45     96    359    117   -369   -294   -249 
     -     -2 -10249 -11291   -894  -1115   -701  -1378      *      * 
   236  -5950  -5287  -8277  -7714   1697  -8130  -6455  -2737  -7529   3074  -2027  -7814  -7027  -6149  -6932  -7559  -5771   -143  -4963  -4962   303
     -   -149   -500    233     43   -381    399    106   -626    210   -466   -720    275    394     45     96    359    117   -369   -294   -249 
     -     -2 -10249 -11291   -894  -1115   -701  -1378      *      * 
   237   -881  -3853  -2283    -46   -270  -1377  -2060  -3896   2388   -298  -2946  -2042  -3493   1570    681    662   -708   -237  -4046  -3374   304
     -   -149   -500    233     43   -381    399    106   -626    210   -466   -720    275    394     45     96    359    117   -369   -294   -249 
     -     -2 -10249 -11291   -894  -1115   -701  -1378      *      * 
   238   1400  -3889    659    936  -4210  -1231   1454  -3961   -546  -1629  -2978   -528  -3483   2293   1087   -927   -747  -3511  -4072  -3390   305
     -   -149   -500    233     43   -381    399    106   -626    210   -466   -720    275    394     45     96    359    117   -369   -294   -249 
     -     -2 -10249 -11291   -894  -1115   -701  -1378      *      * 
   239    251  -3821   -600   -586    195  -1089   1065    -51   -414    303  -2918    509  -3501   1432   1913  -2318  -2362    406  -4023  -3359   306
     -   -149   -500    233     43   -381    399    106   -626    210   -466   -720    275    394     45     96    359    117   -369   -294   -249 
     -     -2 -10249 -11291   -894  -1115   -701  -1378      *      * 
   240   3455    867  -6660  -6995  -6446  -4159  -5899  -6356  -6594  -6618  -5662  -5001  -4974  -6030  -6190   -104  -3744  -5067   2113  -6596   307
     -   -149   -500    233     43   -381    399    106   -626    210   -466   -720    275    394     45     96    359    117   -369   -294   -249 
     -     -2 -10249 -11291   -894  -1115   -701  -1378      *      * 
   241   1709  -3877  -2289  -1739  -4189    390   1324  -1082   -405  -1353  -2969   -481  -3500   2057   1802   -325  -2370  -3494  -4064  -3390   308
     -   -149   -500    233     43   -381    399    106   -626    210   -466   -720    275    394     45     96    359    117   -369   -294   -249 
     -     -2 -10249 -11291   -894  -1115   -701  -1378      *      * 
   242    777  -3892   -706   1019  -4213  -1001  -2050  -3964   -484  -3908  -2981  -2027   -924   2864   1527   -930    573  -3514  -4075  -3392   309
     -   -149   -500    233     43   -381    399    106   -626    210   -466   -720    275    394     45     96    359    117   -369   -294   -249 
     -     -2 -10249 -11291   -894  -1115   -701  -1378      *      * 
   243   1255  -3106  -2967  -2408    273  -3712   3598  -2758  -2276  -3005   1372    846  -3791    548   1069  -2672   -764  -2583    993    548   310
     -   -149   -500    233     43   -381    399    106   -626    210   -466   -720    275    394     45     96    359    117   -369   -294   -249 
     -     -2 -10249 -11291   -894  -1115   -701  -1378      *      * 
   244   -367  -4423  -2790  -2395  -4968   2976   1301  -4682  -2115  -4600  -3722   -198  -4111   1701    714  -1102  -3072  -4222  -4723  -4119   311
     -   -149   -500    233     43   -381    399    106   -626    210   -466   -720    275    394     45     96    359    117   -369   -294   -249 
     -     -2 -10249 -11291   -894  -1115   -701  -1378      *      * 
   245  -4597  -4077  -7279  -6950  -4504  -7130  -7072   2041  -6916   1807  -3204  -6788  -6813  -6763  -7038  -6512   -700   2573  -6292  -5888   312
     -   -149   -500    233     43   -381    399    106   -626    210   -466   -720    275    394     45     96    359    117   -369   -294   -249 
     -     -2 -10249 -11291   -894  -1115   -701  -1378      *      * 
   246  -3284  -3901  -5822  -6121  -6458  -1116  -5678  -6263  -6212  -1375  -5582   -338  -4960  -5706  -6006    660   3731  -5047  -6688  -6582   313
     -   -149   -500    233     43   -381    399    106   -626    210   -466   -720    275    394     45     96    359    117   -369   -294   -249 
     -     -2 -10249 -11291   -894  -1115   -701  -1378      *      * 
   247    343  -3529  -5559  -5334  -4472  -1126  -4530  -3995  -1078    595  -3665  -4495   3699  -4692  -4744  -3494  -3446  -1015  -4895  -4602   314
     -   -149   -500    233     43   -381    399    106   -626    210   -466   -720    275    394     45     96    359    117   -369   -294   -249 
     -     -2 -10249 -11291   -894  -1115   -701  -1378      *      * 
   248   1130  -4143   -409  -4172  -6306  -4152  -4670  -6127  -4803  -6249  -5346   -391  -1041  -4421  -5166   2811   1863  -5078  -6413  -5981   315
     -   -149   -500    233     43   -381    399    106   -626    210   -466   -720    275    394     45     96    359    117   -369   -294   -249 
     -     -2 -10249 -11291   -894  -1115   -701  -1378      *      * 
   249   1986    836  -4930  -4443  -3479    498  -3707  -3039  -4175  -3374   3195  -3997  -4481   -321  -4195   1188    568   -888  -3932  -3586   316
     -   -149   -500    233     43   -381    399    106   -626    210   -466   -720    275    394     45     96    359    117   -369   -294   -249 
     -     -2 -10249 -11291   -894  -1115   -701  -1378      *      * 
   250   1819  -2549  -5077  -4444   -257  -1294  -3162    148  -4042   1297    445  -3932  -4332  -3666  -3844  -3372     -1   1936  -3024  -2682   317
     -   -149   -500    233     43   -381    399    106   -626    210   -466   -720    275    394     45     96    359    117   -369   -294   -249 
     -     -2 -10249 -11291   -894  -1115   -701  -1378      *      * 
   251   -685  -4511  -7279  -6659    239  -6731  -5499    122  -6347   2943   1683  -6410  -6277  -5496  -5982  -5920   -837  -3222  -4619  -4633   318
     -   -149   -500    233     43   -381    399    106   -626    210   -466   -720    275    394     45     96    359    117   -369   -294   -249 
     -     -2 -10249 -11291   -894  -1115   -701  -1378      *      * 
   252   1828    913  -5627  -5023  -2819   -623  -3764   -694  -4631   2459   1259  -4491  -4811  -4198  -4414  -3874  -3192  -2313  -3544  -3254   319
     -   -149   -500    233     43   -381    399    106   -626    210   -466   -720    275    394     45     96    359    117   -369   -294   -249 
     -     -2 -10249 -11291   -894  -1115   -701  -1378      *      * 
   253   2024   2182  -6579  -6832  -6319   -916  -5800  -6089  -6459  -6368  -5450  -4960  -4952  -5917  -6098    215   3003  -4946  -6585   -488   320
     -   -149   -500    233     43   -381    399    106   -626    210   -466   -720    275    394     45     96    359    117   -369   -294   -249 
     -     -2 -10249 -11291   -894  -1115   -701  -1378      *      * 
   254   2428   2258  -5293  -4682  -2750   -638  -3436    373  -4292    816  -1964  -4163  -4546  -3924  -4102  -3588   -524   1171  -3297  -2951   321
     -   -149   -500    233     43   -381    399    106   -626    210   -466   -720    275    394     45     96    359    117   -369   -294   -249 
     -     -2 -10249 -11291   -894  -1115   -701  -1378      *      * 
   255  -1119  -5770  -7257  -7592   3942  -7124  -3339   -592  -7148  -5042  -5119  -5753  -6982  -5887  -6520  -6368  -6666  -5853   1101   3028   322
     -   -149   -500    233     43   -381    399    106   -626    210   -466   -720    275    394     45     96    359    117   -369   -294   -249 
     -     -2 -10249 -11291   -894  -1115   -701  -1378      *      * 
   256   3072   1093  -6668  -7018  -6605  -4154  -5947  -6432  -6632  -6697  -5718  -5004  -4973  -6053  -6219   2099  -3744  -5094  -6825  -6819   323
     -   -149   -500    233     43   -381    399    106   -626    210   -466   -720    275    394     45     96    359    117   -369   -294   -249 
     -     -2 -10249 -11291   -894  -1115   -701  -1378      *      * 
   257   1104  -3886  -2264   2473  -4206  -1371    642  -3956   -486  -1866    494    -87  -3484   1745  -2137   -928    171  -3508  -4070  -3388   324
     -   -149   -500    233     43   -381    399    106   -626    210   -466   -720    275    394     45     96    359    117   -369   -294   -249 
     -     -2 -10249 -11291   -894  -1115   -701  -1378      *      * 
   258  -1275  -3502  -6334  -5862  -3893  -5554  -4960   -363  -5580  -1550  -2891  -5368  -5634  -5294  -5477  -1035   1893   3259  -4768  -4384   325
     -   -149   -500    233     43   -381    399    106   -626    210   -466   -720    275    394     45     96    359    117   -369   -294   -249 
     -     -2 -10249 -11291   -894  -1115   -701  -1378      *      * 
   259   -982  -4465  -7597  -7179  -3783  -7388  -6780   1347  -7077   2978  -2530  -7089  -6842  -6391  -6905  -6761  -4947     -5  -5589  -5573   326
     -   -149   -500    233     43   -381    399    106   -626    210   -466   -720    275    394     45     96    359    117   -369   -294   -249 
     -     -2 -10249 -11291   -894  -1115   -701  -1378      *      * 
   260   2257    501  -5141  -1135  -6111   1834  -4825  -5884  -4729  -6045  -5119  -4352  -4797  -4596   1379   1368  -3597  -4855  -6216  -5923   327
     -   -149   -500    233     43   -381    399    106   -626    210   -466   -720    275    394     45     96    359    117   -369   -294   -249 
     -     -2 -10249 -11291   -894  -1115   -701  -1378      *      * 
   261   1486  -4594  -3297  -2620  -5051   -282    656  -4685    384  -1658  -3696   -367  -4244   -248   3208  -3197  -3200  -4298  -4599  -4112   328
     -   -149   -500    233     43   -381    399    106   -626    210   -466   -720    275    394     45     96    359    117   -369   -294   -249 
     -     -2 -10249 -11291   -894  -1115   -701  -1378      *      * 
   262  -1069    680  -5903  -5360    407  -5119  -3949   -219  -4994  -2795  -2412  -4798  -5166  -4589  -4801  -4258  -3482   -417   5885  -3054   329
     -   -149   -500    233     43   -381    399    106   -626    210   -466   -720    275    394     45     96    359    117   -369   -294   -249 
     -     -2 -10249 -11291   -894  -1115   -701  -1378      *      * 
   263    341    930  -6617  -6940  -6585   -151  -5916  -6408  -6578  -6669  -5693   -883  -4965  -6011  -6190   3346   -473  -5080  -6807  -6792   330
     -   -149   -500    233     43   -381    399    106   -626    210   -466   -720    275    394     45     96    359    117   -369   -294   -249 
     -     -2 -10249 -11291   -894  -1115   -701  -1378      *      * 
   264    339  -3889    102    929  -4210   1523    179  -3961    245  -1676  -2978  -2025   -537   1360   1334     49   -809  -3511  -4072  -3390   331
     -   -149   -500    233     43   -381    399    106   -626    210   -466   -720    275    394     45     96    359    117   -369   -294   -249 
     -     -2 -10249 -11291   -894  -1115   -701  -1378      *      * 
   265    399  -3890   -582   -455  -4211  -3390  -2049  -3961   -543   -777  -2979    739  -3484   2033   1171   1883    172  -3512  -4073  -3390   332
     -   -149   -500    233     43   -381    399    106   -626    210   -466   -720    275    394     45     96    359    117   -369   -294   -249 
     -     -2 -10249 -11291   -894  -1115   -701  -1378      *      * 
   266   -349  -3892   -590  -1718  -4214   -319    146  -3964    291  -3908  -2982  -2028   2756    980   1428    338    -69  -3514  -4075  -3393   333
     -   -149   -500    233     43   -381    399    106   -626    210   -466   -720    275    394     45     96    359    117   -369   -294   -249 
     -     -2 -10249 -11291   -894  -1115   -701  -1378      *      * 
   267   1016  -3891    690    706  -4213  -3391   2549  -3963   -518  -3907  -2981   -400  -3485      0   1951    704      1  -3514  -4075  -3392   334
     -   -149   -500    233     43   -381    399    106   -626    210   -466   -720    275    394     45     96    359    117   -369   -294   -249 
     -     -2 -10249 -11291   -894  -1115   -701  -1378      *      * 
   268  -5777  -5171  -7885  -7452   4072  -7624  -5415  -2863  -7162   1065  -2186  -7078  -6866   -128  -6649  -6951  -5628   -147  -4350  -3750   335
     -   -149   -500    233     43   -381    399    106   -626    210   -466   -720    275    394     45     96    359    117   -369   -294   -249 
     -     -2 -10249 -11291   -894  -1115   -701  -1378      *      * 
   269  -2820   2066  -5154  -4602  -2955  -4182  -3474  -2495  -4213   1290  -2195  -4035   -422  -3882   -687    390   2965   -964  -3446  -3108   336
     -   -149   -500    233     43   -381    399    106   -626    210   -466   -720    275    394     45     96    359    117   -369   -294   -249 
     -     -2 -10249 -11291   -894  -1115   -701  -1378      *      * 
   270  -5834  -5186  -8241  -7666   -608  -8113  -6745    925  -7500   3130  -2035  -7845  -7019  -6177  -6946  -7541  -5669   -950  -5145  -5391   337
     -   -149   -500    233     43   -381    399    106   -626    210   -466   -720    275    394     45     96    359    117   -369   -294   -249 
     -     -2 -10249 -11291   -894  -1115   -701  -1378      *      * 
   271  -3283  -3904  -5899  -6231  -6562   -846  -5755  -6375  -6348  -6632  -5675   4104  -4966  -5792  -6104   -227    164   -743  -6780  -6706   338
     -   -149   -500    233     43   -381    399    106   -626    210   -466   -720    275    394     45     96    359    117   -369   -294   -249 
     -     -2 -10249 -11291   -894  -1115   -701  -1378      *      * 
   272    -81  -4443  -7482  -7006  -3615  -7182  -6337   -628  -6836   2619    376  -6862  -6674  -6119  -6610  -6487  -4879   2076  -5300  -5280   339
     -   -149   -500    233     43   -381    399    106   -626    210   -466   -720    275    394     45     96    359    117   -369   -294   -249 
     -     -2 -10249 -11291   -894  -1115   -701  -1378      *      * 
   273  -3658  -4213  -6416  -6703  -6027  -4511  -5946  -5755  -6418   -427  -5206  -5247   2330  -6052  -6140  -3924   3519  -5115  -6522  -6423   340
     -   -149   -500    233     43   -381    399    106   -626    210   -466   -720    275    394     45     96    359    117   -369   -294   -249 
     -     -2 -10249 -11291   -894  -1115   -701  -1378      *      * 
   274  -3480  -3247  -5841  -5220   1115  -5104   1438   -402  -4841   2520  -1931  -4753  -5061  -4385  -4621  -4211     77   1420  -3679  -3393   341
     -   -149   -500    233     43   -381    399    106   -626    210   -466   -720    275    394     45     96    359    117   -369   -294   -249 
     -     -2 -10249 -11291   -894  -1115   -701  -1378      *      * 
   275  -1039  -3312  -5888  -5277   4083  -5086  -3997  -2312  -4892    431    537  -4782  -5073  -4413  -4661   -971  -3465   -789  -3687  -3395   342
     -   -149   -500    233     43   -381    399    106   -626    210   -466   -720    275    394     45     96    359    117   -369   -294   -249 
     -     -2 -10249 -11291   -894  -1115   -701  -1378      *      * 
   276   -893  -5504   2622  -2636  -6167  -1701   1316  -6029  -3697  -5950  -5174   3264  -4752  -3264  -4415   -357   -737  -5443  -6136  -5262   343
     -   -149   -500    233     43   -381    399    106   -626    210   -466   -720    275    394     45     96    359    117   -369   -294   -249 
     -     -2 -10249 -11291   -894  -1115   -701  -1378      *      * 
   277  -5073    655  -7196  -6730  -7428  -5587  -5703  -7463  -4741  -7289  -6634  -5986   -470  -5547   4162  -5295  -5407  -6599  -6673  -7036   344
     -   -149   -500    233     43   -381    399    106   -626    210   -466   -720    275    394     45     96    359    117   -369   -294   -249 
     -     -2 -10249 -11291   -894  -1115   -701  -1378      *      * 
   278   -290  -3889   -386    447  -4210  -1035   1569  -3960    200   -290    190  -2026   1790   2357   1090  -2297  -2356  -3511  -4072  -3390   345
     -   -149   -500    233     43   -381    399    106   -626    210   -466   -720    275    394     45     96    359    117   -369   -294   -249 
     -     -2 -10249 -11291   -894  -1115   -701  -1378      *      * 
   279    357  -3887   -590   -588  -4206   -345    267  -3956  -1631  -3902   1177    492   2916   -146    930   -902  -2356   -887  -4071  -3389   346
     -   -149   -500    233     43   -381    399    106   -626    210   -466   -720    275    394     45     96    359    117   -369   -294   -249 
     -     -2 -10249 -11291   -894  -1115   -701  -1378      *      * 
   280   -877    818  -1276  -1439    949   -164  -3081    195  -3957   2049  -1697  -3851  -4261  -3583   -695  -3295  -2606   1549    947  -2609   347
     -   -145   -501    232     42   -382    401    105   -627    209   -467   -721    277    395     44     95    358    119   -370   -295   -250 
     -   -161  -4910  -3785  -2670   -247   -701  -1378      *      * 
   281   -435  -5271    349  -2279  -5512  -4029   4893  -5355  -3008  -5282  -4463    341  -4397     60  -3646   -904  -3649  -4885  -5454   -163   355
     -   -149   -500    233     43   -381    399    106   -626    210   -466   -720    275    394     45     96    359    117   -369   -294   -249 
     -     -2 -10141 -11183   -894  -1115  -2117   -378      *      * 
   282   -220  -3817  -2221    565  -4133  -3350  -2018  -3872    261  -1399  -2919  -1995   3415    -62  -2094   -607    -38  -3439  -4013  -3342   356
     -   -149   -500    233     43   -381    399    106   -626    210   -466   -720    275    394     45     96    359    117   -369   -294   -249 
     -     -2 -10141 -11183   -894  -1115  -2117   -378      *      * 
   283    210    598   2719    520  -4198   -804   1811  -3951  -1617  -3895  -2971   -323  -3454   2204   -660  -2276  -2341  -3501  -4062  -3375   357
     -   -149   -500    233     43   -381    399    106   -626    210   -466   -720    275    394     45     96    359    117   -369   -294   -249 
     -     -2 -10141 -11183   -894  -1115   -225  -2794      *      * 
   284  -1093  -2564  -5087   -900     -6  -4306  -3185   2618  -4058    257  -1771  -3949   -647  -3686  -3865   -905  -2686   2252  -3051  -2707   358
     -   -149   -500    233     43   -381    399    106   -626    210   -466   -720    275    394     45     96    359    117   -369   -294   -249 
     -     -2 -10249 -11291   -894  -1115   -701  -1378      *      * 
   285   1055  -5167   2377   1291  -5437   -524   1458  -5244  -2856  -5162  -4310   2202   -848   -329  -3472  -3329  -3522  -4769  -5338  -4539   359
     -   -149   -500    233     43   -381    399    106   -626    210   -466   -720    275    394     45     96    359    117   -369   -294   -249 
     -     -2 -10249 -11291   -894  -1115   -701  -1378      *      * 
   286    889  -3890   -602   -710  -4211   -222   2730  -3962    995  -2073  -2979    263  -3483   1331   1825   -155  -2356  -3512  -4073  -3390   360
     -   -149   -500    233     43   -381    399    106   -626    210   -466   -720    275    394     45     96    359    117   -369   -294   -249 
     -     -2 -10249 -11291   -894  -1115   -701  -1378      *      * 
   287  -3284    910  -5683  -5088  -3055  -4965  -3911   1747  -4724   1708   1988  -4613   -559  -4361  -4550  -4077    276   1868  -3727  -3386   361
     -   -149   -500    233     43   -381    399    106   -626    210   -466   -720    275    394     45     96    359    117   -369   -294   -249 
     -     -2 -10249 -11291   -894  -1115   -701  -1378      *      * 
   288  -4915  -4369  -7547  -7165  -3970  -7413  -6988   2393  -7103   1309   1810  -7084  -6891  -6552  -7024  -6808  -4872   2512  -5814  -5727   362
     -   -149   -500    233     43   -381    399    106   -626    210   -466   -720    275    394     45     96    359    117   -369   -294   -249 
     -     -2 -10249 -11291   -894  -1115   -701  -1378      *      * 
   289   1456  -4412  -6720  -7083  -7021   3505  -6285  -6967  -6977  -7155  -6254  -5491  -5452  -6449  -6594  -4120  -4338  -5673  -6942  -7182   363
     -   -149   -500    233     43   -381    399    106   -626    210   -466   -720    275    394     45     96    359    117   -369   -294   -249 
     -     -2 -10249 -11291   -894  -1115   -701  -1378      *      * 
   290  -4821  -6946   4016   -446  -7038  -4501  -3981  -7065  -4464  -6878  -6359    657  -5108  -3682  -5540  -4405  -4933  -6487  -7078  -5901   364
     -   -149   -500    233     43   -381    399    106   -626    210   -466   -720    275    394     45     96    359    117   -369   -294   -249 
     -     -2 -10249 -11291   -894  -1115   -701  -1378      *      * 
   291  -6824  -5915  -7548  -7789   4525  -7148  -4103  -4843  -7482  -1182  -4156  -6377  -7083  -6321  -6871  -6859  -6739  -5440  -3328  -2202   365
     -   -149   -500    233     43   -381    399    106   -626    210   -466   -720    275    394     45     96    359    117   -369   -294   -249 
     -     -2 -10249 -11291   -894  -1115   -701  -1378      *      * 
   292  -3279  -3891  -6430  -6787  -6617   -930  -5912  -6451  -6574  -6708  -5733  -4976  -4982  -6001  -6203   1083   3783  -5113  -6829  -6813   366
     -   -149   -500    233     43   -381    399    106   -626    210   -466   -720    275    394     45     96    359    117   -369   -294   -249 
     -     -2 -10249 -11291   -894  -1115   -701  -1378      *      * 
   293   1087  -3906  -5601  -5599  -6398  -4140  -5305  -6198  -5399  -6395  -5450   1769  -4901  -5179   -546   2851    949  -5011  -6540  -6365   367
     -   -149   -500    233     43   -381    399    106   -626    210   -466   -720    275    394     45     96    359    117   -369   -294   -249 
     -     -2 -10249 -11291   -894  -1115   -701  -1378      *      * 
   294  -3815  -3501  -6308  -5788  -3649  -5666  -4823    932  -5492   2146  -2643  -5358  -5636  -5163  -5367    916   1237   1461  -4565  -4218   368
     -   -149   -500    233     43   -381    399    106   -626    210   -466   -720    275    394     45     96    359    117   -369   -294   -249 
     -     -2 -10249 -11291   -894  -1115   -701  -1378      *      * 
   295  -2678  -2515  -4954   -248  -2471   -986  -3090    101  -3935   2223    329  -3843  -4270  -3572  -3761   1310      6    590  -2976  -2632   369
     -   -149   -500    233     43   -381    399    106   -626    210   -466   -720    275    394     45     96    359    117   -369   -294   -249 
     -     -2 -10249 -11291   -894  -1115   -701  -1378      *      * 
   296  -1580  -4274  -7037  -6436  -3167  -6467  -5309    332  -6114   2993   1419  -6136  -6121  -5392   -495  -5643  -4557   -630  -4569  -4513   370
     -   -149   -500    233     43   -381    399    106   -626    210   -466   -720    275    394     45     96    359    117   -369   -294   -249 
     -     -2 -10249 -11291   -894  -1115   -701  -1378      *      * 
   297  -5929  -5269  -8302  -7702   -232  -8166  -6708  -2706  -7521   3037    452  -7905  -7022  -6143  -6928  -7593  -5746   1207  -5096  -5355   371
     -   -149   -500    233     43   -381    399    106   -626    210   -466   -720    275    394     45     96    359    117   -369   -294   -249 
     -    -57 -10249  -4722   -894  -1115   -701  -1378      *      * 
   298   1284  -4644   1859   2412  -4970    331  -2670  -4751  -2396  -4683  -3796   -415   -971  -2242  -2961   -197   -763  -4282  -4855  -4111   372
     -   -149   -500    233     43   -381    399    106   -626    210   -466   -720    275    394     45     96    359    117   -369   -294   -249 
     -     -2 -10194 -11236   -894  -1115  -1601   -577      *      * 
   299    251   2970  -4965  -4329    510  -4167  -3039    100  -3924   -296    468  -3813  -4217  -3547  -3724  -3252   -860   2436   2946    -20   373
     -   -149   -500    233     43   -381    399    106   -626    210   -466   -720    275    394     45     96    359    117   -369   -294   -249 
     -    -92 -10194  -4042   -894  -1115  -1601   -577      *      * 
   300  -1011    631   2732    615  -4088  -3268   2178  -3839   -363  -3783    279    635  -3361     15    775   -180  -2233  -3389  -3950  -3267   374
     -   -149   -500    233     43   -381    399    106   -626    210   -466   -720    275    394     45     96    359    117   -369   -294   -249 
     -   -103 -10104  -3885   -894  -1115   -184  -3060      *      * 
   301   -718   2134  -4928  -4292    539  -4133  -3004   -521  -3888    995   1209  -3778   1646    507  -3689   -385   -657   1471  -2870    -48   375
     -   -149   -500    233     43   -381    399    106   -626    210   -466   -720    275    394     45     96    359    117   -369   -294   -249 
     -    -41 -10159  -5199   -894  -1115   -251  -2645      *      * 
   302     62    345   1055    879  -4178   -133  -2017  -3929   -300  -1598  -2947   -320   -406   -265   1293   1109    830  -1587  -4041  -3358   376
     -   -149   -500    233     43   -381    399    106   -626    210   -466   -720    275    394     45     96    359    117   -369   -294   -249 
     -   -200 -10212  -2960   -894  -1115  -1362   -711      *      * 
   303   1197  -3695    883   1155  -4016     38    372  -3767    398  -3711  -2784  -1829   -853   1554  -1942      9   1252  -3317  -3878  -3195   377
     -   -149   -500    233     43   -381    399    106   -626    210   -466   -720    275    394     45     96    359    117   -369   -294   -249 
     -     -2 -10015 -11057   -894  -1115   -966  -1035      *      * 
   304    790    633  -2246  -1701  -4109   1990    240  -3846  -1607  -3815  -2902    923   1900   1392   -477  -2255   -500  -3411  -4000  -3334   378
     -   -149   -500    233     43   -381    399    106   -626    210   -466   -720    275    394     45     96    359    117   -369   -294   -249 
     -     -2 -10133 -11175   -894  -1115   -214  -2862      *      * 
   305   1569  -3888    606    894  -4209   -132    972  -3960    702   -352     32    819  -3483    581   -897  -1063  -2355   -431  -4072  -3389   379
     -   -149   -500    233     43   -381    399    106   -626    210   -466   -720    275    394     45     96    359    117   -369   -294   -249 
     -     -2 -10249 -11291   -894  -1115   -701  -1378      *      * 
   306    468    306   1330  -1936  -4368  -1075    322  -4114  -1867  -4079  -3161    809    167  -1818  -2369   1291   2350  -3647  -4258  -3590   380
     -   -149   -500    233     43   -381    399    106   -626    210   -466   -720    275    394     45     96    359    117   -369   -294   -249 
     -    -40 -10249  -5235   -894  -1115   -701  -1378      *      * 
   307   -797  -2895  -5406  -4798   3395  -4642  -3342   -596  -4398    730  -1908  -4255  -4660  -3972  -4181  -3735  -3033    740   3611    -57   381
     -   -149   -500    233     43   -381    399    106   -626    210   -466   -720    275    394     45     96    359    117   -369   -294   -249 
     -     -2 -10211 -11253   -894  -1115   -395  -2060      *      * 
   308   1904   1467  -4640  -4027  -2499  -1249  -3009   -336  -1042   1219  -1739  -3681   -822    372  -3622     77     29    118  -2991     -4   382
     -   -149   -500    233     43   -381    399    106   -626    210   -466   -720    275    394     45     96    359    117   -369   -294   -249 
     -     -2 -10249 -11291   -894  -1115   -701  -1378      *      * 
   309   1175  -3898   1557   1679  -4219  -1290   1155  -3970  -1637  -3914  -2987    272  -3489   1737   -588   -195      6  -3520  -4081  -3398   383
     -   -149   -500    233     43   -381    399    106   -626    210   -466   -720    275    394     45     96    359    117   -369   -294   -249 
     -     -2 -10249 -11291   -894  -1115   -701  -1378      *      * 
   310     29  -3827  -2315  -1765   -321  -3421    574  -3844   -477    579  -2925   -420  -3513   1471   2686    503   -637  -3433  -4028  -3368   384
     -   -149   -500    233     43   -381    399    106   -626    210   -466   -720    275    394     45     96    359    117   -369   -294   -249 
     -     -2 -10249 -11291   -894  -1115   -701  -1378      *      * 
   311   2938    872  -5030  -4395   -154  -4234  -3108   -596  -3991  -1133   1245  -3880  -4283  -3614  -3792  -1161   -741    836  -2973  -2630   385
     -   -149   -500    233     43   -381    399    106   -626    210   -466   -720    275    394     45     96    359    117   -369   -294   -249 
     -     -2 -10249 -11291   -894  -1115   -701  -1378      *      * 
   312   -270  -3903  -2281   -435  -4226  -1168    353  -3975   1335   -835  -2992   -412  -3498   2764   2169   -710  -2371  -3526  -4083  -3404   386
     -   -149   -500    233     43   -381    399    106   -626    210   -466   -720    275    394     45     96    359    117   -369   -294   -249 
     -     -2 -10249 -11291   -894  -1115   -701  -1378      *      * 
   313   1916  -3892   -775     78  -4213  -1231  -2051  -3964   -590  -3908  -2981   -475  -3485   2050   1774    277  -2358   -560  -4075  -3392   387
     -   -149   -500    233     43   -381    399    106   -626    210   -466   -720    275    394     45     96    359    117   -369   -294   -249 
     -     -2 -10249 -11291   -894  -1115   -701  -1378      *      * 
   314    360  -2502  -5017  -4382    233  -4224    210   1899  -3978   1625  -1704     -5  -4274  -3602  -3780  -3309    957    934  -2963  -2620   388
     -   -149   -500    233     43   -381    399    106   -626    210   -466   -720    275    394     45     96    359    117   -369   -294   -249 
     -     -2 -10249 -11291   -894  -1115   -701  -1378      *      * 
   315  -1055  -4669  -3086  -3252  -6159    148    296  -5961  -3822  -5959  -5140   -335  -4806   4220  -4253  -3686   -520  -5197  -6110  -5485   389
     -   -149   -500    233     43   -381    399    106   -626    210   -466   -720    275    394     45     96    359    117   -369   -294   -249 
     -     -2 -10249 -11291   -894  -1115   -701  -1378      *      * 
   316    935  -3889   -117    991  -4210  -3390   1579  -3961   -404   -225  -2978    436  -3483   2120   1013   -246   -736  -1184  -4072  -3389   390
     -   -149   -500    233     43   -381    399    106   -626    210   -466   -720    275    394     45     96    359    117   -369   -294   -249 
     -     -2 -10249 -11291   -894  -1115   -701  -1378      *      * 
   317   -732    278  -2298   -383  -4238  -3419  -2072  -3985   -484  -3928  -3004   -578  -3512   3224   2258   -378    538  -3538  -4093  -3416   391
     -   -149   -500    233     43   -381    399    106   -626    210   -466   -720    275    394     45     96    359    117   -369   -294   -249 
     -     -2 -10249 -11291   -894  -1115   -701  -1378      *      * 
   318  -5971  -5305  -8299  -7708   1666  -8160  -6542  -2759  -7507   2897   2423  -7861  -7020   -527  -6905  -7582  -5781  -3670  -5002  -5115   392
     -   -149   -500    233     43   -381    399    106   -626    210   -466   -720    275    394     45     96    359    117   -369   -294   -249 
     -     -2 -10249 -11291   -894  -1115   -701  -1378      *      * 
   319    742  -2528  -4723  -4105    256  -4171   2384  -2026  -3759  -1121   1922  -3723  -4224   -559   -482   -232   -907   -376   4707  -2631   393
     -   -149   -500    233     43   -381    399    106   -626    210   -466   -720    275    394     45     96    359    117   -369   -294   -249 
     -     -2 -10249 -11291   -894  -1115   -701  -1378      *      * 
   320    445  -3891   1493   1674  -4212   -596  -2050  -3963   -484  -3907  -2980  -2026  -3485   2338   1023  -1573    181  -1727  -4074  -3392   394
     -   -149   -500    233     43   -381    399    106   -626    210   -466   -720    275    394     45     96    359    117   -369   -294   -249 
     -     -2 -10249 -11291   -894  -1115   -701  -1378      *      * 
   321   1159  -3880   3235  -2007  -4218  -1235  -2348  -3924  -1990   -720  -3091    289  -3722  -1924   -635   -287  -2592  -1318  -4206  -3568   395
     -   -149   -500    233     43   -381    399    106   -626    210   -466   -720    275    394     45     96    359    117   -369   -294   -249 
     -     -2 -10249 -11291   -894  -1115   -701  -1378      *      * 
   322   -754  -2494  -5012  -4376    -89  -1412     67   1152  -3971   2476   1264  -3860  -4264  -3594  -3771  -3299   -424  -1907    865    626   396
     -   -149   -500    233     43   -381    399    106   -626    210   -466   -720    275    394     45     96    359    117   -369   -294   -249 
     -     -2 -10249 -11291   -894  -1115   -701  -1378      *      * 
   323   1359  -4078   2525   1674  -4395   -571  -2205  -4151  -1813  -4092  -3173   -492   -613   -174   -454   -242  -2533  -3698  -4261  -3566   397
     -   -149   -500    233     43   -381    399    106   -626    210   -466   -720    275    394     45     96    359    117   -369   -294   -249 
     -     -2 -10249 -11291   -894  -1115   -701  -1378      *      * 
   324  -5109  -5832  -4477  -4019  -6441  -5346   5260  -6080  -2131  -5677  -5059   -650  -5441   -467   -105  -4925  -4824  -5843  -5411  -5203   398
     -   -149   -500    233     43   -381    399    106   -626    210   -466   -720    275    394     45     96    359    117   -369   -294   -249 
     -     -2 -10249 -11291   -894  -1115   -701  -1378      *      * 
   325   1229  -3932  -3027   -671  -4861   -202  -2842  -4611  -2456  -4600  -3681  -2750     25  -2412   2841   1200    589  -4038  -4772  -4152   399
     -   -149   -500    233     43   -381    399    106   -626    210   -466   -720    275    394     45     96    359    117   -369   -294   -249 
     -    -57 -10249  -4722   -894  -1115   -701  -1378      *      * 
   326   1394  -3391   1324     92  -3542  -3491   1632   -599  -1868    203    215  -2232  -3578   -169    211      3     32   -959   1255   -198   400
     -   -149   -500    233     43   -381    399    106   -626    210   -466   -720    275    394     45     96    359    117   -369   -294   -249 
     -     -2 -10194 -11236   -894  -1115  -1601   -577      *      * 
   327  -2622    773  -4967  -4332   2801  -4170    210   -584  -3927   -932    471  -3815  -4219  -3549  -3726  -3254   -764   1639   2868   2384   401
     -   -149   -500    233     43   -381    399    106   -626    210   -466   -720    275    394     45     96    359    117   -369   -294   -249 
     -     -2 -10194 -11236   -894  -1115  -1601   -577      *      * 
   328  -3690  -4610   -331  -3394  -6482    344  -4330  -6354  -4614  -6398  -5584    386   1315  -4055  -5229   2989    659  -5389  -6570  -5902   402
     -   -149   -500    233     43   -381    399    106   -626    210   -466   -720    275    394     45     96    359    117   -369   -294   -249 
     -     -2 -10194 -11236   -894  -1115  -1601   -577      *      * 
   329   1577  -3815  -6484  -6830  -6522   3325  -5858   -940  -6529  -6603  -5635  -4926  -4915  -5956  -6141   -777  -3687  -5017  -6749  -6728   403
     -   -149   -500    233     43   -381    399    106   -626    210   -466   -720    275    394     45     96    359    117   -369   -294   -249 
     -     -2 -10194 -11236   -894  -1115  -1601   -577      *      * 
   330   -821  -2683   -919  -4545  -2696  -4459  -3365   1747  -4179    323  -1905  -4083  -4501   -161  -4019  -1154  -2817   2947  -3246  -2897   404
     -   -149   -500    233     43   -381    399    106   -626    210   -466   -720    275    394     45     96    359    117   -369   -294   -249 
     -     -2 -10194 -11236   -894  -1115  -1601   -577      *      * 
   331  -2645  -4131    264   2822  -4451  -3531    625  -4204  -1830  -4141  -3228  -2161  -3664    763   1321    463  -2588  -3754   2651  -3614   405
     -   -149   -500    233     43   -381    399    106   -626    210   -466   -720    275    394     45     96    359    117   -369   -294   -249 
     -     -2 -10194 -11236   -894  -1115  -1601   -577      *      * 
   332  -1334  -3985  -7196  -6883  -4595  -7040  -7104    -16  -6861   -156  -3281  -6709  -6761  -6790  -7026  -6427  -4492   3646  -6396  -5910   406
     -   -149   -500    233     43   -381    399    106   -626    210   -466   -720    275    394     45     96    359    117   -369   -294   -249 
     -     -2 -10194 -11236   -894  -1115   -333  -2279      *      * 
   333  -1154  -4330  -7070  -6478  -3147  -6376  -5322    112  -6152   2705   3209  -6136  -6095  -5391  -5823   -448  -4590  -3064  -4564  -4530   407
     -   -149   -500    233     43   -381    399    106   -626    210   -466   -720    275    394     45     96    359    117   -369   -294   -249 
     -     -2 -10249 -11291   -894  -1115   -701  -1378      *      * 
   334  -1271  -4931  -4719  -1109  -6680  -4851  -3867  -6138  -2623  -5898  -5203  -4197  -5259  -3495   4075  -4320   -627  -5544  -5777  -5664   408
     -   -149   -500    233     43   -381    399    106   -626    210   -466   -720    275    394     45     96    359    117   -369   -294   -249 
     -     -2 -10249 -11291   -894  -1115   -701  -1378      *      * 
   335  -1038    973   1552   2989  -4209  -3435  -2102  -3948  -1688  -1670  -2999  -2076  -3534   1095   -397  -2354  -2408  -3518   1284  -3422   409
     -   -149   -500    233     43   -381    399    106   -626    210   -466   -720    275    394     45     96    359    117   -369   -294   -249 
     -    -69 -10249  -4447   -894  -1115   -701  -1378      *      * 
   336   -842  -2571  -4548   -695   -284  -4144  -2963  -2065   -631   2725    459  -3616  -4194  -3271    264  -3213  -2599  -1987   2264  -2659   410
     -   -149   -500    233     43   -381    399    106   -626    210   -466   -720    275    394     45     96    359    117   -369   -294   -249 
     -     -2 -10182 -11224   -894  -1115   -300  -2414      *      * 
   337   2106  -3730  -2437  -1888  -4010    567  -2171  -1052    761  -3747  -2877   1091  -3584  -1743   -412   1331  -2425   -342  -3995  -3369   411
     -   -149   -500    233     43   -381    399    106   -626    210   -466   -720    275    394     45     96    359    117   -369   -294   -249 
     -    -41 -10249  -5192   -894  -1115   -701  -1378      *      * 
   338  -4995  -5628  -5678   -648  -6570  -5450  -3274  -5809    960  -5412  -4760  -4106  -5370   1820   3586   -231  -4631  -5598  -5222  -5168   412
     -   -150   -501    235     45   -382    398    110   -627    209   -465   -721    274    396     44     95    358    118   -370   -295   -244 
     -   -425  -2133  -5196    -25  -5867   -390  -2077      *      * 
   339   -292  -3909  -2319  -1762  -4235  -3429   2560  -3975   -334   -445  -3000   -110  -3519   2108   2584   -152   -473  -3534  -4082  -3416   414
     -   -149   -500    233     43   -381    399    106   -626    210   -466   -720    275    394     45     96    359    117   -369   -294   -249 
     -     -2 -10211 -11253   -894  -1115   -395  -2060      *      * 
   340   -987  -3892  -2266   -595  -4213  -1371    263  -3964    162  -3908  -2981    322   -619   2734   2561   -939    177  -3514  -4075  -3392   415
     -   -149   -500    233     43   -381    399    106   -626    210   -466   -720    275    394     45     96    359    117   -369   -294   -249 
     -     -2 -10249 -11291   -894  -1115   -701  -1378      *      * 
   341  -1078  -4355   -620  -2093  -4788   3178  -2572  -4553  -2234  -4498  -3595    954  -3926   -256    -41   -411   -829  -4075  -4669  -3964   416
     -   -149   -500    233     43   -381    399    106   -626    210   -466   -720    275    394     45     96    359    117   -369   -294   -249 
     -     -2 -10249 -11291   -894  -1115   -701  -1378      *      * 
   342    776  -3879  -2268    112   -330   -284   1016  -3943   -607  -1751  -2969   -398   -847   1459    970    -46   1267    236  -4065   -454   417
     -   -149   -500    233     43   -381    399    106   -626    210   -466   -720    275    394     45     96    359    117   -369   -294   -249 
     -   -882 -10249  -1132   -894  -1115   -701  -1378      *      * 
   343   1277  -3025   1635  -1088     44    853   1014  -2987   -999  -3013  -2133  -1386   -219    579  -1493   -233     77    442  -3250  -2609   418
     -   -149   -500    233     43   -381    399    106   -626    210   -466   -720    275    394     45     96    359    117   -369   -294   -249 
     -  -2024  -9371   -410   -894  -1115  -4230    -79      *      * 
   344   -840  -1751  -1041   -724  -2734   2189   -913  -2396   1663  -2460  -1640   -848  -2041   -542   -653   -877   1577  -1907  -2660  -2169   419
     -   -148   -501    234     42   -382    401    110   -627    209   -467   -702    274    393     44     95    360    116   -370   -295   -250 
     -  -2524  -1251  -1300  -1932   -438  -4075    -88      *      * 
   345   1334  -2246   2013    217  -2609  -1438   -426  -2366   -202  -2352  -1509   -115  -1735   2220   -759   -679   -826  -1928  -2560  -1833   425
     -   -149   -500    233     43   -381    400    105   -627    210   -466   -721    275    393     45     98    360    117   -370   -295   -250 
     -  -2201   -361  -8079    -63  -4543    -26  -5813      *      * 
   346   1419  -3888   -590   -575  -4208    169   1834  -3957   -495   -661  -2978    512   1973   1577  -2140  -2300  -2358  -1001  -4072  -3391   427
     -   -149   -500    233     43   -381    399    106   -626    210   -466   -720    275    394     45     96    359    117   -369   -294   -249 
     -     -2 -10249 -11291   -894  -1115   -701  -1378      *      * 
   347   1545  -3848   -786   -310  -4151  -3401   1972   -949  -1649  -3856  -2942  -2043    709    645    -34   -220    625   1483  -4043  -3372   428
     -   -149   -500    233     43   -381    399    106   -626    210   -466   -720    275    394     45     96    359    117   -369   -294   -249 
     -     -2 -10249 -11291   -894  -1115   -701  -1378      *      * 
   348    116  -3287   -480  -2163  -3394   1321    454   -984  -2053   1656  -2437  -2399    -11   -332    277   -377   -558     -2  -3614  -3093   429
     -   -149   -500    233     43   -381    399    106   -626    210   -466   -720    275    394     45     96    359    117   -369   -294   -249 
     -     -2 -10249 -11291   -894  -1115   -701  -1378      *      * 
   349   1820  -2527  -5011  -4381  -2483  -4227  -3117   -582  -3983   -977   4168  -3876  -4286  -3611  -3794   -166    224  -1936  -2991    172   430
     -   -149   -500    233     43   -381    399    106   -626    210   -466   -720    275    394     45     96    359    117   -369   -294   -249 
     -     -2 -10249 -11291   -894  -1115   -701  -1378      *      * 
   350  -8237  -6981  -7937  -8323  -8491  -6952  -7601  -9585  -8521  -8920  -8877  -8279   4338  -8399  -7955  -8713  -8465  -9177  -7204  -8491   431
     -   -149   -500    233     43   -381    399    106   -626    210   -466   -720    275    394     45     96    359    117   -369   -294   -249 
     -     -2 -10249 -11291   -894  -1115   -701  -1378      *      * 
   351  -4557  -4062  -7156  -6797   -293  -6912  -6170   1705  -6688  -1498  -3098  -6522  -6640  -6411  -6702  -6231  -4533   3431  -5496   -200   432
     -   -149   -500    233     43   -381    399    106   -626    210   -466   -720    275    394     45     96    359    117   -369   -294   -249 
     -     -2 -10249 -11291   -894  -1115   -701  -1378      *      * 
   352  -1221  -4209  -6901  -7042  -5724  -5063  -6469  -2854  -6878  -4794  -4588  -5751  -5729  -6531  -6667  -4495  -4331   3850  -6723  -6506   433
     -   -149   -500    233     43   -381    399    106   -626    210   -466   -720    275    394     45     96    359    117   -369   -294   -249 
     -     -2 -10249 -11291   -894  -1115   -701  -1378      *      * 
   353  -6934  -5844  -7291  -7653   4440  -7152  -3379  -5830  -7219  -5129  -5229  -5802  -7023  -5943  -6579  -6442  -6788  -5988  -2626   1635   434
     -   -149   -500    233     43   -381    399    106   -626    210   -466   -720    275    394     45     96    359    117   -369   -294   -249 
     -     -2 -10249 -11291   -894  -1115   -701  -1378      *      * 
   354    235  -3886  -6245  -6593  -6600  -4154  -5859  -6426  -6499  -6682  -5710    504  -4969  -5929  -6169   -133   3736  -5099  -6817  -6782   435
     -   -149   -500    233     43   -381    399    106   -626    210   -466   -720    275    394     45     96    359    117   -369   -294   -249 
     -     -2 -10249 -11291   -894  -1115   -701  -1378      *      * 
   355  -3521    696   -544  -5797  -6708  -4338  -5756  -6626  -6380  -6841  -5917  -4873  -5133  -5772  -6251   3658  -3990  -5339  -6842  -6758   436
     -   -149   -500    233     43   -381    399    106   -626    210   -466   -720    275    394     45     96    359    117   -369   -294   -249 
     -     -2 -10249 -11291   -894  -1115   -701  -1378      *      * 
   356   2100  -2783  -4869  -4315  -2892   1022  -3345  -2426  -3996   -539   1761   2048  -4361  -3686  -3929  -3289   1022   -780  -3377  -3031   437
     -   -149   -500    233     43   -381    399    106   -626    210   -466   -720    275    394     45     96    359    117   -369   -294   -249 
     -     -2 -10249 -11291   -894  -1115   -701  -1378      *      * 
   357  -5859  -5217  -8248  -7655  -3245  -8081  -6695    898  -7470   3108    620  -7827  -6996  -6136  -6902  -7494   -706  -3474  -5109  -5374   438
     -   -149   -500    233     43   -381    399    106   -626    210   -466   -720    275    394     45     96    359    117   -369   -294   -249 
     -     -2 -10249 -11291   -894  -1115   -701  -1378      *      * 
   358  -3604  -5209    329   -584  -5501   3216    752  -5307  -2958  -5235  -4394    293  -4400  -2698  -3582   -124   -926  -1097  -5419  -4617   439
     -   -149   -500    233     45   -381    400    105   -623    210   -466   -721    275    393     45     96    359    117   -370   -295   -250 
     -  -2677  -3468   -409    -59  -4640   -701  -1378      *      * 
   359    641  -2459    886   1633  -2765  -1951   -639  -2510   -241  -2470   2602   -589  -2063   1343   -752    420   -952  -2074  -2651  -1970   441
     -   -149   -500    233     43   -381    399    106   -626    210   -466   -720    275    394     45     96    359    117   -369   -294   -249 
     -     -7  -8232  -9274   -894  -1115  -3776   -109      *      * 
   360   1285  -1192  -2696  -2113  -1193   1165  -1456   -741  -1867  -1078   2027  -1957  -2666  -1637  -1955    337    715    614  -1657   1326   442
     -   -148   -501    232     46   -382    399    104   -627    211   -465   -712    274    393     44     98    360    116   -370   -296   -250 
     -  -3570   -129  -9448    -22  -6060  -1127   -884      *      * 
   361    294  -3171   1626    553   -165  -2823  -1488  -3155  -1091    417    830    287   -202    444   -124  -1735   1061   -494  -3386  -2736   444
     -   -149   -500    233     43   -381    399    106   -626    210   -466   -720    275    394     45     96    359    117   -369   -294   -249 
     -     -3  -9518 -10560   -894  -1115   -745  -1310      *      * 
   362   -498  -3675    808    997   -571   1580    481  -3746   -304  -1626  -2764  -1812   -643    844    693    376   -534   -753  -3858  -3176   445
     -   -149   -500    233     43   -381    399    106   -626    210   -466   -720    275    394     45     96    359    117   -369   -294   -249 
     -     -2  -9996 -11038   -894  -1115  -1847   -470      *      * 
   363    702  -3560    652   1167  -3813   -287  -1930  -3518   -412    315   1257  -1929    543    -59  -2035   -172  -2200    541   1103   -101   446
     -   -149   -500    233     43   -381    399    106   -626    210   -466   -720    275    394     45     96    359    117   -369   -294   -249 
     -     -2 -10047 -11089   -894  -1115  -2711   -239      *      * 
   364   -108  -3403    292    192    845   1041  -1991    116  -1641    797  -2527  -2017   -451   2088  -2118   -794   -568  -2955  -3667  -3071   447
     -   -149   -500    233     43   -381    399    106   -626    210   -466   -720    275    394     45     96    359    117   -369   -294   -249 
     -     -2 -10047 -11089   -894  -1115   -503  -1764      *      * 
   365   -957  -3255   1086    465   1925  -3554  -2253    -35  -1997  -1384  -2405  -2344   -583    512   1043   -932     70   1022  -3580    520   448
     -   -149   -500    233     43   -381    399    106   -626    210   -466   -720    275    394     45     96    359    117   -369   -294   -249 
     -     -2 -10198 -11240   -894  -1115   -347  -2227      *      * 
   366   -310     14   1284    558   1181   1102   1881  -3932  -1637   -321  -2964   -477    860    171  -2144     99  -2357  -3491  -4061  -3383   449
     -   -149   -500    233     43   -381    399    106   -626    210   -466   -720    275    394     45     96    359    117   -369   -294   -249 
     -     -2 -10249 -11291   -894  -1115   -701  -1378      *      * 
   367    714  -3869   1266    380   -781    627  -2055   -959   -487    440     56   -373   -456   1152   -573   -110  -2357  -1111  -4058  -3381   450
     -   -149   -500    233     43   -381    399    106   -626    210   -466   -720    275    394     45     96    359    117   -369   -294   -249 
     -     -2 -10249 -11291   -894  -1115   -701  -1378      *      * 
   368    900  -3889   1478    455  -4210    123    527  -3960   -559   -231  -2978    436   -833  -1588    705    238    495  -3511  -4072   -149   451
     -   -149   -500    233     43   -381    399    106   -626    210   -466   -720    275    394     45     96    359    117   -369   -294   -249 
     -     -2 -10249 -11291   -894  -1115   -701  -1378      *      * 
   369   1213    516      8   -547     34   -218   1060  -3551  -1764  -1605   1093   -433    144    674  -2250    -94    415   1119  -3894  -3278   452
     -   -149   -500    233     43   -381    399    106   -626    210   -466   -720    275    394     45     96    359    117   -369   -294   -249 
     -     -2 -10249 -11291   -894  -1115   -701  -1378      *      * 
   370   -971  -3888    196   1138    270     41  -2049  -3958  -1629  -1289  -2977   -438   -835   -160   1419    897   1742  -3509  -4071  -3389   453
     -   -149   -500    233     43   -381    399    106   -626    210   -466   -720    275    394     45     96    359    117   -369   -294   -249 
     -     -2 -10249 -11291   -894  -1115   -701  -1378      *      * 
   371   -383  -3889    976    905  -4210   1144    357  -3961   -506  -1358    194   1217  -3483    713    622    815   -698  -3511  -4072  -3389   454
     -   -149   -500    233     43   -381    399    106   -626    210   -466   -720    275    394     45     96    359    117   -369   -294   -249 
     -     -2 -10249 -11291   -894  -1115   -701  -1378      *      * 
   372    766  -2804  -3529  -2959   -466  -1214    478  -2368  -2784    571    344    378    542   1098   -948  -1132    569   -146   3607  -2811   455
     -   -149   -500    233     43   -381    399    106   -626    210   -466   -720    275    394     45     96    359    117   -369   -294   -249 
     -   -170 -10249  -3177   -894  -1115   -701  -1378      *      * 
   373  -1051  -2535    178  -3187   2252  -1088  -2664  -2068  -2968   1565    825   -473   1566   -307  -3119  -2888   -626  -1965   1613  -2586   456
     -   -149   -500    233     43   -381    399    106   -626    210   -466   -720    275    394     45     96    359    117   -369   -294   -249 
     -     -2 -10081 -11123   -894  -1115   -556  -1644      *      * 
   374    171  -2954  -3458  -2895  -3035   2865  -2701  -2605  -2670    541    264  -2967    155    555   -880  -2880   -735  -2458  -3409  -2991   457
     -   -149   -500    233     43   -381    399    106   -626    210   -466   -720    275    394     45     96    359    117   -369   -294   -249 
     -     -2 -10202 -11244   -894  -1115   -358  -2186      *      * 
   375    512    508    457   2006  -4209  -3390    324  -3960   1671  -3904  -2978  -2025    -24   -173    261  -2296    200    -98  -4072  -3389   458
     -   -149   -500    233     43   -381    399    106   -626    210   -466   -720    275    394     45     96    359    117   -369   -294   -249 
     -     -2 -10249 -11291   -894  -1115   -701  -1378      *      * 
   376  -2655  -2546  -1022  -4010   -264  -4158    305  -2047   -994   1390   1482  -3674   3107  -3376  -3615  -3225   -424   -646  -2997  -2645   459
     -   -149   -500    233     43   -381    399    106   -626    210   -466   -720    275    394     45     96    359    117   -369   -294   -249 
     -     -2 -10249 -11291   -894  -1115   -701  -1378      *      * 
   377  -1371   1421    117    407  -3414    359   1688    135  -2037   -652    275    554  -3681  -1967   -810    132   -500   1754  -3627  -3102   460
     -   -149   -500    233     43   -381    399    106   -626    210   -466   -720    275    394     45     96    359    117   -369   -294   -249 
     -     -2 -10249 -11291   -894  -1115   -701  -1378      *      * 
   378  -1332  -3981    412   -823   1566  -5380    380  -3576  -4777  -3710  -3210  -4538  -5406  -4351  -4747  -4476  -4065   -655   5071   2773   461
     -   -149   -500    233     43   -381    399    106   -626    210   -466   -720    275    394     45     96    359    117   -369   -294   -249 
     -     -2 -10249 -11291   -894  -1115   -701  -1378      *      * 
   379    317  -2502  -4927  -4297    -66   2208  -3069    697   -855   -356   1919   -736  -4253  -3548  -3739    537  -2604    526  -2959  -2615   462
     -   -149   -500    233     43   -381    399    106   -626    210   -466   -720    275    394     45     96    359    117   -369   -294   -249 
     -     -2 -10249 -11291   -894  -1115   -701  -1378      *      * 
   380  -2682  -2508  -5024  -4389   -361   -959  -3102   3232  -3986    249  -1708  -3876  -4280   -132  -3787   -997  -2623    959  -2967    -61   463
     -   -149   -500    233     43   -381    399    106   -626    210   -466   -720    275    394     45     96    359    117   -369   -294   -249 
     -     -2 -10249 -11291   -894  -1115   -701  -1378      *      * 
   381   -815  -3864  -6592  -6921  -6547  -4151  -5904  -6349  -6560  -6620    467  -4984  -4967  -6004  -6173   3408   1303  -5060  -6779  -6754   464
     -   -149   -500    233     43   -381    399    106   -626    210   -466   -720    275    394     45     96    359    117   -369   -294   -249 
     -     -2 -10249 -11291   -894  -1115   -701  -1378      *      * 
   382  -5161    721  -6239  -4633  -4707  -5628    581  -5803  -2085  -5410  -4847  -4375  -5571   4358   -387  -5059  -4836  -5629   1554  -3981   465
     -   -149   -500    233     43   -381    399    106   -626    210   -466   -720    275    394     45     96    359    117   -369   -294   -249 
     -     -2 -10249 -11291   -894  -1115   -701  -1378      *      * 
   383  -3285  -3897  -6397  -6755  -6620    837  -5908  -6455  -6567  -6711  -5737  -4974  -4986  -5995  -6202  -1075   3841  -5119  -6829  -6812   466
     -   -149   -500    233     43   -381    399    106   -626    210   -466   -720    275    394     45     96    359    117   -369   -294   -249 
     -     -2 -10249 -11291   -894  -1115   -701  -1378      *      * 
   384   -959  -3914  -6345  -6704  -6625  -4184  -5904  -6468  -6553  -6721  -5751  -4977   4206  -5988  -6201  -1126  -3783  -5134  -6828  -6808   467
     -   -149   -500    233     43   -381    399    106   -626    210   -466   -720    275    394     45     96    359    117   -369   -294   -249 
     -     -2 -10249 -11291   -894  -1115   -701  -1378      *      * 
   385  -6797  -6641  -5726  -5929  -6329  -6361    694  -8186  -5462  -7691  -7384  -6045  -6795   4565  -5475  -6794  -6887  -7822  -6247  -5841   468
     -   -149   -500    233     43   -381    399    106   -626    210   -466   -720    275    394     45     96    359    117   -369   -294   -249 
     -     -2 -10249 -11291   -894  -1115   -701  -1378      *      * 
   386  -4603  -4078  -7299  -6990  -4599  -7170  -7246   -337  -6976  -1285  -3286  -6836  -6858  -6877  -7137  -6572  -4592   3787  -6445  -5987   469
     -   -149   -500    233     43   -381    399    106   -626    210   -466   -720    275    394     45     96    359    117   -369   -294   -249 
     -     -2 -10249 -11291   -894  -1115   -701  -1378      *      * 
   387  -5338    733  -6875  -6783  -2024  -6375  -3456  -4292  -6335   1067  -3799  -5500  -6343  -5467  -5912  -5570   -837  -4461   5562   1951   470
     -   -149   -500    233     43   -381    399    106   -626    210   -466   -720    275    394     45     96    359    117   -369   -294   -249 
     -     -2 -10249 -11291   -894  -1115   -701  -1378      *      * 
   388  -5878  -5228  -8265  -7672   -418  -8123  -6717   1286  -7494   2988    736  -7861  -7010  -6146  -6919  -7543  -5702   -636  -5115  -5384   471
     -   -149   -500    233     43   -381    399    106   -626    210   -466   -720    275    394     45     96    359    117   -369   -294   -249 
     -     -2 -10249 -11291   -894  -1115   -701  -1378      *      * 
   389  -8117  -7061   4231  -6984  -8431  -6818  -7180  -9460  -7970  -8824  -8753  -7239  -7282  -7582  -7798  -8294  -8263  -9096  -7200  -8287   472
     -   -149   -500    233     43   -381    399    106   -626    210   -466   -720    275    394     45     96    359    117   -369   -294   -249 
     -     -2 -10249 -11291   -894  -1115   -701  -1378      *      * 
   390    655   3435  -5047  -4434    341  -4253   4347  -2105  -4040   -958  -1824   -669  -4336  -3672  -3858  -3351  -2701   -391  -3031  -2645   473
     -   -149   -500    233     43   -381    399    106   -626    210   -466   -720    275    394     45     96    359    117   -369   -294   -249 
     -     -2 -10249 -11291   -894  -1115   -701  -1378      *      * 
   391  -4626  -4333  -6879  -6301  -3257  -6288  -5282  -2493  -5700    121    735  -5998  -6076   4212  -5497  -5504   -979   -224  -4663  -4603   474
     -   -149   -500    233     43   -381    399    106   -626    210   -466   -720    275    394     45     96    359    117   -369   -294   -249 
     -     -2 -10249 -11291   -894  -1115   -701  -1378      *      * 
   392    363  -2851  -5446  -4841  -2893  -4689    575   1075  -4462    669  -2079  -4346  -4725  -4105  -4284  -1288  -3013   3015  -3480  -3130   475
     -   -149   -500    233     43   -381    399    106   -626    210   -466   -720    275    394     45     96    359    117   -369   -294   -249 
     -     -2 -10249 -11291   -894  -1115   -701  -1378      *      * 
   393   -918  -2493  -5008  -4372   1917  -1293  -3084    289  -3968  -1106   2984  -3858  -4263  -3591  -3769    244   1429  -1906   1376   2333   476
     -   -149   -500    233     43   -381    399    106   -626    210   -466   -720    275    394     45     96    359    117   -369   -294   -249 
     -     -2 -10249 -11291   -894  -1115   -701  -1378      *      * 
   394   -790  -4006    -52   3175  -4325  -3471    389  -4076   -553  -4019  -3098  -2105    145  -1693    681  -2407  -2472   -220  -4185  -3501   477
     -   -149   -500    233     43   -381    399    106   -626    210   -466   -720    275    394     45     96    359    117   -369   -294   -249 
     -     -2 -10249 -11291   -894  -1115   -701  -1378      *      * 
   395   -884  -3670   -666    142   -246  -3454   1973  -3588  -1750    432  -2784  -2133  -3545    378   1362   1361   -413    801  -3911    -27   478
     -   -149   -500    233     43   -381    399    106   -626    210   -466   -720    275    394     45     96    359    117   -369   -294   -249 
     -     -2 -10249 -11291   -894  -1115   -701  -1378      *      * 
   396    139  -3889   2308   1127     41   -457    198  -3961   -447  -3905  -2978   -409   -509   1454   -651   -217   -908  -3511  -4072    -96   479
     -   -149   -486    233     43   -381    398    106   -626    210   -466   -721    275    394     45     96    359    117   -369   -294   -249 
     -    -54  -4787 -11291   -135  -3481   -701  -1378      *      * 
   397  -4726  -6804   1357     65  -6914   3257  -3914  -6909   -770  -6737  -6170    220  -5057  -3605  -5342   -852  -4825  -6344  -6941  -5800   481
     -   -149   -500    233     43   -381    399    106   -626    210   -466   -720    275    394     45     96    359    117   -369   -294   -249 
     -     -2 -10249 -11291   -894  -1115   -701  -1378      *      * 
   398   -211  -3913    690   1856  -4233   2221    387  -3984  -1652  -3928  -3002   -361  -3501   -278   -468  -2317    469  -3534  -4096   -281   482
     -   -149   -500    233     43   -381    399    106   -626    210   -466   -720    275    394     45     96    359    117   -369   -294   -249 
     -     -2 -10249 -11291   -894  -1115   -701  -1378      *      * 
   399  -5272  -4692  -7836  -7390  -3620  -7709  -6915    798  -7293   2992  -2364  -7407  -6961  -6388  -7011  -7124  -5192   1107  -5491  -5593   483
     -   -149   -500    233     43   -381    399    106   -626    210   -466   -720    275    394     45     96    359    117   -369   -294   -249 
     -     -2 -10249 -11291   -894  -1115   -701  -1378      *      * 
   400   -105   2061   -579    224  -2774  -3924   1790   -737  -2850   1345    351   -801  -3992   -298   -870  -1079  -2529   1381    832   -345   484
     -   -149   -500    233     43   -381    399    106   -626    210   -466   -720    275    394     45     96    359    117   -369   -294   -249 
     -     -2 -10249 -11291   -894  -1115   -701  -1378      *      * 
   401  -4191    906  -6568  -5976   2550  -5930  -4749   1562  -5636   2217  -2080  -5575  -5744  -5058  -5385  -5074  -4115    166  -4228   -205   485
     -   -149   -500    233     43   -381    399    106   -626    210   -466   -720    275    394     45     96    359    117   -369   -294   -249 
     -     -2 -10249 -11291   -894  -1115   -701  -1378      *      * 
   402    129  -3874  -2343  -1805  -4218   -561  -2132   -672   -292  -3925  -3012   3365  -3548   1252  -2220    317    135  -3520  -4111  -3443   486
     -   -149   -500    233     43   -381    399    106   -626    210   -466   -720    275    394     45     96    359    117   -369   -294   -249 
     -     -2 -10249 -11291   -894  -1115   -701  -1378      *      * 
   403  -6675  -5771  -7314  -7640     45  -7035  -3505  -5409  -7214  -4766  -4895  -5872  -6971  -5993  -6598  -6385  -6606   -770   6160  -1568   487
     -   -149   -500    233     43   -381    399    106   -626    210   -466   -720    275    394     45     96    359    117   -369   -294   -249 
     -     -2 -10249 -11291   -894  -1115   -701  -1378      *      * 
   404  -4567  -5482   3992  -3344  -4068  -4730  -4025   -973  -4880  -5725  -5418  -3620  -5321  -4173  -5597  -4442   -647  -5225  -4712    807   488
     -   -149   -500    233     43   -381    399    106   -626    210   -466   -720    275    394     45     96    359    117   -369   -294   -249 
     -     -2 -10249 -11291   -894  -1115   -701  -1378      *      * 
   405   1240   2281  -4996  -4361   -448  -1343    493    745  -3959  -2343  -1697  -3853  -4262  -3585  -3765    909    130   2042  -2952    272   489
     -   -149   -500    233     43   -381    399    106   -626    210   -466   -720    275    394     45     96    359    117   -369   -294   -249 
     -     -2 -10249 -11291   -894  -1115   -701  -1378      *      * 
   406   -759  -2657  -4751  -4121  -2638  -4277  -3117    973  -3646  -2499   1805    554  -4328   -185   1981  -3353  -2712   2573  -3134  -2783   490
     -   -149   -500    233     43   -381    399    106   -626    210   -466   -720    275    394     45     96    359    117   -369   -294   -249 
     -     -2 -10249 -11291   -894  -1115   -701  -1378      *      * 
   407    233  -4205   2623   2561  -4419  -3775  -2599  -4089  -2328  -1837    381   -624  -3968  -2201  -2852  -2864  -2917   -143  -4463  -3812   491
     -   -149   -500    233     43   -381    399    106   -626    210   -466   -720    275    394     45     96    359    117   -369   -294   -249 
     -     -2 -10249 -11291   -894  -1115   -701  -1378      *      * 
   408   1312  -4365   1149   1917  -4675   1530  -2439  -4442  -2095  -4379  -3473   -430  -3835    974  -2632   -330   -530  -3984  -4549  -3833   492
     -   -149   -500    233     43   -381    399    106   -626    210   -466   -720    275    394     45     96    359    117   -369   -294   -249 
     -     -2 -10249 -11291   -894  -1115   -701  -1378      *      * 
   409   1011  -2527  -4985  -4359   -789  -4225    610  -2015  -3965   2437  -1727   -536   -823  -3597  -3782  -3312  -2633   1277  -2983  -2636   493
     -   -149   -500    233     43   -381    399    106   -626    210   -466   -720    275    394     45     96    359    117   -369   -294   -249 
     -     -2 -10249 -11291   -894  -1115   -701  -1378      *      * 
   410  -6417  -5632  -7821  -7766   4199  -7509  -4678  -3601  -7505   1290  -2858  -6819  -7064  -6232  -6891  -7125  -6270  -4427  -3789  -2818   494
     -   -149   -500    233     43   -381    399    106   -626    210   -466   -720    275    394     45     96    359    117   -369   -294   -249 
     -     -2 -10249 -11291   -894  -1115   -701  -1378      *      * 
   411    490  -5146    170   1121  -5424  -4022  -3014  -5227   -523  -5146  -4293  -2632   3469     47  -3443  -1111  -3510  -4753  -5321  -4528   495
     -   -149   -500    233     43   -381    399    106   -626    210   -466   -720    275    394     45     96    359    117   -369   -294   -249 
     -     -2 -10249 -11291   -894  -1115   -701  -1378      *      * 
   412    460  -3897    892   2270  -4218  -3395    391  -3968   -407  -3913  -2986  -2030   2185   -137  -2145   -687   -749  -1140  -4080  -3397   496
     -   -149   -500    233     43   -381    399    106   -626    210   -466   -720    275    394     45     96    359    117   -369   -294   -249 
     -     -2 -10249 -11291   -894  -1115   -701  -1378      *      * 
   413   -424  -4178    275  -1908  -4522   3108    255  -4280   -464  -4225  -3312   -172   -828  -1881  -2480  -1000      4  -3823  -4396  -3698   497
     -   -149   -500    233     43   -381    399    106   -626    210   -466   -720    275    394     45     96    359    117   -369   -294   -249 
     -     -2 -10249 -11291   -894  -1115   -701  -1378      *      * 
   414   -119  -2508   -835  -4379    -90  -4228  -3099   -316  -3977   1534   3270  -3870  -4277    779  -3781  -3313   -741   1427  -2966  -2625   498
     -   -149   -500    233     43   -381    399    106   -626    210   -466   -720    275    394     45     96    359    117   -369   -294   -249 
     -     -2 -10249 -11291   -894  -1115   -701  -1378      *      * 
   415    579  -2504  -5025  -4389    -65   -885  -3101   1384  -3985   1722   1144  -3874    448  -3608  -3785  -3313   -928   1344  -2965  -2623   499
     -   -149   -500    233     43   -381    399    106   -626    210   -466   -720    275    394     45     96    359    117   -369   -294   -249 
     -     -2 -10249 -11291   -894  -1115   -701  -1378      *      * 
   416   -419  -5066   3337   1477  -5344  -3988  -2954  -5143  -2755  -5064  -4203    537  -4288   -405    295  -3257   -732  -4671  -5237  -4454   500
     -   -149   -500    233     43   -381    399    106   -626    210   -466   -720    275    394     45     96    359    117   -369   -294   -249 
     -     -2 -10249 -11291   -894  -1115   -701  -1378      *      * 
   417   2514  -3916  -2300    553  -4240  -3423  -2075  -3986    147  -3930    154    457  -3515   1469   -631  -2333    978  -3540  -4095  -3419   501
     -   -149   -500    233     43   -381    399    106   -626    210   -466   -720    275    394     45     96    359    117   -369   -294   -249 
     -     -2 -10249 -11291   -894  -1115   -701  -1378      *      * 
   418   -317  -4819  -7614  -7016     -6  -7142  -5827  -2697  -6707   1165   4765  -6843  -6543   -692  -6286  -6386  -5158  -3456  -4752  -4764   502
     -   -149   -500    233     43   -381    399    106   -626    210   -466   -720    275    394     45     96    359    117   -369   -294   -249 
     -     -2 -10249 -11291   -894  -1115   -701  -1378      *      * 
   419    -80  -4769  -7079  -7228   4398  -5681  -4329   -587  -6915  -3709  -3821  -5767  -6127  -6032  -6477  -5050  -4986  -3915  -3639  -2549   503
     -   -149   -500    233     43   -381    399    106   -626    210   -466   -720    275    394     45     96    359    117   -369   -294   -249 
     -     -2 -10249 -11291   -894  -1115   -701  -1378      *      * 
   420   1272  -3891   2309    779  -4212   -375   1370  -3963  -1630  -3907  -2980    305  -3484   -146   -562    283   -285  -1140  -4074  -3391   504
     -   -149   -500    233     43   -381    399    106   -626    210   -466   -720    275    394     45     96    359    117   -369   -294   -249 
     -     -2 -10249 -11291   -894  -1115   -701  -1378      *      * 
   421   2369   1461    -49  -2290   -317   -851   1675   -594  -2171  -3086  -2337   -516  -3740    401  -2580   -356    559  -1094  -3527   -698   505
     -   -149   -500    233     43   -381    399    106   -626    210   -466   -720    275    394     45     96    359    117   -369   -294   -249 
     -     -2 -10249 -11291   -894  -1115   -701  -1378      *      * 
   422  -1029  -3996  -6195  -5826   1474  -5623   1183   -491  -5410  -3680    527  -4928  -5621  -1054  -5119  -4746  -4236  -3522  -2688   4398   506
     -   -149   -500    233     43   -381    399    106   -626    210   -466   -720    275    394     45     96    359    117   -369   -294   -249 
     -     -2 -10249 -11291   -894  -1115   -701  -1378      *      * 
   423   -886   3521  -4509    313   -549  -4135  -2978    818  -3596  -2412    319    222  -4190    423      2  -3196    472   1684  -3008    164   507
     -   -149   -500    233     43   -381    399    106   -626    210   -466   -720    275    394     45     96    359    117   -369   -294   -249 
     -     -2 -10249 -11291   -894  -1115   -701  -1378      *      * 
   424   1609  -3890   1211    -68  -4211    -59    343  -3962    291  -3906  -2979    323  -3483   1733   1051   -998    -37  -3512  -4073  -3390   508
     -   -149   -500    233     43   -381    399    106   -626    210   -466   -720    275    394     45     96    359    117   -369   -294   -249 
     -     -2 -10249 -11291   -894  -1115   -701  -1378      *      * 
   425    272  -2576  -4415   -762    822  -4118     77   -603  -1015   2483  -1774  -3561  -4174  -3248   -789   -127  -2583   -470  -3022  -2664   509
     -   -149   -500    233     43   -381    399    106   -626    210   -466   -720    275    394     45     96    359    117   -369   -294   -249 
     -     -2 -10249 -11291   -894  -1115   -701  -1378      *      * 
   426  -5450  -4853  -7963  -7470  -3474  -7828  -6823   1336  -7345   2758    801  -7534  -6970  -6288  -6964  -7239  -5343   1383  -5340  -5509   510
     -   -149   -500    233     43   -381    399    106   -626    210   -466   -720    275    394     45     96    359    117   -369   -294   -249 
     -     -2 -10249 -11291   -894  -1115   -701  -1378      *      * 
   427  -1151  -3889    162    545  -4210   -525    343  -3961    161   -215  -2978    748  -3483   1955   2033   -260    157  -3511  -4072  -3390   511
     -   -149   -500    233     43   -381    399    106   -626    210   -466   -720    275    394     45     96    359    117   -369   -294   -249 
     -     -2 -10249 -11291   -894  -1115   -701  -1378      *      * 
   428   1149    724   -629  -1720  -4195  -3393   1268  -3942   -403  -3892    156   -545  -3486   1557   2493   -116   -472  -3498    913   -334   512
     -   -148   -460    235     53   -389    394    103   -611    204   -468   -698    267    387     59     95    357    111   -363   -303   -252 
     -   -257  -4001  -3314  -4761    -54   -701  -1378      *      * 
   429  -5377  -4802  -7811  -7251  -3167  -7563  -6349    551  -7057   2987   2000  -7273  -6714  -5935  -6606  -6909   -911   -789  -4966  -5146   542
     -   -149   -500    233     43   -381    399    106   -626    210   -466   -720    275    394     45     96    359    117   -369   -294   -249 
     -  -3457 -10097   -139   -894  -1115  -2430   -296      *      * 
   430   -481   -794  -1927  -1698  -1386  -1533  -1428    -87  -1501   -959   -545  -1412   2508  -1401  -1630   -837   -683   2184  -1967  -1567   543
     -   -145   -501    225     44   -388    382    123   -596    190   -442   -726    254    386     90    102    354    112   -363   -262   -254 
     -   -722  -1363  -7703  -7282     -9    -80  -4205      *      * 
   431   2397   3430  -5060  -4444  -2537  -1357  -3169   -536  -4043     98  -1781  -3902  -4291  -3667  -3845  -1111   -895   1157  -3044  -2703   722
     -   -149   -500    233     43   -381    399    106   -626    210   -466   -720    275    394     45     96    359    117   -369   -294   -249 
     -    -80 -10197  -4228   -894  -1115  -1564   -596      *      * 
   432   1486  -3775    637   1399  -4095   -890  -1939  -3845  -1519  -1521    252   -289  -3373   1528    303    134    253   -939  -3959  -3278   723
     -   -149   -500    233     43   -381    399    106   -626    210   -466   -720    275    394     45     96    359    117   -369   -294   -249 
     -     -2 -10119 -11161   -894  -1115  -1065   -938      *      * 
   433    533  -3825   2058    152  -4146   -586  -1984  -3897   -420  -3841    633   1637    778   -139    133    257   -570  -3447  -4008  -3325   724
     -   -145   -501    232     44   -382    404    104   -627    209   -467   -709    274    393     44     95    358    116   -370   -296   -251 
     -   -202  -3837  -4036  -1949   -433   -280  -2503      *      * 
   434     93  -6287   2392   1518  -6490  -4309  -3665  -6419  -3918  -6282  -5609  -2902   2881   -350  -4787   -831  -4452  -5880  -6477  -5449   729
     -   -149   -500    233     43   -381    399    106   -626    210   -466   -720    275    394     45     96    359    117   -369   -294   -249 
     -    -80 -10164  -4240   -894  -1115   -825  -1199      *      * 
   435   1551  -3789    846   1197  -4109  -1058  -1951   -989   -363   -490  -2879  -1928  -3386   1190   -610   1197   -784  -3411  -3973  -3291   730
     -   -149   -500    233     43   -381    399    106   -626    210   -466   -720    275    394     45     96    359    117   -369   -294   -249 
     -     -2 -10134 -11176   -894  -1115  -2172   -362      *      * 
   436   1840    782   -863  -4043   -156   -405   2247   -169  -3689   -393  -1621  -3642   -544   -616  -3572    351  -2496    341   1989    155   731
     -   -149   -500    233     43   -381    399    106   -626    210   -466   -720    275    394     45     96    359    117   -369   -294   -249 
     -     -2 -10134 -11176   -894  -1115   -657  -1451      *      * 
   437  -6086  -5413  -7924  -7646  -2897  -7589  -5164  -3141  -7267   -201    430  -7067  -6963  -6107  -6725  -7116  -5944  -3997   6104  -3389   732
     -   -149   -500    233     43   -381    399    106   -626    210   -466   -720    275    394     45     96    359    117   -369   -294   -249 
     -    -85 -10209  -4147   -894  -1115  -1405   -684      *      * 
   438  -1047  -3785    854   -250  -4107    144   2283  -3857    730  -3802  -2875  -1921   -333   2230   -625    599   1071  -3408  -3969  -3286   733
     -   -148   -501    235     43   -382    398    104   -628    211   -463   -722    274    392     48     98    359    118   -371   -296   -251 
     -   -253  -2640 -11168  -1263   -778   -206  -2909      *      * 
   439   1461  -3884    756   -572  -4203  -3391    179  -1139      0    400  -2974   -133  -3484   1607     72    344   -747   -104  -4069  -3387   737
     -   -149   -500    233     43   -381    399    106   -626    210   -466   -720    275    394     45     96    359    117   -369   -294   -249 
     -     -2 -10249 -11291   -894  -1115   -701  -1378      *      * 
   440   -300  -3900   -598    -69  -4220  -1199   1311  -3971  -1643  -3916  -2990    357   3175   -149  -2151   -222    432  -1194  -4084  -3401   738
     -   -149   -500    233     43   -381    399    106   -626    210   -466   -720    275    394     45     96    359    117   -369   -294   -249 
     -     -2 -10249 -11291   -894  -1115   -701  -1378      *      * 
   441    372  -2845      6   -253   -621    112    518   -725  -2694   1556    389   -604   -675  -2555  -2975   -530    179    837  -3252  -2836   739
     -   -149   -500    233     43   -381    399    106   -626    210   -466   -720    275    394     45     96    359    117   -369   -294   -249 
     -     -2 -10249 -11291   -894  -1115   -701  -1378      *      * 
   442   1128    566    912     74  -4194  -3393    353  -3941  -1634  -1287  -2968   -399   2420     39   -532    374  -2356   -162  -4064  -3385   740
     -   -149   -500    233     43   -381    399    106   -626    210   -466   -720    275    394     45     96    359    117   -369   -294   -249 
     -     -2 -10249 -11291   -894  -1115   -701  -1378      *      * 
   443    463    776   1397   -760  -3345   -392  -2327    827  -2093    954  -2401  -2434   -628   1335   -315  -1347  -2436    630  -3583  -3072   741
     -   -149   -500    233     43   -381    399    106   -626    210   -466   -720    275    394     45     96    359    117   -369   -294   -249 
     -     -2 -10249 -11291   -894  -1115   -701  -1378      *      * 
   444   1434  -2527  -4730    242  -2485  -4172    270   -230  -3764   1254   -414  -3726   2261  -3438   -984  -3245  -2596    -75  -2980    102   742
     -   -149   -500    233     43   -381    399    106   -626    210   -466   -720    275    394     45     96    359    117   -369   -294   -249 
     -     -2 -10249 -11291   -894  -1115   -701  -1378      *      * 
   445  -1350  -2961   -691  -4951  -2894  -4822  -3738   1113  -4575   2255   2329  -4469   -688  -4194  -4389  -3926  -3129   1462  -3552  -3223   743
     -   -149   -500    233     43   -381    399    106   -626    210   -466   -720    275    394     45     96    359    117   -369   -294   -249 
     -     -2 -10249 -11291   -894  -1115   -701  -1378      *      * 
   446  -1339  -5472   1384  -3018  -6872  -4399  -4219  -6824  -4668  -6768  -6105  -3335   3918   -459  -5547  -1230  -4521  -5975  -6954  -6017   744
     -   -149   -500    233     43   -381    399    106   -626    210   -466   -720    275    394     45     96    359    117   -369   -294   -249 
     -  -3062 -10249   -185   -894  -1115   -701  -1378      *      * 
   447   1874   -988  -2386  -2173  -2852  -1277  -1979  -2521  -2048  -2784  -1939  -1552  -1962  -1826  -2198   1713   2354  -1740  -3087  -2786   745
     -   -149   -500    235     43   -381    398    105   -627    210   -464   -721    275    393     45     99    359    117   -370   -295   -250 
     -  -2366   -317  -8244    -55  -4735  -4155    -83      *      * 
   448  -2004  -2255  -2322  -2010   -222  -2831   3794  -2194  -1487  -2133  -1673  -1897   1917  -1584  -1620  -2083  -1994  -2065   4142    211   747
     -   -149   -500    233     43   -381    399    106   -626    210   -466   -720    275    394     45     96    359    117   -369   -294   -249 
     -    -12  -7474  -8516   -894  -1115  -5076    -43      *      * 
   449   -681  -1402  -1100   -704  -1828    940   -836  -1537   -631  -1738   -974   1674  -1969   -558  -1010   -787   1785  -1235   3491  -1549   748
     -   -147   -500    232     43   -381    398    110   -623    212   -466   -721    275    393     45     95    359    117   -370   -295   -250 
     -  -2639   -257  -8516    -44  -5046  -5076    -43      *      * 
   450   -665  -1261  -1081   -588   1971  -1777   -612  -1014   -445  -1234   -520   -751   1149   1912   -808   -799   1296   -822  -1635  -1108   750
     -   -147   -500    235     43   -381    399    105   -627    210   -466   -721    275    393     45     98    359    117   -370   -295   -250 
     -  -2639   -257  -8516    -44  -5046  -4115    -86      *      * 
   451    841   -819  -2308  -1757   1563   1137  -1116   -419  -1519    856    -92  -1571   1032  -1289  -1608  -1193   -741   -311  -1332   -954   752
     -   -149   -500    233     43   -381    399    106   -626    210   -466   -720    275    394     45     96    359    117   -369   -294   -249 
     -    -10  -7704  -8746   -894  -1115  -5034    -45      *      * 
   452  -1135  -2507   2411   1484  -2780  -1831   -734  -2448   -492  -2518  -1680   -486  -2077   -329  -1044  -1002   1184    772  -2770  -2069   753
     -   -147   -500    232     42   -381    398    105   -627    211   -467   -721    275    393     45     95    361    119   -367   -295   -250 
     -  -2868   -216  -8746    -37  -5301  -5034    -45      *      * 
   453   1849   -986  -1958  -1430  -1109  -2045   2191   1416  -1216   -968   -301  -1378  -2220  -1069  -1416  -1123   1208   -452  -1540  -1144   755
     -   -149   -500    233     43   -381    399    106   -626    210   -466   -720    275    394     45     96    359    117   -369   -294   -249 
     -    -10  -7704  -8746   -894  -1115   -312  -2361      *      * 
   454   1725    724    586    590  -3984   -799  -1851  -3730   -403  -1426  -2762  -1830   1773  -1394   -452   -117   -391  -3289   2192  -3180   756
     -   -149   -500    233     43   -381    399    106   -626    210   -466   -720    275    394     45     96    359    117   -369   -294   -249 
     -     -2 -10010 -11052   -894  -1115  -2883   -210      *      * 
   455   2387  -3646  -2091   -382  -3949   -233  -1870  -3685   -141    113  -2745  -1852    295     56  -1962    843   -392  -3260  -3846  -3176   757
     -   -149   -500    233     43   -381    399    106   -626    210   -466   -720    275    394     45     96    359    117   -369   -294   -249 
     -     -2 -10010 -11052   -894  -1115  -1920   -443      *      * 
   456   -859  -3413  -2316  -1764  -3610  -3335    543  -3276  -1656  -1210  -2542  -2042    165   3522    435    583   -577     10  -3681  -3088   758
     -   -149   -500    233     43   -381    399    106   -626    210   -466   -720    275    394     45     96    359    117   -369   -294   -249 
     -     -2 -10052 -11094   -894  -1115  -2685   -244      *      * 
   457   -183   1716  -4423  -3812   -205  -3976  -2825   -414   -915    910    856  -3485   -699   1797   2128  -3042   -250  -1789  -2822    849   759
     -   -149   -500    233     43   -381    399    106   -626    210   -466   -720    275    394     45     96    359    117   -369   -294   -249 
     -     -2 -10052 -11094   -894  -1115  -2685   -244      *      * 
   458   1778  -3723  -2100    640  -4044  -3226  -1884  -3793    621  -1462  -2812   -272   1512   1849    244   -762  -2191  -3345  -3906     71   760
     -   -149   -500    233     43   -381    399    106   -626    210   -466   -720    275    394     45     96    359    117   -369   -294   -249 
     -     -2 -10052 -11094   -894  -1115  -2685   -244      *      * 
   459     33  -3257  -2412   -597  -3403   -770    729    -51  -1758  -1508    423  -2120    925   1168   1708    -79    341   1117  -3555  -2998   761
     -   -149   -500    233     43   -381    399    106   -626    210   -466   -720    275    394     45     96    359    117   -369   -294   -249 
     -    -48 -10052  -4981   -894  -1115   -428  -1961      *      * 
   460   -975  -3463   -311  -2208  -3769  -3575  -2404  -3412  -2092  -1493  -2757  -2438   1118  -2040   3428  -1089    573  -1074  -3910  -3361   762
     -   -149   -500    233     43   -381    399    106   -626    210   -466   -720    275    394     45     96    359    117   -369   -294   -249 
     -     -2 -10168 -11210   -894  -1115  -1877   -458      *      * 
   461    703  -3817   1092   1533  -4137  -1306    807  -3887    246   -805   1267   -331  -3415   1517  -2068   -929   -494   -266  -4001   -407   763
     -   -149   -500    233     43   -381    399    106   -626    210   -466   -720    275    394     45     96    359    117   -369   -294   -249 
     -     -2 -10168 -11210   -894  -1115  -1877   -458      *      * 
   462   1811  -3770  -2224    251  -4068  -3337  -1999  -3802  -1588   -121  -2866   -338    790   1927    230    686  -2294   -309  -3968  -3300   764
     -   -149   -500    233     43   -381    399    106   -626    210   -466   -720    275    394     45     96    359    117   -369   -294   -249 
     -     -2 -10168 -11210   -894  -1115  -1877   -458      *      * 
   463   1432  -2471  -4566  -1191  -2432  -4087  -2938    627   -969    715  -1671  -3608    164  -3311    733  -3156  -2523   2047  -2923    -52   765
     -   -149   -500    233     43   -381    399    106   -626    210   -466   -720    275    394     45     96    359    117   -369   -294   -249 
     -     -2 -10168 -11210   -894  -1115  -1877   -458      *      * 
   464    232  -3095  -2804   -413  -3172  -3604  -2322   -518  -2133  -1167  -2258   3347   1317    -65  -2537  -2560   -681   -243  -3450  -2961   766
     -   -149   -500    233     43   -381    399    106   -626    210   -466   -720    275    394     45     96    359    117   -369   -294   -249 
     -     -2 -10168 -11210   -894  -1115  -1877   -458      *      * 
   465   1771    537  -2624  -2070  -3352    718  -2222   -675    123   -705  -2388   -578  -3609    578    817    -95   -751    855  -3562  -3035   767
     -   -149   -500    233     43   -381    399    106   -626    210   -466   -720    275    394     45     96    359    117   -369   -294   -249 
     -     -2 -10168 -11210   -894  -1115  -1877   -458      *      * 
   466  -1013    380    833    271  -4074   -920  -1994  -1010  -1583  -3781  -2869  -1977   1044   -236   -190   -279   2647   -355  -3970  -3300   768
     -   -149   -500    233     43   -381    399    106   -626    210   -466   -720    275    394     45     96    359    117   -369   -294   -249 
     -   -140 -10168  -3453   -894  -1115  -1877   -458      *      * 
   467   1745  -3699   -539    699  -4017  -1168   1417    226   -183  -3714  -2789  -1843     -6   1567  -1954   -502    310    -55  -3884  -3203   769
     -   -149   -500    233     43   -381    399    106   -626    210   -466   -720    275    394     45     96    359    117   -369   -294   -249 
     -     -2 -10031 -11073   -894  -1115  -2788   -226      *      * 
   468   1871  -3696  -2085    653  -4012    295   2091  -3760   -222   -609  -2786   -668  -3302    144    856  -2116    356   -605  -3882  -3202   770
     -   -149   -500    233     43   -381    399    106   -626    210   -466   -720    275    394     45     96    359    117   -369   -294   -249 
     -     -2 -10031 -11073   -894  -1115  -2788   -226      *      * 
   469   1002    589   -486  -2746  -2634   -843  -2477   -599  -2574   -370  -1815  -2802   2862     95  -2836    -89    239   -607  -3042  -2632   771
     -   -149   -500    233     43   -381    399    106   -626    210   -466   -720    275    394     45     96    359    117   -369   -294   -249 
     -     -2 -10031 -11073   -894  -1115  -2788   -226      *      * 
   470    621  -2807    669     51  -2846  -1272    899      7  -2230   1232    613  -2521    929   -232  -2582  -2548   -584    977  -3189  -2738   772
     -   -149   -500    233     43   -381    399    106   -626    210   -466   -720    275    394     45     96    359    117   -369   -294   -249 
     -     -2 -10031 -11073   -894  -1115  -2788   -226      *      * 
   471   -232  -3704   -447   -121  -4021   -851  -1872   -773  -1455  -3719  -2794  -1848   3110    714   -548    617    155  -3324  -3889  -3208   773
     -   -149   -500    233     43   -381    399    106   -626    210   -466   -720    275    394     45     96    359    117   -369   -294   -249 
     -  -1429 -10031   -672   -894  -1115  -2788   -226      *      * 
   472  -1310  -1245  -3077  -2475   1158  -2785   1503   1445    491   1145   -443  -2226  -2841    734  -2184     86  -1251    680  -1691  -1332   774
     -   -149   -500    233     43   -381    399    106   -626    210   -466   -720    275    394     45     96    359    117   -369   -294   -249 
     -     -6  -8607  -9649   -894  -1115  -4764    -54      *      * 
   473    171  -2342  -1176    780  -2547    425   -889    162    711    540  -1464   -910    750   -480  -1012    303    561  -1901  -2600  -1996   775
     -   -149   -500    233     43   -381    399    106   -626    210   -466   -720    275    394     45     96    359    117   -369   -294   -249 
     -   -474  -8607  -1851   -894  -1115  -4764    -54      *      * 
   474    476  -2566   1930   -318  -2927  -1973   -750  -2682   -385  -2634  -1728   1370  -2139   -306    927   1588  -1076  -2228  -2810  -2116   776
     -   -148   -500    232     44   -381    398    105   -627    210   -467   -721    275    393     45     98    360    117   -366   -295   -250 
     -  -3306   -636  -1970    -37  -5319  -4930    -48      *      * 
   475  -1012  -2515   1317   1246  -2806  -1772   -586  -2568   -270    674  -1628   1818  -1971   1639   -813   -861   -969  -2124  -2700  -1981   778
     -   -149   -500    233     43   -381    399    106   -626    210   -466   -720    275    394     45     96    359    117   -369   -294   -249 
     -    -10  -7720  -8762   -894  -1115  -5031    -45      *      * 
   476  -1538  -2421   -716   1269  -2804   2771  -1378  -2450  -1244    491  -1943  -1053  -2526  -1088  -1675  -1524  -1612  -2172  -3005  -2430   779
     -   -149   -500    232     43   -381    398    105   -622    210   -466   -721    275    393     45     99    360    117   -370   -295   -245 
     -  -2884   -480  -2760    -44  -5067  -5031    -45      *      * 
   477  -1063  -2450   1537   -103  -2831  -1741   -637  -2564   1764  -2539  -1689   -420  -1994   -224   -766   -924   2379  -2135  -2725  -2042   781
     -   -149   -500    233     43   -381    398    105   -627    210   -464   -721    275    395     45     99    359    117   -370   -295   -250 
     -  -2657   -580  -2534    -54  -4761  -5072    -44      *      * 
   478  -1049  -2514     23   2031  -2835  -1615   -543  -2597   -231  -2542  -1706   -257   1980   2043   -722   -877  -1025  -2164  -2714  -2002   783
     -   -149   -500    233     43   -381    399    106   -626    210   -466   -720    275    394     45     96    359    117   -369   -294   -249 
     -    -14  -7224  -8266   -894  -1115    -71  -4389      *      * 
   479   1112  -3819   1441   -652   -503     84    340  -1138  -1613  -3828  -2912  -2007    615    -63   -388    384   1174    179  -4012  -3339   784
     -   -149   -500    233     43   -381    399    106   -626    210   -466   -720    275    394     45     96    359    117   -369   -294   -249 
     -     -2 -10209 -11251   -894  -1115  -1407   -683      *      * 
   480    795   1580    276    379  -4176    852  -2015  -3926   -298  -1628  -2944  -1992  -3450    794   2193    635  -2322  -3477  -4038  -3356   785
     -   -149   -500    233     43   -381    399    106   -626    210   -466   -720    275    394     45     96    359    117   -369   -294   -249 
     -     -2 -10209 -11251   -894  -1115  -1407   -683      *      * 
   481   -110   2130  -2603  -2050  -3484   -132    179  -3115   -586   1767  -2495  -2301    719    510  -2392    304    957  -2868  -3661  -3117   786
     -   -149   -500    233     43   -381    399    106   -626    210   -466   -720    275    394     45     96    359    117   -369   -294   -249 
     -     -2 -10209 -11251   -894  -1115  -1407   -683      *      * 
   482  -4167  -3856  -6541  -5930  -3031  -5889  -4745   1600  -1207   2698   1408  -5547  -5689  -4984  -5317  -5029  -4086     73  -4216    258   787
     -   -149   -500    233     43   -381    399    106   -626    210   -466   -720    275    394     45     96    359    117   -369   -294   -249 
     -     -2 -10209 -11251   -894  -1115  -1407   -683      *      * 
   483   -454   1678    480   -445  -4017  -3391   4499  -1116  -1657  -1399  -2848  -2047  -3483    597   -617   -906  -2337  -3341  -3960  -3309   788
     -   -149   -500    233     43   -381    399    106   -626    210   -466   -720    275    394     45     96    359    117   -369   -294   -249 
     -     -2 -10209 -11251   -894  -1115  -1407   -683      *      * 
   484    547    700   1694   1841  -4176  -1367   1735  -3927   -181  -1628  -2944   -219  -3449   1484   -695  -2262     24  -3477  -4038  -3356   789
     -   -149   -500    233     43   -381    399    106   -626    210   -466   -720    275    394     45     96    359    117   -369   -294   -249 
     -     -2 -10209 -11251   -894  -1115  -1407   -683      *      * 
   485    486  -3777   -107  -2627  -4455   2518  -2894  -4134  -2590    -49  -3410  -2817   1214  -2520   1281  -2844     66  -3720  -4540  -3980   790
     -   -149   -500    233     43   -381    399    106   -626    210   -466   -720    275    394     45     96    359    117   -369   -294   -249 
     -     -2 -10209 -11251   -894  -1115  -1407   -683      *      * 
   486  -4719  -4266  -7204  -1209   3660  -6794  -5812   1153  -6465   1060  -2299  -6456  -6399  -5805  -6234  -6038  -4649    844  -4978  -4857   791
     -   -149   -500    233     43   -381    399    106   -626    210   -466   -720    275    394     45     96    359    117   -369   -294   -249 
     -     -2 -10209 -11251   -894  -1115  -1407   -683      *      * 
   487    120  -2545    -13  -4179   3404  -4202    204   -558  -3814    369  -1744  -3764  -4253  -3481   1230  -3278  -2626  -1963   2199  -2521   792
     -   -149   -500    233     43   -381    399    106   -626    210   -466   -720    275    394     45     96    359    117   -369   -294   -249 
     -     -2 -10209 -11251   -894  -1115  -1407   -683      *      * 
   488    846  -3857    357   1331  -4178  -1197    512  -3929  -1598    321  -2947    -98  -3451   1494   1851  -2265     10  -3479  -4041  -3358   793
     -   -149   -500    233     43   -381    399    106   -626    210   -466   -720    275    394     45     96    359    117   -369   -294   -249 
     -     -2 -10209 -11251   -894  -1115  -1407   -683      *      * 
   489   -903  -3066  -2918  -2359  -3128    -56    399    -81  -2232   -742  -2232   -339  -3746   3159   1516  -1078  -2428    455  -3430   -169   794
     -   -149   -500    233     43   -381    399    106   -626    210   -466   -720    275    394     45     96    359    117   -369   -294   -249 
     -     -2 -10209 -11251   -894  -1115  -1407   -683      *      * 
   490   2864  -2474  -4914  -4285  -2433   -847    303   -603  -3895  -2327    569  -3800  -4226  -3531  -3720   -990  -2577   1429  -2935    208   795
     -   -140   -506    230     46   -374    378    112   -613    190   -416   -710    266    381     50     83    362    117   -365   -296   -258 
     -    -89  -4081 -11251  -6754    -13   -388  -2084      *      * 
   491   2239    561  -2565   1489  -3604  -1311  -2224  -3247  -1911   -344  -2587  -2276  -3624   -560    967  -1055    -34   -120  -3744  -3182  1004
     -   -149   -500    233     43   -381    399    106   -626    210   -466   -720    275    394     45     96    359    117   -369   -294   -249 
     -     -2 -10249 -11291   -894  -1115   -701  -1378      *      * 
   492   1308  -3879  -2271    428  -4195  -3394  -2053  -3942    122    903  -2969   -473  -3487    904   1837    -47      9  -1260  -4065  -3386  1005
     -   -149   -500    233     43   -381    399    106   -626    210   -466   -720    275    394     45     96    359    117   -369   -294   -249 
     -     -2 -10249 -11291   -894  -1115   -701  -1378      *      * 
   493    555  -3889   -627    -45  -4210  -3390   1827  -3960   -546  -3905  -2978    281  -3483   1783   -559    367   2184   -953  -4072   -149  1006
     -   -149   -500    233     43   -381    399    106   -626    210   -466   -720    275    394     45     96    359    117   -369   -294   -249 
     -     -2 -10249 -11291   -894  -1115   -701  -1378      *      * 
   494  -1020  -3103  -4701   -131  -3213  -4330  -3627  -2646  -4133  -1427  -2464  -4033   3864  -3903  -4104  -3523  -3104    130   1073  -3356  1007
     -   -149   -500    233     43   -381    399    106   -626    210   -466   -720    275    394     45     96    359    117   -369   -294   -249 
     -     -2 -10249 -11291   -894  -1115   -701  -1378      *      * 
   495   -458  -3893   2408    984  -4214   -385    411  -1183   -462  -3909  -2982   1207   -831   2101  -2141  -2300  -2359  -1170  -4076  -3393  1008
     -   -149   -500    233     43   -381    399    106   -626    210   -466   -720    275    394     45     96    359    117   -369   -294   -249 
     -     -2 -10249 -11291   -894  -1115   -701  -1378      *      * 
   496   2153  -3890   -706    799  -4210   -898  -2050  -1278    640   -603  -2979    422  -3485    632   1361  -2298  -2357  -3511  -4073  -3391  1009
     -   -149   -500    233     43   -381    399    106   -626    210   -466   -720    275    394     45     96    359    117   -369   -294   -249 
     -     -2 -10249 -11291   -894  -1115   -701  -1378      *      * 
   497  -1133    577  -1257  -4120  -2486  -4175  -3032   1413  -3771    373  -1728    144   -473  -3444    197  -3248   2464   1055  -2981  -2632  1010
     -   -149   -500    233     43   -381    399    106   -626    210   -466   -720    275    394     45     96    359    117   -369   -294   -249 
     -     -2 -10249 -11291   -894  -1115   -701  -1378      *      * 
   498   3398  -3730  -3619   -980   -651  -4241  -3127  -3562  -2669  -3794  -3094  -3315  -4451   -480   -759  -3397  -3230  -1224  -4202  -3774  1011
     -   -149   -500    233     43   -381    399    106   -626    210   -466   -720    275    394     45     96    359    117   -369   -294   -249 
     -  -3758 -10249   -112   -894  -1115   -701  -1378      *      * 
   499  -1503  -2081   -894   -881  -2281  -1838  -1035  -2474   -482  -2351  -1891  -1046  -2217   4023   -637  -1501  -1570  -2228  -2252  -1836  1012
     -   -149   -500    233     43   -381    398    105   -626    210   -466   -721    280    394     45     96    359    117   -369   -295   -250 
     -  -1679   -551  -7557   -100  -3906  -5185    -40      *      * 
   500  -2342  -1947  -3184  -3251   4101  -2850   -781  -1227  -3027   -826   -884  -2484  -3054  -2462  -2764  -2575  -2402  -1459   -129    945  1014
     -   -149   -500    233     43   -381    399    106   -626    210   -466   -720    275    394     45     96    359    117   -369   -294   -249 
     -    -24  -6515  -7557   -894  -1115   -127  -3572      *      * 
   501  -2803    830  -5158  -4530    964  -4378  -3256    775  -4133   1812  -1740   -647  -4412  -3750  -3935  -3469  -2743   2414   1143  -2755  1015
     -   -149   -500    233     43   -381    399    106   -626    210   -466   -720    275    394     45     96    359    117   -369   -294   -249 
     -     -2 -10153 -11195   -894  -1115  -2022   -408      *      * 
   502   -927    758  -1022    296    740  -4056   1309   2543  -3538  -1219  -1667  -3546  -4110    -97   -732  -3119   -820   1371    882  -2563  1016
     -   -149   -500    233     43   -381    399    106   -626    210   -466   -720    275    394     45     96    359    117   -369   -294   -249 
     -  -3368 -10153   -148   -894  -1115  -2022   -408      *      * 
   503  -2918  -2229  -3776  -3850   3073  -3570   -252  -1838  -3423  -1332  -1322  -2465  -3504  -2493  -2995  -2852  -2829  -2010   4934   1634  1017
     -   -149   -500    235     43   -381    400    105   -627    210   -466   -721    275    393     45     96    359    117   -370   -295   -250 
     -  -1968   -434  -7846    -77  -4265  -5160    -41      *      * 
   504   1705   -595  -1815  -1434  -1156    901  -1088   1899  -1265   -931   -311  -1173  -1810  -1084  -1424   -604   -429   -100  -1619  -1243  1019
     -   -149   -500    233     43   -381    401    105   -627    210   -466   -721    275    393     47     96    359    117   -370   -295   -250 
     -  -1968   -434  -7846    -77  -4265    -25  -5837      *      * 
   505   1457   2050    866  -1735  -4154   -237  -2060  -3892  -1648  -3859    573   -216  -1512   1460   -591    557   1144  -3463    127   -509  1021
     -   -149   -500    233     43   -381    399    106   -626    210   -466   -720    275    394     45     96    359    117   -369   -294   -249 
     -     -2 -10249 -11291   -894  -1115   -701  -1378      *      * 
   506   1058  -3879    -27   -590  -4196   1884  -2052  -3943  -1635  -1659    -17    262   1197  -1594    290   -448    872  -3499  -4066  -3386  1022
     -   -149   -500    233     43   -381    399    106   -626    210   -466   -720    275    394     45     96    359    117   -369   -294   -249 
     -     -2 -10249 -11291   -894  -1115   -701  -1378      *      * 
   507   1141  -3890   1073   1562  -4211    -76    411   -206  -1629  -3906  -2979    477  -3484   1560   -688    432   -763  -3512  -4073  -3390  1023
     -   -149   -500    233     43   -381    399    106   -626    210   -466   -720    275    394     45     96    359    117   -369   -294   -249 
     -     -2 -10249 -11291   -894  -1115   -701  -1378      *      * 
   508    323  -3868  -1087  -1725  -4180   1619    473     -2   -606   -491  -2960   -441  -3488   1481   1229    -33   -814  -3485  -4057   1129  1024
     -   -149   -500    233     43   -381    399    106   -626    210   -466   -720    275    394     45     96    359    117   -369   -294   -249 
     -     -2 -10249 -11291   -894  -1115   -701  -1378      *      * 
   509     35   -275    737   1364  -4156  -3400  -2060  -1130  -1647  -1282  -2946  -2041  -3492   1669   1127   1481    391  -1712  -4046  -3373  1025
     -   -149   -500    233     45   -381    398    105   -626    210   -466   -721    275    394     45     96    359    119   -369   -295   -250 
     -    -87  -4111 -11236    -92  -4011   -701  -1378      *      * 
   510  -1012  -2447  -4943  -1098  -2400  -4163    111      4  -3908   2631  -1649  -3803  -4213  -3535  -3715  -3247    472   -746   2645   -251  1027
     -   -149   -500    233     43   -381    399    106   -626    210   -466   -720    275    394     45     96    359    117   -369   -294   -249 
     -     -2 -10156 -11198   -894  -1115   -701  -1378      *      * 
   511  -2612  -3469  -2848  -2300  -3718  -3664  -2432  -3342  -2062  -1463  -2721    252  -3795   -275   -553   1980   2962   -968  -3865  -3347  1028
     -      *      *      *      *      *      *      *      *      *      *      *      *      *      *      *      *      *      *      *      * 
     -      *      *      *      *      *      *      *      *      0 
//
HMMER2.0  [2.3.2]
NAME  Condensation-DCL
LENG  429
ALPH  Amino
RF    no
CS    no
MAP   yes
COM   hmmbuild complete_DCL.muscle.hmm complete_DCL.muscle.fa
COM   hmmcalibrate complete_DCL.muscle.hmm
NSEQ  69
DATE  Mon Jul 24 17:55:26 2006
CKSUM 3182
XT      -8455     -4  -1000  -1000  -8455     -4  -8455     -4 
NULT      -4  -8455
NULE     595  -1558     85    338   -294    453  -1158    197    249    902  -1085   -142    -21   -313     45    531    201    384  -1998   -644 
EVD   -433.766144   0.101684
HMM        A      C      D      E      F      G      H      I      K      L      M      N      P      Q      R      S      T      V      W      Y    
         m->m   m->i   m->d   i->m   i->i   d->m   d->d   b->m   m->e
          -27      *  -5755
     1    725  -4453     -1   2567  -4774  -3954   -158   -809   -319  -4469  -3543  -2590  -1228   1770   -429   -723    162  -1739  -4637  -3954     1
     -   -149   -500    233     43   -381    399    106   -626    210   -466   -720    275    394     45     96    359    117   -369   -294   -249 
     -     -1 -10892 -11934   -894  -1115   -701  -1378    -27      * 
     2   -720  -4773   3453    957  -5086  -1854  -2877  -4845   -661  -4785  -3870   -207  -4290   -858   -261  -3137    103  -4392  -4953  -4251     2
     -   -149   -500    233     43   -381    399    106   -626    210   -466   -720    275    394     45     96    359    117   -369   -294   -249 
     -     -1 -10892 -11934   -894  -1115   -701  -1378      *      * 
     3  -5107    243  -7777  -7434  -5181  -7580  -7430   2937  -7373    145   1198  -7232  -7323  -7266  -7493  -6929  -1505   2449  -6833  -6367     3
     -   -149   -500    233     43   -381    399    106   -626    210   -466   -720    275    394     45     96    359    117   -369   -294   -249 
     -     -1 -10892 -11934   -894  -1115   -701  -1378      *      * 
     4  -1948  -6045  -8016  -8044  -2800  -7785  -4420  -4635  -7650   1254    455  -6671  -7475  -6480  -7092  -7033  -6659  -5257   3914   4027     4
     -   -149   -500    233     43   -381    399    106   -626    210   -466   -720    275    394     45     96    359    117   -369   -294   -249 
     -     -1 -10892 -11934   -894  -1115   -701  -1378      *      * 
     5    187  -4938  -4411  -1681  -6889  -1908  -5159  -6675  -5071  -6781  -5949  -4570   4007  -4909  -1386  -1866  -4529  -5765  -6950   -114     5
     -   -149   -500    233     43   -381    399    106   -626    210   -466   -720    275    394     45     96    359    117   -369   -294   -249 
     -     -1 -10892 -11934   -894  -1115   -701  -1378      *      * 
     6  -1818  -5701  -8662  -8130  -3899  -8006  -7127  -3344  -7905   3279   -276  -8010  -1510  -6683  -7379  -7371  -6089  -1539  -5712  -5940     6
     -   -149   -500    233     43   -381    399    106   -626    210   -466   -720    275    394     45     96    359    117   -369   -294   -249 
     -     -1 -10892 -11934   -894  -1115   -701  -1378      *      * 
     7  -1319  -4503  -7262  -7607  -7226  -1822  -6567  -7048  -7246  -2210  -6336  -5629  -5605  -6670  -6843   3049   2499  -5720  -7450  -7439     7
     -   -149   -500    233     43   -381    399    106   -626    210   -466   -720    275    394     45     96    359    117   -369   -294   -249 
     -     -1 -10892 -11934   -894  -1115   -701  -1378      *      * 
     8    259  -4909  -4201  -1451  -1067  -5126    653  -5155  -4789  -5276  -4668  -4353   3926  -4473  -5136   -844  -4510  -4878  -4607   -725     8
     -   -149   -500    233     43   -381    399    106   -626    210   -466   -720    275    394     45     96    359    117   -369   -294   -249 
     -     -1 -10892 -11934   -894  -1115   -701  -1378      *      * 
     9  -6617  -5942  -8984  -8377  -3849  -8871  -7395   -445  -8201   2213   4447  -8624  -7673  -6783  -7585  -8319  -6425  -4259  -5734  -6026     9
     -   -149   -500    233     43   -381    399    106   -626    210   -466   -720    275    394     45     96    359    117   -369   -294   -249 
     -     -1 -10892 -11934   -894  -1115   -701  -1378      *      * 
    10  -9097  -7693  -8442  -8810  -9060  -7636  -8181 -10246  -8953  -9553  -9529  -8851  -8079   4632  -8476  -9572  -9265  -9912  -7831  -9002    10
     -   -149   -500    233     43   -381    399    106   -626    210   -466   -720    275    394     45     96    359    117   -369   -294   -249 
     -     -1 -10892 -11934   -894  -1115   -701  -1378      *      * 
    11   -107  -4486  -2860   2920  -4811  -1611      1  -4559   -374  -4500  -3576  -2622  -4080   2371   -227   -472  -2955  -4110  -4664   -957    11
     -   -149   -500    233     43   -381    399    106   -626    210   -466   -720    275    394     45     96    359    117   -369   -294   -249 
     -     -1 -10892 -11934   -894  -1115   -701  -1378      *      * 
    12  -1605  -4716  -6331  -6710  -7365   3781  -6466  -7240  -7091  -7464  -6522  -1116  -5742  -6503  -6885  -4345  -4576  -5929  -7502  -7473    12
     -   -149   -500    233     43   -381    399    106   -626    210   -466   -720    275    394     45     96    359    117   -369   -294   -249 
     -     -1 -10892 -11934   -894  -1115   -701  -1378      *      * 
    13  -6574  -5908  -8950  -8347   -573  -8828  -7377    398  -8171   1890   4474  -8574  -7660  -6778  -7571  -8265  -6389  -1550  -5737  -6022    13
     -   -149   -500    233     43   -381    399    106   -626    210   -466   -720    275    394     45     96    359    117   -369   -294   -249 
     -     -1 -10892 -11934   -894  -1115   -701  -1378      *      * 
    14  -6078  -5546  -7933  -7624   -140  -7548   -408  -1533  -7279   3042  -3191  -6782  -7170  -6286  -6830  -6759  -5956   -307  -4116   1569    14
     -   -149   -500    233     43   -381    399    106   -626    210   -466   -720    275    394     45     96    359    117   -369   -294   -249 
     -     -1 -10892 -11934   -894  -1115   -701  -1378      *      * 
    15  -7327  -6347  -7912  -8202   4221  -7761  -4035  -5918  -7768   -714   -541  -6429  -7595  -6518  -7150    -85  -7187  -6228  -3279   1498    15
     -   -149   -500    233     43   -381    399    106   -626    210   -466   -720    275    394     45     96    359    117   -369   -294   -249 
     -     -1 -10892 -11934   -894  -1115   -701  -1378      *      * 
    16  -1839  -5909  -6447  -5249  -4480  -6223   5124  -5860  -2912   -336  -5118  -4997  -6186    508  -1191  -5610  -5364  -5751  -4756   -529    16
     -   -149   -500    233     43   -381    398    105   -627    210   -464   -721    275    393     45     96    359    121   -370   -295   -250 
     -    -23  -5989 -11934  -1493   -633   -701  -1378      *      * 
    17   1882  -4417  -3181  -2647  -4946  -2140   -273  -4677   -310  -4674  -3769   -496  -1612  -2512  -3050   2107   1934  -1741  -4874  -4230    20
     -   -149   -500    233     43   -381    399    106   -626    210   -466   -720    275    394     45     96    359    117   -369   -294   -249 
     -     -1 -10892 -11934   -894  -1115   -701  -1378      *      * 
    18  -1037  -3084  -5538  -1091   -931  -1946  -3659   -437  -4513   2435   1559  -4418  -4841  -1005    342  -1082    263   -167    347  -3197    21
     -   -149   -500    233     43   -381    399    106   -626    210   -466   -720    275    394     45     96    359    117   -369   -294   -249 
     -     -1 -10892 -11934   -894  -1115   -701  -1378      *      * 
    19  -3249  -3085  -5529  -1579   1764  -1991    392  -2578  -4507   1877    574   -310  -4840  -4142  -4330  -1591  -1449   -563  -3541   3016    22
     -   -146   -500    232     44   -381    398    105   -627    210   -466   -721    275    393     45     95    360    117   -367   -295   -250 
     -    -24  -5915 -11934  -2174   -361   -701  -1378      *      * 
    20    794  -4467   2616    875  -4788    842    341  -4539  -2206  -4483  -3557    352  -1179   -275  -1114   -425    -32  -4089  -4650  -3967    28
     -   -149   -500    233     43   -381    399    106   -626    210   -466   -720    275    394     45     96    359    117   -369   -294   -249 
     -    -29 -10892  -5685   -894  -1115   -701  -1378      *      * 
    21   -924  -4429    623    454  -1235    980   -292  -4501    457  -4445  -3518  -2565   2312   1683  -1159   -728    389  -4051  -4612  -3929    29
     -   -149   -500    233     43   -381    399    106   -626    210   -466   -720    275    394     45     96    359    117   -369   -294   -249 
     -  -1187 -10864   -836   -894  -1115   -372  -2137      *      * 
    22   1105  -3552   2075   1359  -3870    829  -1700  -3623  -1294  -3567  -2645   -287    525    104  -1806  -1951   -234  -3173   1436  -3049    30
     -   -148   -500    236     42   -381    398    105   -627    210   -467   -721    277    393     47     95    359    119   -370   -295   -250 
     -  -4907  -2210   -414    -36  -5344  -5082    -43      *      * 
    23    730  -2563   1306   1915  -2860  -1791   2307  -2627   -313  -2572  -1681   -417    970   -187   -862   -893  -1007  -2177  -2751  -2026    32
     -   -149   -500    233     43   -381    399    106   -626    210   -466   -720    275    394     45     96    359    117   -369   -294   -249 
     -    -10  -7742  -8784   -894  -1115    -48  -4939      *      * 
    24    751  -4437   1493   1204  -4758   1840   1063  -4509  -2176  -4453  -3526   -196  -1258    942   -966   -398   -655  -4059  -4620  -3937    33
     -   -149   -500    233     43   -381    399    106   -626    210   -466   -720    275    394     45     96    359    117   -369   -294   -249 
     -    -21 -10864  -6139   -894  -1115   -372  -2137      *      * 
    25   1286  -4423   -545   -410  -4738   -661  -2599  -1730   -275   -878   -508  -2577    763    335    376   1566    415   -480  -4610  -3931    34
     -   -149   -500    233     43   -381    399    106   -626    210   -466   -720    275    394     45     96    359    117   -369   -294   -249 
     -     -1 -10872 -11914   -894  -1115   -430  -1956      *      * 
    26     18  -4457   2671   -996  -1347   1933   -450  -4529  -1060  -4473  -3546   -893  -4050    -33  -1128    534  -1461  -4079  -4640  -3957    35
     -   -149   -500    233     43   -381    399    106   -626    210   -466   -720    275    394     45     96    359    117   -369   -294   -249 
     -     -1 -10892 -11934   -894  -1115   -701  -1378      *      * 
    27   1177  -3167    671  -4345   -348  -1086   -187   -314  -4063    -17  -2365     -5   -110  -3798  -4079    240     61   2010  -3613  -3252    36
     -   -149   -500    233     43   -381    399    106   -626    210   -466   -712    275    394     45     96    359    117   -369   -294   -249 
     -    -24  -5927 -11934   -181  -3084   -701  -1378      *      * 
    28  -7553  -6460  -7912  -8274   -549  -7795   -165  -6439  -7831  -5740  -5839  -6404  -7651  -6547  -7190  -7048  -7401  -6595  -3222   4882    38
     -   -149   -500    233     43   -381    399    106   -626    210   -466   -720    275    394     45     96    359    117   -369   -294   -249 
     -     -1 -10892 -11934   -894  -1115   -701  -1378      *      * 
    29   -147  -3078  -5592  -4956   1408  -4798  -3669   1778  -4552   -394   -251  -1438  -4848  -1391  -1309  -1961   1775   1732  -3535    196    39
     -   -149   -500    233     43   -381    399    106   -626    210   -466   -720    275    394     45     96    359    117   -369   -294   -249 
     -     -1 -10892 -11934   -894  -1115   -701  -1378      *      * 
    30   -912  -3275  -4455   1238  -3258   -393  -3378    474  -3661  -1047   1791   1524  -1423     39  -3824  -3604   -208   2118  -3705  -3322    40
     -   -149   -500    233     43   -381    399    106   -626    210   -466   -720    275    394     45     96    359    117   -369   -294   -249 
     -     -1 -10892 -11934   -894  -1115   -701  -1378      *      * 
    31  -1972  -5227  -4458  -4784  -7213  -2003   -624  -7263  -5188  -7281  -6499  -4748  -5777   4531  -5376  -4597  -4860  -6210  -7195  -6741    41
     -   -149   -500    233     43   -381    399    106   -626    210   -466   -720    275    394     45     96    359    117   -369   -294   -249 
     -     -1 -10892 -11934   -894  -1115   -701  -1378      *      * 
    32    144     62   -624  -4723    417  -1655   -414   -636  -4371   1137   2377    304  -4814    418   -185   -383   -133    679    179   -825    42
     -   -149   -500    233     43   -381    399    106   -626    210   -466   -720    275    394     45     96    359    117   -369   -294   -249 
     -     -1 -10892 -11934   -894  -1115   -701  -1378      *      * 
    33     70   1533  -1709  -1076  -1073  -1966    -81    419  -4221   -509   -241  -4225  -1727  -3923   1470   1160    126   1562  -3584   -596    43
     -   -149   -500    233     43   -381    399    106   -626    210   -466   -720    275    394     45     96    359    117   -369   -294   -249 
     -     -1 -10892 -11934   -894  -1115   -701  -1378      *      * 
    34    551     96  -1864  -4959   2584  -4798  -3669     -8  -4554   1050    932  -1101  -4848  -1272  -4355  -3883  -1357   1212  -3535   1432    44
     -   -149   -500    233     43   -381    399    106   -626    210   -466   -720    275    394     45     96    359    117   -369   -294   -249 
     -     -1 -10892 -11934   -894  -1115   -701  -1378      *      * 
    35     58  -4450   2103    467  -4770  -1073  -2614  -1793   -402   -975   -509  -1776  -1473     -1    822  -1081   1868  -1929  -4635   -822    45
     -   -149   -500    233     43   -381    399    106   -626    210   -466   -720    275    394     45     96    359    117   -369   -294   -249 
     -     -1 -10892 -11934   -894  -1115   -701  -1378      *      * 
    36   -988  -4450  -7408  -6939   1180  -6962  -6218   2394  -6720   1986  -3399  -6616  -6789  -6387  -6639  -6185  -1428   1363  -5776  -5459    46
     -   -149   -500    233     43   -381    399    106   -626    210   -466   -720    275    394     45     96    359    117   -369   -294   -249 
     -     -1 -10892 -11934   -894  -1115   -701  -1378      *      * 
    37    399  -4454   1732   1081  -4775   -452   1504  -4526    319  -4470  -3543    606  -4047   -756    741    559    490  -1693  -4637  -3954    47
     -   -149   -500    233     43   -381    399    106   -626    210   -466   -720    275    394     45     96    359    117   -369   -294   -249 
     -     -1 -10892 -11934   -894  -1115   -701  -1378      *      * 
    38  -1864  -4901  -1158   -427  -5223   3342   -362  -4977   -301  -4908  -4003  -2879  -4403   -913    214   -831  -3354  -4526  -5067  -4376    48
     -   -149   -500    233     43   -381    400    106   -626    210   -466   -721    275    394     45     96    359    117   -369   -294   -249 
     -   -185  -5547  -3333   -145  -3385   -701  -1378      *      * 
    39    565  -4319  -2693    278  -4639  -1743   -219  -1430    520  -1141  -3408    812   2260     99    603    550     70  -3940  -4502  -3819    50
     -   -149   -500    233     43   -381    399    106   -626    210   -466   -720    275    394     45     96    359    117   -369   -294   -249 
     -    -31 -10742  -5616   -894  -1115   -127  -3571      *      * 
    40  -5848  -5317  -8316  -7782   1176  -8017  -6933    -71  -7584   2446   -276  -7708  -7339  -6635  -7225  -7326  -1781   2213  -5723  -5820    51
     -   -149   -500    233     43   -381    399    106   -626    210   -466   -720    275    394     45     96    359    117   -369   -294   -249 
     -     -1 -10866 -11908   -894  -1115   -382  -2104      *      * 
    41  -3608    -28   3778   -164  -5352  -4361  -3196  -5103  -2900  -2395  -4198    569  -4569  -1021  -3445  -1642  -1453  -1865  -5277  -4567    52
     -   -149   -500    233     43   -381    399    106   -626    210   -466   -720    275    394     45     96    359    117   -369   -294   -249 
     -     -1 -10892 -11934   -894  -1115   -701  -1378      *      * 
    42   1129  -3112  -5303   -768  -3071     52  -3611    577  -1831    142     23  -1088   2141  -4016  -4240  -3827    -82   1145  -3565    281    53
     -   -149   -500    233     43   -381    399    106   -626    210   -466   -720    275    394     45     96    359    117   -369   -294   -249 
     -     -1 -10892 -11934   -894  -1115   -701  -1378      *      * 
    43   1410  -4454   2071   1761  -4775    -86   -317  -1449   -402  -2788  -3543   -943    130    108  -2701  -1561   -667  -4076  -4637  -3954    54
     -   -149   -500    233     43   -381    399    106   -626    210   -466   -720    275    394     45     96    359    117   -369   -294   -249 
     -     -1 -10892 -11934   -894  -1115   -701  -1378      *      * 
    44   1402   -114  -5544  -4912   -961  -1880  -3660   -634  -1445    189  -2286  -4421  -4842  -4150   3100  -1788   -666   -581    484  -3197    55
     -   -149   -500    233     43   -381    399    106   -626    210   -466   -720    275    394     45     96    359    117   -369   -294   -249 
     -     -1 -10892 -11934   -894  -1115   -701  -1378      *      * 
    45  -6844  -6082  -8555  -8335   3058  -8435  -5384  -3829  -8063   2540   1426  -7520  -7659  -6695  -7438  -7779  -6659  -4696  -4429    408    56
     -   -149   -500    233     43   -381    399    106   -626    210   -466   -720    275    394     45     96    359    117   -369   -294   -249 
     -     -1 -10892 -11934   -894  -1115   -701  -1378      *      * 
    46     32  -5292  -3970   1229  -5772  -4872   1497  -5395   -312  -5234  -4394  -3512  -4923   1015   3282   -376  -3898  -5009  -5272  -4802    57
     -   -149   -500    233     43   -381    399    106   -626    210   -466   -720    275    394     45     96    359    117   -369   -294   -249 
     -     -1 -10892 -11934   -894  -1115   -701  -1378      *      * 
    47   1730  -4455    -48    872  -4776  -3956      3  -4527    980  -4471   -187   -394  -4049   1618   1368  -2862    773  -4077  -4638  -3956    58
     -   -149   -500    233     43   -381    399    106   -626    210   -466   -720    275    394     45     96    359    117   -369   -294   -249 
     -     -1 -10892 -11934   -894  -1115   -701  -1378      *      * 
    48   3146    906  -7315  -7667  -7249  -4793  -6589  -7078  -7276  -7340  -6360  -5645  -5612  -6696  -6862   1991  -4383  -5735  -7467  -7464    59
     -   -149   -500    233     43   -381    399    106   -626    210   -466   -720    275    394     45     96    359    117   -369   -294   -249 
     -     -1 -10892 -11934   -894  -1115   -701  -1378      *      * 
    49   1816  -3098  -5619  -4983   -906  -2004  -3692   -447  -4578    544   1040  -4467  -4870  -4199  -4377  -3906  -3213     72   4805   -590    60
     -   -149   -500    233     43   -381    399    106   -626    210   -466   -720    275    394     45     96    359    117   -369   -294   -249 
     -     -1 -10892 -11934   -894  -1115   -701  -1378      *      * 
    50    276  -4454     75    367  -4775  -1174   -317  -4526     24  -2040  -3543   1461  -4048   3034    265   -660     98  -4076  -4637  -3954    61
     -   -149   -500    233     43   -381    399    106   -626    210   -466   -720    275    394     45     96    359    117   -369   -294   -249 
     -     -1 -10892 -11934   -894  -1115   -701  -1378      *      * 
    51   2555     99   -354  -1312  -4531  -4005    -11   -573  -1197  -2194  -3393  -2674  -4096    895    204   -591    524    -40  -4513   -933    62
     -   -149   -500    233     43   -381    399    106   -626    210   -466   -720    275    394     45     96    359    117   -369   -294   -249 
     -     -1 -10892 -11934   -894  -1115   -701  -1378      *      * 
    52   -220  -4462  -7431  -6968  -4562  -6996  -6273    697  -6756   2146   1048  -6651  -6819  -6429  -6682  -6224   -641   2359  -5823  -5504    63
     -   -149   -500    233     43   -381    399    106   -626    210   -466   -720    275    394     45     96    359    117   -369   -294   -249 
     -     -1 -10892 -11934   -894  -1115   -701  -1378      *      * 
    53   -803  -3928  -6616  -6032  -1061  -1711  -4896   1601  -5685   1942   1209  -5586  -5892  -5287  -5506  -5062  -4149   2262  -4633  -4326    64
     -   -149   -500    233     43   -381    399    106   -626    210   -466   -720    275    394     45     96    359    117   -369   -294   -249 
     -     -1 -10892 -11934   -894  -1115   -701  -1378      *      * 
    54    872  -4454   2384    443  -4775  -1943   -317  -1629   -916  -4470  -3543    906  -1353    758   1052  -1504    476  -1893  -4637  -3954    65
     -   -149   -500    233     43   -381    399    106   -626    210   -466   -720    275    394     45     96    359    117   -369   -294   -249 
     -     -1 -10892 -11934   -894  -1115   -701  -1378      *      * 
    55  -1466  -6207  -6643  -5041  -7260  -6103  -3982  -6494    250  -2156  -5455   -532  -6055  -3564   3948   -860  -5301  -6263  -5912  -5877    66
     -   -149   -500    233     43   -381    399    106   -626    210   -466   -720    275    394     45     96    359    117   -369   -294   -249 
     -     -1 -10892 -11934   -894  -1115   -701  -1378      *      * 
    56  -7000  -6497  -5970  -6279  -2710  -7113   5104  -6533  -6321  -5865  -5910  -1194  -7233  -2525  -6228  -6591  -6930  -6624  -3422   2537    67
     -   -149   -500    233     43   -381    399    106   -626    210   -466   -720    275    394     45     96    359    117   -369   -294   -249 
     -     -1 -10892 -11934   -894  -1115   -701  -1378      *      * 
    57    484  -6328   2393   1523  -6615  -4846  -4033  -6468  -4047  -6368  -5581  -3458   2591     80  -4755   -409  -1372  -5962  -6552  -5665    68
     -   -149   -500    233     43   -381    399    106   -626    210   -466   -720    275    394     45     96    359    117   -369   -294   -249 
     -     -1 -10892 -11934   -894  -1115   -701  -1378      *      * 
    58   1071  -3448  -5769  -5243  -3595  -4853   -455   2264  -4897  -3463  -2825   2331  -5085  -4548  -4756   -369  -1537   1715  -4101  -3760    69
     -   -149   -500    233     43   -381    399    106   -626    210   -466   -720    275    394     45     96    359    117   -369   -294   -249 
     -     -1 -10892 -11934   -894  -1115   -701  -1378      *      * 
    59  -6565  -5949  -8818  -8344   1720  -8479  -6696  -3486  -8140   3151  -2728  -8205  -7609  -6770  -7534  -7917  -1564  -4381  -5380  -5084    70
     -   -149   -500    233     43   -381    399    106   -626    210   -466   -720    275    394     45     96    359    117   -369   -294   -249 
     -     -1 -10892 -11934   -894  -1115   -701  -1378      *      * 
    60   -523  -5985  -6859  -5278  -7381  -1784  -4156  -6636   -261  -6260  -5608  -4985  -6074  -3748   4063  -5421  -5278  -6302  -6060  -6054    71
     -   -149   -500    233     43   -381    399    106   -626    210   -466   -720    275    394     45     96    359    117   -369   -294   -249 
     -     -1 -10892 -11934   -894  -1115   -701  -1378      *      * 
    61   2262  -4500  -7301  -7646  -7212  -4789  -6573  -6970  -7259  -7285  -6320  -5636  -5606  -6681  -6848    618   2960    116  -7443  -7431    72
     -   -149   -500    233     43   -381    399    106   -626    210   -466   -720    275    394     45     96    359    117   -369   -294   -249 
     -     -1 -10892 -11934   -894  -1115   -701  -1378      *      * 
    62   2064    663  -5556  -4924  -3045   1674  -3668   -464  -4529  -1794  -2293  -4428  -4846  -4160   -523   1202  -1280    582    675  -3205    73
     -   -149   -500    233     43   -381    399    106   -626    210   -466   -720    275    394     45     96    359    117   -369   -294   -249 
     -     -1 -10892 -11934   -894  -1115   -701  -1378      *      * 
    63  -7379  -6542  -8185  -8448   4472  -7678  -4859    497  -8179  -4992  -5177  -7075  -7719  -7093  -7590  -7485  -7353  -5835  -4098  -2969    74
     -   -149   -500    233     43   -381    399    106   -626    210   -466   -720    275    394     45     96    359    117   -369   -294   -249 
     -   -136 -10892  -3483   -894  -1115   -701  -1378      *      * 
    64    563   2005  -5457  -1459     35  -4672   1156    725  -4420    892    144  -1028  -4722  -4046    789  -2298  -1131   1787  -3412   -553    75
     -   -149   -500    233     43   -381    399    106   -626    210   -466   -720    275    394     45     96    359    117   -369   -294   -249 
     -     -1 -10757 -11800   -894  -1115   -138  -3455      *      * 
    65   -926  -4454   -546    237  -4775  -1561   2604  -4525  -1059  -4470  -3543  -2590     60    553   -110    161     -9  -4076   4540    698    76
     -   -149   -500    233     43   -381    399    106   -626    210   -466   -720    275    394     45     96    359    117   -369   -294   -249 
     -   -192 -10892  -3010   -894  -1115   -701  -1378      *      * 
    66  -1322  -4283   1361   1427   -837  -1689    -21  -4355    560  -1051  -3372   -380  -3877   1956   1183    -97   -610  -1652  -4466   -621    77
     -   -150   -501    235     44   -382    401    104   -628    209   -467   -722    274    396     47     97    358    116   -365   -296   -251 
     -   -300  -2414 -11743   -292  -2446   -105  -3831      *      * 
    67    -25  -4454    924   1391  -4775    689   1824  -2343    859   -749  -3543    604  -4047    943   -949   -634    -73  -2571  -4637  -3954    80
     -   -149   -500    233     43   -381    399    106   -626    210   -466   -720    275    394     45     96    359    117   -369   -294   -249 
     -     -1 -10892 -11934   -894  -1115   -701  -1378      *      * 
    68   -982  -3280    916  -1585  -3265    -44  -3371   -509  -3642   1650   -393  -1610  -1558  -3452    182     22   -881   1465    114   -841    81
     -   -149   -500    233     43   -381    399    106   -626    210   -466   -720    275    394     45     96    359    117   -369   -294   -249 
     -     -1 -10892 -11934   -894  -1115   -701  -1378      *      * 
    69   -866  -4486   1126   1746  -4807   1578  -2640  -4558    250  -4502  -3576  -1021    683    250  -2734    742     -5  -4108  -4669  -3985    82
     -   -149   -500    233     43   -381    399    106   -626    210   -466   -720    275    394     45     96    359    117   -369   -294   -249 
     -     -1 -10892 -11934   -894  -1115   -701  -1378      *      * 
    70   -262  -4454   -121   1396  -4775    218  -2613  -4526   1156  -4470  -3543   -228  -4048   1786   1857   -853    134  -1545  -4637  -3954    83
     -   -149   -500    233     43   -381    399    106   -626    210   -466   -720    275    394     45     96    359    117   -369   -294   -249 
     -     -1 -10892 -11934   -894  -1115   -701  -1378      *      * 
    71   -604  -4009  -6617  -6363  -4840  -4791  -5187  -4403  -5970  -4757   1134  -5224   3804  -5545  -5724  -1310    732   -613    993  -5006    84
     -   -149   -500    233     43   -381    399    106   -626    210   -466   -720    275    394     45     96    359    117   -369   -294   -249 
     -     -1 -10892 -11934   -894  -1115   -701  -1378      *      * 
    72  -1002     26  -5637  -5001   -928  -4842  -3714  -1052  -4597   1252    771  -4488  -4889   -235   1711  -3927  -3231   2621  -3575  -3235    85
     -   -149   -500    233     43   -381    399    106   -626    210   -466   -720    275    394     45     96    359    117   -369   -294   -249 
     -     -1 -10892 -11934   -894  -1115   -701  -1378      *      * 
    73  -1678  -4686  -5918  -6259  -7259  -4881  -6189  -7146  -6457  -7346  -6420  -5370  -5672   4544  -6373  -1611  -4516  -5867  -7406  -7263    86
     -   -149   -500    233     43   -381    399    106   -626    210   -466   -720    275    394     45     96    359    117   -369   -294   -249 
     -     -1 -10892 -11934   -894  -1115   -701  -1378      *      * 
    74   -370  -3432  -6021  -5408    774  -5267  -4175   1759  -5025     39  -2603  -4913  -5292  -4655  -1320  -4367  -3590   2987  -4011   -834    87
     -   -149   -500    233     43   -381    399    106   -626    210   -466   -720    275    394     45     96    359    117   -369   -294   -249 
     -     -1 -10892 -11934   -894  -1115   -701  -1378      *      * 
    75  -5187  -4661  -7891  -7588  -5327  -7781  -7927   2311  -7584  -1095  -3997  -7434  -7481  -7550  -7781  -7184  -5179   3342  -7186  -6668    88
     -   -149   -500    233     43   -381    399    106   -626    210   -466   -720    275    394     45     96    359    117   -369   -294   -249 
     -     -1 -10892 -11934   -894  -1115   -701  -1378      *      * 
    76   -186  -3090  -5487   -684   -258  -1879   1921   -993  -4476   1620    628  -4394   1989   -288  -4314   -889  -3187  -1156    629   1155    89
     -   -149   -500    233     43   -381    399    106   -626    210   -466   -720    275    394     45     96    359    117   -369   -294   -249 
     -     -1 -10892 -11934   -894  -1115   -701  -1378      *      * 
    77   1329  -4459    303    535  -4781  -1026  -2618  -4531   1477  -4475  -3549   -967  -1228  -2158   2177    771  -1288  -4082  -4643  -3960    90
     -   -149   -500    233     43   -381    399    106   -626    210   -466   -720    275    394     45     96    359    117   -369   -294   -249 
     -     -1 -10892 -11934   -894  -1115   -701  -1378      *      * 
    78  -1451  -4454   1361   1651  -4775    -44   2050  -4526  -1176  -4470  -3543    453   -486   1907   1224  -1566  -1146  -4076  -4637   -851    91
     -   -149   -500    233     43   -381    399    106   -626    210   -466   -720    275    394     45     96    359    117   -369   -294   -249 
     -     -1 -10892 -11934   -894  -1115   -701  -1378      *      * 
    79   1175  -3124  -5359  -4736  -3085   -941  -3633   -418  -1425   -404  -2327  -4338     -7  -4047   2135  -3849  -1461   2341  -3581  -3233    92
     -   -149   -500    233     43   -381    399    106   -626    210   -466   -720    275    394     45     96    359    117   -369   -294   -249 
     -     -1 -10892 -11934   -894  -1115   -701  -1378      *      * 
    80     97  -4454    525   2095  -4775  -3954   -213  -4526    410  -4470  -3543   -530    979    927   1149   -464   -219   -884  -4637  -3954    93
     -   -149   -500    233     43   -381    399    106   -626    210   -466   -720    275    394     45     96    359    117   -369   -294   -249 
     -     -1 -10892 -11934   -894  -1115   -701  -1378      *      * 
    81    -70   2074  -5634  -5000    951  -4839  -3713    524  -4596   1815   1503  -4485   -816  -4219  -4396  -3925     45   1519  -3575  -3234    94
     -   -149   -500    233     43   -381    399    106   -626    210   -466   -720    275    394     45     96    359    117   -369   -294   -249 
     -     -1 -10892 -11934   -894  -1115   -701  -1378      *      * 
    82    293  -4454     29    941  -4775  -1587    555   -873   -542  -2323  -3543  -1082   2924    854   -208  -1568   -609  -4076  -4637  -3954    95
     -   -149   -500    233     43   -381    399    106   -626    210   -466   -720    275    394     45     96    359    117   -369   -294   -249 
     -     -1 -10892 -11934   -894  -1115   -701  -1378      *      * 
    83  -1852   1798  -5777  -5147   1048  -4992  -3872    743  -4748    643  -2386  -4639  -1344  -4367  -4550  -4081  -3364    992   5043  -3382    96
     -   -149   -500    233     43   -381    399    106   -626    210   -466   -720    275    394     45     96    359    117   -369   -294   -249 
     -     -1 -10892 -11934   -894  -1115   -701  -1378      *      * 
    84   -918  -4454  -1108   1074  -4775  -1877   1837  -4525  -1034  -2242  -3543    672  -4047    832   2522   -771    806   -561  -4637   -863    97
     -   -149   -500    233     43   -381    399    106   -626    210   -466   -720    275    394     45     96    359    117   -369   -294   -249 
     -     -1 -10892 -11934   -894  -1115   -701  -1378      *      * 
    85  -1473  -3772    -82   2191   1362  -4219    576    281  -1324  -1455   -561  -3051  -4301   -166  -1257   -926    285    495    656    962    98
     -   -149   -500    233     43   -381    399    106   -626    210   -466   -720    275    394     45     96    359    117   -369   -294   -249 
     -     -1 -10892 -11934   -894  -1115   -701  -1378      *      * 
    86   -722   -326  -5008   1383    -94  -4702    962    649  -1516   1348  -2355  -4149  -4758  -1825     95  -1842   -638   1646  -3603  -3245    99
     -   -149   -500    233     43   -381    399    106   -626    210   -466   -720    275    394     45     96    359    117   -369   -294   -249 
     -     -1 -10892 -11934   -894  -1115   -701  -1378      *      * 
    87  -2083  -7205   3965   -159  -7372  -5065  -4456  -7323  -4749  -7165  -6542  -3652  -1776  -1088   -626  -4861  -1813  -6777  -7357  -6292   100
     -   -149   -500    233     43   -381    399    106   -626    210   -466   -720    275    394     45     96    359    117   -369   -294   -249 
     -     -1 -10892 -11934   -894  -1115   -701  -1378      *      * 
    88    539  -3082  -5593  -4957    -15  -4801    -87    877  -4553   1970  -2283  -4445  -1777  -4177   -542  -3886  -1226  -2495   4285  -3195   101
     -   -149   -500    233     43   -381    399    106   -626    210   -466   -720    275    394     45     96    359    117   -369   -294   -249 
     -     -1 -10892 -11934   -894  -1115   -701  -1378      *      * 
    89   -914    -46    368  -1158  -4776  -1010   -307  -4526  -2196  -4471  -3545  -2592  -1226      4   1949   2288   1327  -4077  -4639  -3956   102
     -   -149   -500    233     43   -381    399    106   -626    210   -466   -720    275    394     45     96    359    117   -369   -294   -249 
     -     -1 -10892 -11934   -894  -1115   -701  -1378      *      * 
    90   -692  -4471   1623   -280  -4792   1815   2912  -4543  -2210  -4487  -3561   -801    -85     -7  -1141   -211    797  -4093  -4654  -3970   103
     -   -149   -500    233     43   -381    399    106   -626    210   -466   -720    275    394     45     96    359    117   -369   -294   -249 
     -   -103 -10892  -3874   -894  -1115   -701  -1378      *      * 
    91   -463  -4019     49   -986  -4202  -1797  -2653   -502  -1296   1885   1174  -1467  -4063   1114    461  -1523     96    401  -4291   -828   104
     -   -149   -500    233     43   -381    399    106   -626    210   -466   -720    275    394     45     96    359    117   -369   -294   -249 
     -    -31 -10791  -5584   -894  -1115  -2489   -283      *      * 
    92   1034  -4336   1789   -639  -4656    376    905  -1331  -2079  -3320  -3426   -108   1694  -1063  -2587    796    441  -3958  -4520  -3838   105
     -   -149   -500    233     43   -381    399    106   -626    210   -466   -720    275    394     45     96    359    117   -369   -294   -249 
     -     -1 -10761 -11803   -894  -1115  -2753   -232      *      * 
    93   1220  -4335   1489   2100  -4656    -54   -182  -1650  -2076  -2314  -3424   -114    160    454   -871  -1138  -1169  -1622  -4518  -3836   106
     -   -149   -500    233     43   -381    399    106   -626    210   -466   -720    275    394     45     96    359    117   -369   -294   -249 
     -   -104 -10761  -3862   -894  -1115  -2753   -232      *      * 
    94   1189     82   1232   1229  -4566   -907  -2404  -4317    405  -4261  -3334    -93    792    509    113   -178    109   -852  -4428  -3745   107
     -   -149   -500    233     43   -381    399    106   -626    210   -466   -720    275    394     45     96    359    117   -369   -294   -249 
     -    -52 -10658  -4833   -894  -1115  -3380   -146      *      * 
    95    309  -4204   1810   2327  -4525  -2214  -2362  -4275    -43  -4220  -3293  -2338   -169   1051    547  -2610  -1246    -53  -4387  -3704   108
     -   -149   -500    233     43   -381    399    106   -626    210   -466   -720    275    394     45     96    359    117   -369   -294   -249 
     -   -333 -10607  -2284   -894  -1115  -3602   -124      *      * 
    96   1171  -3904   -775   -217  -4220  -3420   -407   -316     81  -3918  -2995  -2057  -3513   3076   1675  -2327  -2384  -1082  -4090   -433   109
     -   -149   -500    233     43   -381    399    106   -626    210   -466   -720    275    394     45     96    359    117   -369   -294   -249 
     -    -36 -10276  -5381   -894  -1115  -4461    -67      *      * 
    97     61  -3883    185   2432  -4204  -3383  -2042  -3954    879  -1797     17    274   -921   1424    509   -933   -889  -3505  -4066  -3383   110
     -   -146   -501    241     42   -377    397    104   -627    209   -463   -722    274    393     44     95    358    116   -370   -296   -250 
     -   -160  -3257 -11284  -1273   -771   -238  -2716      *      * 
    98   1847  -4389     84   1808  -4710  -3889   -148  -4461   -303  -4405  -3478  -1193  -1999   1185    812   -702    260   -858  -4572  -3889   115
     -   -149   -500    233     43   -381    399    106   -626    210   -466   -720    275    394     45     96    359    117   -369   -294   -249 
     -     -1 -10820 -11862   -894  -1115  -2167   -364      *      * 
    99   1602   1008  -3080   1824  -1120  -4046   -370  -1267    740   -709  -3076  -2789  -4133     82   1673  -2976  -2914  -3465    987   -728   116
     -   -149   -500    233     43   -381    399    106   -626    210   -466   -720    275    394     45     96    359    117   -369   -294   -249 
     -     -1 -10820 -11862   -894  -1115  -1057   -945      *      * 
   100    322    136  -5570  -4934    973  -4773  -3645   1605  -4530   2091  -2250  -4419  -4822  -4153  -1522  -3858  -1321   1134  -3509   -467   117
     -   -149   -500    233     43   -381    399    106   -626    210   -466   -720    275    394     45     96    359    117   -369   -294   -249 
     -     -1 -10850 -11892   -894  -1115  -1736   -515      *      * 
   101    -29  -4416   1793   2419  -4737  -1142  -2575  -4488   -421  -2456  -3505   -159  -1524    837    674   -302  -1266  -4038  -4599  -3916   118
     -   -149   -500    233     43   -381    399    106   -626    210   -466   -720    275    394     45     96    359    117   -369   -294   -249 
     -    -25 -10850  -5899   -894  -1115  -1736   -515      *      * 
   102   1689  -4394   -217    716  -4715  -2321  -2553  -1569  -1085  -4410  -3483   -740  -1370   1833   1853  -1322    398   -380  -4577  -3894   119
     -   -149   -500    233     43   -381    399    106   -626    210   -464   -720    275    394     45     96    359    117   -369   -294   -249 
     -    -28  -5735 -11868   -169  -3181   -228  -2772      *      * 
   103  -3333  -3155  -5665  -1929   1731  -4874    830   1587  -4632   1871  -2353  -4510  -4922   -464  -4429  -3960  -3273   -124   2204   1799   121
     -   -149   -500    233     43   -381    399    106   -626    210   -466   -720    275    394     45     96    359    117   -369   -294   -249 
     -     -1 -10892 -11934   -894  -1115   -701  -1378      *      * 
   104   2008    -53  -4347   -916  -3294  -4550    222  -1372   1454   1409   -233  -3749  -4615  -3390     74  -1800  -1244   -540  -3730  -3341   122
     -   -149   -500    233     43   -381    399    106   -626    210   -466   -720    275    394     45     96    359    117   -369   -294   -249 
     -     -1 -10892 -11934   -894  -1115   -701  -1378      *      * 
   105   2050  -4450  -1038   1863  -4769  -3955  -2614  -1448    471  -2119  -3540     93  -4048    930   -363  -2862    410  -1685  -4634   -756   123
     -   -149   -500    233     43   -381    399    106   -626    210   -466   -720    275    394     45     96    359    117   -369   -294   -249 
     -     -1 -10892 -11934   -894  -1115   -701  -1378      *      * 
   106   1961    -46    118   1717  -4774  -1052    -44  -4525    986  -2316  -3543  -2590  -4048   1055   -183   -528  -1816  -1835  -4637  -3954   124
     -   -149   -500    233     43   -381    399    106   -626    210   -466   -720    275    394     45     96    359    117   -369   -294   -249 
     -     -1 -10892 -11934   -894  -1115   -701  -1378      *      * 
   107  -2109  -7510   3447   2351  -7627  -5113  -4587  -7638  -5051  -7461  -6927  -3696  -5716   -119  -6107  -5002  -5522  -1149  -7669  -6498   125
     -   -149   -500    233     43   -381    399    106   -626    210   -466   -720    275    394     45     96    359    117   -369   -294   -249 
     -     -1 -10892 -11934   -894  -1115   -701  -1378      *      * 
   108  -1022    -21  -3352  -1388  -4958  -1730   -324  -1430    887   -114  -3758  -3019  -4431    271   3498  -3303  -3311  -4269  -4801  -4228   126
     -   -149   -500    233     43   -381    399    106   -626    210   -466   -720    275    394     45     96    359    117   -369   -294   -249 
     -     -1 -10892 -11934   -894  -1115   -701  -1378      *      * 
   109   1693  -4452   -455   1732  -4772  -1035  -2613  -1859  -1110  -1095   -568   -966  -4048   1341   1524   -711  -1282  -4074    234  -3953   127
     -   -149   -500    233     43   -381    399    106   -626    210   -466   -720    275    394     45     96    359    117   -369   -294   -249 
     -     -1 -10892 -11934   -894  -1115   -701  -1378      *      * 
   110   1102  -4456  -1314   -598  -1218  -3957    552  -4528    568  -4472  -3545  -2592  -4050   1738   2796   -706    260  -4078  -4639  -3957   128
     -   -149   -500    233     43   -381    399    106   -626    210   -466   -720    275    394     45     96    359    117   -369   -294   -249 
     -     -1 -10892 -11934   -894  -1115   -701  -1378      *      * 
   111  -1079  -4454  -5961  -5672  -6342   2874   -448  -6043  -5294  -6260  -5407  -5023   1102  -5220   2182  -1721  -1383   -341  -6533  -6249   129
     -   -149   -500    233     43   -381    399    106   -626    210   -466   -720    275    394     45     96    359    117   -369   -294   -249 
     -     -1 -10892 -11934   -894  -1115   -701  -1378      *      * 
   112  -2112  -5812  -7613  -7841   4548  -6228  -5164  -7048  -7105  -6558  -6417  -6466  -6814  -6807  -1657  -5753  -5961  -6654  -4590  -3480   130
     -   -149   -500    233     43   -381    399    106   -626    210   -466   -720    275    394     45     96    359    117   -369   -294   -249 
     -     -1 -10892 -11934   -894  -1115   -701  -1378      *      * 
   113  -2772  -7243   3801   -463  -7372  -5060   -323  -7333  -4791  -2504  -6556   1395  -1232  -1152  -5727  -4860  -5315  -6787  -7378  -6293   131
     -   -149   -500    233     43   -381    399    106   -626    210   -466   -720    275    394     45     96    359    117   -369   -294   -249 
     -     -1 -10892 -11934   -894  -1115   -701  -1378      *      * 
   114  -5971  -5475  -8325  -7709    534  -7897  -6567   -402  -7434   2907    540  -7586   1243  -6393  -6990  -7144  -5830  -1741  -5430   -638   132
     -   -149   -500    233     43   -381    399    106   -626    210   -466   -720    275    394     45     96    359    117   -369   -294   -249 
     -     -1 -10892 -11934   -894  -1115   -701  -1378      *      * 
   115   2394  -4477   -208    673  -4796    208  -2635  -4547  -1044  -1049  -3567  -2606  -4068   1310  -2728    207    570  -4098  -4661  -3977   133
     -   -149   -500    233     43   -381    399    106   -626    210   -466   -720    275    394     45     96    359    117   -369   -294   -249 
     -     -1 -10892 -11934   -894  -1115   -701  -1378      *      * 
   116    755  -4454  -1017   1113  -4775  -1869  -1258  -4526   1417  -4470  -3543  -1250  -4048    754   2546  -1287    -57   -973  -4637  -3954   134
     -   -149   -500    233     43   -381    399    106   -626    210   -466   -720    275    394     45     96    359    117   -369   -294   -249 
     -     -1 -10892 -11934   -894  -1115   -701  -1378      *      * 
   117   1751  -5532   1958   -951  -5841    427  -3495  -5631  -3270  -5560  -4692  -3173   2657    165  -1464  -3781  -3944  -2486  -5736  -4970   135
     -   -149   -500    233     43   -381    399    106   -626    210   -466   -720    275    394     45     96    359    117   -369   -294   -249 
     -     -1 -10892 -11934   -894  -1115   -701  -1378      *      * 
   118  -1816  -4265  -7023  -6877  -5292  -5144  -5847   -243  -6531  -4812    482  -5658   3952  -6119  -6294   -179  -4306   -228  -5972  -5677   136
     -   -149   -500    233     43   -381    399    106   -626    210   -466   -720    275    394     45     96    359    117   -369   -294   -249 
     -     -1 -10892 -11934   -894  -1115   -701  -1378      *      * 
   119  -1142  -5112  -7879  -7836  -4538  -5964  -6867  -3892  -7546   3126  -3335  -6619   1232  -6677  -7118  -5333  -5187  -1800  -6175  -6318   137
     -   -149   -500    233     43   -381    399    106   -626    210   -466   -720    275    394     45     96    359    117   -369   -294   -249 
     -     -1 -10892 -11934   -894  -1115   -701  -1378      *      * 
   120  -1613  -3298  -5831  -5196   1864  -5044   -147   1550  -4795   1485   3376  -4691  -5071   -422  -4588  -4132  -3422    206  -3739  -3417   138
     -   -149   -500    233     43   -381    399    106   -626    210   -466   -720    275    394     45     96    359    117   -369   -294   -249 
     -     -1 -10892 -11934   -894  -1115   -701  -1378      *      * 
   121  -5857  -6366  -7053  -5152  -7386  -2058    698  -6560   -593  -6132  -5501  -4919  -6141   -979   4084  -5719  -5439  -6377  -5916  -5914   139
     -   -149   -500    233     43   -381    399    106   -626    210   -466   -720    275    394     45     96    359    117   -369   -294   -249 
     -     -1 -10892 -11934   -894  -1115   -701  -1378      *      * 
   122  -1055     96  -5599  -4963   2604  -4801   -264    368  -4558   1761   1195  -4447  -4851  -4180  -4357  -3885   -246    736  -3537    773   140
     -   -149   -500    233     43   -381    399    106   -626    210   -466   -720    275    394     45     96    359    117   -369   -294   -249 
     -     -1 -10892 -11934   -894  -1115   -701  -1378      *      * 
   123   1517  -3208  -4740  -4149  -3180  -4647    687  -1043  -1372    236    -56  -3996  -4707  -1164    -20   -353   2580    136  -3647  -3279   141
     -   -149   -500    233     43   -381    399    106   -626    210   -466   -720    275    394     45     96    359    117   -369   -294   -249 
     -     -1 -10892 -11934   -894  -1115   -701  -1378      *      * 
   124   -864  -5364  -8340  -7791   -839  -8018  -6892    423  -7580   2790    889  -7710  -7340  -6613  -7205  -7316  -5779   1329  -5695  -5798   142
     -   -149   -500    233     43   -381    399    106   -626    210   -466   -720    275    394     45     96    359    117   -369   -294   -249 
     -     -1 -10892 -11934   -894  -1115   -701  -1378      *      * 
   125  -5415  -4899  -7992  -7599   1449  -7766  -6950   2709  -7483    273  -3357  -7394  -7352  -6973  -7388  -7101  -5372   2527  -6041  -1037   143
     -   -149   -500    233     43   -381    399    106   -626    210   -466   -720    275    394     45     96    359    117   -369   -294   -249 
     -     -1 -10892 -11934   -894  -1115   -701  -1378      *      * 
   126  -3983  -5297  -1390   -269  -5750  -1856  -3279  -5396   1418  -2427  -4401  -3439  -1756   1133   3545  -3850  -3873  -4999  -5302  -4796   144
     -   -149   -500    233     43   -381    399    106   -626    210   -466   -720    275    394     45     96    359    117   -369   -294   -249 
     -    -26 -10892  -5857   -894  -1115   -701  -1378      *      * 
   127  -3158  -3288  -1256   -217  -3278  -4521  -3311  -1694   -854   2099     -8  -3712  -4587  -3352   -384  -1531   2231      2    461  -3322   145
     -   -149   -500    233     43   -381    399    106   -626    210   -466   -720    275    394     45     96    359    117   -369   -294   -249 
     -     -1 -10867 -11910   -894  -1115   -393  -2069      *      * 
   128   1744  -6207   1388   -510  -6475   2234  -3935  -6315  -1514  -6219  -5413   -909   1059  -3553  -4581    136  -4521  -5820  -6400  -5537   146
     -   -149   -500    233     43   -381    399    106   -626    210   -466   -720    275    394     45     96    359    117   -369   -294   -249 
     -    -29 -10892  -5685   -894  -1115   -701  -1378      *      * 
   129   1488  -4441   1745   2079  -4761   -936  -2598  -4513     47  -4457  -3530  -1169   1173   -821  -1262  -1474  -2906  -4063  -4624   -856   147
     -   -149   -500    233     43   -381    399    106   -626    210   -466   -720    275    394     45     96    359    117   -369   -294   -249 
     -     -1 -10864 -11906   -894  -1115   -372  -2137      *      * 
   130    761  -4455   2439   1719  -4776  -1235  -2614  -4527   -561  -4471  -3544   -334  -4049   1181   -988   -817    318  -1653  -4639  -3956   148
     -   -147   -500    233     43   -381    399    106   -626    210   -466   -720    275    394     45     96    359    117   -369   -294   -249 
     -    -26  -5836 -11934   -172  -3155   -701  -1378      *      * 
   131  -2306   -157    179   1385  -4775  -3955   2125  -4526    -36  -4470  -3543   -892  -4048   1097   2765  -1636    170  -1740  -4637  -3954   150
     -   -149   -500    233     43   -381    399    106   -626    210   -466   -720    275    394     45     96    359    117   -369   -294   -249 
     -     -1 -10892 -11934   -894  -1115   -701  -1378      *      * 
   132  -3590  -3408     31  -5222   1592  -5101   3735  -2912  -4829  -1975   -497  -4677  -5145  -4429  -1515  -4189  -1511   -992   2822   3201   151
     -   -149   -500    233     43   -381    399    106   -626    210   -466   -720    275    394     45     96    359    117   -369   -294   -249 
     -     -1 -10892 -11934   -894  -1115   -701  -1378      *      * 
   133  -3007   -181  -2962   -266  -4460   -936   2313  -1569    778  -1967  -3347  -2703  -4113   1232   2476  -1531   -616    404   2357  -1044   152
     -   -149   -500    233     43   -381    399    106   -626    210   -466   -720    275    394     45     96    359    117   -369   -294   -249 
     -     -1 -10892 -11934   -894  -1115   -701  -1378      *      * 
   134  -1630   1984  -6134  -5500   1880  -5363  -4222    437  -5105   2554   1297  -5012  -5354  -4668  -4886  -4457  -1668  -2886   1201  -3698   153
     -   -149   -500    233     43   -381    399    106   -626    210   -466   -720    275    394     45     96    359    117   -369   -294   -249 
     -     -1 -10892 -11934   -894  -1115   -701  -1378      *      * 
   135  -2186  -4526  -7637  -7261  -5074  -7355  -7008   2760  -7149    -36    619  -7009  -7151  -7004  -7215  -2211  -4982   2770  -6538  -6087   154
     -   -149   -500    233     43   -381    399    106   -626    210   -466   -720    275    394     45     96    359    117   -369   -294   -249 
     -     -1 -10892 -11934   -894  -1115   -701  -1378      *      * 
   136  -3323  -3146  -5668  -5033   -126  -4873  -3741     12  -4629    710   2642  -4519  -4917    -40  -4427  -3959  -1489   1186   4520   1324   155
     -   -149   -500    233     43   -381    399    106   -626    210   -466   -720    275    394     45     96    359    117   -369   -294   -249 
     -     -1 -10892 -11934   -894  -1115   -701  -1378      *      * 
   137  -3904  -4513  -7236  -7586  -7225  -4796  -6569  -7014  -7238  -7313  -6347  -5634  -5614  -6672  -6842   2223   3458  -1925  -7452  -7431   156
     -   -149   -500    233     43   -381    399    106   -626    210   -466   -720    275    394     45     96    359    117   -369   -294   -249 
     -     -1 -10892 -11934   -894  -1115   -701  -1378      *      * 
   138   -144   -231  -1431  -3270   1159  -4390   2511  -3095  -3120  -1995   -115   2048  -4464   -915  -1273    721   -152   -657  -3893   2365   157
     -   -149   -500    233     43   -381    399    106   -626    210   -466   -720    275    394     45     96    359    117   -369   -294   -249 
     -     -1 -10892 -11934   -894  -1115   -701  -1378      *      * 
   139  -9285  -7720  -8589  -8971  -8678  -7677   5477 -10259  -9156  -9541  -9552  -8991  -8112  -9050  -8600  -9815  -9428  -9976  -7726  -8516   158
     -   -149   -500    233     43   -381    399    106   -626    210   -466   -720    275    394     45     96    359    117   -369   -294   -249 
     -     -1 -10892 -11934   -894  -1115   -701  -1378      *      * 
   140  -7481  -6501  -7910  -8239   -688  -7706   5391  -6319  -7799  -2152  -5692  -6541  -7645  -6655  -7216  -7117  -7385  -6572  -3428  -2246   159
     -   -149   -500    233     43   -381    399    106   -626    210   -466   -720    275    394     45     96    359    117   -369   -294   -249 
     -     -1 -10892 -11934   -894  -1115   -701  -1378      *      * 
   141   -446  -4638  -7814  -7478  -5150  -7600  -7494   3486  -7421   1200  -3866  -7276  -7343  -7290  -7535  -6958  -1635    -66  -6843  -6405   160
     -   -149   -500    233     43   -381    399    106   -626    210   -466   -720    275    394     45     96    359    117   -369   -294   -249 
     -     -1 -10892 -11934   -894  -1115   -701  -1378      *      * 
   142  -5978  -5387  -8523  -8058  -4180  -8405  -7522   1732  -7954   2606    539  -8104  -7598  -6976  -7628  -7823  -5886   1608  -6056  -6194   161
     -   -149   -500    233     43   -381    399    106   -626    210   -466   -720    275    394     45     96    359    117   -369   -294   -249 
     -     -1 -10892 -11934   -894  -1115   -701  -1378      *      * 
   143   -454  -5797  -8773  -8164  -3832  -8533  -7129    311  -7950   2444   3833  -8262  -7535  -6668  -7400  -7893  -6236  -4193    600  -5883   162
     -   -149   -500    233     43   -381    399    106   -626    210   -466   -720    275    394     45     96    359    117   -369   -294   -249 
     -     -1 -10892 -11934   -894  -1115   -701  -1378      *      * 
   144  -9041  -7736   4234  -8078  -9153  -7567  -8017 -10232  -8860  -9553  -9522  -8292  -8018  -8557  -8540  -9340  -9175  -9904  -7863  -9070   163
     -   -149   -500    233     43   -381    399    106   -626    210   -466   -720    275    394     45     96    359    117   -369   -294   -249 
     -     -1 -10892 -11934   -894  -1115   -701  -1378      *      * 
   145    -13  -5340  -7596  -7963  -7886   3744  -7140  -7904  -7861  -8043  -7188  -6440  -6349  -7360  -7452  -5098  -5309  -6634  -7643  -8038   164
     -   -149   -500    233     43   -381    399    106   -626    210   -466   -720    275    394     45     96    359    117   -369   -294   -249 
     -     -1 -10892 -11934   -894  -1115   -701  -1378      *      * 
   146  -9129  -7673  -8613  -8926  -7833  -7660  -7834  -9973  -8634  -9272  -9262  -8841  -8083  -8756  -1332  -9574  -9249  -9739   6287  -7518   165
     -   -149   -500    233     43   -381    399    106   -626    210   -466   -720    275    394     45     96    359    117   -369   -294   -249 
     -     -1 -10892 -11934   -894  -1115   -701  -1378      *      * 
   147   -853   3744  -7311  -7663  -7250  -4798  -6591  -7082  -7277  -7344  -6365  -5648  -5616  -6698  -6864   3314  -4388  -5740  -7467  -7464   166
     -   -149   -500    233     43   -381    399    106   -626    210   -466   -720    275    394     45     96    359    117   -369   -294   -249 
     -     -1 -10892 -11934   -894  -1115   -701  -1378      *      * 
   148  -3249  -3083  -5545  -4913    289  -1822  -3660  -2576  -4519   1216   3016    652  -4842  -4151   1205   -173    851    770  -3540   -555   167
     -   -149   -500    233     43   -381    399    106   -626    210   -466   -720    275    394     45     96    359    117   -369   -294   -249 
     -     -1 -10892 -11934   -894  -1115   -701  -1378      *      * 
   149    603  -4294  -2931      0  -1015   1107  -2683  -4247  -2298  -2028   -518   -917   2838     96  -2791   1027  -2949  -3879  -4526  -3890   168
     -   -149   -500    233     43   -381    399    106   -626    210   -466   -720    275    394     45     96    359    117   -369   -294   -249 
     -     -1 -10892 -11934   -894  -1115   -701  -1378      *      * 
   150  -3437  -3256  -5762  -5124  -3219  -2021  -3876   2377  -4643   1647  -2438  -4631  -1283    982     14  -4092  -3379   1627  -3756  -3416   169
     -   -149   -500    233     43   -381    399    106   -626    210   -466   -720    275    394     45     96    359    117   -369   -294   -249 
     -     -1 -10892 -11934   -894  -1115   -701  -1378      *      * 
   151  -6206  -5638  -8591  -7998    713  -8298  -6964     83  -7774   2659    671  -8003  -7440  -6612  -7287  -7617  -6057   1761  -5618   -801   170
     -   -149   -500    233     43   -381    399    106   -626    210   -466   -720    275    394     45     96    359    117   -369   -294   -249 
     -     -1 -10892 -11934   -894  -1115   -701  -1378      *      * 
   152  -3277  -3103  -5623  -1942   1513  -4826  -3697    347  -4582   1945   2920  -1257  -4874  -4203  -1260  -3911  -3218   1178   1359  -3218   171
     -   -149   -500    233     43   -381    399    106   -626    210   -466   -720    275    394     45     96    359    117   -369   -294   -249 
     -     -1 -10892 -11934   -894  -1115   -701  -1378      *      * 
   153   -468  -4455   -624  -1025  -4776    623   1138  -4526    989  -4471  -3544   1430  -4048   1181   2108    220    221  -4077  -4638  -3955   172
     -   -149   -500    233     43   -381    399    106   -626    210   -466   -720    275    394     45     96    359    117   -369   -294   -249 
     -     -1 -10892 -11934   -894  -1115   -701  -1378      *      * 
   154  -5396  -7463   2292   3411  -7622  -5112  -4587  -7631  -5034  -7452  -6913  -3700  -5714  -4284  -1758  -2109  -1453  -7049  -7656  -6495   173
     -   -149   -500    233     43   -381    399    106   -626    210   -466   -720    275    394     45     96    359    117   -369   -294   -249 
     -     -1 -10892 -11934   -894  -1115   -701  -1378      *      * 
   155  -5707  -5203  -8186  -7668   1750  -7847  -6806     23  -7465   2691  -2856  -7529  -7277  -6619  -7156  -1828  -5618   1391  -5723  -5726   174
     -   -149   -500    233     43   -381    399    106   -626    210   -466   -720    275    394     45     96    359    117   -369   -294   -249 
     -     -1 -10892 -11934   -894  -1115   -701  -1378      *      * 
   156  -1856     60  -5713  -5078   2925  -4921  -3791  -1165  -4675   2022   1994  -4567  -4960   -215  -4472  -4007    180  -1153  -3638  -3305   175
     -   -149   -500    233     43   -381    399    106   -626    210   -466   -720    275    394     45     96    359    117   -369   -294   -249 
     -     -1 -10892 -11934   -894  -1115   -701  -1378      *      * 
   157   1515  -4454    319   1607  -4775  -3954    638  -4525   -553  -4470   -569   -892  -4047   1687    244  -1504   1298   -966  -4637  -3954   176
     -   -149   -500    233     43   -381    399    106   -626    210   -466   -720    275    394     45     96    359    117   -369   -294   -249 
     -     -1 -10892 -11934   -894  -1115   -701  -1378      *      * 
   158  -1553    911  -1558   -711  -1013  -1989   -158   1939  -4436   1230   -183     21  -4826  -4089    655  -2027  -3185   1517  -3551   -508   177
     -   -149   -500    233     43   -381    399    106   -626    210   -466   -720    275    394     45     96    359    117   -369   -294   -249 
     -     -1 -10892 -11934   -894  -1115   -701  -1378      *      * 
   159  -7776  -6679  -7986  -8346  -2918  -7732    -36  -6823  -8001  -6126  -6220  -6724  -7735  -6862  -7399  -7360  -7666  -6963  -3625   4915   178
     -   -149   -500    238     43   -381    398    105   -627    210   -466   -721    278    393     45     96    359    117   -370   -295   -250 
     -  -1132  -4022  -1052    -56  -4722   -701  -1378      *      * 
   160    907  -3631   -384    705  -3952  -3133    796     35   -231   -569  -2720    416  -3227   2706   -212  -1191    327  -3253  -3815  -3132   180
     -   -149   -500    233     43   -381    399    106   -626    210   -466   -720    275    394     45     96    359    117   -369   -294   -249 
     -     -2  -9943 -10985   -894  -1115  -4903    -49      *      * 
   161   2697  -3916  -2206   -389  -4311  -3433  -2225  -4040    261  -1198  -3136    -11  -3607  -1792  -2303   1660  -2535  -3610  -4214  -3556   181
     -   -149   -500    233     43   -381    399    106   -626    210   -466   -720    275    394     45     96    359    117   -369   -294   -249 
     -     -2  -9943 -10985   -894  -1115   -842  -1177      *      * 
   162   1453  -2758  -5271  -4636     90   -548  -3349    471  -4231   1473     70  -4122  -1093  -3855   1503  -3562   -204   -349  -3215    475   182
     -   -149   -500    233     43   -381    399    106   -626    210   -466   -720    275    394     45     96    359    117   -369   -294   -249 
     -     -1 -10544 -11586   -894  -1115  -2299   -328      *      * 
   163   1676    224   -793  -2104  -4303    563     61   -526   -149    -79   -231   -681  -1097   -469   1160   -134   -430   -181  -4270  -3628   183
     -   -149   -500    233     43   -381    399    106   -626    210   -466   -720    275    394     45     96    359    117   -369   -294   -249 
     -     -1 -10602 -11644   -894  -1115   -652  -1460      *      * 
   164    974  -4366    733   1204  -4687   1190   1114  -4438   -371  -2237  -3455    749  -1138     93    275    -35  -1311  -1505  -4549   -734   184
     -   -149   -500    233     43   -381    399    106   -626    210   -466   -720    275    394     45     96    359    117   -369   -294   -249 
     -     -1 -10794 -11836   -894  -1115   -875  -1137      *      * 
   165    -48  -4417  -2793  -1166  -4738   3114  -2580  -4487   -953  -1998  -3507    940  -1451    -42   -908  -1066  -1459  -4039  -4601  -3920   185
     -   -149   -500    233     43   -381    399    106   -626    210   -466   -720    275    394     45     96    359    117   -369   -294   -249 
     -     -1 -10846 -11888   -894  -1115   -285  -2482      *      * 
   166   -872  -4454   1864    651  -4775  -1996    690  -4526     -7  -4470  -3543   -197  -1488   1646   1662    363  -1384   -367  -4637    -58   186
     -   -149   -500    233     43   -381    399    106   -626    210   -466   -720    275    394     45     96    359    117   -369   -294   -249 
     -     -1 -10892 -11934   -894  -1115   -701  -1378      *      * 
   167    814  -3347   -605   -272   -553    224  -3292  -1099  -3453     65  -1252  -3658   2552  -1674  -3682   -627    771    108  -3766  -3367   187
     -   -149   -500    233     43   -381    399    106   -626    210   -466   -720    275    394     45     96    359    117   -369   -294   -249 
     -    -44 -10892  -5086   -894  -1115   -701  -1378      *      * 
   168   1708  -3129  -4897  -1476   -891  -4649    -88  -1164  -4017   -223  -2327  -4071   1732  -1153  -1481    798   -591   1183  -3574    676   188
     -   -149   -500    233     43   -381    399    106   -626    210   -466   -720    275    394     45     96    359    117   -369   -294   -249 
     -    -20 -10849  -6230   -894  -1115  -1739   -514      *      * 
   169   1701  -4398    754    337  -4719   -481    616  -4470   -505  -4414  -3487    160  -1546   1675   -440    490   -511   -293  -4582   -767   189
     -   -149   -500    234     43   -381    398    105   -627    210   -464   -721    275    393     45     95    359    119   -367   -295   -250 
     -   -144  -4692  -4158   -992  -1008   -590  -1576      *      * 
   170  -1524  -3011  -5454  -4823  -2957  -4715   -969  -1115  -4425   3057    -80  -1432   -376  -1334  -4248  -3798  -3116  -2423  -3463   -589   192
     -   -148   -501    234     47   -382    397    104   -628    209   -467   -722    277    395     44     95    359    119   -367   -296   -251 
     -   -127  -4002  -5522  -1558   -599   -174  -3138      *      * 
   171   -978  -4437    -16   -452  -4757    451    -21  -4507   -885  -1508  -3526  -2572   3472  -2138   -330   -597  -1787  -4058  -4620  -3938   196
     -   -149   -500    233     43   -381    399    106   -626    210   -466   -720    275    394     45     96    359    117   -369   -294   -249 
     -     -1 -10863 -11905   -894  -1115  -1487   -636      *      * 
   172   1349  -4422  -2804   -123  -4741  -3930  -2588  -1472    850  -2823  -3512   -182   2618   -152    506    -20   -424  -1730  -4607  -3926   197
     -   -149   -500    233     43   -381    399    106   -626    210   -466   -720    275    394     45     96    359    117   -369   -294   -249 
     -    -15 -10863  -6623   -894  -1115  -1487   -636      *      * 
   173   1624  -4345  -1394   -308  -4635  -1108  -2598  -4364  -2192  -1973  -3443  -2584   1487   -302  -1059     22    582   1944  -4548  -3885   198
     -   -146   -501    234     42   -382    397    104   -627    209   -467   -722    274    396     48     98    358    119   -368   -296   -250 
     -   -256  -2624 -11891    -23  -6010   -296  -2431      *      * 
   174    368  -4424  -2844  -2295  -4732    542   -311  -1650    261  -2308  -3517   -793   1539    909   2043   -569    330    119  -4616  -3941   200
     -   -149   -500    233     43   -381    399    106   -626    210   -466   -720    275    394     45     96    359    117   -369   -294   -249 
     -     -1 -10892 -11934   -894  -1115   -701  -1378      *      * 
   175  -3628  -5087  -1099  -2741  -5509   -770  -3253  -5276  -2919  -5214  -4318   -874   3024   -669   1832   1254    680  -4799  -5380  -4669   201
     -   -149   -500    233     43   -381    399    106   -626    210   -466   -720    275    394     45     96    359    117   -369   -294   -249 
     -     -1 -10892 -11934   -894  -1115   -701  -1378      *      * 
   176  -7548  -6457  -7916  -8276   2286  -7798  -3979  -6403  -7832  -2130  -5800  -6407  -7650  -6546  -7191  -7050  -7396  -6575  -3224   4591   202
     -   -149   -500    233     43   -381    399    106   -626    210   -466   -720    275    394     45     96    359    117   -369   -294   -249 
     -     -1 -10892 -11934   -894  -1115   -701  -1378      *      * 
   177   -868  -4509  -1015   -374  -4833    610  -2662  -4583    525  -4526  -3602  -2631  -1228  -2204   3350    243  -1221  -4133  -4692  -4009   203
     -   -149   -500    233     43   -381    399    106   -626    210   -466   -720    275    394     45     96    359    117   -369   -294   -249 
     -     -1 -10892 -11934   -894  -1115   -701  -1378      *      * 
   178     29  -4516   3387   -105  -4836  -1873   -360  -4588    -53  -4532  -3607    630  -4096      3  -1153  -2916   -117  -4138  -4699  -4013   204
     -   -149   -500    233     43   -381    399    106   -626    210   -466   -720    275    394     45     96    359    117   -369   -294   -249 
     -     -1 -10892 -11934   -894  -1115   -701  -1378      *      * 
   179  -7549  -6457  -7912  -8274   1953  -7796   2188  -6433  -7829  -5734  -5833  -6401  -7649  -6543  -7188  -7045  -7397  -1613  -3219   4473   205
     -   -149   -500    233     43   -381    399    106   -626    210   -466   -720    275    394     45     96    359    117   -369   -294   -249 
     -     -1 -10892 -11934   -894  -1115   -701  -1378      *      * 
   180  -1877  -4734  -7948  -7625  -5094  -7820  -7803   3088  -7603   1836  -3788  -7481  -7475  -7425  -7724  -7217  -5245   1204  -6934  -6561   206
     -   -149   -500    233     43   -381    399    106   -626    210   -466   -720    275    394     45     96    359    117   -369   -294   -249 
     -     -1 -10892 -11934   -894  -1115   -701  -1378      *      * 
   181   1853  -4450  -2832    723  -4769   1097  -2616  -4518    944  -2231  -3540  -2594  -4051   1035    619   -203   -665   -369  -4635  -3954   207
     -   -149   -500    233     43   -381    399    106   -626    210   -466   -720    275    394     45     96    359    117   -369   -294   -249 
     -     -1 -10892 -11934   -894  -1115   -701  -1378      *      * 
   182  -1562  -3105  -5613  -4979     76  -4824    734  -1003  -4571  -1802  -2303  -4465  -4873  -4197  -1288  -3909  -1231  -1089   5873  -3184   208
     -   -149   -500    233     43   -381    399    106   -626    210   -466   -720    275    394     45     96    359    117   -369   -294   -249 
     -     -1 -10892 -11934   -894  -1115   -701  -1378      *      * 
   183  -2030  -4136  -6797  -6225  -3797  -5949  -5060    151  -5809   3148  -2802  -5725  -5969  -5390  -1291  -1728  -4325  -1226  -4746  -4498   209
     -   -149   -500    233     43   -381    399    106   -626    210   -466   -720    275    394     45     96    359    117   -369   -294   -249 
     -     -1 -10892 -11934   -894  -1115   -701  -1378      *      * 
   184   1830  -4455   -525    246  -4776    781   -310  -4527  -2195  -4471    495    235  -4049   2414    757  -1649   -476  -4077  -4638  -3956   210
     -   -149   -500    233     43   -381    399    106   -626    210   -466   -720    275    394     45     96    359    117   -369   -294   -249 
     -     -1 -10892 -11934   -894  -1115   -701  -1378      *      * 
   185    554  -4460    756    680  -4782    184    379  -4532    590  -4476  -3550   -949  -4053   1519   2449   -428  -2926  -4082  -4643  -3960   211
     -   -149   -500    233     43   -381    399    106   -626    210   -466   -720    275    394     45     96    359    117   -369   -294   -249 
     -     -1 -10892 -11934   -894  -1115   -701  -1378      *      * 
   186  -1649  -5361  -4175  -1328  -5865  -4986    -24  -5463   -932  -1314  -4464   -968  -5020   3673   2476  -4020  -4003  -5093    288  -4880   212
     -   -147   -500    233     43   -381    398    105   -627    210   -466   -721    275    395     45     98    359    117   -370   -295   -250 
     -    -55  -5918  -5588  -1497   -631   -701  -1378      *      * 
   187  -1698  -6416   3941  -3499  -7554   -699  -4752  -7536  -5243  -7439  -6826   1050  -5677  -4468  -6220  -2781  -5256  -6746  -7635  -6604   216
     -   -149   -500    233     43   -381    399    106   -626    210   -466   -720    275    394     45     96    359    117   -369   -294   -249 
     -     -1 -10862 -11904   -894  -1115  -1501   -629      *      * 
   188    635  -4409   -473  -2262  -1032   -864     22   -513   1444     65  -3500  -1100    417   1066   1878  -1305   -618  -1810  -4597  -3919   217
     -   -149   -500    233     43   -381    399    106   -626    210   -466   -720    275    394     45     96    359    117   -369   -294   -249 
     -     -1 -10862 -11904   -894  -1115   -360  -2178      *      * 
   189   1155  -4454   2200   1599  -4775  -1626  -2613  -1629    -72  -4470  -3543  -2590     41   1509  -1184  -1193   -901  -1285  -4637  -3954   218
     -   -149   -500    233     43   -381    399    106   -626    210   -466   -720    275    394     45     96    359    117   -369   -294   -249 
     -     -1 -10892 -11934   -894  -1115   -701  -1378      *      * 
   190   2569    205   -812   1223  -4774  -1587   -282  -4524   -489  -1494  -3542   -800  -1283   1097   -626  -1649  -2920  -1003  -4636  -3954   219
     -   -149   -500    233     43   -381    399    106   -626    210   -466   -720    275    394     45     96    359    117   -369   -294   -249 
     -     -1 -10892 -11934   -894  -1115   -701  -1378      *      * 
   191   2882   -628    178  -6789  -7202  -4790  -6352  -7026  -6906  -7269  -6305  -1081  -5594  -6364  -6704   1924    235  -5730  -7411  -7327   220
     -   -149   -500    233     43   -381    399    106   -626    210   -466   -720    275    394     45     96    359    117   -369   -294   -249 
     -     -1 -10892 -11934   -894  -1115   -701  -1378      *      * 
   192    442  -4437    178   1716  -4751   -945  -2619   -196     76    562  -3529  -2598  -4052     34   2152  -2866  -1329  -1746  -4625  -3947   221
     -   -149   -500    233     43   -381    399    106   -626    210   -466   -720    275    394     45     96    359    117   -369   -294   -249 
     -     -1 -10892 -11934   -894  -1115   -701  -1378      *      * 
   193   1672  -4454    990    128  -4775  -3955   -855  -4526   -244  -4470  -3543   -920  -4048    640   1941    571    680  -1919  -4637  -3954   222
     -   -149   -500    233     43   -381    399    106   -626    210   -466   -720    275    394     45     96    359    117   -369   -294   -249 
     -     -1 -10892 -11934   -894  -1115   -701  -1378      *      * 
   194   1927  -3096  -5575  -1671   2582  -4808  -3667  -2589  -4544  -2944   -261  -4441  -4858  -4173  -1497  -3892  -1486   -144   1453   2992   223
     -   -149   -500    233     43   -381    399    106   -626    210   -466   -720    275    394     45     96    359    117   -369   -294   -249 
     -     -1 -10892 -11934   -894  -1115   -701  -1378      *      * 
   195  -9444  -7746  -8669  -9056  -8585  -7706  -8171 -10272  -9238  -9534  -9568  -9079  -8134  -9117  -8648 -10025  -9558 -10032   6317  -8404   224
     -   -149   -500    233     43   -381    399    106   -626    210   -466   -720    275    394     45     96    359    117   -369   -294   -249 
     -     -1 -10892 -11934   -894  -1115   -701  -1378      *      * 
   196    132  -4454    105   -138  -4774   -871  -2613  -4525   1193  -1264  -3543  -2590  -4048    493   2891   -175   -361  -1768  -4637  -3954   225
     -   -149   -500    233     43   -381    399    106   -626    210   -466   -720    275    394     45     96    359    117   -369   -294   -249 
     -     -1 -10892 -11934   -894  -1115   -701  -1378      *      * 
   197    661  -4458    -14   2366  -4779   -606   1573  -4530    306  -4474  -3547    379  -4051   1024    828  -2865    -76  -4080  -4641  -3958   226
     -   -149   -500    233     43   -381    399    106   -626    210   -466   -720    275    394     45     96    359    117   -369   -294   -249 
     -     -1 -10892 -11934   -894  -1115   -701  -1378      *      * 
   198   1233  -4435  -2838   1108  -4747  -3960   1824  -4492  -1114   -260   -517   -514  -4053   1979    912   -833  -1123  -1001  -4623   1280   227
     -   -149   -500    233     43   -381    399    106   -626    210   -466   -720    275    394     45     96    359    117   -369   -294   -249 
     -     -1 -10892 -11934   -894  -1115   -701  -1378      *      * 
   199  -6629  -5951  -8991  -8382   -291  -8882  -7382  -1144  -8205   3293   -448  -8630  -7675  -6780  -7584  -8330  -6435  -4285  -5724  -6005   228
     -   -149   -500    233     43   -381    399    106   -626    210   -466   -720    275    394     45     96    359    117   -369   -294   -249 
     -     -1 -10892 -11934   -894  -1115   -701  -1378      *      * 
   200   2357  -4454     53     58  -4775   -337  -2613  -4526    308  -2462   -319   -163  -4048   1134    411    552  -2920  -4076  -4637  -3954   229
     -   -149   -500    233     43   -381    399    106   -626    210   -466   -720    275    394     45     96    359    117   -369   -294   -249 
     -     -1 -10892 -11934   -894  -1115   -701  -1378      *      * 
   201   -927  -4728   1945   -491  -5044   2960   -233  -4802  -2469  -4745  -3829   -174  -4262  -2398  -1159  -1006  -1863  -2433  -4914  -4216   230
     -   -149   -500    233     43   -381    399    106   -626    210   -466   -720    275    394     45     96    359    117   -369   -294   -249 
     -     -1 -10892 -11934   -894  -1115   -701  -1378      *      * 
   202     87  -3138  -5654  -5021   2946  -4860   -337  -1241  -4616   2045  -2320  -4501  -4907  -4234  -1241  -3946  -3254    116  -3552    741   231
     -   -149   -500    233     43   -381    399    106   -626    210   -466   -720    275    394     45     96    359    117   -369   -294   -249 
     -     -1 -10892 -11934   -894  -1115   -701  -1378      *      * 
   203  -1413  -4454   2080   2176  -4775  -1779    850  -4526  -2194  -4470  -3543   -990    416   -138   -972   -742   1347  -1740  -4637   -946   232
     -   -149   -500    233     43   -381    399    106   -626    210   -466   -720    275    394     45     96    359    117   -369   -294   -249 
     -    -30 -10892  -5645   -894  -1115   -701  -1378      *      * 
   204    821  -4429  -1366   2126  -4750   1473  -2588  -4501  -1026  -4445   -693   -949  -4022   1435    521   -413   -110  -4051  -4612  -3929   233
     -   -149   -500    233     43   -381    399    106   -626    210   -466   -720    275    394     45     96    359    117   -369   -294   -249 
     -     -1 -10863 -11906   -894  -1115   -367  -2154      *      * 
   205    -18  -4785  -3960  -3433  -5749  -1759  -3580  -5454  -1125  -5396  -4511  -3602   3779    773  -1029   -394  -1025  -4906  -5512  -4977   234
     -   -149   -500    233     43   -381    399    106   -626    210   -466   -720    275    394     45     96    359    117   -369   -294   -249 
     -     -1 -10892 -11934   -894  -1115   -701  -1378      *      * 
   206  -1712     59  -6056  -5560  -3834  -4822  -4370  -1168  -5179  -2001  -3068   -159  -5154  -4800  -4991    935   3578  -1369  -4331  -4000   235
     -   -149   -500    233     43   -381    399    106   -626    210   -466   -720    275    394     45     96    359    117   -369   -294   -249 
     -     -1 -10892 -11934   -894  -1115   -701  -1378      *      * 
   207   -242  -3157  -5007  -1875  -3122  -4702   -263  -1278  -4112   1771   -215  -4149    785  -1090   1468   -843    291   1140  -3603   -787   236
     -   -149   -500    233     43   -381    399    106   -626    210   -466   -720    275    394     45     96    359    117   -369   -294   -249 
     -     -1 -10892 -11934   -894  -1115   -701  -1378      *      * 
   208  -2133  -4969  -8112  -7710   -417  -7927  -7397   1524  -7618   2466  -3276  -7598  -7436  -7057  -7515  -7292  -5454   2013  -6312  -6217   237
     -   -144   -500    232     43   -381    400    105   -627    210   -466   -721    275    394     45     95    359    117   -370   -295   -250 
     -    -87  -4603  -5824   -993  -1007   -701  -1378      *      * 
   209   2355  -4376   -999   -984  -4672   -853  -2608  -1413   -904  -1440  -3472   -951   1681   -668  -2702     40   -853    583  -4575  -3907   240
     -   -149   -500    233     43   -381    399    106   -626    210   -466   -720    275    394     45     96    359    117   -369   -294   -249 
     -     -1 -10867 -11909   -894  -1115  -1404   -685      *      * 
   210   -866  -4409   -478    473  -1352    527  -2597   -672     61  -1209   -484  -2577   2445    886   1177   -241  -2899  -1711  -4598  -3922   241
     -   -149   -500    233     43   -381    399    106   -626    210   -466   -720    275    394     45     96    359    117   -369   -294   -249 
     -     -1 -10867 -11909   -894  -1115   -389  -2081      *      * 
   211   1429  -4451   1274    828  -1218   1178  -2614  -1668   -992  -4467  -3540  -2591  -1283    944    952   -771  -1384   -297  -4635  -3953   242
     -   -149   -500    233     43   -381    399    106   -626    210   -466   -720    275    394     45     96    359    117   -369   -294   -249 
     -     -1 -10892 -11934   -894  -1115   -701  -1378      *      * 
   212   1077  -4452    372   -127    -57    530    -44   -565    320   -233  -3541   -966   -482    113   1473    -57  -1304  -1800  -4636  -3953   243
     -   -149   -500    233     43   -381    399    106   -626    210   -466   -720    275    394     45     96    359    117   -369   -294   -249 
     -    -30 -10892  -5620   -894  -1115   -701  -1378      *      * 
   213   1132  -4428    773   -969  -4749   -703  -2587  -4499   1075  -4444  -3517    436   1467    137   1325     91   -405   -879  -4611  -3928   244
     -   -149   -500    233     43   -381    399    106   -626    210   -466   -720    275    394     45     96    359    117   -369   -294   -249 
     -    -26 -10863  -5870   -894  -1115  -1487   -636      *      * 
   214    909  -4403    143    -44   -636   1268   -253  -1609   -444   -183  -3492  -1067   1063    428    845  -1499    141  -1880  -4587  -3905   245
     -   -149   -500    233     43   -381    399    106   -626    210   -466   -720    275    394     45     96    359    117   -369   -294   -249 
     -     -1 -10838 -11881   -894  -1115  -1915   -444      *      * 
   215    359  -4403    236    779  -4724    332    610   -164   -460   -205  -3493   -918    466    -77    493   -758   1010   -333  -4587   -802   246
     -   -149   -500    233     43   -381    399    106   -626    210   -466   -720    275    394     45     96    359    117   -369   -294   -249 
     -   -220 -10838  -2826   -894  -1115  -1915   -444      *      * 
   216   1112  -4210   -238    769  -4531    723   -660  -1508   -344  -1805  -3299    963    549  -1063   1103   -629    722  -1497  -4394  -3711   247
     -   -149   -500    233     43   -381    399    106   -626    210   -466   -720    275    394     45     96    359    117   -369   -294   -249 
     -   -545 -10620  -1670   -894  -1115  -3552   -129      *      * 
   217    407  -3742   2020    747  -4063    395  -1902  -1097    310   -721  -2831    124  -3337    895    580    101  -2209  -1845  -3926  -3243   248
     -   -149   -500    233     43   -381    399    106   -626    210   -466   -720    275    394     45     96    359    117   -369   -294   -249 
     -   -682 -10076  -1412   -894  -1115  -4754    -54      *      * 
   218   1296  -3134    218    117  -3425   1128   2417   -997   -973   -796  -2231  -1365   -146    -67  -1475  -1628   1210  -2740  -3335  -2671   249
     -   -144   -503    234     41   -384    401    103   -629    207   -465   -723    277    392     45     95    367    114   -372   -297   -252 
     -  -1103   -906 -10439  -1127   -883    -67  -4453      *      * 
   219    162  -4427    178    874  -4748    801    608  -1423  -1032  -4443  -3516    300   1517   1038  -2674    684    783  -1566  -4611  -3928   255
     -   -149   -500    233     43   -381    399    106   -626    210   -466   -720    275    394     45     96    359    117   -369   -294   -249 
     -     -1 -10863 -11905   -894  -1115  -1487   -636      *      * 
   220   1465  -4425   -268   -197  -4745    931  -2587  -4495    593  -1397    564   -419  -1663   -306  -1124     13     87   -474  -4609   1729   256
     -   -149   -500    233     43   -381    399    106   -626    210   -466   -720    275    394     45     96    359    117   -369   -294   -249 
     -     -1 -10863 -11905   -894  -1115   -364  -2164      *      * 
   221    542  -4446   -383    830  -4763   1165   1251   -839  -1060    384   1444   -791   -438   -149    342  -1497   -548   -396  -4631  -3951   257
     -   -149   -500    233     43   -381    399    106   -626    210   -466   -720    275    394     45     96    359    117   -369   -294   -249 
     -     -1 -10892 -11934   -894  -1115   -701  -1378      *      * 
   222   -849  -3448  -3944  -3378  -3463  -4428   1913    -13  -3218  -1886  -2629   -542   2684    286    368   -523    -78    704  -3851   1463   258
     -   -149   -500    233     43   -381    399    106   -626    210   -466   -720    275    394     45     96    359    117   -369   -294   -249 
     -     -1 -10892 -11934   -894  -1115   -701  -1378      *      * 
   223    640  -4452  -1206   1448  -1248   2049    674  -4522    -34  -1509  -3541  -2590  -4048    823    481   -876  -1376   -831  -4636  -3953   259
     -   -149   -500    233     43   -381    399    106   -626    210   -466   -720    275    394     45     96    359    117   -369   -294   -249 
     -     -1 -10892 -11934   -894  -1115   -701  -1378      *      * 
   224   -143  -4454   1069   1945  -1366  -1018   -224  -4526   -120  -4470   -520   -926  -1178   1064   1329    103   -117   -819  -4637  -3954   260
     -   -149   -500    233     43   -381    399    106   -626    210   -466   -720    275    394     45     96    359    117   -369   -294   -249 
     -     -1 -10892 -11934   -894  -1115   -701  -1378      *      * 
   225   -418   2242  -5527    291   -180  -4789   1953   1009  -1757    728  -2287  -4413  -4839   -205  -2261  -3870    582   1235    513    782   261
     -   -149   -500    233     43   -381    399    106   -626    210   -466   -720    275    394     45     96    359    117   -369   -294   -249 
     -     -1 -10892 -11934   -894  -1115   -701  -1378      *      * 
   226   -415  -4223     88    585   -190   -312   -809   -397   -502     44   -162  -2708  -1794    351    196    120    949    588    380    625   262
     -   -149   -500    233     43   -381    399    106   -626    210   -466   -720    275    394     45     96    359    117   -369   -294   -249 
     -     -1 -10892 -11934   -894  -1115   -701  -1378      *      * 
   227    219   -628  -5568  -4934   2675  -4795    671   -511  -4535     56  -2283  -4432  -4845    408   1058   -502    587    803  -3538    236   263
     -   -149   -500    233     43   -381    399    106   -626    210   -466   -720    275    394     45     96    359    117   -369   -294   -249 
     -     -1 -10892 -11934   -894  -1115   -701  -1378      *      * 
   228    -16   -168    680   1235  -4771  -2120   -855  -4520   -334   -570  -3540  -2591  -4048    -36   1662    934    813   -417  -4635    -55   264
     -   -149   -500    233     43   -381    399    106   -626    210   -466   -720    275    394     45     96    359    117   -369   -294   -249 
     -     -1 -10892 -11934   -894  -1115   -701  -1378      *      * 
   229  -3302  -3126  -5647  -1927    394  -4852   -471    773  -4607   2562    525  -4498  -4897  -4226  -4406  -3937  -1217    956   1910  -3241   265
     -   -147   -500    233     43   -381    398    106   -626    210   -466   -720    275    394     45     96    359    117   -369   -294   -249 
     -    -30  -5603 -11934   -150  -3339   -701  -1378      *      * 
   230    457  -5955   2589   -786  -6375  -1624  -3903  -6203  -3830  -6121  -5296   -248   1858  -3516  -4483   1573    275  -5687  -6300  -5471   267
     -   -149   -500    233     43   -381    399    106   -626    210   -466   -720    275    394     45     96    359    117   -369   -294   -249 
     -     -1 -10892 -11934   -894  -1115   -701  -1378      *      * 
   231   1577  -4445  -1369   2009  -4762  -3957  -2616  -4510    842  -2068  -1187  -2594    680  -2157    683     25   -515   -300  -4631  -3950   268
     -   -149   -500    233     43   -381    399    106   -626    210   -466   -720    275    394     45     96    359    117   -369   -294   -249 
     -     -1 -10892 -11934   -894  -1115   -701  -1378      *      * 
   232   1931  -4454    288   2104  -4776  -2956   -450  -4526   -521  -4471  -3544    608   -479    578  -1407  -2861    488  -1653  -4638  -3955   269
     -   -149   -500    233     43   -381    399    106   -626    210   -466   -720    275    394     45     96    359    117   -369   -294   -249 
     -     -1 -10892 -11934   -894  -1115   -701  -1378      *      * 
   233   1079  -4439    708    708  -4753  -1666  -2618  -4499  -2201   1265    387  -1774  -4052   1641    469   -767    453  -2097  -4626  -3948   270
     -   -149   -500    233     43   -381    399    106   -626    210   -466   -720    275    394     45     96    359    117   -369   -294   -249 
     -     -1 -10892 -11934   -894  -1115   -701  -1378      *      * 
   234  -3126  -3538  -1250  -3195   -863   -407    -66  -3147  -3052  -1880  -2713  -1177  -4439  -2939  -1103    825   3233    306  -3926   -593   271
     -   -149   -500    233     43   -381    399    106   -626    210   -466   -720    275    394     45     96    359    117   -369   -294   -249 
     -     -1 -10892 -11934   -894  -1115   -701  -1378      *      * 
   235   1938  -4455    891   1848  -4776  -1265  -2614  -4527  -1177  -4471  -3544  -2590  -1248    290   1114    -56   -463  -2421  -4638  -3955   272
     -   -149   -500    233     43   -381    399    106   -626    210   -466   -720    275    394     45     96    359    117   -369   -294   -249 
     -     -1 -10892 -11934   -894  -1115   -701  -1378      *      * 
   236   2011  -4460  -1054   -178  -4781   -326  -2618  -4532    404  -4476  -3549  -1039  -4052   1443   2295   -529  -1363  -4082  -4643  -3960   273
     -   -149   -500    233     43   -381    399    106   -626    210   -466   -720    275    394     45     96    359    117   -369   -294   -249 
     -     -1 -10892 -11934   -894  -1115   -701  -1378      *      * 
   237  -6412  -5769  -8837  -8276    224  -8718  -7397    374  -8119   3090  -2684  -8447  -7646  -6824  -7586  -8150  -6256    187  -5799  -6038   274
     -   -149   -500    233     43   -381    399    106   -626    210   -466   -720    275    394     45     96    359    117   -369   -294   -249 
     -     -1 -10892 -11934   -894  -1115   -701  -1378      *      * 
   238    136  -4452  -1054    293  -4773     50  -2613  -1449     71   -794  -3542  -1776  -4048   2001    954    292   1878  -1822  -4636  -3954   275
     -   -149   -500    233     43   -381    399    106   -626    210   -466   -720    275    394     45     96    359    117   -369   -294   -249 
     -     -1 -10892 -11934   -894  -1115   -701  -1378      *      * 
   239   1378  -4456   1107   2205  -4777  -1111   -301  -4528    -91  -4472  -3545   -966  -4049   1013    806  -1700    -60  -4078  -4639  -3956   276
     -   -149   -500    233     43   -381    399    106   -626    210   -466   -720    275    394     45     96    359    117   -369   -294   -249 
     -     -1 -10892 -11934   -894  -1115   -701  -1378      *      * 
   240   1377  -3078  -5591  -1969   1981  -4798   -482   -409  -4551   1629  -2281  -4442  -4848  -4175  -1590  -3882    229  -1279   3021    380   277
     -   -149   -500    233     43   -381    399    106   -626    210   -466   -720    275    394     45     96    359    117   -369   -294   -249 
     -     -1 -10892 -11934   -894  -1115   -701  -1378      *      * 
   241   3451   1103  -7318  -7662  -7212   -825  -6574  -7026  -7264  -7295  -6323  -5637  -5605  -6683  -6850  -1562   -766   -917  -7440  -7429   278
     -   -149   -500    233     43   -381    399    106   -626    210   -466   -720    275    394     45     96    359    117   -369   -294   -249 
     -     -1 -10892 -11934   -894  -1115   -701  -1378      *      * 
   242    122  -6212  -6223  -4823  -7127  -6036  -3900  -6400   1487  -6022  -5354    601  -5965   1312   3423  -2111  -5192  -6172  -5847  -5767   279
     -   -149   -500    233     43   -381    399    106   -626    210   -466   -720    275    394     45     96    359    117   -369   -294   -249 
     -     -1 -10892 -11934   -894  -1115   -701  -1378      *      * 
   243   1096  -4454  -1248     59  -4775   -358  -2613  -4525   -936  -2418  -3543    308  -4048   1872   1800   1234      9  -1593  -4637  -3954   280
     -   -149   -500    233     43   -381    399    106   -626    210   -466   -720    275    394     45     96    359    117   -369   -294   -249 
     -     -1 -10892 -11934   -894  -1115   -701  -1378      *      * 
   244    -37   1579  -3481   -563  -3773  -4257   3303  -1370  -2801   -855   -255   1146  -4337   1984    221   -381  -1380  -1576    396    917   281
     -   -149   -500    233     43   -381    399    106   -626    210   -466   -720    275    394     45     96    359    117   -369   -294   -249 
     -     -1 -10892 -11934   -894  -1115   -701  -1378      *      * 
   245  -1851  -5137  -3630   -568  -5565   2569   2011  -5231    504  -5100  -4237   -164  -4738   1909   1411  -3668  -3694  -4824  -5175  -4639   282
     -   -149   -500    233     43   -381    399    106   -626    210   -466   -720    275    394     45     96    359    117   -369   -294   -249 
     -     -1 -10892 -11934   -894  -1115   -701  -1378      *      * 
   246   -999  -3344  -5920  -5304  -3359  -5154  -4066    313  -4918   1380  -2564  -4803  -5190  -4553  -4731  -1636    126   2981  -3919   -543   283
     -   -149   -500    233     43   -381    399    106   -626    210   -466   -720    275    394     45     96    359    117   -369   -294   -249 
     -     -1 -10892 -11934   -894  -1115   -701  -1378      *      * 
   247  -3946  -4555  -7085  -7441  -7270  -4829  -6566  -7115  -7220  -7368  -6397  -5640  -1235  -6659  -6851  -1550   4032  -5779  -7469  -7460   284
     -   -149   -500    233     43   -381    399    106   -626    210   -466   -720    275    394     45     96    359    117   -369   -294   -249 
     -     -1 -10892 -11934   -894  -1115   -701  -1378      *      * 
   248   -480  -3589  -6203  -5598  -3536  -2145  -4389   -441  -5223   2301    840  -5112   -634  -4844  -5037  -4565  -3762   2336  -4202  -3871   285
     -   -149   -500    233     43   -381    399    106   -626    210   -466   -720    275    394     45     96    359    117   -369   -294   -249 
     -     -1 -10892 -11934   -894  -1115   -701  -1378      *      * 
   249     89  -4722  -5169  -5518  -7255   -804  -5923  -7099  -6391  -7290  -6370   3957   -706  -1164  -6532    706  -4493  -5853  -7434  -7172   286
     -   -149   -500    233     43   -381    399    106   -626    210   -466   -720    275    394     45     96    359    117   -369   -294   -249 
     -     -1 -10892 -11934   -894  -1115   -701  -1378      *      * 
   250  -1616  -3858  -6074  -5720  -4421  -4789   -342   -563  -5416  -4317  -3645   -596  -5270  -5067  -5294   -199   3663    239  -4890  -4568   287
     -   -149   -500    233     43   -381    399    106   -626    210   -466   -720    275    394     45     96    359    117   -369   -294   -249 
     -     -1 -10892 -11934   -894  -1115   -701  -1378      *      * 
   251    656  -3344  -5913  -5293    403  -5140  -4045    133  -4904   1868  -2518  -4791  -1479  -4530  -4713  -1938  -3489   2460  -3891  -3550   288
     -   -149   -500    233     43   -381    399    106   -626    210   -466   -720    275    394     45     96    359    117   -369   -294   -249 
     -     -1 -10892 -11934   -894  -1115   -701  -1378      *      * 
   252   -976  -3848  -6534  -5953   1489  -1947  -4819   1380  -5605   1011    419  -5499  -5824  -5230  -5435  -4975  -4066   2765  -4590  -4264   289
     -   -149   -500    233     43   -381    399    106   -626    210   -466   -720    275    394     45     96    359    117   -369   -294   -249 
     -     -1 -10892 -11934   -894  -1115   -701  -1378      *      * 
   253   -929  -4315  -3004     95   -977  -4087   1299  -4252  -2412  -4311    546  -2779  -4195   4045  -2896   -841  -1233  -3904  -4574  -3952   290
     -   -149   -500    233     43   -381    399    106   -626    210   -466   -720    275    394     45     96    359    117   -369   -294   -249 
     -     -1 -10892 -11934   -894  -1115   -701  -1378      *      * 
   254   2247  -3124  -5416  -4798   -989   2102  -3661  -2632  -1653  -1589    514  -4369  -4836  -4095  -4305   -695   1163   -695  -3590  -3243   291
     -   -149   -500    233     43   -381    399    106   -626    210   -466   -720    275    394     45     96    359    117   -369   -294   -249 
     -     -1 -10892 -11934   -894  -1115   -701  -1378      *      * 
   255   3188    -34  -5729  -5102  -3168  -2187  -3831    358  -4703   -993      3  -4590  -4987  -4331  -1480  -4029  -3317    414  -3693  -3350   292
     -   -149   -500    233     43   -381    399    106   -626    210   -466   -720    275    394     45     96    359    117   -369   -294   -249 
     -     -1 -10892 -11934   -894  -1115   -701  -1378      *      * 
   256  -7461  -6442  -8019  -8314     77  -7847  -4195  -5709  -7904   -789  -5029  -6590  -7668  -6635  -7270  -7191  -7316  -6180   6149  -2257   293
     -   -149   -500    233     43   -381    399    106   -626    210   -466   -720    275    394     45     96    359    117   -369   -294   -249 
     -     -1 -10892 -11934   -894  -1115   -701  -1378      *      * 
   257   2765  -4501  -7268  -7610  -7207   2297  -6562  -7024  -7245   -382  -6319  -5629  -5605  -6668  -6841   -485  -1549  -5710  -7435  -7420   294
     -   -149   -500    233     43   -381    399    106   -626    210   -466   -720    275    394     45     96    359    117   -369   -294   -249 
     -     -1 -10892 -11934   -894  -1115   -701  -1378      *      * 
   258  -3436  -3253  -5783  -5148  -3124  -4994  -3863   1445  -4747   2436   1459  -4641  -5027  -1258  -4541  -4082   -186    887    708     55   295
     -   -149   -500    233     43   -381    399    106   -626    210   -466   -720    275    394     45     96    359    117   -369   -294   -249 
     -     -1 -10892 -11934   -894  -1115   -701  -1378      *      * 
   259     39  -4592  -7399  -6861  -4009  -6706  -5832  -2693  -6562   2409   1253  -6465  -6566  -6004  -6337  -5903    658   1995  -5278  -5114   296
     -   -149   -500    233     43   -381    399    106   -626    210   -466   -720    275    394     45     96    359    117   -369   -294   -249 
     -     -1 -10892 -11934   -894  -1115   -701  -1378      *      * 
   260  -2070  -5593  -8666  -8134  -3997  -8501  -7348   -484  -7981   3148    570  -8219  -7582  -6828  -7532  -7900  -6070    127  -5851  -6053   297
     -   -149   -500    233     43   -381    399    106   -626    210   -466   -720    275    394     45     96    359    117   -369   -294   -249 
     -     -1 -10892 -11934   -894  -1115   -701  -1378      *      * 
   261   1558  -4452  -3038  -2490  -4850    977   -241  -4579  -2361  -4556   -524  -2779  -4195   2429    614   1526   -183  -4143  -4744  -4094   298
     -   -149   -500    233     43   -381    399    106   -626    210   -466   -720    275    394     45     96    359    117   -369   -294   -249 
     -     -1 -10892 -11934   -894  -1115   -701  -1378      *      * 
   262   -338  -4424  -2849  -2300  -4730   -276   -327  -4470    835  -4433    387  -2608  -1403    585   3211   -284  -1329   -972  -4616   -724   299
     -   -149   -500    233     43   -381    399    106   -626    210   -466   -720    275    394     45     96    359    117   -369   -294   -249 
     -     -1 -10892 -11934   -894  -1115   -701  -1378      *      * 
   263  -1272   1217  -5565  -1671   -540  -4794   1916   -348  -4533   1257    394  -4430  -4844  -1131    449  -1862  -3190  -1236  -3538   3425   300
     -   -149   -500    233     43   -381    399    106   -626    210   -466   -720    275    394     45     96    359    117   -369   -294   -249 
     -     -1 -10892 -11934   -894  -1115   -701  -1378      *      * 
   264    -69    881  -5007  -4495  -4061  -4645  -4046  -3627  -4288   -626  -3256   1764  -4963   -396  -4446   1510   2792  -1658  -4484  -4111   301
     -   -149   -500    233     43   -381    399    106   -626    210   -466   -720    275    394     45     96    359    117   -369   -294   -249 
     -     -1 -10892 -11934   -894  -1115   -701  -1378      *      * 
   265  -1618  -4532    403  -2346  -1464   3081   1339  -4591  -2294  -4544  -3627    346  -4128   -879    637  -1456  -3014  -4150  -4719   -624   302
     -   -149   -500    233     43   -381    399    106   -626    210   -466   -720    275    394     45     96    359    117   -369   -294   -249 
     -     -1 -10892 -11934   -894  -1115   -701  -1378      *      * 
   266   -864  -4451    189    669  -4771  -3955   -297  -4521  -2194  -2068   -200   -975  -4048   1701   2619    651    538   -665  -4635  -3953   303
     -   -149   -500    233     43   -381    399    106   -626    210   -466   -720    275    394     45     96    359    117   -369   -294   -249 
     -     -1 -10892 -11934   -894  -1115   -701  -1378      *      * 
   267  -1493  -4455   2421   -269  -4777  -1090   1403  -4527  -1052  -4471  -3545   1007  -1178   -803   1309    339   1326  -4077  -4639  -3956   304
     -   -149   -500    233     43   -381    399    106   -626    210   -466   -720    275    394     45     96    359    117   -369   -294   -249 
     -     -1 -10892 -11934   -894  -1115   -701  -1378      *      * 
   268   -902  -6866   3842  -1217  -7136  -4999  -4349  -7053  -4569  -6923  -6233   -264  -5526  -4012  -1331   -192   -600  -6510  -7116  -6113   305
     -   -149   -500    233     43   -381    399    106   -626    210   -466   -720    275    394     45     96    359    117   -369   -294   -249 
     -     -1 -10892 -11934   -894  -1115   -701  -1378      *      * 
   269    -74  -4317  -7266  -6868  -4866  -6463  -6177   -321  -6645  -1441  -3766  -6368  -1253  -6403  -6590  -1768  -4647   3607  -5942  -5534   306
     -   -149   -500    233     43   -381    399    106   -626    210   -466   -720    275    394     45     96    359    117   -369   -294   -249 
     -     -1 -10892 -11934   -894  -1115   -701  -1378      *      * 
   270    -41    290  -6073  -5468  -3518  -5327  -4261     33  -5092    -79   -365  -4977  -5355  -4737  -4915  -1941   -394   3336  -4109  -3757   307
     -   -149   -500    233     43   -381    399    106   -626    210   -466   -720    275    394     45     96    359    117   -369   -294   -249 
     -     -1 -10892 -11934   -894  -1115   -701  -1378      *      * 
   271  -7592  -6497  -7939  -8302   4532  -7786  -4042  -6495  -7873  -5795  -5894  -6462  -7667  -6603  -7233  -7103  -7447  -6652  -3289    547   308
     -   -149   -500    233     43   -381    399    106   -626    210   -466   -720    275    394     45     96    359    117   -369   -294   -249 
     -     -1 -10892 -11934   -894  -1115   -701  -1378      *      * 
   272  -1947  -5624  -7709  -8078  -8084   3830  -7312  -8187  -8049  -8269  -7472  -6717  -6591  -7582  -7635  -5441  -5645  -6954  -7687  -8213   309
     -   -149   -500    233     43   -381    399    106   -626    210   -466   -720    275    394     45     96    359    117   -369   -294   -249 
     -     -1 -10892 -11934   -894  -1115   -701  -1378      *      * 
   273   1932  -3906  -3335  -2784  -4057  -1899  -2932  -1311    147  -3869  -3094  -1164  -4297   -862  -3106    987   1651   1594  -4268  -3744   310
     -   -149   -500    233     43   -381    399    106   -626    210   -466   -720    275    394     45     96    359    117   -369   -294   -249 
     -     -1 -10892 -11934   -894  -1115   -701  -1378      *      * 
   274  -1022  -4504  -7272  -7601  -7115  -4817  -6574  -6264  -7239  -7047  -6194  -5651   -549  -6677  -6846  -4182   3521   1976  -7416  -7380   311
     -   -149   -500    233     43   -381    399    106   -626    210   -466   -720    275    394     45     96    359    117   -369   -294   -249 
     -     -1 -10892 -11934   -894  -1115   -701  -1378      *      * 
   275  -2014  -4253  -7172  -6714  -4701  -6579  -5966    793  -6445  -1832  -3626  -6308  -6557  -6228   -550    258  -4596   3468  -5723  -5316   312
     -   -149   -500    233     43   -381    399    106   -626    210   -466   -720    275    394     45     96    359    117   -369   -294   -249 
     -     -1 -10892 -11934   -894  -1115   -701  -1378      *      * 
   276   1862  -4507  -7264  -7617  -7247  -4789  -6578  -7075  -7261  -7337  -6357  -5633  -5608  -6680  -6854   3260  -1320  -5732  -7467  -7461   313
     -   -149   -500    233     43   -381    399    106   -626    210   -466   -720    275    394     45     96    359    117   -369   -294   -249 
     -     -1 -10892 -11934   -894  -1115   -701  -1378      *      * 
   277  -1998    281  -6984  -7175  -7204   3679   1262  -7054  -6311  -7266  -6321  -5572  -5638  -6298  -1639  -4212  -4429  -5768  -7338  -7279   314
     -   -149   -500    233     43   -381    399    106   -626    210   -466   -720    275    394     45     96    359    117   -367   -294   -249 
     -    -24  -5927 -11934   -181  -3084   -701  -1378      *      * 
   278  -8115  -7414  -8393  -8484  -8996  -2052  -7690  -9743  -7398  -9205  -8951  -8294  -7864  -7965   4249  -8429  -8328  -9234  -7757  -8828   316
     -   -149   -500    233     43   -381    399    106   -626    210   -466   -720    275    394     45     96    359    117   -369   -294   -249 
     -     -1 -10892 -11934   -894  -1115   -701  -1378      *      * 
   279  -1618  -5582    612  -1216  -5867  -1659  -3501  -5662  -1240  -5586  -4719   -882   3873  -1018  -3879  -1813  -1533  -5192  -5760  -4985   317
     -   -149   -500    233     43   -381    399    106   -626    210   -466   -720    275    394     45     96    359    117   -369   -294   -249 
     -     -1 -10892 -11934   -894  -1115   -701  -1378      *      * 
   280   2106  -3283  -1561  -3954  -3278   -820   -252  -1068  -3735  -1893  -2489  -3875   1855  -3534  -3883   1212    -90    808  -3728  -3348   318
     -   -149   -500    233     43   -381    399    106   -626    210   -466   -720    275    394     45     96    359    117   -369   -294   -249 
     -    -30 -10892  -5622   -894  -1115   -701  -1378      *      * 
   281    284  -6788   2185   2964  -7025   -592  -4267  -6933  -4456  -6806  -6099  -3549  -5460   1043  -5277  -2575  -1558  -6401  -6998  -6011   319
     -   -149   -500    233     43   -381    399    106   -626    210   -466   -720    275    394     45     96    359    117   -369   -294   -249 
     -    -30 -10863  -5656   -894  -1115   -364  -2163      *      * 
   282  -6300  -5672  -8745  -8196  -1151  -8612  -7367   1967  -8042   2654    324  -8337  -7597  -6802  -7542  -8032  -6156   1048  -5799  -6035   320
     -   -149   -500    233     43   -381    399    106   -626    210   -466   -720    275    394     45     96    359    117   -369   -294   -249 
     -     -1 -10864 -11906   -894  -1115  -1460   -652      *      * 
   283    661  -4430   1136   -401  -4751  -3932  -2591  -1725    582  -4446   -484   -289   3140   -819  -2679   -596  -1408  -4052  -4614  -3931   321
     -   -149   -500    233     43   -381    399    106   -626    210   -466   -720    275    394     45     96    359    117   -369   -294   -249 
     -     -1 -10864 -11906   -894  -1115   -372  -2137      *      * 
   284  -2100  -7547    479   -719  -7649   3544  -4595  -7668  -5072  -7485  -6959   -924  -5723    -89  -6142  -5013  -5539  -7089  -7694  -6513   322
     -   -149   -500    233     43   -381    399    106   -626    210   -466   -720    275    394     45     96    359    117   -369   -294   -249 
     -     -1 -10892 -11934   -894  -1115   -701  -1378      *      * 
   285    207  -3407  -6000  -5392  -3449  -1729  -4170   1928  -5010  -1733   1147  -4893  -5274  -4651  -4829  -1885  -1296   3023  -4022  -3672   323
     -   -149   -500    233     43   -381    399    106   -626    210   -466   -720    275    394     45     96    359    117   -369   -294   -249 
     -     -1 -10892 -11934   -894  -1115   -701  -1378      *      * 
   286  -1873  -7544   1294   3520  -7644  -1657  -4591  -7663  -5066  -7479  -6952  -3696  -5720   1151  -6134  -5010  -5535  -7084  -7688  -6508   324
     -   -149   -500    233     43   -381    399    106   -626    210   -466   -720    275    394     45     96    359    117   -369   -294   -249 
     -     -1 -10892 -11934   -894  -1115   -701  -1378      *      * 
   287    172  -4455    536    127  -4776   -559   1400  -4527   -992  -4471  -3544    513  -4048   1072    774   1673   1338  -4077  -4638  -3955   325
     -   -149   -500    233     43   -381    399    106   -626    210   -466   -720    275    394     45     96    359    117   -369   -294   -249 
     -     -1 -10892 -11934   -894  -1115   -701  -1378      *      * 
   288  -1890  -3749  -6407  -5818  -3733  -5703  -4664   1743  -5460  -1644   4525  -5354  -5695    984  -5289  -4822    268   -432  -4460  -4127   326
     -   -149   -500    233     43   -381    399    106   -626    210   -466   -720    275    394     45     96    359    117   -369   -294   -249 
     -     -1 -10892 -11934   -894  -1115   -701  -1378      *      * 
   289  -1304  -4674  -7884  -7564  -5201  -7748  -7751   1834  -7538     56   -134  -7402  -7441  -7433  -7687  -7134  -5183   3293  -7002  -6553   327
     -   -149   -500    233     43   -381    399    106   -626    210   -466   -720    275    394     45     96    359    117   -369   -294   -249 
     -     -1 -10892 -11934   -894  -1115   -701  -1378      *      * 
   290  -8833  -7620  -8609  -8996  -9179   3866  -8264 -10244  -9193  -9585  -9532  -8933  -8056  -9064  -8618  -9303  -9073  -9811  -7866  -9195   328
     -   -149   -500    233     43   -381    399    106   -626    210   -466   -720    275    394     45     96    359    117   -369   -294   -249 
     -     -1 -10892 -11934   -894  -1115   -701  -1378      *      * 
   291  -6487  -5841  -8878  -8286  -3873  -8726  -7335  -1152  -8107   3098   1586  -8467    184  -6768  -7538  -8143  -6314   -693  -5741  -6008   329
     -   -149   -500    233     43   -381    399    106   -626    210   -466   -720    275    394     45     96    359    117   -369   -294   -249 
     -     -1 -10892 -11934   -894  -1115   -701  -1378      *      * 
   292  -6920    292  -8172  -8192   4315  -8005  -4598  -1352  -7838    292  -3720  -6871  -7578  -6577  -7243  -7280  -6763  -5095  -3784   -595   330
     -   -149   -500    233     43   -381    399    106   -626    210   -466   -720    275    394     45     96    359    117   -369   -294   -249 
     -     -1 -10892 -11934   -894  -1115   -701  -1378      *      * 
   293  -6304  -5688  -8737  -8180   -996  -8567  -7299   3863  -8012    100   -309  -8288  -7589  -6789  -7515  -7965  -1724  -3754  -5783  -5993   331
     -   -149   -500    233     43   -381    399    106   -626    210   -466   -720    275    394     45     96    359    117   -369   -294   -249 
     -     -1 -10892 -11934   -894  -1115   -701  -1378      *      * 
   294  -1568  -4618  -6198  -6573  -7271  -4842  -6360  -7126  -6941  -7364  -6414   4353  -5647  -6376  -6758  -4233   -727  -5817  -7465  -7370   332
     -   -149   -500    233     43   -381    399    106   -626    210   -466   -720    275    394     45     96    359    117   -369   -294   -249 
     -     -1 -10892 -11934   -894  -1115   -701  -1378      *      * 
   295  -1841  -4489  -7278  -7589  -7050  -4797  -6519  -6630  -7198  -7062   -524  -5630  -5607  -6638  -6803    149   3873  -1083  -7324  -7276   333
     -   -149   -500    233     43   -381    399    106   -626    210   -466   -720    275    394     45     96    359    117   -369   -294   -249 
     -     -1 -10892 -11934   -894  -1115   -701  -1378      *      * 
   296  -4919  -4482  -7502  -7068  -4739  -7117  -6505   1989  -6888   1869   -340  -6771  -6933  -6619  -6858  -2133  -1433   2486  -6055  -5696   334
     -   -149   -500    233     43   -381    399    106   -626    210   -466   -720    275    394     45     96    359    117   -369   -294   -249 
     -     -1 -10892 -11934   -894  -1115   -701  -1378      *      * 
   297   -702  -5806  -7811  -8179  -8184  -6015  -7416  -8358  -8154  -8397  -7648  -6904   4264  -7725  -7733  -5669  -5867  -7160  -7703  -8293   335
     -   -149   -500    233     43   -381    399    106   -626    210   -466   -720    275    394     45     96    359    117   -369   -294   -249 
     -     -1 -10892 -11934   -894  -1115   -701  -1378      *      * 
   298  -1478  -3111  -5635  -5000   -956  -4841  -3715   -435  -1869    634   1239  -4487  -4889  -4220  -1675  -3927    -92   3197  -3578  -3236   336
     -   -149   -500    233     43   -381    399    106   -626    210   -466   -720    275    394     45     96    359    117   -369   -294   -249 
     -     -1 -10892 -11934   -894  -1115   -701  -1378      *      * 
   299  -4958  -4960  -7093  -5832  -4922  -6100  -4611    420  -3556  -4512  -4223  -5429  -1310  -4447   3944  -5439  -4915    -13    600  -4887   337
     -   -149   -500    233     43   -381    399    106   -626    210   -466   -720    275    394     45     96    359    117   -369   -294   -249 
     -     -1 -10892 -11934   -894  -1115   -701  -1378      *      * 
   300   1467  -3476  -6085  -5480  -3518  -5344    541    688  -5104   -660    640  -4991  -5368  -4746  -4926  -4448   -533   2960  -4117  -3767   338
     -   -149   -500    233     43   -381    399    106   -626    210   -466   -720    275    394     45     96    359    117   -369   -294   -249 
     -     -1 -10892 -11934   -894  -1115   -701  -1378      *      * 
   301   -441  -1389   -339    215  -4775  -2372    571  -4526    441  -2232   -200   -807  -4047   1562   2849    190   -430  -4076  -4637  -3954   339
     -   -149   -500    233     43   -381    399    106   -626    210   -466   -720    275    394     45     96    359    117   -369   -294   -249 
     -     -1 -10892 -11934   -894  -1115   -701  -1378      *      * 
   302      8  -3078  -5595  -4959   -303  -1892  -3669    702  -4554   1960    -92  -1088    740  -4177  -4355   -366   -519   1084   1602  -3193   340
     -   -149   -500    233     43   -381    399    106   -626    210   -466   -720    275    394     45     96    359    117   -369   -294   -249 
     -     -1 -10892 -11934   -894  -1115   -701  -1378      *      * 
   303    636  -4454   2465    359  -4775  -1048    656  -4525  -2193  -1675   -509   -120    468    496   1124   -395   -665  -4076  -4637  -3954   341
     -   -149   -500    233     43   -381    399    106   -626    210   -466   -720    275    394     45     96    359    117   -369   -294   -249 
     -     -1 -10892 -11934   -894  -1115   -701  -1378      *      * 
   304    603  -4454     43   -182  -4775    271   -296  -4526    105  -4470  -3543  -2590   3028    758   -500   -964  -1123  -1767  -4637  -3954   342
     -   -149   -500    233     43   -381    399    106   -626    210   -466   -720    275    394     45     96    359    117   -369   -294   -249 
     -    -26 -10892  -5823   -894  -1115   -701  -1378      *      * 
   305   1801  -4443   1322    661  -4764    -81   1934  -4515  -2182  -4459  -3532    272  -4034   1134   -304  -2849    890  -4065  -4626   -615   343
     -   -149   -500    233     43   -381    399    106   -626    210   -466   -720    275    394     45     96    359    117   -369   -294   -249 
     -    -27 -10867  -5811   -894  -1115   -389  -2081      *      * 
   306    594  -4394    656   1611  -4698   -817  -2603   -295  -2190   -526   1053  -2584  -4035   1665   1160  -1967    964  -4007  -4588  -3915   344
     -   -148   -478    232     44   -382    399    105   -627    209   -467   -722    274    393     48    100    358    116   -368   -296   -250 
     -    -79  -4239 -11909  -1555   -600   -390  -2076      *      * 
   307   -952  -4463   -328  -2302  -4784  -3974  -2633  -4531   -371  -2028  -3556  -2611   1688    -30   -608   1250   2816  -4086  -4649  -3970   348
     -   -149   -500    233     43   -381    399    106   -626    210   -466   -720    275    394     45     96    359    117   -369   -294   -249 
     -     -1 -10892 -11934   -894  -1115   -701  -1378      *      * 
   308    -57  -3513  -6132  -5530   1990  -5394  -4331    923  -5157   1160  -2727  -5043  -5416  -4800  -4981  -2127  -1562   2586  -4170  -3821   349
     -   -149   -500    233     43   -381    399    106   -626    210   -466   -720    275    394     45     96    359    117   -369   -294   -249 
     -     -1 -10892 -11934   -894  -1115   -701  -1378      *      * 
   309   1536  -4112  -1494  -1294  -4296   1410   -209    524  -1220   -467   -506  -1181  -4154  -2348   1029    254   -710    -27  -4384   -826   350
     -   -149   -500    233     43   -381    399    106   -626    210   -466   -720    275    394     45     96    359    117   -369   -294   -249 
     -     -1 -10892 -11934   -894  -1115   -701  -1378      *      * 
   310    -62  -4718   2402   2146  -5033    201  -2833  -4791  -2451  -4732  -3815   -825  -1411   1295     58   -338  -3169  -4338  -4900  -4201   351
     -   -149   -500    233     43   -381    399    106   -626    210   -466   -720    275    394     45     96    359    117   -369   -294   -249 
     -     -1 -10892 -11934   -894  -1115   -701  -1378      *      * 
   311   -876  -3098  -5617  -4981    -94  -4820  -3691  -1301  -4577   2136    400  -4466  -4869    606  -4376  -3905   -580  -1087   4423     85   352
     -   -149   -500    233     43   -381    399    106   -626    210   -466   -720    275    394     45     96    359    117   -369   -294   -249 
     -     -1 -10892 -11934   -894  -1115   -701  -1378      *      * 
   312  -6201   1481  -8623  -8054    457  -8384  -7131   -419  -7859   2903    -76  -8096  -7499  -6702  -7388  -7735  -6061    966  -5722  -5915   353
     -   -149   -500    233     43   -381    399    106   -626    210   -466   -720    275    394     45     96    359    117   -369   -294   -249 
     -     -1 -10892 -11934   -894  -1115   -701  -1378      *      * 
   313    366  -4451  -1283  -2281  -4771  -1769   -159   -142   1164  -4466  -3540  -1549  -4048   2351   2092   -703    936   -958  -4635  -3953   354
     -   -149   -500    233     43   -381    399    106   -626    210   -466   -720    275    394     45     96    359    117   -369   -294   -249 
     -     -1 -10892 -11934   -894  -1115   -701  -1378      *      * 
   314   1030  -4454   1014    441  -4775   -621  -2613  -4526    312  -2852  -3543  -2590  -4048   2068   2167   -836   -559  -1833  -4637  -3954   355
     -   -149   -500    233     43   -381    399    106   -626    210   -466   -720    275    394     45     96    359    117   -369   -294   -249 
     -     -1 -10892 -11934   -894  -1115   -701  -1378      *      * 
   315  -2208     70  -7783  -7374  -4702  -7495  -6970    478  -7242   2217   1767  -7154  -7194  -6889  -7207  -6796  -5144   2479  -6267  -6002   356
     -   -149   -500    233     43   -381    399    106   -626    210   -466   -720    275    394     45     96    359    117   -369   -294   -249 
     -     -1 -10892 -11934   -894  -1115   -701  -1378      *      * 
   316  -6102  -6310  -6976  -5551  -1887  -6527   1344  -6261  -3041  -1098  -5388  -5214  -6433   4353   -175  -5956  -5753  -6260  -4529  -3576   357
     -   -149   -500    233     43   -381    399    106   -626    210   -466   -720    275    394     45     96    359    117   -369   -294   -249 
     -     -1 -10892 -11934   -894  -1115   -701  -1378      *      * 
   317   1022  -4454    672   1420  -4775  -1074  -2613  -4526    308  -4470   -509    617  -4048    978   1980   -260   -689  -4076  -4637  -3954   358
     -   -149   -500    233     43   -381    399    106   -626    210   -466   -720    275    394     45     96    359    117   -369   -294   -249 
     -     -1 -10892 -11934   -894  -1115   -701  -1378      *      * 
   318   -875  -4454   1139   1756  -4775  -3954   1479  -1731   -236  -2500  -3543   -892  -4048   2426   1526   -574  -1146  -4076  -4637  -3954   359
     -   -149   -500    233     43   -381    399    106   -626    210   -466   -720    275    394     45     96    359    117   -369   -294   -249 
     -     -1 -10892 -11934   -894  -1115   -701  -1378      *      * 
   319    412  -4159  -3014   -637  -1305  -4048   1626  -1585  -2369  -1947    536   1813  -4138   3178    155   -354  -2955  -1574  -4419  -3818   360
     -   -149   -500    233     43   -381    399    106   -626    210   -466   -720    275    394     45     96    359    117   -369   -294   -249 
     -     -1 -10892 -11934   -894  -1115   -701  -1378      *      * 
   320   2066  -3199  -5734  -5107  -3169  -4948  -3839    818  -4709   1435    920     76  -4995  -4336  -4515    354  -3325    811  -3699  -3357   361
     -   -149   -500    233     43   -381    399    106   -626    210   -466   -720    275    394     45     96    359    117   -369   -294   -249 
     -     -1 -10892 -11934   -894  -1115   -701  -1378      *      * 
   321   2055  -4452    863   1644  -1150  -3955   -317  -4523  -2194  -2382   -517    773  -4048    -73   1097   -731  -1410  -4074  -4636  -3953   362
     -   -149   -500    233     43   -381    399    106   -626    210   -466   -720    275    394     45     96    359    117   -369   -294   -249 
     -     -1 -10892 -11934   -894  -1115   -701  -1378      *      * 
   322   1307  -3096  -5599  -4965  -3048  -4814  -3688  -1153  -4563   2260   1106  -4457  -4864  -4189    398    321    -69   -420  -3556  -3215   363
     -   -149   -500    233     43   -381    399    106   -626    210   -466   -720    275    394     45     96    359    117   -369   -294   -249 
     -     -1 -10892 -11934   -894  -1115   -701  -1378      *      * 
   323  -1640  -3205  -4759   1319  -3177  -1658  -3474    479  -3911   1346   1325  -4007  -4712    -18   2388  -3696   -509   -672  -3645  -3277   364
     -   -149   -500    233     43   -381    399    106   -626    210   -466   -720    275    394     45     96    359    117   -369   -294   -249 
     -     -1 -10892 -11934   -894  -1115   -701  -1378      *      * 
   324    474  -5595   2238   2306  -5881  -4562  -3510  -5676  -3295  -5599  -4733  -3175   1404   1353   -711   -854  -3976  -5206  -5773  -4997   365
     -   -149   -500    233     43   -381    399    106   -626    210   -466   -720    275    394     45     96    359    117   -369   -294   -249 
     -     -1 -10892 -11934   -894  -1115   -701  -1378      *      * 
   325  -1846  -5389  -1817  -5470     58  -6339   4755  -1646  -5703  -5019  -4653  -1073  -6439  -1469  -5790  -5571  -5423  -5048  -3427   2948   366
     -   -149   -500    233     43   -381    399    106   -626    210   -466   -720    275    394     45     96    359    117   -369   -294   -249 
     -     -1 -10892 -11934   -894  -1115   -701  -1378      *      * 
   326   -765  -4515    758   2239  -4834   -342   2458  -4587  -2252  -4530  -3605  -2626  -4095   2347   -448    234  -1301  -4136  -4697  -4011   367
     -   -149   -500    233     43   -381    399    106   -626    210   -466   -720    275    394     45     96    359    117   -369   -294   -249 
     -     -1 -10892 -11934   -894  -1115   -701  -1378      *      * 
   327  -2124     64  -7803  -8050  -2525  -7619   4245  -6333  -7359  -5699  -5750  -6335  -7533     15  -6873  -6874  -7138  -6452   1742   3793   368
     -   -149   -500    233     43   -381    399    106   -626    210   -466   -720    275    394     45     96    359    117   -369   -294   -249 
     -     -1 -10892 -11934   -894  -1115   -701  -1378      *      * 
   328   -838    310  -5592  -4956    -83  -4798   -337   -526  -4552   1711    840   -320   -976  -1109  -4353   -959   1383   1427  -3535    263   369
     -   -149   -500    233     43   -381    399    106   -626    210   -466   -720    275    394     45     96    359    117   -369   -294   -249 
     -     -1 -10892 -11934   -894  -1115   -701  -1378      *      * 
   329   -522  -4638  -5685  -1546  -7277   2305  -6192  -7118  -6789  -7342  -6398  -5269   2864  -6155  -6739   1595  -4458  -5819  -7481  -7323   370
     -   -149   -500    233     43   -381    399    106   -626    210   -466   -720    275    394     45     96    359    117   -369   -294   -249 
     -     -1 -10892 -11934   -894  -1115   -701  -1378      *      * 
   330  -6515  -5879  -8698  -8205  -1109  -8482   -566  -1447  -7958   3289  -2718  -8012  -1311  -6673  -7395  -7843  -6346  -4338  -5210  -4802   371
     -   -149   -500    233     43   -381    399    106   -626    210   -466   -720    275    394     45     96    359    117   -369   -294   -249 
     -     -1 -10892 -11934   -894  -1115   -701  -1378      *      * 
   331   1660  -3086  -5527  -4896   -258     78  -3657  -1222  -4506  -1702  -2288     37    665  -4141  -4329   -373    337    926  -3542   2675   372
     -   -149   -500    233     43   -381    399    106   -626    210   -466   -720    275    394     45     96    359    117   -369   -294   -249 
     -     -1 -10892 -11934   -894  -1115   -701  -1378      *      * 
   332    358    161   2473   2732  -4936  -4079  -2778  -4685  -2379  -2063  -3722  -2716  -4200   -877    117  -3033  -1425  -4242  -4811  -4125   373
     -   -149   -500    233     43   -381    399    106   -626    210   -466   -720    275    394     45     96    359    117   -369   -294   -249 
     -     -1 -10892 -11934   -894  -1115   -701  -1378      *      * 
   333  -5544  -4994  -8181  -7809  -1242  -8064  -7661   3821  -7757    -56  -3344  -7733  -7536  -7215  -7690  -7470  -5503    179  -6466  -6353   374
     -   -149   -500    233     43   -381    399    106   -626    210   -466   -720    275    394     45     96    359    117   -369   -294   -249 
     -     -1 -10892 -11934   -894  -1115   -701  -1378      *      * 
   334   -904  -6232  -6489  -5059  -7087  -6119   2170  -6510  -2565  -2104  -5487  -4865  -6087   4237    127  -5571  -5354  -6291  -5899  -5809   375
     -   -149   -500    233     43   -381    399    106   -626    210   -466   -720    275    394     45     96    359    117   -369   -294   -249 
     -     -1 -10892 -11934   -894  -1115   -701  -1378      *      * 
   335    541  -4482  -2857    625  -4806   -391    232  -4554    158  -4496  -3571    366  -4075    933   2882    431  -2950  -4106  -4660  -3982   376
     -   -149   -500    233     43   -381    399    106   -626    210   -466   -720    275    394     45     96    359    117   -369   -294   -249 
     -     -1 -10892 -11934   -894  -1115   -701  -1378      *      * 
   336   1386    536  -4123   -541  -3379  -4485   1131   -637  -3376    421  -2563   -643  -4554    236    456  -2310   -235   -345   4241  -3386   377
     -   -149   -500    233     43   -381    399    106   -626    210   -466   -720    275    394     45     96    359    117   -369   -294   -249 
     -     -1 -10892 -11934   -894  -1115   -701  -1378      *      * 
   337   2089  -3933  -6500  -6184  -4627   -182  -5026  -1682  -5805  -2098  -3849  -5161  -5350  -5394  -5583   2125   1767   -260  -5103  -4798   378
     -   -149   -500    233     43   -381    399    106   -626    210   -466   -720    275    394     45     96    359    117   -369   -294   -249 
     -     -1 -10892 -11934   -894  -1115   -701  -1378      *      * 
   338    614  -4554   -432   1152  -4872   2884  -2698  -4625  -2292  -2050  -3646   -810  -1416   -728   -760   -764  -3015  -4175  -4737  -4049   379
     -   -149   -500    233     43   -381    399    106   -626    210   -466   -720    275    394     45     96    359    117   -369   -294   -249 
     -     -1 -10892 -11934   -894  -1115   -701  -1378      *      * 
   339   -154  -3092  -5466  -4838  -1208  -1821   2036   -573  -4461   1860   -251  -2494   -210   -388  -1534  -1200    327   1544  -3548  -3203   380
     -   -149   -500    233     43   -381    399    106   -626    210   -466   -720    275    394     45     96    359    117   -369   -294   -249 
     -     -1 -10892 -11934   -894  -1115   -701  -1378      *      * 
   340   -188  -4536    598  -1219  -4860   2377  -2687  -4612    636  -4555  -3632  -2646   1963  -2230    237   -125  -1302  -4161  -4722  -4036   381
     -   -149   -500    233     43   -381    399    106   -626    210   -466   -720    275    394     45     96    359    117   -369   -294   -249 
     -  -2098 -10892   -385   -894  -1115   -701  -1378      *      * 
   341  -2090  -3279  -2120  -1505  -3909    251  -1514  -3548   1444  -3422  -2578  -1701   2027  -1077   1960   1564  -2023  -3126  -3483  -3006   382
     -   -149   -500    233     43   -381    399    106   -626    210   -466   -720    275    394     45     96    359    117   -369   -294   -249 
     -     -5  -8799  -9841   -894  -1115  -2553   -269      *      * 
   342  -2605  -3265  -3843  -4227  -5799   3632  -4571  -5687  -5086  -5885  -4969     95  -4176  -4497  -5153   -302  -3062  -4422  -5976  -5748   383
     -   -149   -500    233     43   -381    399    106   -626    210   -466   -720    275    394     45     96    359    117   -369   -294   -249 
     -     -3  -9388 -10430   -894  -1115  -1652   -552      *      * 
   343  -2237  -3667   -920   1051  -3970    665  -1878    -53  -1466  -3675    522    -55  -3310   2966  -1970    520    201   -767  -3861  -3189   384
     -   -149   -500    233     43   -381    399    106   -626    210   -466   -720    275    394     45     96    359    117   -369   -294   -249 
     -     -2 -10030 -11072   -894  -1115    -82  -4186      *      * 
   344   1312  -4436   -366   1721  -4757   -323  -2595  -4508  -1157  -4452  -3525    193   1946    -74   -436    248    -31  -4058  -4619  -3936   385
     -   -149   -500    233     43   -381    399    106   -626    210   -466   -720    275    394     45     96    359    117   -369   -294   -249 
     -     -1 -10870 -11912   -894  -1115  -1345   -722      *      * 
   345  -6515  -5864  -8881  -8272   -861  -8719  -7270  -1538  -8081   3163   1230  -8459  -7599  -1362  -7491  -8128  -6330   -518  -5681  -5952   386
     -   -149   -500    233     43   -381    399    106   -626    210   -466   -720    275    394     45     96    359    117   -369   -294   -249 
     -     -1 -10870 -11912   -894  -1115   -408  -2022      *      * 
   346  -6582  -5896  -8632  -8290   4195  -8483  -5958   1772  -8074  -1080  -2934  -7819  -7646  -6774  -7510  -7877  -6428  -4146  -4892  -4166   387
     -   -149   -500    233     43   -381    399    106   -626    210   -466   -720    275    394     45     96    359    117   -369   -294   -249 
     -     -1 -10892 -11934   -894  -1115   -701  -1378      *      * 
   347  -4986  -6871   3867    -55  -7050  -4980   -406  -6957  -1385  -6826  -6120   -416  -5487     93  -5274  -2068  -1431  -6436  -7016  -6027   388
     -   -149   -500    233     43   -381    399    106   -626    210   -466   -720    275    394     45     96    359    117   -369   -294   -249 
     -     -1 -10892 -11934   -894  -1115   -701  -1378      *      * 
   348  -1970  -4594  -6002  -6336  -7219  -4807   2710  -7057  -6722  -7285  -6337   1265  -5605  -6204  -6617   1687   3069  -5772  -7419  -7284   389
     -   -149   -500    233     43   -381    399    106   -626    210   -466   -720    275    394     45     96    359    117   -369   -294   -249 
     -     -1 -10892 -11934   -894  -1115   -701  -1378      *      * 
   349     46  -4371  -7188  -6647  -4097  -6609  -5659   2083  -6354   2560    607  -6271  -6464  -5910  -6184  -2095  -4669    -40  -5229  -4980   390
     -   -149   -500    233     43   -381    399    106   -626    210   -466   -720    275    394     45     96    359    117   -369   -294   -249 
     -     -1 -10892 -11934   -894  -1115   -701  -1378      *      * 
   350  -4341  -4085  -6705  -6086   1546  -5991  -4855    580  -5715   1944   1374  -5643  -5900  -5213  -5481  -5106   -774   1892  -4493   1377   391
     -   -149   -500    233     43   -381    399    106   -626    210   -466   -720    275    394     45     96    359    117   -369   -294   -249 
     -     -1 -10892 -11934   -894  -1115   -701  -1378      *      * 
   351   -178  -4568  -7723  -7417  -5324  -7238  -7391    346  -7345  -4152   -604  -7086  -7183  -7264  -7459  -1807  -5024   3638  -6930  -6420   392
     -   -149   -500    233     43   -381    399    106   -626    210   -466   -720    275    394     45     96    359    117   -369   -294   -249 
     -     -1 -10892 -11934   -894  -1115   -701  -1378      *      * 
   352  -6662  -5938  -8200  -8115   4188  -8016  -4825  -1379  -7797   -209  -3510  -6994  -7541  -6597  -7249  -7298  -6522   -136  -3993   1437   393
     -   -149   -500    233     43   -381    399    106   -626    210   -466   -720    275    394     45     96    359    117   -369   -294   -249 
     -     -1 -10892 -11934   -894  -1115   -701  -1378      *      * 
   353  -5447  -7522   -989   3761  -7645  -5143  -4581  -7635  -4909  -7437  -6906  -3723  -5738   1004  -1453  -5036  -5546  -7077  -7611  -6498   394
     -   -149   -500    233     43   -381    399    106   -626    210   -466   -720    275    394     45     96    359    117   -369   -294   -249 
     -     -1 -10892 -11934   -894  -1115   -701  -1378      *      * 
   354  -4012  -4641  -6037  -6412  -7154  -4853  -6289  -7087  -6858  -7339  -6409   4253  -5654  -6305  -6718    449  -4482  -1629  -7382  -7180   395
     -   -149   -500    233     43   -381    399    106   -626    210   -466   -720    275    394     45     96    359    117   -369   -294   -249 
     -     -1 -10892 -11934   -894  -1115   -701  -1378      *      * 
   355    225  -5778  -7562  -7612   2242  -7171  -3989  -5544  -7168  -2190  -5073  -6159  -7153  -1267  -6705  -6381  -1682  -5596  -3277   4353   396
     -   -149   -500    233     43   -381    399    106   -626    210   -466   -720    275    394     45     96    359    117   -369   -294   -249 
     -   -153 -10892  -3322   -894  -1115   -701  -1378      *      * 
   356  -4904  -5874  -3616  -1252  -6785  -5138     22  -7270  -5016  -7201  -6590  -4237   4208  -4707  -5457  -4841  -5182  -1872  -6902  -6133   397
     -   -149   -500    233     43   -381    399    106   -626    210   -466   -720    275    394     45     96    359    117   -369   -294   -249 
     -  -1121 -10741   -890   -894  -1115  -2903   -207      *      * 
   357  -2373  -2179  -4728  -4099  -2080  -3951  -2833   1203  -3704   1701    808  -3597   -438  -3316  -3505  -3042   -271   2340   1505  -2337   398
     -   -149   -500    233     43   -381    399    106   -626    210   -466   -720    275    394     45     96    359    117   -369   -294   -249 
     -   -534  -9623  -1699   -894  -1115  -5169    -41      *      * 
   358   -389  -3421   2794  -1070  -3769   -312  -1574  -3530  -1256  -3485  -2592    439  -2943   2539  -1796   -920  -1926   -117  -3669  -2958   399
     -   -149   -500    233     43   -381    399    106   -626    210   -466   -720    275    394     45     96    359    117   -369   -294   -249 
     -   -643  -9093  -1483   -894  -1115  -4919    -48      *      * 
   359    184  -2592   -987   1482  -2904  -2120   -781  -2643    693   -347  -1688   -760  -2217   2815   -848    290  -1093  -2210  -2779  -2109   400
     -   -149   -500    232     44   -381    398    110   -623    210   -467   -721    275    393     48     97    360    117   -370   -295   -250 
     -   -666  -1920  -3247   -994  -1006   -694  -1389      *      * 
   360  -1085  -3877   -775   1489  -4167    -44  -2130  -1163   -546    545  -2975  -2116  -3560    460    489   -233    -17   1090  -4080   1233   403
     -   -149   -500    233     43   -381    399    106   -626    210   -466   -720    275    394     45     96    359    117   -369   -294   -249 
     -    -36 -10318  -5377   -894  -1115  -1068   -935      *      * 
   361   -766  -3919   2032   -479  -4132   -759    -41    773  -2071     95   -118  -2451  -1352   -627    858    -15   -242    919  -4171  -3561   404
     -   -149   -500    233     43   -381    399    106   -626    210   -466   -720    275    394     45     96    359    117   -369   -294   -249 
     -     -1 -10586 -11628   -894  -1115  -2550   -270      *      * 
   362    627  -4207   1672   2003  -4526  -1879  -2373  -1565  -1954  -1093  -3297   -874   1067   -393    370   -320  -1191   -600  -4392  -3711   405
     -   -149   -500    233     43   -381    399    106   -626    210   -466   -720    275    394     45     96    359    117   -369   -294   -249 
     -    -27 -10622  -5808   -894  -1115  -3544   -129      *      * 
   363   1552  -4185    868    672  -4504   -140  -2351  -1543   -194   -750  -3275    -55    153   -549  -2439    740    -35     34  -4370  -3688   406
     -   -149   -500    232     43   -381    398    105   -623    211   -461   -721    275    393     45     95    359    117   -370   -295   -250 
     -   -144  -3403 -11638    -45  -5023    -74  -4323      *      * 
   364   1305  -4307  -2912    113  -1009    816  -2664  -1708   -351   -120  -3413   -277  -1201    376   -461    384    485    590    432  -3888   408
     -   -149   -500    233     43   -381    399    106   -626    210   -466   -720    275    394     45     96    359    117   -369   -294   -249 
     -     -1 -10892 -11934   -894  -1115   -701  -1378      *      * 
   365    702  -4339  -2893   1342   -169    -41   -246  -1627  -1137    -14   -513   -121  -1181   1430     -4   -382   -276    421  -4553   -784   409
     -   -149   -500    233     43   -381    399    106   -626    210   -466   -720    275    394     45     96    359    117   -369   -294   -249 
     -     -1 -10892 -11934   -894  -1115   -701  -1378      *      * 
   366    364  -4446     13   1076  -4763   -469    -65   -235    659   -509   -624  -2593    900    855    363   -539     10   -322    593  -3951   410
     -   -149   -500    233     43   -381    399    106   -626    210   -466   -720    275    394     45     96    359    117   -369   -294   -249 
     -     -1 -10892 -11934   -894  -1115   -701  -1378      *      * 
   367    703  -4452    210    927  -1355  -1135    534  -4523  -1137   -231   -318   -530     -6    833    660    982    378  -1801    288  -3954   411
     -   -149   -500    233     43   -381    399    106   -626    210   -466   -720    275    394     45     96    359    117   -369   -294   -249 
     -     -1 -10892 -11934   -894  -1115   -701  -1378      *      * 
   368   1182  -4453   1670    191  -1249   -375   -903  -1600   -530  -4469    634   -800  -1226    746    685   1031   -591  -1833  -4637  -3954   412
     -   -149   -500    233     43   -381    399    106   -626    210   -466   -720    275    394     45     96    359    117   -369   -294   -249 
     -     -1 -10892 -11934   -894  -1115   -701  -1378      *      * 
   369   1467  -4452    715    -97  -4772   -312   -240     47   -992  -1581  -3541    946   1717  -2154    425    302  -2920  -4073  -4636   -850   413
     -   -149   -500    233     43   -381    399    106   -626    210   -466   -720    275    394     45     96    359    117   -369   -294   -249 
     -     -1 -10892 -11934   -894  -1115   -701  -1378      *      * 
   370   1348  -4449   2037    251  -1248    480  -2614  -4518  -2196   -669  -3539    247  -4049   1069    811   -849  -1129  -1652  -4634  -3952   414
     -   -149   -500    233     43   -381    399    106   -626    210   -466   -720    275    394     45     96    359    117   -369   -294   -249 
     -     -1 -10892 -11934   -894  -1115   -701  -1378      *      * 
   371    613  -4414    891  -2301  -4717   2349   -907  -1420  -2214  -1453  -3508  -1043    180    397    -15   -170    258  -1535  -4608  -3937   415
     -   -149   -500    233     43   -381    399    106   -626    210   -466   -720    275    394     45     96    359    117   -369   -294   -249 
     -     -1 -10892 -11934   -894  -1115   -701  -1378      *      * 
   372  -1000  -3078  -1397  -4960   1922  -4798   -198  -1216  -4555   2346   1989  -4444  -1592  -4178  -4355  -3883  -1309    174    652   -588   416
     -   -149   -500    233     43   -381    399    106   -626    210   -466   -720    275    394     45     96    359    117   -369   -294   -249 
     -     -1 -10892 -11934   -894  -1115   -701  -1378      *      * 
   373    199  -4454    109    228  -4775    365  -2613  -1437     43  -4470  -3543   -189  -4047   1255   2007     49   1430  -1630  -4637  -3954   417
     -   -149   -500    233     43   -381    399    106   -626    210   -466   -720    275    394     45     96    359    117   -369   -294   -249 
     -     -1 -10892 -11934   -894  -1115   -701  -1378      *      * 
   374   -449  -3212  -5750  -5119   2092  -4964  -3843   1688   -651   1186    449  -4610   -454  -4340  -4521  -4053  -3338   1873  -3695  -3357   418
     -   -149   -500    233     43   -381    399    106   -626    210   -466   -720    275    394     45     96    359    117   -369   -294   -249 
     -     -1 -10892 -11934   -894  -1115   -701  -1378      *      * 
   375     11  -4436    -46    616  -4749    301   -224   -621    223   -977  -3528  -2597  -4052  -2161   2055    270   1091     53  -4624  -3947   419
     -   -149   -500    233     43   -381    399    106   -626    210   -466   -720    275    394     45     96    359    117   -369   -294   -249 
     -     -1 -10892 -11934   -894  -1115   -701  -1378      *      * 
   376   -164  -4440   2058    417  -1516   1294    665  -4500  -2200   -857    312   -227    -86    609  -2707    549  -1530  -1125  -4627  -3948   420
     -   -149   -500    233     43   -381    399    106   -626    210   -466   -720    275    394     45     96    359    117   -369   -294   -249 
     -     -1 -10892 -11934   -894  -1115   -701  -1378      *      * 
   377    -17  -3308     43   -177   1533  -1081   -173   1084  -3559      8  -2498  -1464  -1755  -1144  -3755  -1844  -1345   2139  -3733     86   421
     -   -149   -500    233     43   -381    399    106   -626    210   -466   -720    275    394     45     96    359    117   -369   -294   -249 
     -    -31 -10892  -5588   -894  -1115   -701  -1378      *      * 
   378    444  -4427    574   1290  -4748    307    967  -4499   -393  -4443  -3516  -2563  -4021   1108   1232    820    905  -1545  -4610  -3927   422
     -   -149   -500    233     43   -381    399    106   -626    210   -466   -720    275    394     45     96    359    117   -369   -294   -249 
     -     -1 -10862 -11904   -894  -1115  -1501   -629      *      * 
   379    800      9  -5564  -4928  -1042   1589  -3641  -1399  -4524   -615   1840   1229  -4820  -4148  -4326    235  -1636   1549  -3508    412   423
     -   -149   -500    233     43   -381    399    106   -626    210   -466   -720    275    394     45     96    359    117   -369   -294   -249 
     -     -1 -10862 -11904   -894  -1115   -360  -2178      *      * 
   380   -387  -4427  -1104    591   1347  -3962   2127   -664    -73  -2199  -3519  -2602  -4055    536   1647    529    802    -49  -4618  -3942   424
     -   -149   -500    233     43   -381    399    106   -626    210   -466   -720    275    394     45     96    359    117   -369   -294   -249 
     -     -1 -10892 -11934   -894  -1115   -701  -1378      *      * 
   381  -5246  -7262   2375   2963  -7395     34  -4469  -7361  -4816  -7204  -6588  -1275  -5630   -340  -5765  -1052    218  -6810  -7404  -6311   425
     -   -149   -500    233     43   -381    399    106   -626    210   -466   -720    275    394     45     96    359    117   -369   -294   -249 
     -     -1 -10892 -11934   -894  -1115   -701  -1378      *      * 
   382   1547  -4451  -1014   -421  -4771  -1177   1160  -4520   -103   -207  -3540  -2591  -1311   2558   -949    -41   -674  -1739   1480    -58   426
     -   -149   -500    233     43   -381    399    106   -626    210   -466   -720    275    394     45     96    359    117   -369   -294   -249 
     -     -1 -10892 -11934   -894  -1115   -701  -1378      *      * 
   383    142  -4502  -7063  -7334  -7146  -4785  -6466  -6954  -7069  -7214   -560   -477   -281  -6538  -6747    691   3611  -5684  -7374  -7327   427
     -   -149   -500    233     43   -381    399    106   -626    210   -466   -720    275    394     45     96    359    117   -369   -294   -249 
     -     -1 -10892 -11934   -894  -1115   -701  -1378      *      * 
   384  -5324  -7217    812  -3333  -7608  -1818   4223  -7615  -5083  -7453  -6899   2883    376  -4320  -6121   -407  -5464  -6992  -7657  -6516   428
     -   -149   -500    233     43   -381    399    106   -626    210   -466   -720    275    394     45     96    359    117   -369   -294   -249 
     -     -1 -10892 -11934   -894  -1115   -701  -1378      *      * 
   385  -7553  -6459  -7913  -8275   2264  -7797    -75  -6437  -7831  -5737  -5836  -6403  -7650  -6545  -7189  -7047  -7401  -6593  -3220   4596   429
     -   -149   -500    233     43   -381    399    106   -626    210   -466   -720    275    394     45     96    359    117   -369   -294   -249 
     -    -30 -10892  -5622   -894  -1115   -701  -1378      *      * 
   386    378  -5474   1417  -4013  -7415  -1558  -5111  -7333  -5605  -7369  -6615   -145   3711  -4865  -6344   -927  -4885  -6305  -7542  -6799   430
     -   -149   -500    233     43   -381    399    106   -626    210   -466   -720    275    394     45     96    359    117   -369   -294   -249 
     -     -1 -10863 -11905   -894  -1115   -364  -2163      *      * 
   387  -6235     28  -8646  -8068   1569  -8403  -7119   -380  -7868   2821    689  -8116  -7501  -6688  -7381  -7752  -6089    809  -5702  -5902   431
     -   -149   -500    233     43   -381    399    106   -626    210   -466   -720    275    394     45     96    359    117   -369   -294   -249 
     -     -1 -10892 -11934   -894  -1115   -701  -1378      *      * 
   388    -52  -3837  -1463  -3190  -4042  -1054  -3241  -1306  -3083  -3881  -3138   1519  -4507  -2986  -3471    931   3129  -1581  -4331   -814   432
     -   -149   -500    233     43   -381    399    106   -626    210   -466   -720    275    394     45     96    359    117   -369   -294   -249 
     -     -1 -10892 -11934   -894  -1115   -701  -1378      *      * 
   389  -1430  -4895  -7631  -7017    -33  -7040  -5849   -410  -6691   2732   -157  -6708  -6696  -5948  -6371  -6207  -5163   1625   1584  -5060   433
     -   -149   -500    233     43   -381    399    106   -626    210   -466   -720    275    394     45     96    359    117   -369   -294   -249 
     -     -1 -10892 -11934   -894  -1115   -701  -1378      *      * 
   390    295  -3228  -4644   -761  -3204   -140  -3439    991  -1551   -380   1783  -1252  -4686    224  -3927    164  -1349   2272  -3665   -727   434
     -   -149   -500    233     43   -381    399    106   -626    210   -466   -720    275    394     45     96    359    117   -369   -294   -249 
     -     -1 -10892 -11934   -894  -1115   -701  -1378      *      * 
   391   2251   1058  -7484  -7115  -5070  -1778  -6671    237  -6956  -2312  -3889  -6711  -6876  -6781  -6970  -6160  -4832   2906  -6353  -5904   435
     -   -149   -500    233     43   -381    399    106   -626    210   -466   -720    275    394     45     96    359    117   -369   -294   -249 
     -     -1 -10892 -11934   -894  -1115   -701  -1378      *      * 
   392    178  -3306  -1289    161    236  -2137   1377    584  -3565   -108   1475   -878  -4614   -209  -3759    -99    520    832  -3731   1946   436
     -   -148   -501    232     44   -382    399    109   -627    209   -465   -722    274    396     44     97    358    119   -368   -296   -251 
     -    -54  -4771 -11934  -2154   -367   -701  -1378      *      * 
   393   -464  -3089  -5528  -4896  -3044  -2172  -3659  -1001  -1456    705    376  -4414   3525  -4142  -1564  -3873  -1678     67  -3546  -3202   445
     -   -145   -502    237     43   -382    397    104   -628    209   -468   -722    273    398     43    104    357    117   -371   -296   -251 
     -   -137  -3468 -11934  -1474   -644   -701  -1378      *      * 
   394  -1141  -5062    710    574  -5367   3132  -3107  -5136  -1442  -5070  -4170  -1351  -4498   -642    132   -809  -3490  -4678  -5239  -4517   452
     -   -144   -501    232     44   -382    399    104   -627    209   -467   -722    274    394     47     95    358    122   -370   -296   -251 
     -   -105  -3838 -11934  -1240   -794   -701  -1378      *      * 
   395   -797  -4455   2565   1862  -4776    -73  -2614  -1751   -543  -4471  -3544   -943    445  -1179    105    171  -1139  -4077  -4638  -3955   460
     -   -149   -500    233     43   -381    399    106   -626    210   -466   -720    275    394     45     96    359    117   -369   -294   -249 
     -     -1 -10892 -11934   -894  -1115   -701  -1378      *      * 
   396  -1079  -4454    470   1778  -4775   -731  -2613  -4526  -1110  -4470  -3543  -2590  -1616   1791   1735    599    994  -1146  -4637  -3955   461
     -   -149   -500    233     43   -381    399    106   -626    210   -466   -720    275    394     45     96    359    117   -369   -294   -249 
     -     -1 -10892 -11934   -894  -1115   -701  -1378      *      * 
   397  -5388  -5011  -7704  -7100    500  -7122   -490    621  -6766   2937   1350  -6757  -1306  -5970  -6418  -6290  -5280  -3872   1211  -4727   462
     -   -149   -500    233     43   -381    399    106   -626    210   -466   -720    275    394     45     96    359    117   -369   -294   -249 
     -     -1 -10892 -11934   -894  -1115   -701  -1378      *      * 
   398   -128  -3458  -3921   -870   -866    218   -293  -1381  -3198     79   -436   -968  -4492   -239   1629   1076   1170   -747    560   1097   463
     -   -149   -500    233     43   -381    399    106   -626    210   -466   -720    275    394     45     96    359    117   -369   -294   -249 
     -     -1 -10892 -11934   -894  -1115   -701  -1378      *      * 
   399  -6289  -5669  -8736  -8188   2032  -8587  -7358   1663  -8031   2182    560  -8307  -7604  -6817  -7544  -7995  -6148   1528  -5821  -6044   464
     -   -149   -500    233     43   -381    399    106   -626    210   -466   -720    275    394     45     96    359    117   -369   -294   -249 
     -     -1 -10892 -11934   -894  -1115   -701  -1378      *      * 
   400  -2981    -78    176    472  -4775  -3954   1790  -1761   2085   -971  -3543    -39  -4048    727   1916   -290   -179  -4076  -4637  -3954   465
     -   -149   -500    233     43   -381    399    106   -626    210   -466   -720    275    394     45     96    359    117   -369   -294   -249 
     -     -1 -10892 -11934   -894  -1115   -701  -1378      *      * 
   401  -2087  -4379  -7046  -6433   1051  -6373  -5233   1472  -6079   2331    771  -6029  -6211  -5515  -5827  -5504  -4595   1204  -4761   1052   466
     -   -149   -500    233     43   -381    399    106   -626    210   -466   -720    275    394     45     96    359    117   -369   -294   -249 
     -     -1 -10892 -11934   -894  -1115   -701  -1378      *      * 
   402   -520    -45   1155   1262  -4771   -488   -213   -235   1022  -1276   1814   -115  -4048   -803   -471   1113  -1474  -2012  -4635  -3953   467
     -   -149   -500    233     43   -381    399    106   -626    210   -466   -720    275    394     45     96    359    117   -369   -294   -249 
     -     -1 -10892 -11934   -894  -1115   -701  -1378      *      * 
   403  -2132  -6425  -7897  -8245   1583  -7761   1639  -6389  -7801  -5716  -5802  -6391  -7626  -6532  -7168  -7009  -7333   -319  -3222   4513   468
     -   -149   -500    233     43   -381    399    106   -626    210   -466   -720    275    394     45     96    359    117   -369   -294   -249 
     -     -1 -10892 -11934   -894  -1115   -701  -1378      *      * 
   404   -198  -4051   2683  -2553  -4215  -4093  -2776  -1568  -2453    168   -463   1689  -4181    481   1704  -2031  -2974  -1764  -4337  -3766   469
     -   -149   -500    233     43   -381    399    106   -626    210   -466   -720    275    394     45     96    359    117   -369   -294   -249 
     -     -1 -10892 -11934   -894  -1115   -701  -1378      *      * 
   405    839  -4414     -6  -1274  -4717    181  -2626  -4455  -2214   -903  -3508  -2608   1590    460   2107  -1500    956   -294  -4609  -1564   470
     -   -149   -500    233     43   -381    399    106   -626    210   -466   -720    275    394     45     96    359    117   -369   -294   -249 
     -    -29 -10892  -5685   -894  -1115   -701  -1378      *      * 
   406      3  -4430   2429    788  -1199    205  -2589  -4502   -891  -4446  -3519    974  -4023    817    740    538  -1098  -4052  -4613  -3930   471
     -   -149   -500    233     43   -381    399    106   -626    210   -466   -720    275    394     45     96    359    117   -369   -294   -249 
     -     -1 -10864 -11906   -894  -1115  -1460   -652      *      * 
   407    884     16  -1793  -1666   -798  -4548   1249   -637    -17    916      1  -3782  -4612   -166   1246  -1731  -3104   1397  -3683   1093   472
     -   -149   -500    233     43   -381    399    106   -626    210   -466   -720    275    394     45     96    359    117   -369   -294   -249 
     -     -1 -10864 -11906   -894  -1115   -372  -2137      *      * 
   408  -4227    402  -6409  -5887   3611  -5707    698     -7  -5485    178  -3065  -5211  -5716  -4991  -5239  -4812  -4162    510  -3515   2362   473
     -   -149   -500    233     43   -381    399    106   -626    210   -466   -720    275    394     45     96    359    117   -369   -294   -249 
     -     -1 -10892 -11934   -894  -1115   -701  -1378      *      * 
   409   -643  -4473   2978    547  -4794    -22    767  -4545  -2212  -4489  -3563    283   -128   -708   -992    165    364  -4095  -4656  -3972   474
     -   -149   -500    233     43   -381    399    106   -626    210   -466   -720    275    394     45     96    359    117   -369   -294   -249 
     -     -1 -10892 -11934   -894  -1115   -701  -1378      *      * 
   410   1202  -4447   -353   1660  -4765   -816   -213   -586  -2196  -4462  -3537  -2593   1377  -1318   1179    -56    216  -1891  -4632    466   475
     -   -149   -500    233     43   -381    399    106   -626    210   -466   -720    275    394     45     96    359    117   -369   -294   -249 
     -     -1 -10892 -11934   -894  -1115   -701  -1378      *      * 
   411   1947  -4385   1060   1543  -1270   -394      0  -1803  -2229  -1692   -508   -953    605  -1463  -2731    179  -1306  -1806  -4587  -3924   476
     -   -149   -500    233     43   -381    399    106   -626    210   -466   -720    275    394     45     96    359    117   -369   -294   -249 
     -     -1 -10892 -11934   -894  -1115   -701  -1378      *      * 
   412    735  -4433     21   1242   1096  -1120    533  -4488  -2204  -2580   -411  -1483  -1563    499    111   -104   1709   -714    396  -1254   477
     -   -149   -500    233     43   -381    399    106   -626    210   -466   -720    275    394     45     96    359    117   -369   -294   -249 
     -     -1 -10892 -11934   -894  -1115   -701  -1378      *      * 
   413   2026  -4139  -6985  -6533  -4569  -1700  -5637   2553  -6253  -3901   1288  -5999   -603  -5963  -6146  -5341  -4412   1792  -5452  -5069   478
     -   -149   -500    233     43   -381    399    106   -626    210   -466   -720    275    394     45     96    359    117   -369   -294   -249 
     -     -1 -10892 -11934   -894  -1115   -701  -1378      *      * 
   414     44   -144   -579   2063  -4773  -1568    674  -4523  -2194   -117  -3541  -1038  -4048    729   2000    316   -548  -2308  -4636  -3953   479
     -   -149   -500    233     43   -381    399    106   -626    210   -466   -720    275    394     45     96    359    117   -369   -294   -249 
     -     -1 -10892 -11934   -894  -1115   -701  -1378      *      * 
   415   1242    -21   -169    -98  -4774   -909  -2613  -4524   -992  -1440  -3542   -566  -4048   1559   2375    196    172  -1853  -4636  -3954   480
     -   -149   -500    233     43   -381    399    106   -626    210   -466   -720    275    394     45     96    359    117   -369   -294   -249 
     -     -1 -10892 -11934   -894  -1115   -701  -1378      *      * 
   416  -1132  -3466  -6028  -5401  -1351  -5260  -4141   2104  -5010   2209   1999  -4907  -5272  -4607  -4806  -4355  -1630    855  -3949   -597   481
     -   -149   -500    233     43   -381    399    106   -626    210   -466   -720    275    394     45     96    359    117   -369   -294   -249 
     -     -1 -10892 -11934   -894  -1115   -701  -1378      *      * 
   417   1296  -4076  -1508  -1178  -1446    -63   -185   -889    522   2088  -3206  -2800  -4168    -83  -1244  -1812  -2967   -359  -4356  -3777   482
     -   -149   -500    233     43   -381    399    106   -626    210   -466   -720    275    394     45     96    359    117   -369   -294   -249 
     -     -1 -10892 -11934   -894  -1115   -701  -1378      *      * 
   418    584  -4680   1914   1603  -4995   1418   -361  -4752  -2413  -4694  -3775  -1067  -4220     19   1595   -819  -3133  -4300  -4862  -4165   483
     -   -149   -500    233     43   -381    399    106   -626    210   -466   -720    275    394     45     96    359    117   -369   -294   -249 
     -     -1 -10892 -11934   -894  -1115   -701  -1378      *      * 
   419   -370  -4457   -446   -484  -4777  -1333   3258  -4528  -2197  -2258  -3546   -141  -4051   1373   2811  -2865  -1163  -4079  -4640   -274   484
     -   -149   -500    233     43   -381    399    106   -626    210   -466   -720    275    394     45     96    359    117   -369   -294   -249 
     -     -1 -10892 -11934   -894  -1115   -701  -1378      *      * 
   420  -6549  -5894  -8789  -8257   2745  -8610  -6643  -3431  -8042   2541   1811  -8177  -7598  -6703  -7458  -7987  -6368   -251  -5341    163   485
     -   -149   -500    233     43   -381    399    106   -626    210   -466   -720    275    394     45     96    359    117   -369   -294   -249 
     -     -1 -10892 -11934   -894  -1115   -701  -1378      *      * 
   421  -1546    -11   -623   1059  -4706  -3968   -302   -681    950   1242  -3501  -2611  -4060    425   1294  -1261    731    190  -4603  -3933   486
     -   -149   -500    233     43   -381    399    106   -626    210   -466   -720    275    394     45     96    359    117   -369   -294   -249 
     -     -1 -10892 -11934   -894  -1115   -701  -1378      *      * 
   422    963  -4454  -1196  -1080  -4775   -611   1208  -4525   -375  -4470  -3543    346  -4048   1413   2472  -2861   1326  -1526    119  -3954   487
     -   -149   -500    233     43   -381    399    106   -626    210   -466   -720    275    394     45     96    359    117   -369   -294   -249 
     -     -1 -10892 -11934   -894  -1115   -701  -1378      *      * 
   423    364    116  -6740  -6196  -4145  -6118  -5178    821  -5884   1823   1057  -5766  -6082  -5564  -5754  -5265   -644   2437  -4960  -4598   488
     -   -149   -500    233     43   -381    399    106   -626    210   -466   -720    275    394     45     96    359    117   -369   -294   -249 
     -     -1 -10892 -11934   -894  -1115   -701  -1378      *      * 
   424   -639  -5568  -8635  -8104  -4002  -8455  -7316    276  -7947   3130   -402  -8171  -7563  -6816  -7509  -7845  -6040   -724  -5846  -6039   489
     -   -149   -500    233     43   -381    399    106   -626    210   -466   -720    275    394     45     96    359    117   -369   -294   -249 
     -     -1 -10892 -11934   -894  -1115   -701  -1378      *      * 
   425   -467  -4442    937   1520  -4758  -1854   -275  -1747  -2199    712    798   -791  -4051   1109    301   -339   1298  -1839  -4629  -3949   490
     -   -149   -500    233     43   -381    399    106   -626    210   -466   -720    275    394     45     96    359    117   -369   -294   -249 
     -     -1 -10892 -11934   -894  -1115   -701  -1378      *      * 
   426   1610    967     81   -672  -4775     57    622  -4525  -1110  -2313  -3543   -800  -4047   2463    922   -166    132  -4076  -4637  -3954   491
     -   -149   -500    233     43   -381    399    106   -626    210   -466   -720    275    394     45     96    359    117   -369   -294   -249 
     -     -1 -10892 -11934   -894  -1115   -701  -1378      *      * 
   427   -258  -5088  -8013  -7470    314  -7600  -6549   1925  -7232   1942   2888  -7276  -7116  -6447  -6935  -6846  -5466    981  -5598  -5596   492
     -   -149   -500    233     43   -381    399    106   -626    210   -466   -720    275    394     45     96    359    117   -369   -294   -249 
     -    -27 -10892  -5791   -894  -1115   -701  -1378      *      * 
   428   1717  -3064  -5579  -4944  -3020  -1734  -3658   1405  -4540    395    -94  -4430     89  -4164  -4342     88    366   1651  -3525  -3183   493
     -   -147   -500    232     42   -381    401    105   -627    210   -467   -721    275    393     45     98    360    117   -370   -295   -250 
     -    -30  -5639 -11908  -2196   -355   -385  -2094      *      * 
   429   1450  -4454   1260   1047  -4775  -1342  -2613  -4526     28  -2299  -3543    296  -4048    786    341    458   1062  -4076  -4637  -3954   499
     -      *      *      *      *      *      *      *      *      *      *      *      *      *      *      *      *      *      *      *      * 
     -      *      *      *      *      *      *      *      *      0 
//
HMMER2.0  [2.3.2]
NAME  Condensation-DCL_plusLinker2Adom
LENG  492
ALPH  Amino
RF    no
CS    no
MAP   yes
COM   hmmbuild complete_DcL_verif_pred.muscle.hmm complete_DcL_verif_pred.muscle.fa
COM   hmmcalibrate complete_DcL_verif_pred.muscle.hmm
NSEQ  69
DATE  Wed Jul 19 22:58:33 2006
CKSUM 2646
XT      -8455     -4  -1000  -1000  -8455     -4  -8455     -4 
NULT      -4  -8455
NULE     595  -1558     85    338   -294    453  -1158    197    249    902  -1085   -142    -21   -313     45    531    201    384  -1998   -644 
EVD   -475.954071   0.117777
HMM        A      C      D      E      F      G      H      I      K      L      M      N      P      Q      R      S      T      V      W      Y    
         m->m   m->i   m->d   i->m   i->i   d->m   d->d   b->m   m->e
          -26      *  -5782
     1    721  -4478      0   2581  -4799  -3979   -196   -851   -344  -4494  -3567  -2614  -1260   1770   -432   -741    171  -1735  -4661  -3978     1
     -   -149   -500    233     43   -381    399    106   -626    210   -466   -720    275    394     45     96    359    117   -369   -294   -249 
     -     -1 -10919 -11961   -894  -1115   -701  -1378    -26      * 
     2   -760  -4811   3466    944  -5124  -1852  -2912  -4884   -651  -4823  -3909   -248  -4324   -872   -287  -3174     98  -4430  -4991  -4288     2
     -   -149   -500    233     43   -381    399    106   -626    210   -466   -720    275    394     45     96    359    117   -369   -294   -249 
     -     -1 -10919 -11961   -894  -1115   -701  -1378      *      * 
     3  -5136    209  -7807  -7466  -5210  -7613  -7469   2929  -7406    170   1181  -7265  -7354  -7300  -7527  -6964  -1520   2458  -6868  -6402     3
     -   -149   -500    233     43   -381    399    106   -626    210   -466   -720    275    394     45     96    359    117   -369   -294   -249 
     -     -1 -10919 -11961   -894  -1115   -701  -1378      *      * 
     4  -1963  -6084  -8047  -8082  -2823  -7820  -4442  -4674  -7687   1233    469  -6699  -7509  -6511  -7126  -7069  -6703  -5299   3925   4033     4
     -   -149   -500    233     43   -381    399    106   -626    210   -466   -720    275    394     45     96    359    117   -369   -294   -249 
     -     -1 -10919 -11961   -894  -1115   -701  -1378      *      * 
     5    195  -4959  -4464  -1733  -6937  -1945  -5218  -6725  -5140  -6834  -6001  -4619   4009  -4973  -1422  -1865  -4561  -5802  -7001    -84     5
     -   -149   -500    233     43   -381    399    106   -626    210   -466   -720    275    394     45     96    359    117   -369   -294   -249 
     -     -1 -10919 -11961   -894  -1115   -701  -1378      *      * 
     6  -1830  -5734  -8698  -8165  -3926  -8044  -7163  -3373  -7942   3279   -271  -8049  -1503  -6714  -7413  -7410  -6123  -1556  -5742  -5972     6
     -   -149   -500    233     43   -381    399    106   -626    210   -466   -720    275    394     45     96    359    117   -369   -294   -249 
     -     -1 -10919 -11961   -894  -1115   -701  -1378      *      * 
     7  -1324  -4530  -7290  -7636  -7254  -1810  -6595  -7076  -7274  -2248  -6364  -5657  -5632  -6698  -6871   3053   2495  -5747  -7478  -7467     7
     -   -149   -500    233     43   -381    399    106   -626    210   -466   -720    275    394     45     96    359    117   -369   -294   -249 
     -     -1 -10919 -11961   -894  -1115   -701  -1378      *      * 
     8    254  -4961  -4238  -1447  -1069  -5167    643  -5226  -4861  -5340  -4738  -4400   3931  -4536  -5207   -892  -4567  -4945  -4634   -730     8
     -   -149   -500    233     43   -381    399    106   -626    210   -466   -720    275    394     45     96    359    117   -369   -294   -249 
     -     -1 -10919 -11961   -894  -1115   -701  -1378      *      * 
     9  -6643  -5968  -9011  -8404  -3875  -8898  -7422   -451  -8227   2204   4456  -8650  -7700  -6809  -7611  -8346  -6452  -4286  -5761  -6053     9
     -   -149   -500    233     43   -381    399    106   -626    210   -466   -720    275    394     45     96    359    117   -369   -294   -249 
     -     -1 -10919 -11961   -894  -1115   -701  -1378      *      * 
    10  -9133  -7722  -8476  -8844  -9092  -7665  -8212 -10277  -8989  -9583  -9561  -8885  -8108   4632  -8509  -9611  -9300  -9944  -7859  -9035    10
     -   -149   -500    233     43   -381    399    106   -626    210   -466   -720    275    394     45     96    359    117   -369   -294   -249 
     -     -1 -10919 -11961   -894  -1115   -701  -1378      *      * 
    11   -118  -4512  -2886   2918  -4836  -1642    -34  -4584   -387  -4526  -3601  -2647  -4105   2390   -239   -447  -2981  -4136  -4690   -963    11
     -   -149   -500    233     43   -381    399    106   -626    210   -466   -720    275    394     45     96    359    117   -369   -294   -249 
     -     -1 -10919 -11961   -894  -1115   -701  -1378      *      * 
    12  -1648  -4745  -6366  -6745  -7394   3784  -6497  -7269  -7122  -7493  -6550  -1150  -5771  -6534  -6914  -4374  -4605  -5958  -7528  -7503    12
     -   -149   -500    233     43   -381    399    106   -626    210   -466   -720    275    394     45     96    359    117   -369   -294   -249 
     -     -1 -10919 -11961   -894  -1115   -701  -1378      *      * 
    13  -6602  -5935  -8978  -8375   -647  -8857  -7405    378  -8199   1894   4479  -8603  -7687  -6805  -7598  -8295  -6416  -1565  -5763  -6049    13
     -   -149   -500    233     43   -381    399    106   -626    210   -466   -720    275    394     45     96    359    117   -369   -294   -249 
     -     -1 -10919 -11961   -894  -1115   -701  -1378      *      * 
    14  -6137  -5597  -7978  -7677   -124  -7602   -402  -1571  -7334   3046  -3226  -6825  -7217  -6329  -6879  -6816  -6013   -328  -4139   1552    14
     -   -149   -500    233     43   -381    399    106   -626    210   -466   -720    275    394     45     96    359    117   -369   -294   -249 
     -     -1 -10919 -11961   -894  -1115   -701  -1378      *      * 
    15  -7356  -6375  -7941  -8231   4219  -7790  -4063  -5937  -7797   -683   -507  -6458  -7623  -6546  -7178    -80  -7215  -6252  -3307   1485    15
     -   -149   -500    233     43   -381    399    106   -626    210   -466   -720    275    394     45     96    359    117   -369   -294   -249 
     -     -1 -10919 -11961   -894  -1115   -701  -1378      *      * 
    16  -1873  -5956  -6490  -5282  -4518  -6256   5130  -5915  -2933   -348  -5165  -5028  -6218    490  -1189  -5648  -5404  -5805  -4790   -573    16
     -   -149   -500    233     43   -381    398    105   -627    210   -464   -721    275    393     45     96    359    121   -370   -295   -250 
     -    -24  -5968 -11961  -1496   -632   -701  -1378      *      * 
    17   1890  -4443  -3228  -2695  -4988  -2205   -263  -4719   -355  -4717  -3812   -524  -1588  -2560  -3097   2108   1949  -1771  -4917  -4275    20
     -   -149   -500    233     43   -381    399    106   -626    210   -466   -720    275    394     45     96    359    117   -369   -294   -249 
     -     -1 -10919 -11961   -894  -1115   -701  -1378      *      * 
    18  -1024  -3109  -5564  -1085   -948  -1942  -3684   -452  -4539   2440   1546  -4443  -4866  -1018    358  -1086    245   -176    342  -3222    21
     -   -149   -500    233     43   -381    399    106   -626    210   -466   -720    275    394     45     96    359    117   -369   -294   -249 
     -     -1 -10919 -11961   -894  -1115   -701  -1378      *      * 
    19  -3274  -3110  -5558  -1623   1780  -1995    396  -2603  -4535   1882    588   -326  -4866  -4170  -4357  -1633  -1457   -573  -3566   3014    22
     -   -146   -500    232     44   -381    398    105   -627    210   -466   -721    275    393     45     95    360    117   -367   -295   -250 
     -    -25  -5907 -11961  -2178   -360   -701  -1378      *      * 
    20    788  -4492   2610    923  -4813    845    323  -4564  -2231  -4508  -3581    328  -1190   -254  -1132   -414    -55  -4114  -4675  -3991    28
     -   -149   -500    233     43   -381    399    106   -626    210   -466   -720    275    394     45     96    359    117   -369   -294   -249 
     -    -29 -10919  -5699   -894  -1115   -701  -1378      *      * 
    21   -926  -4453    626    457  -1239    976   -297  -4525    441  -4469  -3543  -2589   2309   1696  -1161   -701    392  -4075  -4637  -3954    29
     -   -149   -500    233     43   -381    399    106   -626    210   -466   -720    275    394     45     96    359    117   -369   -294   -249 
     -  -1194 -10892   -831   -894  -1115   -370  -2143      *      * 
    22   1125  -3572   2080   1358  -3890    844  -1719  -3643  -1313  -3587  -2664   -336    517     96  -1826  -1970   -242  -3193   1403  -3068    30
     -   -148   -500    236     42   -381    398    105   -627    210   -467   -721    277    393     47     95    359    119   -370   -295   -250 
     -  -4927  -2218   -411    -36  -5356  -5113    -42      *      * 
    23    750  -2572   1316   1900  -2869  -1799   2295  -2636   -322  -2581  -1691   -424   1008   -195   -871   -901  -1016  -2186  -2760  -2035    32
     -   -149   -500    233     43   -381    399    106   -626    210   -466   -720    275    394     45     96    359    117   -369   -294   -249 
     -    -10  -7753  -8795   -894  -1115    -47  -4958      *      * 
    24    742  -4462   1489   1221  -4783   1860   1046  -4534  -2201  -4478  -3551   -241  -1271    912   -996   -387   -643  -4084  -4645  -3962    33
     -   -149   -500    233     43   -381    399    106   -626    210   -466   -720    275    394     45     96    359    117   -369   -294   -249 
     -    -22 -10892  -6087   -894  -1115   -370  -2143      *      * 
    25   1299  -4446   -535   -434  -4762   -633  -2623  -1719   -306   -878   -511  -2601    756    348    364   1558    422   -465  -4633  -3954    34
     -   -149   -500    233     43   -381    399    106   -626    210   -466   -720    275    394     45     96    359    117   -369   -294   -249 
     -     -1 -10899 -11941   -894  -1115   -421  -1984      *      * 
    26     -5  -4481   2671  -1027  -1383   1953   -426  -4553  -1072  -4497  -3571   -923  -4074    -35  -1136    525  -1448  -4103  -4665  -3982    35
     -   -149   -500    233     43   -381    399    106   -626    210   -466   -720    275    394     45     96    359    117   -369   -294   -249 
     -     -1 -10919 -11961   -894  -1115   -701  -1378      *      * 
    27   1168  -3191    721  -4380   -323  -1091   -201   -305  -4096     -2  -2389     33   -112  -3829  -4109    225     35   1998  -3636  -3276    36
     -   -149   -500    233     43   -381    399    106   -626    210   -466   -712    275    394     45     96    359    117   -369   -294   -249 
     -    -24  -5931 -11961   -179  -3102   -701  -1378      *      * 
    28  -7580  -6487  -7939  -8301   -586  -7822   -200  -6466  -7858  -5767  -5865  -6431  -7677  -6574  -7217  -7075  -7428  -6622  -3249   4884    38
     -   -149   -500    233     43   -381    399    106   -626    210   -466   -720    275    394     45     96    359    117   -369   -294   -249 
     -     -1 -10919 -11961   -894  -1115   -701  -1378      *      * 
    29   -144  -3103  -5617  -4981   1391  -4823  -3694   1796  -4577   -385   -245  -1429  -4873  -1369  -1345  -1948   1772   1714  -3561    248    39
     -   -149   -500    233     43   -381    399    106   -626    210   -466   -720    275    394     45     96    359    117   -369   -294   -249 
     -     -1 -10919 -11961   -894  -1115   -701  -1378      *      * 
    30   -906  -3296  -4495   1233  -3279   -411  -3408    480  -3698  -1064   1836   1575  -1493      3  -3857  -3633   -193   2097  -3726  -3344    40
     -   -149   -500    233     43   -381    399    106   -626    210   -466   -720    275    394     45     96    359    117   -369   -294   -249 
     -     -1 -10919 -11961   -894  -1115   -701  -1378      *      * 
    31  -1967  -5247  -4494  -4821  -7240  -1984   -590  -7290  -5228  -7310  -6526  -4780  -5802   4531  -5415  -4621  -4883  -6234  -7225  -6773    41
     -   -149   -500    233     43   -381    399    106   -626    210   -466   -720    275    394     45     96    359    117   -369   -294   -249 
     -     -1 -10919 -11961   -894  -1115   -701  -1378      *      * 
    32    156     75   -567  -4756    434  -1690   -410   -618  -4402   1145   2389    271  -4840    391   -198   -391   -135    644    212   -799    42
     -   -149   -500    233     43   -381    399    106   -626    210   -466   -720    275    394     45     96    359    117   -369   -294   -249 
     -     -1 -10919 -11961   -894  -1115   -701  -1378      *      * 
    33     40   1522  -1712  -1054  -1069  -2002    -92    396  -4244   -524   -241  -4248  -1704  -3947   1532   1145    128   1557  -3610   -611    43
     -   -149   -500    233     43   -381    399    106   -626    210   -466   -720    275    394     45     96    359    117   -369   -294   -249 
     -     -1 -10919 -11961   -894  -1115   -701  -1378      *      * 
    34    539     49  -1874  -4984   2557  -4823  -3695    -17  -4580   1049    965  -1144  -4873  -1276  -4380  -3908  -1356   1261  -3560   1454    44
     -   -149   -500    233     43   -381    399    106   -626    210   -466   -720    275    394     45     96    359    117   -369   -294   -249 
     -     -1 -10919 -11961   -894  -1115   -701  -1378      *      * 
    35     45  -4475   2125    457  -4795  -1061  -2638  -1797   -413  -1007   -544  -1725  -1469    -12    839  -1086   1861  -1913  -4659   -891    45
     -   -149   -500    233     43   -381    399    106   -626    210   -466   -720    275    394     45     96    359    117   -369   -294   -249 
     -     -1 -10919 -11961   -894  -1115   -701  -1378      *      * 
    36  -1005  -4487  -7453  -6988   1159  -7017  -6288   2403  -6775   1972  -3442  -6671  -6840  -6447  -6699  -6243  -1462   1398  -5839  -5520    46
     -   -149   -500    233     43   -381    399    106   -626    210   -466   -720    275    394     45     96    359    117   -369   -294   -249 
     -     -1 -10919 -11961   -894  -1115   -701  -1378      *      * 
    37    398  -4478   1761   1048  -4799   -454   1502  -4550    313  -4494  -3567    610  -4072   -760    711    576    502  -1702  -4661  -3979    47
     -   -149   -500    233     43   -381    399    106   -626    210   -466   -720    275    394     45     96    359    117   -369   -294   -249 
     -     -1 -10919 -11961   -894  -1115   -701  -1378      *      * 
    38  -1857  -4934  -1168   -450  -5256   3347   -335  -5009   -340  -4941  -4036  -2908  -4433   -923    181   -787  -3386  -4559  -5099  -4408    48
     -   -149   -500    233     43   -381    400    106   -626    210   -466   -721    275    394     45     96    359    117   -369   -294   -249 
     -   -194  -5559  -3261   -144  -3397   -701  -1378      *      * 
    39    590  -4335  -2710    288  -4656  -1730   -179  -1454    490  -1148  -3424    787   2264     88    599    551     80  -3957  -4519  -3836    50
     -   -149   -500    233     43   -381    399    106   -626    210   -466   -720    275    394     45     96    359    117   -369   -294   -249 
     -    -31 -10761  -5616   -894  -1115   -120  -3650      *      * 
    40  -5883  -5349  -8351  -7818   1165  -8057  -6974    -61  -7623   2453   -313  -7748  -7373  -6669  -7262  -7368  -1772   2205  -5756  -5855    51
     -   -149   -500    233     43   -381    399    106   -626    210   -466   -720    275    394     45     96    359    117   -369   -294   -249 
     -     -1 -10893 -11935   -894  -1115   -380  -2112      *      * 
    41  -3649    -30   3784   -168  -5394  -4396  -3235  -5146  -2942  -2404  -4242    541  -4607  -1011  -3489  -1664  -1464  -1863  -5320  -4608    52
     -   -149   -500    233     43   -381    399    106   -626    210   -466   -720    275    394     45     96    359    117   -369   -294   -249 
     -     -1 -10919 -11961   -894  -1115   -701  -1378      *      * 
    42   1125  -3136  -5336   -800  -3095     28  -3637    551  -1810    144    -10  -1131   2168  -4045  -4268  -3853    -84   1163  -3589    250    53
     -   -149   -500    233     43   -381    399    106   -626    210   -466   -720    275    394     45     96    359    117   -369   -294   -249 
     -     -1 -10919 -11961   -894  -1115   -701  -1378      *      * 
    43   1407  -4478   2067   1779  -4799    -80   -322  -1491   -413  -2707  -3567  -1002    168     86  -2725  -1593   -701  -4100  -4662  -3979    54
     -   -149   -500    233     43   -381    399    106   -626    210   -466   -720    275    394     45     96    359    117   -369   -294   -249 
     -     -1 -10919 -11961   -894  -1115   -701  -1378      *      * 
    44   1374    -88  -5572  -4939   -968  -1910  -3685   -621  -1480    186  -2310  -4447  -4867  -4177   3120  -1796   -701   -593    468  -3222    55
     -   -149   -500    233     43   -381    399    106   -626    210   -466   -720    275    394     45     96    359    117   -369   -294   -249 
     -     -1 -10919 -11961   -894  -1115   -701  -1378      *      * 
    45  -6874  -6111  -8579  -8362   3074  -8460  -5401  -3861  -8090   2536   1378  -7540  -7685  -6721  -7464  -7803  -6689  -4728  -4448    397    56
     -   -149   -500    233     43   -381    399    106   -626    210   -466   -720    275    394     45     96    359    117   -369   -294   -249 
     -     -1 -10919 -11961   -894  -1115   -701  -1378      *      * 
    46     38  -5337  -4026   1214  -5823  -4920   1539  -5442   -359  -5277  -4440  -3560  -4970   1025   3286   -384  -3948  -5058  -5311  -4848    57
     -   -149   -500    233     43   -381    399    106   -626    210   -466   -720    275    394     45     96    359    117   -369   -294   -249 
     -     -1 -10919 -11961   -894  -1115   -701  -1378      *      * 
    47   1727  -4480    -38    862  -4801  -3980     -9  -4551    975  -4496   -221   -350  -4073   1642   1372  -2887    760  -4102  -4663  -3980    58
     -   -149   -500    233     43   -381    399    106   -626    210   -466   -720    275    394     45     96    359    117   -369   -294   -249 
     -     -1 -10919 -11961   -894  -1115   -701  -1378      *      * 
    48   3147    921  -7342  -7694  -7276  -4820  -6616  -7105  -7304  -7367  -6387  -5672  -5639  -6723  -6889   1988  -4410  -5762  -7494  -7491    59
     -   -149   -500    233     43   -381    399    106   -626    210   -466   -720    275    394     45     96    359    117   -369   -294   -249 
     -     -1 -10919 -11961   -894  -1115   -701  -1378      *      * 
    49   1812  -3124  -5644  -5008   -916  -1996  -3717   -459  -4603    514   1056  -4493  -4895  -4224  -4403  -3932  -3239     80   4820   -604    60
     -   -149   -500    233     43   -381    399    106   -626    210   -466   -720    275    394     45     96    359    117   -369   -294   -249 
     -     -1 -10919 -11961   -894  -1115   -701  -1378      *      * 
    50    262  -4478     59    373  -4799  -1202   -322  -4550      9  -2081  -3567   1458  -4072   3062    251   -687     64  -4100  -4661  -3979    61
     -   -149   -500    233     43   -381    399    106   -626    210   -466   -720    275    394     45     96    359    117   -369   -294   -249 
     -     -1 -10919 -11961   -894  -1115   -701  -1378      *      * 
    51   2571     87   -393  -1309  -4559  -4029    -44   -612  -1195  -2202  -3419  -2697  -4120    874    168   -565    527    -38  -4539   -969    62
     -   -149   -500    233     43   -381    399    106   -626    210   -466   -720    275    394     45     96    359    117   -369   -294   -249 
     -     -1 -10919 -11961   -894  -1115   -701  -1378      *      * 
    52   -156  -4485  -7454  -6990  -4589  -7018  -6295    698  -6778   2130   1068  -6673  -6842  -6453  -6704  -6246   -571   2355  -5848  -5527    63
     -   -149   -500    233     43   -381    399    106   -626    210   -466   -720    275    394     45     96    359    117   -369   -294   -249 
     -     -1 -10919 -11961   -894  -1115   -701  -1378      *      * 
    53   -849  -3974  -6668  -6086  -1067  -1748  -4956   1615  -5741   1947   1199  -5642  -5945  -5343  -5563  -5120  -4198   2262  -4687  -4383    64
     -   -149   -500    233     43   -381    399    106   -626    210   -466   -720    275    394     45     96    359    117   -369   -294   -249 
     -     -1 -10919 -11961   -894  -1115   -701  -1378      *      * 
    54    883  -4478   2403    442  -4799  -1925   -322  -1697   -952  -4494  -3567    897  -1361    745   1025  -1514    479  -1879  -4661  -3979    65
     -   -149   -500    233     43   -381    399    106   -626    210   -466   -720    275    394     45     96    359    117   -369   -294   -249 
     -     -1 -10919 -11961   -894  -1115   -701  -1378      *      * 
    55  -1408  -6231  -6671  -5070  -7288  -6128  -4010  -6522    209  -2193  -5483   -515  -6081  -3592   3948   -818  -5327  -6290  -5940  -5905    66
     -   -149   -500    233     43   -381    399    106   -626    210   -466   -720    275    394     45     96    359    117   -369   -294   -249 
     -     -1 -10919 -11961   -894  -1115   -701  -1378      *      * 
    56  -7028  -6524  -5999  -6308  -2736  -7141   5103  -6560  -6347  -5892  -5937  -1208  -7260  -2462  -6255  -6619  -6958  -6651  -3448   2545    67
     -   -149   -500    233     43   -381    399    106   -626    210   -466   -720    275    394     45     96    359    117   -369   -294   -249 
     -     -1 -10919 -11961   -894  -1115   -701  -1378      *      * 
    57    475  -6403   2407   1547  -6688  -4887  -4089  -6546  -4120  -6444  -5663  -3498   2586     41  -4838   -448  -1419  -6037  -6628  -5732    68
     -   -149   -500    233     43   -381    399    106   -626    210   -466   -720    275    394     45     96    359    117   -369   -294   -249 
     -     -1 -10919 -11961   -894  -1115   -701  -1378      *      * 
    58   1066  -3481  -5810  -5287  -3635  -4882   -459   2275  -4940  -3501  -2864   2332  -5118  -4589  -4797   -383  -1546   1713  -4141  -3800    69
     -   -149   -500    233     43   -381    399    106   -626    210   -466   -720    275    394     45     96    359    117   -369   -294   -249 
     -     -1 -10919 -11961   -894  -1115   -701  -1378      *      * 
    59  -6593  -5976  -8845  -8372   1713  -8507  -6724  -3513  -8167   3153  -2754  -8234  -7637  -6797  -7562  -7946  -1578  -4408  -5407  -5112    70
     -   -149   -500    233     43   -381    399    106   -626    210   -466   -720    275    394     45     96    359    117   -369   -294   -249 
     -     -1 -10919 -11961   -894  -1115   -701  -1378      *      * 
    60   -539  -6007  -6886  -5307  -7408  -1798  -4186  -6664   -300  -6288  -5636  -5014  -6100  -3777   4067  -5444  -5303  -6328  -6088  -6083    71
     -   -149   -500    233     43   -381    399    106   -626    210   -466   -720    275    394     45     96    359    117   -369   -294   -249 
     -     -1 -10919 -11961   -894  -1115   -701  -1378      *      * 
    61   2260  -4527  -7329  -7673  -7240  -4816  -6601  -7000  -7286  -7314  -6348  -5664  -5633  -6708  -6876    662   2950    123  -7471  -7460    72
     -   -149   -500    233     43   -381    399    106   -626    210   -466   -720    275    394     45     96    359    117   -369   -294   -249 
     -     -1 -10919 -11961   -894  -1115   -701  -1378      *      * 
    62   2052    744  -5583  -4951  -3070   1687  -3694   -471  -4556  -1806  -2318  -4454  -4872  -4187   -543   1206  -1312    588    686  -3230    73
     -   -149   -500    233     43   -381    399    106   -626    210   -466   -720    275    394     45     96    359    117   -369   -294   -249 
     -     -1 -10919 -11961   -894  -1115   -701  -1378      *      * 
    63  -7418  -6577  -8213  -8478   4476  -7704  -4888    469  -8210  -5040  -5225  -7105  -7748  -7126  -7621  -7517  -7393  -5888  -4128  -2999    74
     -   -149   -500    233     43   -381    399    106   -626    210   -466   -720    275    394     45     96    359    117   -369   -294   -249 
     -   -135 -10919  -3493   -894  -1115   -701  -1378      *      * 
    64    571   2031  -5484  -1503     22  -4698   1134    751  -4446    898    102  -1064  -4748  -4072    781  -2252  -1147   1789  -3438   -620    75
     -   -149   -500    233     43   -381    399    106   -626    210   -466   -720    275    394     45     96    359    117   -369   -294   -249 
     -     -1 -10785 -11828   -894  -1115   -137  -3468      *      * 
    65   -917  -4478   -544    225  -4799  -1572   2610  -4550  -1071  -4494  -3567  -2614     41    531   -108    187      0  -4100   4546    667    76
     -   -149   -500    233     43   -381    399    106   -626    210   -466   -720    275    394     45     96    359    117   -369   -294   -249 
     -   -195 -10919  -2989   -894  -1115   -701  -1378      *      * 
    66  -1335  -4304   1376   1417   -844  -1682    -34  -4376    562  -1082  -3393   -343  -3898   1981   1179   -119   -631  -1647  -4488   -657    77
     -   -150   -501    236     44   -382    401    104   -628    209   -467   -722    274    396     47     97    358    116   -365   -296   -251 
     -   -305  -2393 -11768   -287  -2470   -102  -3869      *      * 
    67    -38  -4478    929   1392  -4799    695   1831  -2283    854   -767  -3567    593  -4072    957   -982   -610    -86  -2539  -4661  -3978    80
     -   -149   -500    233     43   -381    399    106   -626    210   -466   -720    275    394     45     96    359    117   -369   -294   -249 
     -     -1 -10919 -11961   -894  -1115   -701  -1378      *      * 
    68   -985  -3299    915  -1599  -3283     -4  -3403   -540  -3685   1654   -374  -1679  -1564  -3492    144     49   -898   1460    165   -846    81
     -   -149   -500    233     43   -381    399    106   -626    210   -466   -720    275    394     45     96    359    117   -369   -294   -249 
     -     -1 -10919 -11961   -894  -1115   -701  -1378      *      * 
    69   -873  -4511   1112   1747  -4832   1574  -2665  -4583    253  -4527  -3601  -1023    724    266  -2759    739    -20  -4133  -4694  -4010    82
     -   -149   -500    233     43   -381    399    106   -626    210   -466   -720    275    394     45     96    359    117   -369   -294   -249 
     -     -1 -10919 -11961   -894  -1115   -701  -1378      *      * 
    70   -238  -4478   -129   1390  -4800    214  -2637  -4550   1139  -4494  -3568   -221  -4072   1810   1854   -853    141  -1586  -4662  -3979    83
     -   -149   -500    233     43   -381    399    106   -626    210   -466   -720    275    394     45     96    359    117   -369   -294   -249 
     -     -1 -10919 -11961   -894  -1115   -701  -1378      *      * 
    71   -572  -4047  -6659  -6414  -4900  -4817  -5239  -4465  -6021  -4818   1184  -5261   3799  -5594  -5773  -1220    740   -651    915  -5067    84
     -   -149   -500    233     43   -381    399    106   -626    210   -466   -720    275    394     45     96    359    117   -369   -294   -249 
     -     -1 -10919 -11961   -894  -1115   -701  -1378      *      * 
    72  -1049     30  -5664  -5028   -992  -4869  -3741   -991  -4625   1270    750  -4515  -4916   -239   1695  -3955  -3258   2625  -3602  -3262    85
     -   -149   -500    233     43   -381    399    106   -626    210   -466   -720    275    394     45     96    359    117   -369   -294   -249 
     -     -1 -10919 -11961   -894  -1115   -701  -1378      *      * 
    73  -1695  -4712  -5954  -6296  -7287  -4908  -6221  -7174  -6492  -7374  -6448  -5400  -5700   4546  -6406  -1647  -4543  -5895  -7434  -7292    86
     -   -149   -500    233     43   -381    399    106   -626    210   -466   -720    275    394     45     96    359    117   -369   -294   -249 
     -     -1 -10919 -11961   -894  -1115   -701  -1378      *      * 
    74   -383  -3468  -6059  -5446    761  -5307  -4215   1765  -5064     28  -2638  -4953  -5331  -4695  -1354  -4407  -3627   2993  -4051   -831    87
     -   -149   -500    233     43   -381    399    106   -626    210   -466   -720    275    394     45     96    359    117   -369   -294   -249 
     -     -1 -10919 -11961   -894  -1115   -701  -1378      *      * 
    75  -5213  -4687  -7917  -7614  -5354  -7807  -7954   2304  -7610  -1121  -4025  -7460  -7507  -7577  -7807  -7210  -5205   3347  -7214  -6694    88
     -   -149   -500    233     43   -381    399    106   -626    210   -466   -720    275    394     45     96    359    117   -369   -294   -249 
     -     -1 -10919 -11961   -894  -1115   -701  -1378      *      * 
    76   -179  -3115  -5513   -718   -276  -1926   1976  -1025  -4502   1621    622  -4419   1987   -229  -4339   -911  -3213  -1173    593   1144    89
     -   -149   -500    233     43   -381    399    106   -626    210   -466   -720    275    394     45     96    359    117   -369   -294   -249 
     -     -1 -10919 -11961   -894  -1115   -701  -1378      *      * 
    77   1327  -4484    313    511  -4805  -1026  -2642  -4556   1499  -4500  -3573   -995  -1260  -2182   2176    778  -1306  -4106  -4667  -3984    90
     -   -149   -500    233     43   -381    399    106   -626    210   -466   -720    275    394     45     96    359    117   -369   -294   -249 
     -     -1 -10919 -11961   -894  -1115   -701  -1378      *      * 
    78  -1481  -4478   1346   1647  -4800    -41   2068  -4550  -1171  -4494  -3567    438   -432   1909   1237  -1569  -1144  -4100  -4662   -897    91
     -   -149   -500    233     43   -381    399    106   -626    210   -466   -720    275    394     45     96    359    117   -369   -294   -249 
     -     -1 -10919 -11961   -894  -1115   -701  -1378      *      * 
    79   1178  -3148  -5393  -4770  -3109   -887  -3661   -384  -1460   -436  -2351  -4367    -13  -4077   2128  -3876  -1441   2345  -3605  -3257    92
     -   -149   -500    233     43   -381    399    106   -626    210   -466   -720    275    394     45     96    359    117   -369   -294   -249 
     -     -1 -10919 -11961   -894  -1115   -701  -1378      *      * 
    80    108  -4478    525   2089  -4799  -3979   -216  -4550    380  -4494  -3567   -513    952    942   1152   -412   -185   -886  -4661  -3979    93
     -   -149   -500    233     43   -381    399    106   -626    210   -466   -720    275    394     45     96    359    117   -369   -294   -249 
     -     -1 -10919 -11961   -894  -1115   -701  -1378      *      * 
    81    -83   2056  -5660  -5025    944  -4865  -3738    485  -4622   1833   1504  -4511   -829  -4244  -4422  -3950     69   1516  -3601  -3260    94
     -   -149   -500    233     43   -381    399    106   -626    210   -466   -720    275    394     45     96    359    117   -369   -294   -249 
     -     -1 -10919 -11961   -894  -1115   -701  -1378      *      * 
    82    300  -4478     47    931  -4799  -1581    559   -864   -554  -2320  -3567  -1060   2929    831   -209  -1579   -629  -4100  -4661  -3978    95
     -   -149   -500    233     43   -381    399    106   -626    210   -466   -720    275    394     45     96    359    117   -369   -294   -249 
     -     -1 -10919 -11961   -894  -1115   -701  -1378      *      * 
    83  -1841   1809  -5804  -5174   1086  -5020  -3899    745  -4776    630  -2413  -4666  -1357  -4395  -4577  -4109  -3391    994   5040  -3409    96
     -   -149   -500    233     43   -381    399    106   -626    210   -466   -720    275    394     45     96    359    117   -369   -294   -249 
     -     -1 -10919 -11961   -894  -1115   -701  -1378      *      * 
    84   -931  -4478  -1056   1082  -4799  -1872   1826  -4550  -1085  -2249  -3567    637  -4072    789   2528   -781    811   -464  -4661   -867    97
     -   -149   -500    233     43   -381    399    106   -626    210   -466   -720    275    394     45     96    359    117   -369   -294   -249 
     -     -1 -10919 -11961   -894  -1115   -701  -1378      *      * 
    85  -1504  -3785   -108   2215   1343  -4250    555    265  -1361  -1420   -539  -3087  -4332   -181  -1267   -929    274    486    619    991    98
     -   -149   -500    233     43   -381    399    106   -626    210   -466   -720    275    394     45     96    359    117   -369   -294   -249 
     -     -1 -10919 -11961   -894  -1115   -701  -1378      *      * 
    86   -733   -396  -5022   1383   -110  -4725   1047    649  -1547   1345  -2382  -4169  -4782  -1764    103  -1851   -635   1641  -3630  -3271    99
     -   -149   -500    233     43   -381    399    106   -626    210   -466   -720    275    394     45     96    359    117   -369   -294   -249 
     -     -1 -10919 -11961   -894  -1115   -701  -1378      *      * 
    87  -2074  -7232   3964   -168  -7399  -5092  -4483  -7351  -4777  -7193  -6570  -3678  -1727  -1063   -614  -4889  -1794  -6805  -7385  -6319   100
     -   -149   -500    233     43   -381    399    106   -626    210   -466   -720    275    394     45     96    359    117   -369   -294   -249 
     -     -1 -10919 -11961   -894  -1115   -701  -1378      *      * 
    88    572  -3108  -5618  -4982    -48  -4827    -97    870  -4578   1967  -2308  -4470  -1731  -4203   -544  -3911  -1260  -2520   4288  -3220   101
     -   -149   -500    233     43   -381    399    106   -626    210   -466   -720    275    394     45     96    359    117   -369   -294   -249 
     -     -1 -10919 -11961   -894  -1115   -701  -1378      *      * 
    89   -915    -94    359  -1159  -4800   -998   -303  -4551  -2220  -4496  -3569  -2616  -1260    -17   1988   2283   1308  -4102  -4663  -3981   102
     -   -149   -500    233     43   -381    399    106   -626    210   -466   -720    275    394     45     96    359    117   -369   -294   -249 
     -     -1 -10919 -11961   -894  -1115   -701  -1378      *      * 
    90   -667  -4496   1619   -273  -4817   1828   2917  -4568  -2235  -4512  -3585   -840    -64    -22  -1151   -195    753  -4118  -4679  -3995   103
     -   -149   -500    233     43   -381    399    106   -626    210   -466   -720    275    394     45     96    359    117   -369   -294   -249 
     -   -103 -10919  -3869   -894  -1115   -701  -1378      *      * 
    91   -456  -4069     64  -1010  -4262  -1801  -2666   -557  -1223   1884   1151  -1409  -4078   1121    455  -1530    119    404  -4335   -865   104
     -   -149   -500    233     43   -381    399    106   -626    210   -466   -720    275    394     45     96    359    117   -369   -294   -249 
     -    -31 -10817  -5597   -894  -1115  -2512   -278      *      * 
    92   1037  -4360   1788   -642  -4680    370    884  -1373  -2103  -3288  -3450   -113   1729  -1021  -2611    774    432  -3982  -4544  -3862   105
     -   -149   -500    233     43   -381    399    106   -626    210   -466   -720    275    394     45     96    359    117   -369   -294   -249 
     -     -1 -10788 -11830   -894  -1115  -2774   -228      *      * 
    93   1224  -4359   1472   2109  -4680    -66   -216  -1654  -2100  -2326  -3448   -129    159    539   -901  -1149  -1186  -1666  -4543  -3860   106
     -   -149   -500    233     43   -381    399    106   -626    210   -466   -720    275    394     45     96    359    117   -369   -294   -249 
     -   -106 -10788  -3825   -894  -1115  -2774   -228      *      * 
    94   1198     93   1252   1207  -4587   -897  -2425  -4338    370  -4282  -3355    -91    806    517    133   -182     89   -842  -4450  -3767   107
     -   -149   -500    233     43   -381    399    106   -626    210   -466   -720    275    394     45     96    359    117   -369   -294   -249 
     -    -53 -10683  -4807   -894  -1115  -3416   -142      *      * 
    95    311  -4224   1808   2320  -4545  -2215  -2383  -4296    -75  -4240  -3313  -2359   -118   1069    572  -2631  -1232    -73  -4407  -3724   108
     -   -149   -500    233     43   -381    399    106   -626    210   -466   -720    275    394     45     96    359    117   -369   -294   -249 
     -   -336 -10630  -2270   -894  -1115  -3641   -121      *      * 
    96   1168  -3921   -745   -244  -4237  -3437   -403   -320     69  -3935  -3012  -2074  -3530   3084   1670  -2344  -2401  -1088  -4107   -395   109
     -   -149   -500    233     43   -381    399    106   -626    210   -466   -720    275    394     45     96    359    117   -369   -294   -249 
     -    -37 -10296  -5330   -894  -1115  -4499    -65      *      * 
    97     71  -3898    185   2440  -4220  -3399  -2057  -3970    887  -1758     22    283   -904   1393    464   -934   -867  -3520  -4082  -3399   110
     -   -146   -501    241     42   -377    397    104   -627    209   -463   -722    274    393     44     95    358    116   -370   -296   -250 
     -   -157  -3281 -11302  -1274   -770   -237  -2721      *      * 
    98   1850  -4413     82   1811  -4734  -3913   -150  -4485   -339  -4429  -3502  -1112  -1942   1204    796   -717    260   -887  -4596  -3913   115
     -   -149   -500    233     43   -381    399    106   -626    210   -466   -720    275    394     45     96    359    117   -369   -294   -249 
     -     -1 -10846 -11888   -894  -1115  -2193   -356      *      * 
    99   1617   1014  -3108   1815  -1123  -4072   -352  -1306    719   -706  -3095  -2816  -4158     61   1676  -3003  -2939  -3483   1095   -743   116
     -   -149   -500    233     43   -381    399    106   -626    210   -466   -720    275    394     45     96    359    117   -369   -294   -249 
     -     -1 -10846 -11888   -894  -1115  -1089   -916      *      * 
   100    312    144  -5594  -4958    961  -4797  -3669   1608  -4554   2099  -2274  -4443  -4846  -4177  -1557  -3882  -1326   1136  -3534   -508   117
     -   -149   -500    233     43   -381    399    106   -626    210   -466   -720    275    394     45     96    359    117   -369   -294   -249 
     -     -1 -10875 -11917   -894  -1115  -1775   -498      *      * 
   101    -18  -4439   1817   2409  -4760  -1167  -2598  -4511   -458  -2445  -3528   -167  -1506    864    678   -317  -1306  -4061  -4622  -3939   118
     -   -149   -500    233     43   -381    399    106   -626    210   -466   -720    275    394     45     96    359    117   -369   -294   -249 
     -    -25 -10875  -5904   -894  -1115  -1775   -498      *      * 
   102   1693  -4417   -151    719  -4738  -2256  -2576  -1636  -1071  -4433  -3506   -777  -1356   1815   1846  -1353    431   -408  -4600  -3917   119
     -   -149   -500    233     43   -381    399    106   -626    210   -464   -720    275    394     45     96    359    117   -369   -294   -249 
     -    -27  -5785 -11893   -171  -3163   -222  -2807      *      * 
   103  -3360  -3183  -5692  -1898   1700  -4902    793   1577  -4659   1882  -2380  -4537  -4949   -419  -4456  -3988  -3300   -138   2248   1805   121
     -   -149   -500    233     43   -381    399    106   -626    210   -466   -720    275    394     45     96    359    117   -369   -294   -249 
     -     -1 -10919 -11961   -894  -1115   -701  -1378      *      * 
   104   2027    -56  -4377   -903  -3317  -4576    267  -1350   1447   1395   -240  -3777  -4641  -3418     58  -1808  -1260   -571  -3754  -3365   122
     -   -149   -500    233     43   -381    399    106   -626    210   -466   -720    275    394     45     96    359    117   -369   -294   -249 
     -     -1 -10919 -11961   -894  -1115   -701  -1378      *      * 
   105   2046  -4475  -1035   1871  -4794  -3980  -2638  -1491    474  -2133  -3564    115  -4073    950   -374  -2886    415  -1723  -4659   -788   123
     -   -149   -500    233     43   -381    399    106   -626    210   -466   -720    275    394     45     96    359    117   -369   -294   -249 
     -     -1 -10919 -11961   -894  -1115   -701  -1378      *      * 
   106   1974    -94     97   1717  -4799  -1087    -77  -4550    979  -2350  -3567  -2614  -4072   1070   -176   -531  -1769  -1842  -4661  -3978   124
     -   -149   -500    233     43   -381    399    106   -626    210   -466   -720    275    394     45     96    359    117   -369   -294   -249 
     -     -1 -10919 -11961   -894  -1115   -701  -1378      *      * 
   107  -2116  -7538   3436   2375  -7656  -5140  -4615  -7667  -5080  -7489  -6956  -3723  -5744   -165  -6136  -5030  -5550  -1125  -7698  -6526   125
     -   -149   -500    233     43   -381    399    106   -626    210   -466   -720    275    394     45     96    359    117   -369   -294   -249 
     -     -1 -10919 -11961   -894  -1115   -701  -1378      *      * 
   108  -1026    -69  -3392  -1404  -5001  -1763   -322  -1474    881   -118  -3797  -3055  -4467    296   3504  -3341  -3349  -4310  -4837  -4266   126
     -   -149   -500    233     43   -381    399    106   -626    210   -466   -720    275    394     45     96    359    117   -369   -294   -249 
     -     -1 -10919 -11961   -894  -1115   -701  -1378      *      * 
   109   1691  -4476   -456   1729  -4797  -1035  -2638  -1834  -1141  -1077   -530  -1007  -4072   1375   1524   -735  -1341  -4098    247  -3978   127
     -   -149   -500    233     43   -381    399    106   -626    210   -466   -720    275    394     45     96    359    117   -369   -294   -249 
     -     -1 -10919 -11961   -894  -1115   -701  -1378      *      * 
   110   1115  -4480  -1292   -620  -1289  -3981    578  -4552    561  -4496  -3570  -2617  -4074   1756   2794   -743    254  -4103  -4663  -3981   128
     -   -149   -500    233     43   -381    399    106   -626    210   -466   -720    275    394     45     96    359    117   -369   -294   -249 
     -     -1 -10919 -11961   -894  -1115   -701  -1378      *      * 
   111  -1090  -4484  -6045  -5769  -6405   2884   -437  -6109  -5378  -6327  -5473  -5082   1102  -5303   2176  -1789  -1400   -356  -6597  -6323   129
     -   -149   -500    233     43   -381    399    106   -626    210   -466   -720    275    394     45     96    359    117   -369   -294   -249 
     -     -1 -10919 -11961   -894  -1115   -701  -1378      *      * 
   112  -2118  -5844  -7647  -7876   4549  -6258  -5198  -7086  -7144  -6596  -6454  -6500  -6845  -6843  -1661  -5785  -5994  -6689  -4624  -3515   130
     -   -149   -500    233     43   -381    399    106   -626    210   -466   -720    275    394     45     96    359    117   -369   -294   -249 
     -     -1 -10919 -11961   -894  -1115   -701  -1378      *      * 
   113  -2707  -7275   3801   -434  -7404  -5087   -328  -7365  -4822  -2543  -6589   1390  -1222  -1190  -5761  -4889  -5345  -6819  -7410  -6323   131
     -   -149   -500    233     43   -381    399    106   -626    210   -466   -720    275    394     45     96    359    117   -369   -294   -249 
     -     -1 -10919 -11961   -894  -1115   -701  -1378      *      * 
   114  -6017  -5516  -8371  -7755    503  -7950  -6615   -453  -7483   2912    573  -7640   1238  -6432  -7034  -7200  -5875  -1739  -5466   -628   132
     -   -149   -500    233     43   -381    399    106   -626    210   -466   -720    275    394     45     96    359    117   -369   -294   -249 
     -     -1 -10919 -11961   -894  -1115   -701  -1378      *      * 
   115   2406  -4502   -208    653  -4822    190  -2661  -4573  -1096   -987  -3593  -2632  -4094   1301  -2754    210    554  -4124  -4687  -4003   133
     -   -149   -500    233     43   -381    399    106   -626    210   -466   -720    275    394     45     96    359    117   -369   -294   -249 
     -     -1 -10919 -11961   -894  -1115   -701  -1378      *      * 
   116    783  -4478  -1010   1085  -4799  -1875  -1176  -4550   1422  -4494  -3567  -1217  -4072    731   2546  -1299    -60   -964  -4662  -3979   134
     -   -149   -500    233     43   -381    399    106   -626    210   -466   -720    275    394     45     96    359    117   -369   -294   -249 
     -     -1 -10919 -11961   -894  -1115   -701  -1378      *      * 
   117   1748  -5549   1948   -917  -5858    460  -3514  -5647  -3287  -5577  -4708  -3194   2648    190  -1469  -3800  -3961  -2382  -5753  -4988   135
     -   -149   -500    233     43   -381    399    106   -626    210   -466   -720    275    394     45     96    359    117   -369   -294   -249 
     -     -1 -10919 -11961   -894  -1115   -701  -1378      *      * 
   118  -1764  -4295  -7057  -6912  -5326  -5176  -5885   -218  -6567  -4841    483  -5692   3953  -6155  -6330   -222  -4337   -221  -6010  -5715   136
     -   -149   -500    233     43   -381    399    106   -626    210   -466   -720    275    394     45     96    359    117   -369   -294   -249 
     -     -1 -10919 -11961   -894  -1115   -701  -1378      *      * 
   119  -1118  -5137  -7905  -7866  -4570  -5984  -6896  -3925  -7575   3122  -3367  -6641   1256  -6706  -7146  -5353  -5211  -1808  -6207  -6351   137
     -   -149   -500    233     43   -381    399    106   -626    210   -466   -720    275    394     45     96    359    117   -369   -294   -249 
     -     -1 -10919 -11961   -894  -1115   -701  -1378      *      * 
   120  -1631  -3331  -5864  -5229   1881  -5077   -180   1550  -4828   1501   3357  -4724  -5104   -395  -4622  -4166  -3455    192  -3771  -3450   138
     -   -149   -500    233     43   -381    399    106   -626    210   -466   -720    275    394     45     96    359    117   -369   -294   -249 
     -     -1 -10919 -11961   -894  -1115   -701  -1378      *      * 
   121  -5884  -6393  -7082  -5179  -7413  -2062    753  -6586   -582  -6158  -5528  -4945  -6168  -1026   4082  -5746  -5465  -6403  -5942  -5941   139
     -   -149   -500    233     43   -381    399    106   -626    210   -466   -720    275    394     45     96    359    117   -369   -294   -249 
     -     -1 -10919 -11961   -894  -1115   -701  -1378      *      * 
   122  -1048     49  -5624  -4988   2600  -4826   -305    369  -4583   1781   1177  -4472  -4876  -4205  -4383  -3911   -233    714  -3562    760   140
     -   -149   -500    233     43   -381    399    106   -626    210   -466   -720    275    394     45     96    359    117   -369   -294   -249 
     -     -1 -10919 -11961   -894  -1115   -701  -1378      *      * 
   123   1524  -3230  -4778  -4186  -3202  -4675    679  -1074  -1415    247    -90  -4029  -4734  -1172     28   -371   2577    144  -3670  -3302   141
     -   -149   -500    233     43   -381    399    106   -626    210   -466   -720    275    394     45     96    359    117   -369   -294   -249 
     -     -1 -10919 -11961   -894  -1115   -701  -1378      *      * 
   124   -927  -5404  -8385  -7837   -875  -8072  -6944    406  -7629   2797    874  -7764  -7381  -6653  -7250  -7374  -5823   1335  -5731  -5839   142
     -   -149   -500    233     43   -381    399    106   -626    210   -466   -720    275    394     45     96    359    117   -369   -294   -249 
     -     -1 -10919 -11961   -894  -1115   -701  -1378      *      * 
   125  -5447  -4931  -8024  -7632   1455  -7801  -6979   2695  -7517    288  -3381  -7428  -7383  -7002  -7420  -7136  -5405   2534  -6065   -995   143
     -   -149   -500    233     43   -381    399    106   -626    210   -466   -720    275    394     45     96    359    117   -369   -294   -249 
     -     -1 -10919 -11961   -894  -1115   -701  -1378      *      * 
   126  -4028  -5338  -1399   -253  -5794  -1888  -3315  -5438   1404  -2399  -4442  -3479  -1710   1093   3554  -3894  -3917  -5042  -5339  -4836   144
     -   -149   -500    233     43   -381    399    106   -626    210   -466   -720    275    394     45     96    359    117   -369   -294   -249 
     -    -26 -10919  -5841   -894  -1115   -701  -1378      *      * 
   127  -3187  -3299  -1273   -256  -3286  -4560  -3353  -1626   -836   2092    -46  -3770  -4624  -3412   -408  -1567   2246     50    463  -3337   145
     -   -149   -500    233     43   -381    399    106   -626    210   -466   -720    275    394     45     96    359    117   -369   -294   -249 
     -     -1 -10894 -11936   -894  -1115   -388  -2085      *      * 
   128   1753  -6298   1411   -556  -6563   2246  -4002  -6409  -1571  -6311  -5513   -954   1058  -3625  -4682     83  -4603  -5911  -6493  -5618   146
     -   -149   -500    233     43   -381    399    106   -626    210   -466   -720    275    394     45     96    359    117   -369   -294   -249 
     -    -29 -10919  -5699   -894  -1115   -701  -1378      *      * 
   129   1474  -4465   1754   2095  -4786   -958  -2623  -4537     19  -4481  -3555  -1142   1173   -812  -1253  -1514  -2931  -4087  -4649   -842   147
     -   -149   -500    233     43   -381    399    106   -626    210   -466   -720    275    394     45     96    359    117   -369   -294   -249
[truncated: 1,181,076 more chars]
