# Supplementary material for: Phylogenetic analysis of condensation domains in NRPS sheds light on their functional evolution
Source: BMC Evol Biol. 2007 May 16;7:78. doi: 10.1186/1471-2148-7-78 (PMC1894796; doi:10.1186/1471-2148-7-78)
Supplement: Additional file 6 — Aligned full length condensation domains of this study. Zipped sequence file (aligned protein sequences in FASTA format). [file 1471-2148-7-78-S6.zip]

Archive with 6 entries (6 files):
- alignment_AdditionalFile4_525taxa.fa
- alignment_Fig5_203taxa.fa
- complete_DCL.muscle.fa
- complete_Dual.muscle.fa
- complete_LCL.muscle.fa
- complete_Starter.muscle.fa
