# Supplementary material for: Phylogenetic analysis of condensation domains in NRPS sheds light on their functional evolution
Source: BMC Evol Biol. 2007 May 16;7:78. doi: 10.1186/1471-2148-7-78 (PMC1894796; doi:10.1186/1471-2148-7-78)
Supplement: Additional file 6 — Aligned full length condensation domains of this study. Zipped sequence file (aligned protein sequences in FASTA format). [file 1471-2148-7-78-S6.zip › alignment_AdditionalFile4_525taxa.fa]

>Mycotuber.NP_216895.1.mbtF_1_lys 16..316 PEPTIDE SYNTHETASE MBTF (PEPTIDE SYNTHASE) [Mycobacterium tuberculosis H37Rv]
DDVMALSPLQQGLF-------------SR-ATLVAAESG----SEAAEAD-------PY-
VIAMA-ADA--AGP----LD--IAL--LRDCAAAMLTRHPNLRASF-----LHG--NLSR
P----VQ-------VIP----------------------------SS--AEVL----WRH
VR-------AHP--------------------SEVGAL---AAEERRRRFDVGRG-PLIR
FL-L-IE-----L-----------P------D---------E--------CWHLVIVAHH
IVIDGWSLPLFVSELLALYRA----------------------GG-H-V--A--------
--A----LP--A-----APRP-YRD---YIGW--LAGRD------------------QTA
SRAMWADH-L-NGL-DGP--------TL----LSPALA--------DT---------PV-
---QPG-------IPGRTEVRLDREATAEL-ADAARTRGVTISTLVQMAWATTLSAF---
T-------GRG---DVTFGVTVSGRPS----E-------LS----GVETMIGLFINTVPL
RVRLD-
>Pseuaerug.NP_251092.1.m_2_ser_TO_dhb_sal_DCL 1550..1833 probable non-ribosomal peptide synthetase [Pseudomonas aeruginosa PAO1]
RDIYPLSPMQQGML------F------HS--L------H----G---TEG-------DY-
VNQLR-MDI---GG----LD--PDR--FRAAWQATLDAHEILRSGF-LW-------KDGW
P--QPLQ----V--VFE----------------------------------QA----TLE
LR-------LAP------------------PGSDPQRQ---AEAEREAGFDPARA-PLQR
LV-L-VP-----L-----------A------N----G----R---------MHLIYTYHH
ILMDGWSNAQLLAEVLQRY------------------------AG-Q-E--V--------
-------AA--T-----V-GR-YRD---YIGW--LQSRD------------------AKA
TESFWRDR-L-ASL-EMP-------------------T--------RL--AR-----QA-
---RTE-----QPGQGEHLRELDPQTTRQL-ASFAQGQKVTLNTLVQAAWALLLQRH---
C-------GQE---TVAFGATVAGRPA----E-------LP----GIEAQIGLFINTLPV
IAAPQ-
>Pseuaerug.NP_251092.1.m_4_ser_TO_dhb_sal_DCL 4085..4380 probable non-ribosomal peptide synthetase [Pseudomonas aeruginosa PAO1]
EDIYPLSPMQQGML------F------HS-LY------E----Q---ASS-------DY-
INQMR-VDV--SG-----LD--LPR--FRAAWQSALDRHAILRSGF-AW-QG----ELQQ
P----LQ----I--VYR-------------------------QRQLP----FA----EED
LS-------QAA-----------------NRDAALLAL---AAAERERGFELQRA-PLLR
LL-L-VK-----T-----------A------E----G----E---------HHLIYTHHH
ILLDGWSNAQLLSEVLESY------------------------AG-R-S--P--------
-------EQ-LR-----D-GR-YSD---YIAW--LQRQD------------------AAA
TEAFWREQ-M-AAL-DEP-------TRL------VEAL------------AQ-----PG-
---LTS-----ANGVGEHLREVDATATARL-RDFARRHQVTLNTLVQAGWALLLQRY---
T-------GQH---TVVFGATVSGRPA----D-------LP----GVENQVGLFINTLPV
VVTLA-
>Pseuaerug.NP_251114.1.m_3_dhb_sal_TO_dhpg_dpg_hpg_DCL 3248..3553 probable non-ribosomal peptide synthetase [Pseudomonas aeruginosa PAO1]
EDVYPLTPMQEGLL------L------HT-LL------E----P---GTG-------IY-
YMQDR-YRI--DSP----LD--PER--FAAAWQAVVARHEALRASF-VW-------NAGE
T---MLQ----V--IHK--------P----------------GR-TR----IE----FLD
WS-------ELP---------------EDGHEERLQAL---HKREREAGFDLLEQ-PPFH
LR-L-IR-----L-----------G------E---------A--------RYWFMMSNHH
ILIDAWCRGLLMNDFFEIYSALG--------------------ES-R-P--A--------
--N----LP--T-----P-PR-YRD---YIAW--LQRQD------------------LEQ
SRRWWSES-L-RGF-ERP--------TLV-----P--S--------DR--PF-LREHAG-
---ESG-----GMIVGDRYTRLDAADGARL-RELAQRYQLTVNTFAQAAWALTLRRF---
S-------GER---DVLFGVTVAGRPV----G-------MP----EMQRTVGLFINSIPL
RVQMP-
>Mycotuber_2.NP_336928.1.m_1_lys 16..316 peptide synthetase [Mycobacterium tuberculosis CDC1551]
DDVMALSPLQQGLF------S-R----AT-LVAAESGSE---AA---EAD-------PY-
VIAMA-ADA--AGP----LD--IAL--LRDCAAAMLTRHPNLRASF-LH--G----NLSR
P----VQ-------VIP-------------------------SS-AE----VL----WRH
VR-------AHP--------------------SEVGAL---AAEERRRRFDVGRG-PLIR
FL-L-IE-----L-----------P------D---------E--------CWHLVIVAHH
IVIDGWSLPLFVSELLALYRA----------------------GG-H-V--A--------
--A----LP--A-----APRP-YRD---YIGW--LAGRD------------------QTA
SRAMWADH-L-NGL-DGP--------TL----LSPALA--------DT---------PV-
---QPG-------IPGRTEVRLDREATAEL-ADAARTRGVTISTLVQMAWATTLSAF---
T-------GRG---DVTFGVTVSGRPS----E-------LS----GVETMIGLFINTVPL
RVRLD-
>Mycoavium.NP_960176.1.pstA_2_phe_TO_arg_DCL 1508..1796 PstA [Mycobacterium avium subsp. paratuberculosis K-10]
ADILPLTPLQQGLL------F------HA---------T----GSHAEGD-------VY-
AVQLS-VTL--RGA----LD--PHR--LHRALHTVVTRHPNLAARF--------CPELGE
P----VQ-------IIP--------A----------------EPEMA----WR----YLE
LD-------GGD------------------IDEQLEQL---SADERAAVRELGDR-PPFG
AA-L-IR-----T-----------A------D----T----E---------HRFVLTVHH
LVMDGWSLPVLLQEIFACY------------------------YGAR-------------
-------LP--------APAP-YRG---FVTW--LAARD------------------VPA
ARAAWRAV-L-DGF-DTP--------TL------V--A------------PR-----GA-
---DAP-----GR-RGVASFRVAAETTSAV-SELARRRRTTVNTVLQAAWAQLLMML---
T-------GQH---DVAFGTAVSGRPA----E-------LP----GAESMVGLLINTVPV
RAHAT-
>Mycoavium.NP_960354.1.m_2_gly_ala_TO_val_leu_ile_abu_iva_DCL 1506..1801 hypothetical protein MAP1420 [Mycobacterium avium subsp. paratuberculosis K-10]
ADILPLTPLQQGLL------F-HSSTAQG---------N---DG---MDD-------MY-
AVQLD-FTL--TGP----LD--ADR--LREAVRTVVHRHPHLAALF-CD-------QYDE
P----VQ----I--IPA--------D----------------PA-VE----WR----YVE
LD-------GTG---------------AADADDLIEQL---CAAERAAVADLAGQ-PVFR
TA-L-VR-----T-----------G------G----D----R---------HRFVLTSHH
ILLDGWSLPILLREIFAGY------------------------YGQR-------------
-------LP--------AAGS-YRA---FLTW--LAERD------------------LDA
ARRAWGEV-L-SGF-DTP--------TL---------V------------AP-----EG-
---RLG-----QGRRGFEKSCVPEQTTRAL-GELARSCHTTLSTVLQAAWAVVLTSL---
T-------GRH---DVVFGTPRSRV--------------GQLEVDDAEQMVGLLINTVPV
RAEIT-
>Mycoavium.NP_961105.1.mbtF_1_lys 13..315 MbtF [Mycobacterium avium subsp. paratuberculosis K-10]
EDVMALSPLQEGLY------S-LTTLAEF---------A---DGQPADDP--------Y-
VIGMA-ADI--TGT----LD--VAL--LRDCAEKMLVRHPNLRASF-FSR------GVPR
P----VQ----I--VPS--------R----------------VE-LP----WR----SVT
AS-----------------------------PAEVPTL---ETAERRRPFDLERG-PAIR
FL-L-IE-----L-----------P------D---------A--------HWRLVLTAHH
IVIDGWSLPVFVNELMTLYRA----------------------GG-D-P--S--------
--A----LP--A-----APRP-YRD---YIGW--LAGRD------------------LQA
SQRVWREH-L-AGL-PGP--------TLLAASLGS--V--------EA---------TE-
---GQR-----TALPRTTELRMPAEATARL-AAETRSRGITVNTLMQMAWALVLSRL---
T-------DTR---DVVFGVTVSGRPP----E-------LT----GVETMVGLFINTVPM
RVRLD-
>Mycobovis.NP_856049.1.mbtF_1_lys 16..316 PEPTIDE SYNTHETASE MBTF (PEPTIDE SYNTHASE) [Mycobacterium bovis AF2122/97]
DDVMALSPLQQGLF------S-R----AT-LVAAESGSE---AA---EAD-------PY-
VIAMA-ADA--AGP----LD--IAL--LRDCAAAMLTRHPNLRASF-LH--G----NLSR
P----VQ-------VIP-------------------------SS-AE----VL----WRH
VR-------AHP--------------------SEVGAL---AAEERRRRFDVGRG-PLIR
FL-L-IE-----L-----------P------D---------E--------CWHLVIVAHH
IVIDGWSLPLFVSELLALYRA----------------------GG-H-V--A--------
--A----LP--A-----APRP-YRD---YIGW--LAGRD------------------QTA
SRAMWADH-L-NGL-DGP--------TL----LSPALA--------DT---------PV-
---QPG-------IPGRTEVRLDREATAEL-ADAARTRGVTISTLVQMAWATTLSAF---
T-------GRG---DVTFGVTVSGRPS----E-------LS----GVETMIGLFINTVPL
RVRLD-
>Pseuputid.NP_746337.1.m_2_asp_TO_dhpg_dpg_hpg_DCL 1551..1852 non-ribosomal peptide synthetase domain protein, putative [Pseudomonas putida KT2440]
EDIYPLSPMQEGLL------M------HT-LL------E----P---GSG-------IY-
LMQYC-YRV--DHA----ID--VGA--FSEAWKAVIARHDVLRTSF-CW-------DLGE
R---MVQ----I--VHR-------------------------RTEPA----LR----LLD
WR-------HLA---------------EDQYEQALQAE---LEAELRQGFDMAKE-VPFR
LR-L-IL-----L-----------D------A---------D--------QFGFVFSNHH
VLLDAWCRMGVVDEFFKVYQSLT--------------------TG-V-P--V--------
--Q----LP--T-----P-PR-YRD---FIAL--LQRWD------------------REA
SRDFWRNE-L-QGFERPT--------AL------P--F--------DR--SA-----SA-
---EHN-----HAAVADELVYLTREQSAQV-AQRAQAAQLTVNTLVQGAWALLLQRY---
S-------GDR---DVVFGVTVAGRPV----E-------FP----EMQATVGLFINSIPL
RVRLP-
>Pseuputid.NP_746359.1.m_3_dhb_sal_TO_dhpg_dpg_hpg_DCL 3240..3543 pyoverdine synthetase [Pseudomonas putida KT2440]
EDVYPLTPMQEGML------L------HT-LL------E----P---GTG-------LY-
YMQDR-YRI--NSA----LD--PER--FAQAWQAVVARHEALRASF-SW-------NSGE
A---MLQ----I--IHK--------P----------------GN-LA----VD----YQD
WR-------GLA---------------DDAQEQRLQAL---HKQEREAGFALLSE-APFH
LR-L-VR-----V-----------A------E---------E--------RYWFMMSNHH
ILIDAWCRSLLMNDFFEVYQALG--------------------EG-R-Q--A--------
--Q----LP--V-----P-PR-YRD---YIGW--LQRQG------------------LDD
ARAWWQAN-L-AGF-ERA-------TAI------P--S--------DR-----PLRHDH-
---AGS-----GMVVGDCYTRLEMNDGVRL-RELAQAHQLTVNTFAQAAWALVLSRY---
S-------GDR---DVAFGVTVAGRPV----S-------MP----QMQRTVGLFINSVAL
RVQLP-
>Methcapsu.YP_114319.1.m_1_tyr_bht 2..303 non-ribosomal peptide synthetase [Methylococcus capsulatus str. Bath]
PDCYALSPMQGNML------S------AT--LF-----D----Q---REG-------TY-
IQQLV-LRT--REN----LD--EDA--YREAWTRLVARHDILRTAF-LWQ------HLET
P----MQ----R--VEP--------A----------------VT-MP----WA----AFD
WR-------GMA--------------RKEQ-ESRFETF---LAEDRLRGFDLARA-PLHR
LS-L-IR-----T-----------G------E----D----E---------HWAVWTYHH
ALLDGRARLIIMEELFRIYQALR--------------------DG-H-E--P--------
--A----LP--P-----P-TP-YRN---YIGW--LDSLD------------------FAA
SGSYWREL-L-ADFHEPN-------RVL---------S--------ARSEPR-----LL-
---SPA-----HT-GGLVQAWAPPALYEAL-QALAKKQEVTLNTLVQAAWGLLIARH---
S-------GLD---DVVFGATRSCRKS------------VP----GGEAIVGPIINTTPV
RLKID-
>Nostsp.NP_486683.1.m_1_ser 11..306 microcystin synthetase B [Nostoc sp. PCC 7120]
ENIYPLSPMQQGML------F------HT-LL------T----P---QAG-------VY-
VPQVC-LYL--EGK----LD--INA--LKTAWNQVVINHPALRTAF-YWE------QRDK
P----FQ----V--VFR--------Q----------------VE-IP----WK----ILD
WQ-------TIS---------------DAEQQVELEIF---LESDRTFSFDIKQP-PLLR
LT-L-IQ-----L-----------S------A----T----K---------YILIWTQHH
LILDGWSSALVIKEVFQNYYNSP-----------------------S-Y-----------
-------YP--------NSRP-YGD---YIAW--LQQQD------------------KIA
AKTFWQKQ-L-AGF-TTP--------TV---------I--------QRFAQR--------
---ENK-----NLTPQEQTRSLTPNQTTGL-QQWAKEQQLTLNTLLQGAFALLLSRY---
C-------NTT---DVVFGATSSGRPA----T-------LA----GVESMVGLFINTLPV
RVQVS-
>Nostsp.NP_486687.1.m_1_gly 11..315 microcystin synthetase B [Nostoc sp. PCC 7120]
EDIYPLSSLQQGML------F------HS-LY------A----P---NSG-------AY-
VVQVS-YEL--HGN----LN--IAA--FEAAWQDLINRHPVLRTAF-VWD------NLEK
P----LQ----V--VGK--------Q-------------------VK--CQIN----HLD
WS-------DVS---------------VQQQQEALKVLL--LQKQREQGFNLSQA-PLMQ
MT-L-IQ-----L-----------K------S----E----V---------YQFVWSYHH
LLLDGWSVQVLLKEFIVIYQAYI--------------------QQ-Q-T--P--------
--V----LL--N-----P-RR-YRD---YIGW--LQQQN------------------LAE
AETFWKQQ-L-QGF-VSP--------TQ------LNVG--------QNLDVR-----PD-
---NLH-----SH-YHEEKIQLSVELTSKL-QTLAKQQQLTINTFVQGAWALLLSRY---
S-------GEK---NVLFATVSAGRPS----A-------LN----GADAMVGLFINTLPF
RVLVS-
>Nostsp.NP_486688.1.m_1_ser 6..302 peptide synthetase [Nostoc sp. PCC 7120]
IDIYELSPMQAGML------F------HT---------L--YAP---NSG-------VY-
FEQRS-CLI--RGN----LN--LPA--FRQAWQRVVERHSVLRTAFHYS-------ELEK
P----LQ----V--VYD--------Y----------------VE-LP----WQ----ELD
WC-------GVE---------------ATVQKAKLTEF---LECDCNSGFNLQQP-PLMR
CA-V-IR-----L-----------E------A----N----K---------YQFIWSHHH
LLMDGWCNGILLTEVFTLYKAFC--------------------QS-E-D--V--------
--T----LP--S-----P-IP-YGN---YILW--LQQQN------------------PEQ
AESFWRKQ-L-QDF-TAP--------TV------L--G------------NK--------
---INN-----QSSIFSQQSKVNSQQTEQL-QNFVRQHRLTLNILVQGAWALLLSRY---
S-------GEN---NVLFGTTVSGRPP----E-------LP----QVESIVGLFINTLPV
RVDVN-
>Strecoeli.NP_630517.1.m__val_leu_ile_abu_iva_TO_ 614..916 putative peptide synthase [Streptomyces coelicolor A3(2)]
ETVYPLTEMQKGML------F------HS-LL------D----P---DSG-------VY-
FEQFL-YAV--DGE----VD--LDA--YHRAWQQVVDRHEILRVWIATK-------GLSE
P----LQ----A--VQR-------------------------TAELG----WT----VLD
WS-------ERT---------------EAEQKELLERY---LDEDRRRGFPYERA-PLFR
LT-M-VR-----L-----------G------A---------T--------TYKLVMSYHH
LILDAWSLFVLLRDSLEIYHSGL--------------------EG-R-L--P--------
--E----LR--P-----T-RS-FGD---YVSF--LEHED------------------IEG
ARDYWLER-L-AGF-RRP--------TV---------I------------GR-----SA-
---QLGLSASSQEMHAEARLDLGEELTERL-LAYGRANQLTLNSLVQGAWAVVVGGC---
S-------GQD---DVCFGITITHRPV----G-------LA----GVEDIVGIFINSLPM
RVNLEP
>Pseufluor.YP_261190.1.m_2_ala_TO_val_leu_ile_abu_iva_DCL 1558..1853 non-ribosomal peptide synthase [Pseudomonas fluorescens Pf-5]
EDLYPLSPMQQGML------F------HT-LY------E----Q---AAG-------DY-
INQLR-VDV--DG-----LD--PLR--FQQAWQAAIDRHDILRTGF-IW-QG----EVST
P----LQ----V--VHK--------H----------------IA-LD----CT----EHD
WR-------GQP-----------------QQQEALDTL---ATAERQRGFELDAV-PLLR
LT-L-VR-----I-----------D------E----Q----R---------YHLIYTNHH
ILMDGWSNSQLLGEVLQRY------------------------AG-Q-------------
-------LP-SH-----AAGR-YRD---YIAW--LQRQD------------------AQA
CESFWKEQ-L-QTL-DEP-------TRL------------------TQALSR-----VAD
IAAGTG--------HGKHHRELDLAQTARL-GEFARQQKVTVNTLVQAAWLLLLQRC---
T-------GQD---SVVFGATVAGRPA----E-------LK----GIEQQVGLFINTLPV
VATPR-
>Pseufluor.YP_261190.1.m_3_val_leu_ile_abu_iva_TO_asp_asn_DCL 3070..3365 non-ribosomal peptide synthase [Pseudomonas fluorescens Pf-5]
EDLYPLSPMQQGML------F------HT-LY------Q---EE---GGD--------Y-
INQLR-VDV--DG-----LD--PER--FRQAWQATIERHDILRSGF-LW-QG----ELPA
P----IQ----V--VYK--------Q----------------VS-LE----CV----EHD
WR-------STQ-----------------QAPQALDTL---AATERQRGFDLAAA-PLLR
LT-L-VR-----T-----------G------E----Q----R---------YHLIYTNHH
ILMDGWSNSQLLGEVLQRY------------------------AG-Q-------------
-------LP-QH-----LTGR-YRD---YIAW--LQRQD------------------ATL
SEHFWKQQ-L-QGL-DEP-------TRL------AQAI--------AAGARA-----PL-
---EEG--------HGSHGCTLDEAQTRSL-GEFARQQKVTVNTLVQAAWLLLLQRC---
T-------GQD---TVVFGATVSGRPA----E-------LK----GVEQQIGLFINTLPV
VAAPL-
>Pseufluor.YP_261192.1.m_3_val_leu_ile_abu_iva_TO_asp_asn_DCL 2600..2895 non-ribosomal peptide synthase [Pseudomonas fluorescens Pf-5]
EDLYPLSPMQQGML------F------HT-LY------E---QG---AGD--------Y-
INQLR-VDV--DG-----LE--PER--FRQAWQAAIDSHDILRSGF-LW-QG----ELPA
P----IQ----V--VHK--------R----------------IR-LD----FV----EHD
WR-------ANE-----------------AVPAALDGL---AEEERLRGFDLLAA-PLLR
LT-L-VR-----T-----------G------E----Q----R---------YHLIYTNHH
ILMDGWSNSRLLGEVLQRY------------------------AG-Q-------------
-------FA--S-----HAPGRYRD---YIAW--LQRQD------------------AQL
SETFWKQQ-L-AVLDEPT--------RL------AQAI--------SRGGQA-----LA-
---GKG--------YAAHQQHLDLQQTQRL-SEFARQQKVTVNTLVQAAWLLLLQRY---
T-------GQD---SVVFGATVSGRPA----E-------LK----GVEQQIGLFINTLPV
VAAPR-
>Pseufluor.YP_261281.1.m_3_dhb_sal_TO_dhpg_dpg_hpg_DCL 3263..3568 non-ribosomal peptide synthase [Pseudomonas fluorescens Pf-5]
EDVYPLTPMQEGML------L------HT-LL------E----P---GTG-------LY-
YMQDR-YRI--NSE----LD--PER--FAQAWQAVVARHEALRASF-CW-------NVGE
D---MLQ----V--IHK--------P----------------GR-TP----IE----FLD
WS-------AVP---------------EAEQEAKLQAL---HKQEREAGFDLLNQ-APFH
LR-L-IR-----V-----------G------A---------A--------RYWFMMSNHH
ILIDAWCRSLLMNDFFEIYTALG--------------------EG-R-E--A--------
--Q----LA--V-----P-PR-YRD---YIGW--LQHQS------------------LSE
ARQWWRQN-L-EGF-ERT-------TPI------P--S--------DR--PF-LREHAG-
---DSG-----GMIVGDCYTRLDARDGAQL-RELAQQHQLTVNTFAQAAWALVLRRM---
S-------GDR---DVLFGVTVAGRPV----E-------MP----EMQRTVGLFINSIAL
RVKLP-
>Pseusyrin.NP_791957.1.pvsA_3_dhb_sal_TO_dhpg_dpg_hpg_DCL 3258..3563 pyoverdine chromophore precursor synthetase [Pseudomonas syringae pv. tomato str. DC3000]
EDVYPLTPMQEGML------L------HT-LL------E----P---GTG-------LY-
YMQDR-YRI--NSA----LD--PER--FAQAWQAVIARHEALRASF-CW-------DIGE
T---MLQ----V--IHK--------P----------------GS-TP----ID----YLD
WR-------DVL---------------ADEQEPRLQAL---LKSEREAGFDLLNQ-PPFH
LR-L-IR-----V-----------D------E---------A--------RYWFMMSNHH
ILIDAWCRSLLMNDFFDIYTALG--------------------EG-R-E--A--------
--Q----LT--P-----A-PR-YRD---YIGW--LQRRG------------------LVQ
ARDWWQHN-L-RGF-ERP-------TPI------P--S--------DR--PF-LREHAG-
---DSG-----GMVVGDCYTRLDERDGAQL-RELAQQHQLTVNTFAQAAWALTLRRM---
S-------GDR---DVVFGVTVAGRPV----E-------LP----QMQRTVGLFINTIAL
RVGMP-
>Pseusyrin.NP_791970.1.m_2_asp_TO_thr_DCL 1577..1865 pyoverdine sidechain peptide synthetase II, D-Asp-L-Thr component [Pseudomonas syringae pv. tomato str. DC3000]
EDIYPLSPMQQGML------F------HS-LF------D----S---GAG-------NY-
INQMR-VNI--SG-----LD--VPR--FHNAWQSAVNNHEVLRSCF----VS----QSEQ
S----LQ----V--VQS--------Q----------------VT-LP----FV----ELD
AR-------GKP-------------------QNWLDDW---AQADRQQGFDLAQG-PLLR
LA-V-LR-----T-----------A------D----D----R---------WQLIYTSHH
ILMDGWSSSRLLGEVLQRY------------------------SG-Q-------------
-------MP--P-----KQAGRYRD---YIQW--LQDQD------------------ADV
SERFWTAE-L-AEL-DEP--------------------------------SRLLQAFKT-
---STD-----QQGYGDYIQLIDADGTRRL-NEFAREQHVTLNTLVQSAWLLLLQRY---
T-------GQS---SVTFGATVAGRPA----E-------LS----GVEEQLGLFINTLPV
IASPR-
>Pseusyrin.NP_791972.1.m_2_asp_TO_ser_DCL 1548..1836 pyoverdine sidechain peptide synthetase IV, D-Asp-L-Ser component [Pseudomonas syringae pv. tomato str. DC3000]
EDIYPLAPMQQGML------F------HT-LF------E----Q---EAG-------NY-
INQMR-VEV--SG-----LD--VPR--FRAAWQATLDAQEVLRSGF----VS----HLEQ
S----LQ----V--VLR--------D----------------VS-MP----FV----ERD
AR-------GQA-------------------SEWVDDW---ANADRQQGFDLTQG-PLLR
LA-V-LR-----T-----------G------E----Q----T---------HQLIYTSHH
ILMDGWSSSRLLGEVLQRY------------------------SG-Q-T-----------
-------LP--------RQVSRYRD---YIEW--LQRQD------------------AAL
SERFWTGQ-L-AGL-DEP--------------------------------TRLVQAFKA-
---PEN-----GQGHGDYLQLIDAENTRQL-SEFAREQRVTLNTLVQSAWLLVLQRY---
T-------GQS---SVTFGATVAGRPA----E-------LP----GVEEQLGLFINTLPV
IASPR-
>Bacicereu_2.NP_832215.1.m_1_gly_ala 5..307 Peptide synthetase [Bacillus cereus ATCC 14579]
IDIYGLSPLQKGIL------F------HT-LY------D----QDDEHSF-------SY-
IVQVG-FLL--GGQ----LD--VAT--FEKAWEYVIQRHEVLRSVFVWE-------EVEK
P----LQ----A--VYE--------R-------------------LP--FTIH----QED
WS-------TYS---------------HEEKEKKLQQF---LTADRRKGFLLDEA-PLMR
VTAI-KE-----A-----------K------E---------E---------TRIIWTHHH
ILLDGWSVSLVFSEVMEVYLKMI--------------------KG-E-F--L--------
--N----LP--K-----S-LP-YKK---YIQW--INKQD------------------QSQ
AEEFWKEE-L-KGF-YAP---------------TPLAM------------ER-----KD-
---QGQ-----EKGYGECAYQVSEELTENL-QEWVRNSRLTLNTLVQGAWAYLMSRY---
S-------GDS---DVVFGVTSAGRPT----D-------LM----GAENMVGLFINTLPT
RIRLA-
>Bacicereu_2.NP_832218.1.m_3_gln_TO_gln_DCL 2120..2420 Peptide synthetase [Bacillus cereus ATCC 14579]
TDLYPLSPLQEGMI------F-HTLHDQG---------D----E---HVA-------PY-
IVQLS-FMI--RGK----MN--IST--FEQAWKSVIQRHEIFRTAF-VWD------EIEE
P----VQ----V--VYE--------N----------------IP-FK----VN----KED
WR-------TMT---------------SEEIEEKRKVF---LALDRKQAFQFDEA-PLMR
VT-V-IQ-----E-----------G------E---------E--------EYRIVWTHHH
ILLDGWSLPLVFNELLTVYQKRM--------------------NG-E-A--V--------
--K----LP--K-----S-SP-YKK---YIQW--LREQD------------------KEQ
AEQFWREK-L-KGF-TAP--------TL---------L--------GL---------ES-
---KEE-----EKGYTEKVTYLSEEQTQAL-QGWAKRNKLTLSTVIQGAWAYLMSRY---
S-------GEN---DIVFGVTSSGRST----E-------II----AVENIVGPFITTSPT
RIQLM-
>Pseusyrin_2.YP_274139.1.m_3_dhb_sal_TO_dhpg_dpg_hpg_DCL 3258..3563 pyoverdine chromophore precursor synthetase [Pseudomonas syringae pv. phaseolicola 1448A]
EDVYPLTPMQEGML------L------HT-LL----------EP---GTG-------LY-
YMQDR-YRI--NSA----LD--PER--FAQAWQAVIARHEALRASF-CW--D----IGET
M----LQ----V--IHK--------P----------------GS-TP----ID----YLD
WR-------DVPEDQQ---------------EPRLQAL---LKSEREAGFNLLDQ-PPFH
LR-L-IR-----V-----------D------E----A----R---------YWFMMSNHH
ILIDAWCRSLLMNDFFDIYTALG--------------------EG-R-E--A--------
--Q----LT--P-----A-PR-YRD---YIGW--LQRRG------------------LAQ
ARDWWQDN-L-RGFERPT--------PI------P--S--------DR--PF-----LRE
HAGDSG-----GMVVGDCYTRLDEGDGAQL-RELAQQHQLTVNTFAQAAWALTLRRL---
S-------GDR---DVVFGVTVAGRPV----E-------LP----QMQRTVGLFINTIAL
RVGMP-
>Pseusyrin_2.YP_274152.1.m_2_asp_TO_thr_DCL 1598..1886 pyoverdine sidechain peptide synthetase II, D-Asp-L-Thr component [Pseudomonas syringae pv. phaseolicola 1448A]
EDIYPLSPMQQGML------F------HS-LF------D----E---GAG-------NY-
INQMR-VSI--SG-----LD--VPR--FHNAWQSAVNNHEVLRSCF------IS--QSEQ
S----LQ----V--VQR-------------------------QVTLP----FV----ELD
AR-------GKP-------------------QNWLDDW---AQADRQQGFDLAHG-PLLR
LA-V-VR-----T-----------G------D---------D--------AWQLIYTSHH
ILMDGWSSSRLLGEVLQRY------------------------SG-E-------------
-------TP--P-----KQAGRYRD---YIQW--LQDQD------------------ADV
SERFWTAE-L-AEL-DEP--------------------------------TRLLQAFKT-
---STD-----QQGYGDYIQLIDADGTRRL-SEFAREQHVTLNTLVQSAWLLLLQRY---
T-------GQS---SVTFGATVAGRPA----E-------LP----GVEEQLGLFINTLPV
IACPR-
>Pseusyrin_2.YP_274154.1.m_2_asp_TO_ser_DCL 1548..1836 pyoverdine sidechain peptide synthetase IV, D-Asp-L-Ser component [Pseudomonas syringae pv. phaseolicola 1448A]
EDIYPLAPMQQGML------F------HT-LF------E----Q---DAG-------NY-
INQMR-VEV--SG-----LD--VPR--FRAAWQATLDAHEVLRSGF-VS-------HLEQ
S----LQ----V--VLR--------N----------------VS-MP----FV----ELD
AR-------AQS-------------------GEWIDDW---ANADRQQGFDLARG-PLLR
LA-V-LR-----T-----------G------E----Q----T---------HQLIYTSHH
ILMDGWSSSRLLGEVLQRY------------------------SG-Q-T-----------
-------LP--------RQVSRYRD---YIEW--LQRQD------------------AAL
SERFWTGQ-L-AEL-DEP--------------------------------TRLVQAFKA-
---SGS-----EQGHGDYLQLIDADGTRQL-SEFAREQRVTLNTLVQSAWLLVLQRY---
T-------GQS---SVTFGATVAGRPA----D-------LP----GVEEQLGLFINTLPV
IASPR-
>Bacicereu_3.YP_083310.1.dhbF_2_asn_TO_lys_DCL 1502..1804 multifunctional nonribosomal peptide synthetase (mycosubtilin synthetase) [Bacillus cereus E33L]
KRMYPLTPMQEGIL------F------HT--LN-----D----G---DKE-------SY-
VVQGI-FKA--NKL----VE--MKK--FKMALKHLGNKHEVLKTSI-FSS------LLSE
P----RQ----V--IIE--------N----------------KE-IE----CQ----FID
FS-------QEH------NV-----------VEQFNQV---VKEDLQSGFDIEKD-SLIR
FI-F-VK-----E-----------S------E----E----E---------FKLIMTFHH
IIMDGWCMAVLMNDLTEIYDQLI--------------------SS-N-D--I--------
--VNL-ENP-KK-----LQNT-FED---YVRV--IRDK-----N-------------HEE
TLKYWGNL-L-DDF-HGA--------NT------I--E--------PV--LE-----LT-
---TDE-----KN-IERTMYSIPVNLFESI-KDYAKQNNSTVNTVIELAWGILLQSY---
N-------YSN---DVVFGKVLSGRDS----A-------VK----NVEEIIGLFINTVPV
RVSNE-
>Bacicereu_3.YP_083311.1.dhbF_2_NA_TO_trp_DCL 1498..1795 multifunctional nonribosomal peptide synthetase (mycosubtilin synthetase) [Bacillus cereus E33L]
EAIYPLTAMQQGML------F------HK--ME-----N----P---DSS-------NY-
FLQNA-FAL--NKK----LD--NIA--LEKSLLQLANKHTVLKTSF-MYK------EVSV
P----RQ----V--ISK--------Q----------------RK-LE----LN----FLD
LT-------NQI------GK-----------EKIYSNL---KIDDKSRGFDLEED-SLLR
LT-V-VK-----M-----------N------E----E----Q---------FKIIMSSHH
IIMDGWSLPIVVHDLLEYYDANT--------------------AN-L-E--L--------
--EDL-----SK-----ERQN-FGD---YVQF--INK--------------------RKN
NIDYWKNL-L-NGL-EEK--------TS------I--I--------AE--GN-----PE-
---NDD-----KE-VKDCQLLLDRNSTEKL-IRLSKNYHVTVNTIIETLWGILLQKY---
N-------HVT---DSIFGKVVSGRDV----D-------IP----GIEQMVGLFINTIPV
RVMSQ-
>Bacicereu_3.YP_083312.1.dhbF_2_leu_TO_NA_DCL 1248..1552 multifunctional nonribosomal peptide synthetase (mycosubtilin synthetase) [Bacillus cereus E33L]
SEIYPLTSMQEAML------Y------YK--IS-----N----P---GAS-------VY-
TVQMV-NSI--KRS----VD--YDL--MEQSLSIIAKKYSILRTAI-EHR------LVTD
P----RQ----I--ILE--------D----------------RK-IE----CS----FVD
LT-------TQD------DK-----------KEKLEQI---KKADIRRGFDFEED-SLFR
LK-I-IK-----L-----------E------E----E----D---------FKILISFHH
IILDGWCSSILRNELFEIYQSLD--------------------EG-V-P--Y--------
--ETLLVTE-SE-----EDKT-FSD---YVSI----SQDNN----------------IVE
AQKYWREL-L-EGF-EEQ--IV----VK------P--E--------GN---------PD-
---GGD-----IDEVGKIEFKLSKELHEGL-EEFCNTEGYTLNTVIETMWGLTLAAY---
T-------NMD---DVVFGKVVSGRNV----D-------LE----GIDTMMGMFINTVPV
RVEIN-
>Burkpseud.YP_108378.1.m_3_asp_TO_ser_DCL 2216..2514 putative siderophore related no-ribosomal peptide synthase [Burkholderia pseudomallei K96243]
DDIYPLSPMQQGIL------F------HS-LF------A----P---ERA-------TY-
VNQLV-ATL---------VDPDVER--LRAAFDAAVPRHDILRTGF----AA----HEAA
P----MQ----I--VHR-------------------------HARMP----VE----IVD
WR-------GAH-------------ASPAALDTALDAW---LAADRARGFDLAAP-PLMR
VT-L-IR-----T-----------D------D----A----D---------WRLVWTRHH
LLLDGWSTARLFADVLRDYIEPP--------------------RA-N-P--F--------
--A----AP--A-----R-TR-YRD---FIAW--LARRD------------------AQA
DRAFWLGR-L-ARL-DEP----------------------------THVAER-----AA-
---AHE-----AAGRANWRATLPAADTARI-GEAARRMKVTVNTIVQGAWALALQRI---
T-------HRR---AVAFGATVAGRPH----A-------LP----DVDTVLGLFINTLPV
ITAPL-
>Burkpseud.YP_108824.1.m_2_gly_ala_TO_dhpg_dpg_hpg_DCL 1696..1998 putative siderophore non-ribosomal peptide synthase [Burkholderia pseudomallei K96243]
ETLYPATAIQRGMV------F------HS--LL-----P----K---QAS-------AY-
TNQVH-ARV-GGGT----FD--AAR--LRHAWQTVLERHAALRTAF--VGF-----EREQ
P----LQ----I--VLA--------H----------------AA-CP----WR----DID
HR-------HLA--------------PEAR-DAAFAAL---LAADKAAPFDFGRA-PLMR
FH-L-VR-----D-----------D------D----A----H---------YRFIWTYHH
AVLDGWSVQLVWSDLLRVYEALA--------------------AG-R-P--A--------
--A----LP--A-----A-VQ-FDA---VLAW--RQRHA------------------SDA
DKRYWREQ-I-GAR-TQR--------TV---------L--------DIEQAG-----LA-
---AAS-----PAAPAVVERSLDEAASERL-ATAARACRVTLASVLQAAWALLLARH---
S-------GET---APVFGVTSSGRAI----D-------VP----GVETIVGPLIATVPA
RVDVD-
>Burkpseud.YP_111203.1.m_1_CYS 24..328 putative non-ribosomal peptide/polyketide synthase [Burkholderia pseudomallei K96243]
EAVLPLTPMQHGML------F------HS--LL-----D----P---ASA-------VF-
FQQLV-AEF--DGA----LD--AQA--FAAAWADLVDRHQSLRTAF-LWER-----R-DE
P----RQ----V--VLR--------R----------------AR-VP----LE----WLD
WS-------DLG------GD-----DARDAFDARLDAH---LRADRERRFDPARA-PLLR
VA-M-VR-----R-----------A------A----A----R---------HLMIVSHHH
LILDGWSTGVLLGELQALHAARL--------------------RR-R-A--A--------
--A----LP--P-----A-PR-YAA---FVEH--LGRAG------------------RPC
DDAFWRAT-L-AGF-AQP--------T-------PLVG--------DI--RR-----DA-
---ATS-----GD-YVPCDLRLESAARRAL-EDAARRHRVSAAVAVFAAWAWLLARR---
A-------DVP---EVVYGVTVAGRPA----E-------LP----GAQRLVGLCINTIPL
RASAP-
>Nocafarci.YP_116929.1.m_5_ser_TO_pro_DCL 4261..4558 putative non-ribosomal peptide synthetase [Nocardia farcinica IFM 10152]
ADVWPMTAMQSGML------F------HA-LLA-----D----A---SID-------AY-
MIQFV-LDL--DGA----VD--PGR--LRAAAQAVLDRHANLRVAF----AD-T--ADGS
T----VQ-------VVP--------D----------------RVQAP----WR----QIA
LD-------HLD---------------PEVIPVEAERI---ENAELAQHFDPAVA-PLLR
FT-L-LR-----T-----------A------P---------E--------RYHLVVTSHH
ILLDGWSVPLLMRELLTVYALGP--------------------QS-R-H-----------
-------LP--------KVRP-YRD---YLVW--LAAQD------------------RDA
AIAAWRAA-L-DGV-TEP--------TL------L--A------------QR-----PT-
---HEI-----SAGIGEAGFAMSTAQTEAL-THLAARVGVTVNTVVQAAWALLVGRS---
T-------DRD---DVVFGATVSGRPA----D-------ID----GVETMVGLFLNAVPV
RVRLAP
>Nocafarci.YP_116976.1.nbtE_1_lys 9..300 putative non-ribosomal peptide synthetase [Nocardia farcinica IFM 10152]
EDVLALSPLQEGLF------S-LARVGGD------------------DLD-------LY-
TMQFV-VDI--DGP----LD--VAL--LRRSAQAMLDRHPNLRAAF--W--D-R--DVPK
P----VQ-------IVP--------S----------------HAELP----WT----ERQ
AQ-----------------------------PAEFATI---AESERRRPFDLSRG-PALR
IV-L-LE-----V-----------P------E----Q----A--------RRRMILTAHH
ILMDGWAVAVFFTELLAVYRS----------------------GG-D-L--S--------
--V----LP--A-----A-RP-YRD---YIAW--LAGQD------------------TAA
ATARWVEY-L-SGL-NGA--------LM------L--A--------DG---------SA-
---QVR-----GAVPETTAVRLSAAENERL-QQWARANGLTLATAVQFAWTVVLGRL---
T-------DRR---DVVFGTTISGRPD----Q-------LP----GVEGMVGLFINTVPV
VHHLD-
>Nocafarci.YP_117314.1.m_2_orn_lys_arg_TO_gly_ala_val_leu_ile_abu_iva_DCL 1528..1831 putative non-ribosomal peptide synthetase [Nocardia farcinica IFM 10152]
AQVWPLSPLQYGLL------F------HA-WY------D---TD---TAD-------GY-
TVQTR-LTL--AGR----VD--GAR--LRAAAQVLVDRHENLRVAF-----V-E--TPDG
P----RQ----L--VLA--------D----------------AE-VS----WR----DTD
LT-------HLP---------------PGDRARELDRV---LAVDAGTRFDLARP-PLIR
FQ-L-VR-----T-----------D------A---------D--------TYTLLMTNHH
LVLDGWSTPLLVRELLTVYIA----------------------AG-L-G--A--------
--PVADVLP--P-----A-PS-YRE---FLAW--LAEQRPA--D-------------GDD
SLTVWRRA-L-AGV-DAP--------TR------A--V------------PT-----LA-
---GIR-----STESGMVSVDLPATAVARL-EATTRAAGATVNVAVQAAWALLLTML---
T-------GRT---DVVFGGTVSGRPP----Q-------LP----GVEEMVGLFINTLPV
RVRLD-
>Nocafarci.YP_119006.1.m_2_tyr_TO_tyr_bht_DCL 1575..1866 putative non-ribosomal peptide synthetase [Nocardia farcinica IFM 10152]
TDVWPLTALQAGLL------F------HA-VY------D---TD---GQD-------GY-
TVQAT-LTL--AGP----VL--ADR--MRRAAQALVDRHDSLRTAF-VE-------SADG
P----RQ----I--VLG--------E----------------AE-TA----WR----TSD
LT-------DSA------------------DPDERLRI---LAAAEAAPFDPARP-PLVR
FH-L-VR-----T-----------G------A----D----E---------FRLIVTNHH
IVLDGWSMPLLIHELLARYADE---------------------TGAD-------------
-------LP--------PAHS-YRD---YLQW--LHAQD------------------DDA
AIAAWQRM-L-AGIESPT--------RV---------T--------GG--ER-----TV-
---TAD--------SGEVGVELAAATSAAI-LDLGRSHGVTANTSVQVAWALLLTVL---
T-------GRS---DVVFGNTVSHRPP----Q-------VA----GVERMIGLFINTVPV
RVRLD-
>Nocafarci.YP_119006.1.m_3_tyr_bht_TO_gly_ala_val_leu_ile_abu_iva 2629..2919 putative non-ribosomal peptide synthetase [Nocardia farcinica IFM 10152]
ADVWPLSPIQAGIH------F------HA--------------GLGGDRD-------DY-
TVQTM-IGF--AGT----VD--GER--LRAAAQAVVARHDILRAAF-----A-E--TANG
P----CQ----I--VLA--------H----------------AD-VP----FR----TLD
LT-------DRS-----------------EPRRAADEI---AAADAAAGFDLSVP-PLIR
FT-L-IR-----L-----------A------P---------D--------RFRLLVTNHH
VVLDGWSMPLLLRELLDFYGRPA-----------------------H-------------
-------IDSAG-----AAPS-YRD---YLAW--LRRQD------------------ADA
AKTAWARE-L-SDV-TAP--------TR---------V--------SRGVPA-----AA-
--------------TAEEVAELTATEVDAL-RRVAADTAVTVNTALAAAWAMTLRVH---
A-------GET---DVLFGTAVSGRPP----E-------LP----DVDRALGMYLNTIPV
RAQLD-
>Nocafarci.YP_121249.1.m_7_val_leu_ile_abu_iva_TO_ser_DCL 6896..7188 putative non-ribosomal peptide synthetase [Nocardia farcinica IFM 10152]
TDVWPLSALQSGLL------F------HA-RL------A---AG---SVD-------VY-
TAQAV-LTL--TGH----VD--PAR--LRAAAQAVLDRYENLRTAF-----LTD--HDGN
A----VQ----V--VLD--------G-------------------VR--VNWS----EHD
RR-------DTG---------------------AAEDL---IEADRMHRFDLAAP-PLIR
FT-L-IR-----V-----------G------E----Q----R---------WEFVVSNHH
ILLDGWSMPLLMRDLLMLYATHA--------------------DA-A-A-----------
-------LP--------AVRS-YRH---FLEW--AAQQD------------------TAA
SLAAWRDA-L-RGV-TEP--------TL---------L--------AR--AD-----AG-
---REI-----TALSGEYLFDLDEAATARL-TELASSLGVTPNTVLQVAWGILVGRM---
A-------GSE---DVLFGTTVSGRPA----Q-------LA----GVESMVGLFINTVPV
RVRFDA
>Nocafarci.YP_121249.1.m__ser_TO__DCL 13772..14069 putative non-ribosomal peptide synthetase [Nocardia farcinica IFM 10152]
TEVWPLTPLQSGLL------F------HA--LMSTATVD------------------VY-
TMQAV-VDL--SGS----VD--AER--LHASAQAILDRYPNLRTAF-VAD------SDGQ
A----VQ----V--VLD--------R----------------VE-VP----WR----EVD
LR-------DVP------------------EDRRLDELRKQLAADQADRFDMATP-PLVR
YT-L-YR-----T-----------G------A----D----E---------WHLSITTHH
VLLDGWSMPLLMQDLLVLYAVHG--------------------DV-S-A-----------
-------LP--------PVAS-YRT---FLEW--LAERD------------------PQA
SLRTWAEA-F-EGL-TEP-------TEL-----AP---------------QA-----RA-
---TEE-----YQ-TGKVVVELDAERTRQL-TKHCAELGITVNTLVSAAWGILVGRL---
V-------GRS---DVVFGTTVSGRPA----E-------LP----GVETMVGLFINTLPV
RMRIDE
>Therfusca.YP_289921.1.m_1_orn 12..310 amino acid adenylation [Thermobifida fusca YX]
HEVLPLTPLQEGLL------Y------HA--TV-----D----EW--QLD-------VY-
TVQNI-FTF--SRR----VD--AAA--LRAAADALLRRHPALRAGI--WYE-----GVER
P----VQ----F--IPR--------Q----------------LR-AA----WR----EVD
LS-------HLD-------------AA-EA-QRRLERI---RVEQRERRFDLTRP-PLVR
HV-L-VR-----L-----------P------G----E----R---------DVLVLTFHH
IVMDGWSGELYNAELMEVYRN----------------------GG-D-A--S--------
--V----LP--P-----S-RP-YRD---YLVW--LRRQD------------------QAA
ALNAWRHA-L-GDL-TEG--------TL---------V--------AP--AE-----DG-
---TSG-----TVMPHTVDTVVARPLLDRL-TALARRIGVTVNTVVMTVWSLVLRSH---
T-------GAD---DIVFGSTVSGRPP----E-------ID----GVESIVGVFFNTVPV
RVRIR-
>Therfusca.YP_289922.1.m_1_ser 9..300 amino acid adenylation [Thermobifida fusca YX]
SEVLPLGPLQEGLL------F------HH---------A----LTGADGD-------VY-
ALQCR-VAL--HGR----ID--TAR--LRRAARALLQRYPNLRAGFAHE-------GLDQ
P----VQ----F--VPA--------D----------------VD-VA----WE----ETR
AE-------GDP-------------------AAAAEPL---AERELAHRFDLAAP-PLLR
FL-L-VR-----------------G------Y---------T--------EHVLVVTAHH
ILLDGWSLPLLITELCTLYAA----------------------DG-D-T--A--------
--A----LP--P-----A-PS-YRD---YLAW--LARLD------------------RDA
AADAWRTA-L-ADL-PGP--------CL----------------------VA-----PG-
---RSG----TARPPRRTTRVLPAALGARL-RDAARAHRVTPNTVFQAAWAIALATR---
T-------GST---DVVFGQPVSGRTP----D-------VP----GSEAMIGLFTNTLPV
RVRLG-
>Therfusca.YP_289923.1.m_2_asp_asn_TO_gly_DCL 1534..1827 non-ribosomal peptide synthase:Amino acid adenylation [Thermobifida fusca YX]
VDLWPPTPLQAGLV------F------HS-LY------S----G---GRD-------AY-
TTQSC-TDI--TGL----LD--ADR--LRDAAAALLDRHPSLRVGF--W-------SDGT
D----------TVQFVP-------------------------AE-VA--LRWR----IVD
LS-------GQD---------------AAAQEACCAQL---RAEERDTPFDLARP-PLIR
FV-L-IR-----L-----------A------P----D----H---------HRLVVTDHH
TLLDGWSTPLFLRELFTLYANPT-------------------------------------
-------SP--P-----PTAT-FRD---YLVW--LADRD------------------LAA
ADRAWRAE-L-ADL-PGP--------SL------L--A--------PD--AD-----PY-
---GGD-----GA-QQELFAELSEEETARL-TETARSLGVTVGVLVQTAWGLLLAGL---
T-------GRD---DVVFGVTVSGRPA----E-------LD----GVDDILGLFINTIAV
RLRAH-
>Mycsmegm.O87314.m_2_thr_sidero_fxbC_DcL 1134..1423 FxbC. [Mycobacterium smegmatis]
EEVLPLLPLQEGMY------F------HS-MFG-----D----P---ATD-------TY-
RVQQI-AQL--SGP----VD--PEV--LRTSLTVVMRRHQALRASF-----NEL--TDGR
V----AQ----V--IWS--------D-------------------VP----VQ----LTV
VD-----------------------------TDDLESI---AAEELARPFNLAEA-PLVR
YM-L-VR-----L-----------G------D----D----D---------HRLVQTMHH
IIADGWSYPVLFGDIVDHYNAAI--------------------GV-G-S--A--------
--P----QP--I-----T-VT-LRD---HIET--VTDRD------------------RGA
ARQAWEQA-L-AGA-EPT--------AL---------V------------PR-----PD-
---GAP-----VGEHRSVVRRLDSARTPAV-GRAARVHGVTVGTVLHGAWGLMLGRL---
L-------GRN---RVVFGSTVSGRGG----D-------LA----GTESIVGLLINTIPV
PMSWE-
>Mycsmegm.O87314.m_3_orn_sidero_fxbC_DcL 2641..2938 FxbC. [Mycobacterium smegmatis]
ETIWPLSPLQEGVY------L------QA-RY------A--------TAA-------VY-
IVQNV-FDF--AEP----VD--TTA--LRTAYSAVMARNPVLRSAF--W-------ADDL
P----QP----VAAIVA-------------------------DPVCE----PR----VVD
LG-------GLP---------------ATQVERRVEEI---TADDRQQTFDLAAA-PLAR
MT-V-LR-----T-----------P------D---------R---------DRLIFSYHF
LLLDGWSREQLLRELFAEYTAAR--------------------GG-A-V--A--------
--Q----LP--A-----PTAD-FTD---YLRW--LARQD------------------RDV
SAREWSEA-L-RDL-EAP--------TL------L--V------------PD-----AV-
---GTD-----PTLALRLEFLLSEADTAAL-TAAARSAGVTLNALISTALAMVLAYE---
T-------GRD---DVVFGSTVAGRPT----D-------LD----GIDSVIGLFLNTVPT
RVRLA-
>Bacisubti.NP_389715.1.ppsB_1_tyr_DcL 8..310 plipastatin synthetase [Bacillus subtilis subsp. subtilis str. 168]
QDIYPLSHMQEGML------F------HS-LM------D----F---SSK-------AY-
IEQTS-FTI--TGN----LC--VDS--FQKSLNLLVSRYDIFRTIF-IKEVP----DLTG
P----QQ----V--VLS-------------------------NRELT----VY----RED
IS-------RLA---------------DQEQQTLIDAF---MTKDREKGFDLQKD-PLMR
LA-L-FD-----R-----------G------D----S----Q---------YTCVWTHHH
IIMDGWCLGIILKEFFSMYDSLK--------------------NN-S-P--V--------
--Q----LG--S-----T-VP-YSR---YIEW--LGEQD------------------QEE
TAAYWSEY-L-KEYGNTA--------SI------P-----------RI--KR-----RT-
---ADG-----NYKADQVSFSLAPDMVEKL-TEAAQNWGVTLNTLFMSIWGVLLHRY---
N-------AAD---DAVFGSVISGRPS----A-------ID----GIESMVGLFINTVPV
RIRSA-
>Bacisubti.NP_389714.1.ppsC_1_glu_DcL 8..306 plipastatin synthetase [Bacillus subtilis subsp. subtilis str. 168]
QDIYPLSFMQEGML------F------HS-LY------D----E---QSR-------AY-
FEQAS-FTI--HGQ----LD--LER--FQKSMDAVFDRYDIFRTAF-IYK------NVAK
P----RQ----V--VLK-------------------------QRHCP----IH----IED
IS-------HLN---------------ERDKEHCTEAF---KEQDKSKGFDLQTD-VLMR
IS-I-LK-----W-----------A------P----D----H---------YVCIWSHHH
ILMDGWCLGIVIKDFLHIYQALG--------------------KG-Q-L--P--------
--D----LP--P-----V-QP-YGT---YIKW--LMQQD------------------REE
AAEYWKKR-L-QHF-EKS-------TPL------P---------------KR-----TD-
---QIP-----NGTLQQITFAIPEKETAEL-QKIAAASGATLNTVFQALWGIMLQKV---
N-------RSS---DAVFGSVISGRPS----E-------LK----DVENMVGLFINTIPI
RAQSD-
>Bacisubti.NP_389713.1.ppsD_1_pro_DcL 8..306 plipastatin synthetase [Bacillus subtilis subsp. subtilis str. 168]
QDIYPLSYMQEGML------F------HS-LL------Q----K---DSQ-------AY-
VEQAS-FTI--EGK----VT--PQF--FQNSINALVERHDIFRTIF-ISQ------NVSS
P----QQ----V--VLR-------------------------ERNVI----VL----EED
IT-------HLN---------------EAEQSQFIEQW---KEKDRDRGFHLQKD-VLMR
IA-L-IQ-----T-----------G------E----S----Q---------YSCIWTFHH
IMMDGWCLSIVLKEFLHIYASYV--------------------NA-S-P--I--------
--T----LE--P-----V-QP-YGK---YIKW--LMEQD------------------KEQ
AVSYWDHY-LSGHE-QQT--------VL------P-----------KQ--KK--------
---TKG-----KSRQEHVTFSFSKEESSRL-SELAAREEVTLSTIFHTIWGILLQKY---
N-------NND---DAVFGSVISGRPA----E-------IE----GIEHMVGLFINTMPV
RVQGA-
>Bacisubti.NP_389712.1.ppsE_1_ile_DcL 15..317 plipastatin synthetase [Bacillus subtilis subsp. subtilis str. 168]
KNIYPLSHMQEGML------F------HS-FL------R----K---EEG-------AY-
VEQSL-FTI--KGS----LS--YDW--FQRSIQAIIDRHDIFRTVF-LPHVP----HLSG
P----RQ----V--VMT-------------------------EREFH----LN----SED
IS-------HLP---------------TNDQNEYIERF---KEKDKQKGFDLQKD-MLMR
IS-L-FK-----T-----------A------K----D----E---------HVCIWSHHH
ILMDGWCLGIVMQEFMQIYQSIH--------------------AG-K-P--L--------
--S----LD--P-----V-RP-YST---YISW--LTNRD------------------KEK
AAAYWDTY-L-KNY-SAP-------SPL------PRVS--------DK---------ET-
---KES-----YH-REDLIFSLNKPLTDKL-KETAKQHGVTLATLIQAVWGVMLQQY---
N-------RTD---DVVFGAVVSGRPS----E-------IP----GVEQMIGLFINTIPI
RIKTH-
>Pseuputid.NP_746336.1.ppsD_3_ser_TO_val_leu_ile_abu_iva_DcL 2176..2467 non-ribosomal siderophore peptide synthetase [Pseudomonas putida KT2440]
DGLYSLSPMQQGML------F----------L------SLNGRP---EDQ-------LY-
INQLS-VPV--QG-----LV--AER--LRQAWETVVARHDVLRTGF-LWQ------DLDE
P----LQ----Y--VMG--------Q----------------LP-LP----LR----ELD
WR-------GRG-----------------DCAQALEAL---ANEERERGFDLARP-PLQR
ML-L-VR-----L-----------D------D----Q----R---------HQLIWTYHH
ILLDGWSTSQLMGEVLACY------------------------SG-Q-T-----------
-------LD--------SVVP-YRN---YIGW--LRQQD------------------PRH
SETFWKQQ-L-ASL-QEP--------TYLA---DA--F-------------------AS-
---GER-----GSGHQALYSRFSVAQTETF-KAFAQSQRITLNTVVQGAWLLLLSRY---
S-------GQR---SVSFGATVAGRPA----A-------LP----GVQSMLGLFINTLPV
IHEVD-
>Strchrys.Q9L8H4.acmC_1_pro_DcL 7..303 Actinomycin synthetase III. [Streptomyces chrysomallus]
EDILPLSPMQEGLL------F------HS-RYEQ----D--------GAD-------VY-
AVQHV-LDL--AGP----LD--GAR--LREAVGALVQRHPNLRAAF-----RQV--DSGR
T----VQ----L--ISR-------------------------HVDLP----WE----EFD
LS-------SMP---------------APEAEAELSRI---AAKEHGRRFDPAEP-PLLR
FT-L-VR-----T-----------A------E----E----H---------HRLILTTHH
ILLDGWSTPILVRELTALY-A----------------------DG-P-A--A--------
--E----LP--R-----V-TP-YRQ---YLGW--LAQQD------------------RPA
AEAAWREA-L-GDL-EQP--------TL---------V--------AP--VD-----PA-
---RAA-----LM-PERITTELAEERTAAL-VEWARRHGVTLNTVLQAAWGLVLSRR---
T-------GHH---DVVFGAVAAGRDP----Q-------LA----GVESMVGLLITMVPV
RVRLD-
>Strprist.O07944.snbDE_1_pro_DcL 7..310 Pristinamycin I synthase 3 and 4. [Streptomyces pristinaespiralis]
ADVLPLSPLQEGLL------F------QV--TY-----G----AETHGPD-------VY-
TVQMV-FEL--RGP----LD--EDG--LRAAAAALLRRHPNLRAGF--WQQ-----GVER
P----VQ----F--VPN--------E----------------VP-LP----WH----TRD
FT-------ALG-------------ES-DR-ERAVEAY---VTADRAERFDPGAP-PLIR
FA-L-LG-----L-----------A------A----D----H---------HKLVLTTHH
LLLDGWSMPLLVRELFTLYGQ----------------------RG-D-D--A--------
--G----MP--P-----V-TP-YRA---YLAH--LAGRD------------------DDA
ARAAWRTA-L-ADL-EEP--------SL------VAGA--------GA--GR-----GA-
---ADG-----SALPGQIWHEIDAATTAGL-TALARSCNITLQHPGAKRLGTAARPQ---
L-------GRD---DVVFGATVAHRPP----E-------IP----GIESTIGMFINTLPV
RVRVR-
>Strecoeli.NP_627443.1.m_4_trp_TO_asp_DCL 3825..4122 CDA peptide synthetase I [Streptomyces coelicolor A3(2)]
QDILPLAPLQEGFL------F------LN---------L----YDENARD-------VY-
VGQLA-FDL--EGS----FD--GTR--MRAAAGALLRRHANLRAGF--R--Q-T--ATGT
W----VQ----V--VPA--------E----------------LE-PD----WR----ECD
LT-------DRA-------------DEAER-DAEAGRL---AAGDRERRFDLTSP-PLMR
FT-A-IR-----L-----------S------A----D----R---------VRLVMTNHH
ILLDGWSMPLLWQELTELYVS----------------------GG-D-P--V--------
--S----LP--P-----V-RP-YRD---HLAW--LGARD------------------RDA
ARDAWRRS-L-SGL-DEA--------TL------L--A--------PD--AG-----PA-
---EAA--------PLGIPFGLDRDATAAL-SAWARGRGVTMNTVVQGAWALALAQA---
T-------GRD---DVVFGATVSGRPP----E-------LP----GVESMIGLFINTLPV
RARLD-
>Strecoeli.NP_627444.1.m_1_asp_DcL 13..309 CDA peptide synthetase II [Streptomyces coelicolor A3(2)]
EDILPLSPLQEGFV------F-LGLLHTE------------------GPD-------LY-
IGQVA-FDL--EGP----FD--GAR--MREAARALLRRHANLRAGF-RQ--R----KNGA
W----AQ----L--VLR--------D----------------VD-LP----WQ----DAD
LS-------TLS---------------EEERRAEADRL---AAADRARRFDLGRP-PLLR
FT-A-IR-----L-----------S------A----D----R---------VRLVMTNHH
IVLDGWSMPVLLRELMALYAA----------------------EG-D-P--S--------
--A----LP--R-----V-RP-YRD---YLAW--LDARD------------------RDA
ARDAWRRS-L-SGL-DEA--------TL---------L------------AP-----DA-
---GPA-----STAPSQVSFTVDSEVSGAL-SAWARGQGVTMNTVVQGAWALALAQA---
T-------GRD---DVVFGATVSGRPP----E-------LP----GVESMIGLFINTLPV
RARLD-
>Strecoeli.NP_733597.1.m_1_3-me-glu_DcL 7..303 CDA peptide synthetase III [Streptomyces coelicolor A3(2)]
EDILPLSPLQEGML------F------HN-LF------D---EE---ELD-------AY-
NVQVF-IDL--EGG----TD--PER--LRRAGQALLERHANLRAAF-----RHE--GLKR
P----VQ-------LIP--------R----------------RVVLP----WG----EED
LS-------GVA---------------EPEREAAAERV---AERDRWTRFDLSRP-PLIR
FT-L-VR-----L-----------G------P----A----R---------HRLLLTLHH
ILADGWSMPILLRELMTLYTVHG--------------------DG-T-A-----------
-------LP--------RVRP-YRD---YLGW--LGGRD------------------RDA
ARQAWTEA-F-AGL-DAP--------SI----------------------VA-----PGR
GALTAA--------PERIDFSEDEAASAAL-TRFARSNGLTVNTVIQGCWGLVLSHL---
T-------GRD---DVVFGVTVSGRPP----E-------LP----GIDTMVGLFMNTLPL
RVRLRP
>Strecoeli.NP_624809.1.cch1_2_orn_TO_thr_DCL 1192..1476 putative peptide synthetase [Streptomyces coelicolor A3(2)]
RDILPLTPLQEGLY------F------HS-----VYDGD--------ATG-------SY-
VEQQL-LTL--EGE----VD--PGR--LAAAATRLLTLHPNLAARFVPL-------ADGR
V----VS-------VLE--------S----------------GREAP----FT----VLD
RP-------GIT-------------------DDEIRAH---AEHDRRAGFDLATG-PPMR
YT-L-IR-----S-----------G------P---------R--------RHVLVQTVHH
IVADGWSVPPMLRTLLAEYRAPG--------------------SG-H-A-----------
-------LG--G----------FPE---HVRR--LAARDGA------------------A
SDRVWDEQ-L-ADL-PGP--------SL---------I--------AE--GH-----PP-
---SAH--------FADTATTADTDV-----DAAARAAGVPLSVAVHGAWALTLGGI---
L-------HRD---DVVFGSTVSGRDA----D-------VP----GIGDMVGLFINTIPL
RARWA-
>Strecoeli.NP_624809.1.cch1_3_thr_TO_orn_DCL 2615..2906 putative peptide synthetase [Streptomyces coelicolor A3(2)]
ERTAPVSPLQRGLY------F------QA-QL------T----G---PAG-------HY-
VAQSY-FTF--ERR----LE--PDA--LSRAAACVLARHPATGAGF-----TTD--EDGN
P----VQ-------VLA----------------------------AG--RRID----VHT
VE-------AAT-------------------DAEVDAL---RLGDRERGFDPAEP-PLIR
LT-V-VR-----L-----------P------D----D----R---------DGLLLSYHL
LLWDGWSREIVLRDLFDAYRAVL--------------------AG-E-P--L--------
--D----PG--P-----AAPG-FED---HARA--LAARD------------------PAP
SERFWARH-L-AGL-SGP--------TL---------L--------AG--PA-----PA-
---LPD------DLPRALAHTLTAERSDAL-RAAARTYGVTLNSVLTGAFGLLLGAR---
T-------GRA---DAVFGVTVSGR------E-------GE----GLADIVGVLLNTVPM
WTRAR-
>Bacisubti.NP_388231.1.srfAB_1_val_DcL 7..306 surfactin synthetase [Bacillus subtilis subsp. subtilis str. 168]
QKVYALTPMQEGML------Y------HA-ML------D----P---HSS-------SY-
STQLE-LGI--HAA----FD--LEI--FEKSVNELIRSYDILRTVFVHQ-------QLQK
P----RQ----V--VLA-------------------------ERKTK----VH----YED
IS-------HAD---------------ENRQKEHIERY---KQQVQRQAFNLAKD-ILFK
VA-V-FR-----L-----------A------A----D----Q---------LYLAWSNHH
IMMDGWSMGVLMKSLFQNYEALR--------------------AG-R-T--P--------
-------AN--G-----QGKP-YSD---YIKW--LGKQD------------------NEE
AESYWSER-L-AGF-EQP--------SV------L--P--------GR--LP-----VK-
---KDE-----YV-NKEYSFTWDETLVARI-QQTANLHQVTGPNLFQAVLGIVLSKY---
N-------FTD---DVIFGTVVSGRPS----E-------IN----GIETMAGLFINTIPV
RVKVE-
>Bacisubti.NP_388233.1.srfAC_1_leu_DcL 10..309 surfactin synthetase [Bacillus subtilis subsp. subtilis str. 168]
QDMYYLSPMQEGML------F------HP-IL------N----P---GQT-------FY-
LEQIT-MKV--KGS----LN--IKC--LEESMNVIMDRYDVFRTVF-IHE------KVKR
P----VQ----V--VLK-------------------------KRQFH----IE----EID
LT-------HLT---------------GSEQTAKINEY---KEQDKIRGFDLTRD-IPMR
AA-I-FK-----K-----------A------E----E----S---------FEWVWSYHH
IILDGWCFGIVVQDLFKVYNALR--------------------EQ-K-P--Y--------
--S----LP--P-----V-KP-YKD---YIKW--LEKQD------------------KQA
SLRYWREY-L-EGFEGQT--------TF---------A--------EQ--RK-----KQ-
---KDG-----YE-PKELLFSLSEAETKAF-TELAKSQHTTLSTALQAVWSVLISRY---
Q-------QSG---DLAFGTVVSGRPA----E-------IK----GVEHMVGLFINVVPR
RVKLS-
>Brevbrevi.P0C064.m_1_pro_DcL 9..309 Gramicidin S synthetase 2 [Brevibacillus brevis]
QDMYRLSPMQEGML------F------HA-LL------D----K---DKN-------AH-
LVQMS-IAI--EGI----VD--VEL--LSESLNILIDRYDVFRTTF-LHE------KIKQ
P----LQ----V--VLK-------------------------ERPVQ----LQ----FKD
IS-------SLD---------------EEKREQAIEQY---KYQDGETVFDLTRD-PLMR
VA-I-FQ-----T-----------G------K----V----N---------YQMIWSFHH
ILMDGWCFNIIFNDLFNIYLSLK--------------------EK-K-P--L--------
--Q----LE--A-----V-QP-YKQ---FIKW--LEKQD------------------KQE
ALRYWKEH-L-MNY-DQS-------VTL------P-----------KK--KA-----AI-
---NNT-----TYEPAQFRFAFDKVLTQQL-LRIANQSQVTLNIVFQTIWGIVLQKY---
N-------STN---DVVYGSVVSGRPS----E-------IS----GIEKMVGLFINTLPL
RIQTQ-
>Baciliche.YP_077641.1.lchAB_1_val_DcL 7..307 lichenysin synthetase B [Bacillus licheniformis ATCC 14580]
QKVYPLTPMQEGML------Y------HA-ML------D----P---ESS-------SY-
FTQLE-LVI--DGE----FD--LGI--FEKSVNQLVRSYDILRTVFVHQ-------QLQK
P----RQ----V--VLA-------------------------ERQAI----VE----FED
LA-------DLD---------------EERQKTRIDRY---KQEVQAAGFNLAKD-MLFK
TA-V-FR-----L-----------D------R----K----K---------YHLVWSNHH
IVMDGWSMGILMKRLFQNYEAFR--------------------AN-R-T--V--------
--P----LD--Q-----G-KP-YAD---YIKW--LGRQD------------------KDE
AASYWEHR-L-SGLESPS--------VI------P--G--------GK--TR-----PD-
---SGS-----YR-NEEFTFVWDKDMVDAL-QKAANRYHVTAPNLFQAIWGTVLAKY---
N-------RSE---DVVFGTVVSGRPS----E-------ID----GIEHMAGLFINTIPV
RLRVD-
>Baciliche.YP_077642.1.lchAC_1_ile_DcL 10..310 lichenysin synthetase C [Bacillus licheniformis ATCC 14580]
QDIYYLSPMQEGML------F------HT-LL------H----P---GQG-------FY-
IEQIS-MQV--KGS----FQ--KDV--LEKSMNVIIGRYDIFRTVF-VHE------KMKR
P----VQ----V--VLK-------------------------ERSFQ----AE----EID
LS-------GLS---------------EAEQNERIEDY---KRKDKEKGFNLSKD-IPMR
TA-V-FK-----K-----------G------Q----D----R---------YEWVWSYHH
ILLDGWCFGIVVQELFEVYNALR--------------------EN-R-P--Y--------
--S----LG--P-----V-RP-YKE---YIKW--LESQD------------------KQK
SLVYWEHH-L-AGF-EGQ--------TT---------F--------SEQRKN-----PE-
---QAG-----NQ-PEELLFTLPKEDTEAF-TQLAKAHHTTLSTALQAVWSVLLSRY---
Q-------RSR---DLIFGTVVSGRPA----D-------IQ----GVEHMVGLFINVVPK
RATFG-
>Baciliche.YP_090053.1.m_1_val_DcL 7..307 lichenysin synthetase B [Bacillus licheniformis ATCC 14580]
QKVYPLTPMQEGML------Y------HA-ML------D----P---ESS-------SY-
FTQLE-LVI--DGE----FD--LGI--FEKSVNQLVRSYDILRTVFVHQ-------QLQK
P----RQ----V--VLA-------------------------ERQAI----VE----FED
LA-------DLD---------------EERQKTRIDRY---KQEVQAAGFNLAKD-MLFK
TA-V-FR-----L-----------D------R----K----K---------YHLVWSNHH
IVMDGWSMGILMKRLFQNYEAFR--------------------AN-R-T--V--------
--P----LD--Q-----G-KP-YAD---YIKW--LGRQD------------------KDE
AASYWEHR-L-SGL-ESP--S-----VI------P--G--------GK--TR-----PD-
---SGS-----YR-NEEFTFVWDKDMVDAL-QKAANRYHVTAPNLFQAIWGTVLAKY---
N-------RSE---DVVFGTVVSGRPS----E-------ID----GIEHMAGLFINTIPV
RLRVD-
>Baciliche.YP_090054.1.m_1_ile_DcL 10..310 lichenysin synthetase C [Bacillus licheniformis ATCC 14580]
QDIYYLSPMQEGML------F------HT-LL------H----P---GQG-------FY-
IEQIS-MQV--KGS----FQ--KDV--LEKSMNVIIGRYDIFRTVF-VHE------KMKR
P----VQ----V--VLK-------------------------ERSFQ----AE----EID
LS-------GLS---------------EAEQNERIEDY---KRKDKEKGFNLSKD-IPMR
TA-V-FK-----K-----------G------Q----D----R---------YEWVWSYHH
ILLDGWCFGIVVQELFEVYNALR--------------------EN-R-P--Y--------
--S----LG--P-----V-RP-YKE---YIKW--LESQD------------------KQK
SLVYWEHH-L-AGF-EGQ--T-----TF------S--E--------QR--KN-----PE-
---QAG-----NQ-PEELLFTLPKEDTEAF-TQLAKAHHTTLSTALQAVWSVLLSRY---
Q-------RSR---DLIFGTVVSGRPA----D-------IQ----GVEHMVGLFINVVPK
RATFG-
>Strtoyoc.Q8KLL5.m_1_hpg_glyco_staC_DcL 7..302 StaC. [Streptomyces toyocaensis]
EDIWPLSPLQEGLL------F------HT--VY-----D----DE--GPH-------VY-
LGHWI-LEL--DGP----VD--PAR--LRTAWETLLTRHAALRACF--RQR-----ATGE
T----VQ----V--VAS--------G----------------VD-LP----WR----VVD
LS-------HLD------DP-----DE-A-----VREL---AEEDRLRRFDLAKA-PLLR
LT-L-IR-----L-----------D------D----A----T---------HRLVVTCHH
AVMDGWSLPIVFDELQALYAAG---------------------TGSP-D-----------
-------LP--------EVAS-YRD---YLAW--LNRQD------------------QKR
ALAAWAAE-L-RGA-QDP--------TL------V--A------------PA-----DP-
---GRA-----PGMPESITVEVPEHLTRSL-EDLARSNGLTLNTVVQGAWALVLAQL---
S-------GRT---DVVFGAVVSARPA----D-------LP----GVEGMVGLFLNTVPV
RVRLD-
>Strlaven.Q93N88.m_1_hpg_glyco_comB_DcL 13..312 Peptide synthetase. [Streptomyces lavendulae]
AEVWPLSPLQEGLL------F------HA---------E----YGGQGPD-------LY-
TIQRT-DLL--SGP----ID--ADR--LRASWRALLNRHSALRASF-----HRR--KSGR
T----VQ----L--IPR--------E-------------------VA--LRWR----EAD
LS-------DTD----------------LTEEEALTEVRRLAAEERAERFDLAKA-PLLR
LL-L-VR-----L-----------S------P----E----R---------HWTVMTSHH
ILLDGWSMPVMLTELAAIYAA----------------------DG-D-A--S--------
--G----LG--P-----A-PT-FRD---HLAW--LSRQD------------------RES
AGEAWRKE-L-ADA-DGP--------TL------V--A------------PA-----GP-
---DHS-----PVLPERHGLTLSDELSDAL-TTLARRHGLTVNTVMQGAWAMLLARL---
T-------GRT---DVVFGATVAGRPA----E-------LP----GVESMVGLFINSVPV
RVRLD-
>Strlaven.Q93N87.m_1_hpg_glyco_comC_DcL 7..304 Peptide synthetase. [Streptomyces lavendulae]
EDVWPLSPLQEGLL------F------HA-AF------D---SD---GPD-------VY-
QGQRP-LDL--DGP----VD--ADL--LRTSWEALLTRHPVLRAGF-RRR------KSGE
A----VQ----V--IAR--------E----------------VE-LP----WR----MED
LS-------ELD---------------EGTAAARLAEL---AAEDRAQRFNLAAP-PLLR
LL-L-VR-----L-----------A------E----N----R---------HRLIVTSHH
IIMDGWSMPVLLHELTAVYAA----------------------GG-D-A--A--------
--K----LP--E-----P-SS-YRD---YLAW--LGRQN------------------KDR
AREAWRGE-L-LGA-EEP--------TL---------V--------AA--AD-----PG-
---RTP-----VL-PESLIADIPEKLTGEL-TGLARQHGLTVNTLIQGAWAMVLARL---
T-------GRT---DVVFGATVAGRPA----G-------LA----GVESMIGMFINTLPV
RVELD-
>Strtoyoc.Q8KLL4.m_1_dhpg_glyco_staB_DcL 13..311 StaB. [Streptomyces toyocaensis]
AEIWPLSPMQEGML------Y------HS-SF------D---DA---APD-------IY-
VIQQT-QII--DQP----LD--TER--LRTSWQALLDRHPTLRASF-----HRR--KSGE
T----VQ----L--IAR-------------------------DVQLP----WT----ERD
LS-------GLS------------------EDDAMAEVSVIAQKERARGFDLTRP-PLLR
LT-L-IR-----L-----------G------A----K----R---------HCLVTTSHH
LLMDGWSRAILESELLEIYAA----------------------GG-V-V--S--------
--G----LR--S-----A-AS-YRN---HLAW--LGRQD------------------KDA
ARAAWRAE-L-AGA-DGS--------SA------LSIS------------ER-----PG-
---RAP-----EL-PVREVIRHSPASTSAL-TEFARGHGLTMNTVVQGAWALVLARL---
A-------RRQ---DVMFGATVSGRPA----D-------LP----GVEGMVGLFINTVPV
RVRLD-
>Mycotuber.NP_216895.1.mbtF_1_lys_Epi 1045..1338 PEPTIDE SYNTHETASE MBTF (PEPTIDE SYNTHASE) [Mycobacterium tuberculosis H37Rv]
GEPIPVLPNTHWLY-------------EY------------------GDP-------RRL
AQTEV-IRL--PDR----IT--RER--LDAVLAAVVDGHEVLRCRF----------DRDA
M----------A--LVA-------------------------QPKTD----IL----SEV
WV-----------------------------SGELVTAVAEQTLGALASLDPQAG-RLLS
AV-W-LR-----------------E------P---------D-------GPGVLVLTAHV
LAMDPASWRIVLGELDAGLHALA--------------------AG-R-A--P--------
--S----PA--R-----ENTS-YRQ---WSRL--LAQRAK-----------------ALD
SVDFWVAE-L-EGA-D-P--------PL------G--A--------RR--VA-----PQ-
---TDR-----VGELAITMSISDADLTARLLST-----GRSMTDLLATAAARMVTAW---
R--RQRGQQTP---APLLALETHGRADVHVDK-------TA----DTSDTVGLLSAIYPL
RIHCD-
>Pseuaerug.NP_251092.1.m_1_ser_Epi 1095..1385 probable non-ribosomal peptide synthetase [Pseudomonas aeruginosa PAO1]
SGEVALAPVQRWFF------E------QS---------I----P---NRQ-------HW-
NQSLL-LQA--RQP----LD--GDR--LGRALERLQAQHDALRLRF----------REER
G---AWH----Q--AYA--------E----------------QAGEP----------LWR
RQ-------AGS-------------------EEVLLA----LCEEAQRSLDLEQG-PLLR
AL-L-VD-----M-----------A------D---------G--------SQRLLLVIHH
LAVDGVSWRILLEDLQRLYADLD-----------------------A-D-----------
-------LG--P-----RSSS-YQA---WSRH--LHEQAGA----------------RLD
ELDYWQAQ-L-HDA-PHA---------L------P--C--------EN--PH-----GA-
---LEN-----RH-ERKLVLTLDAERTRQLLQEAPAAYRTQVNDLLLTALARATCRW---
S-------GDA---SVLVQLEGHGREDLGEAI-------------DLSRTVGWFTSLFPL
RLTPA-
>Pseuaerug.NP_251092.1.m_3_ser_Epi 3622..3920 probable non-ribosomal peptide synthetase [Pseudomonas aeruginosa PAO1]
SGETVLLPFQRLFF-------------EQ---------P---IP---NRQ-------HW-
NQSLL-LKP--REA----LN--AKA--LEAALQALVEHHDALRLRF----------HETD
G-------------TWH-------------------------AEHAE----ATLGGALLW
RA-------EAV-------------------DRQALES---LCEESQRSLDLADG-PLLR
SL-L-VD-----M-----------A------D---------G--------GQRLLLVIHH
LVVDGVSWRILLEDLQRAYQQSL--------------------RG-E-A-PR--------
-------LP--G-----KTSP-FKA---WAGR--VSEHARG--ES------------MKA
QLQFWREL-L-EGA-PA---------EL------P--C--------EH--PQ-----GA-
---LEQ-----RF-ATSVQSRFDRSLTERLLKQAPAAYRTQVNDLLLTALARVVCRW---
S-------GAS---SSLVQLEGHGREELFADI-------------DLSRTVGWFTSLFPV
RLSPV-
>Pseuaerug.NP_251114.1.m_2_dhb_sal_Epi 2787..3084 probable non-ribosomal peptide synthetase [Pseudomonas aeruginosa PAO1]
QGDSALTPIQHWFF-------------DLPLA---------------RRE-------HW-
NQALL-LQP--RQA----ID--LGL--LRKSLQRLVEQHDALRLAF--------RQVDGE
W-------------LAQ--------H-------------------RP----LR----EQE
LL-------WHV-------------------PVQSFDECAELFAKAQRSLDLEQG-PLLR
AV-L-VD-----------------G------P-------AGE---------QRLLLAIHH
LVVDGVSWRVLLEDLQQVYRQFA--------------------EG-A-E-PA--------
-------LP--A-----KTSA-FRD---WAGR--LQAYAGS--ES------------LRE
ELGWWQAR-L-GGQ--PV--------EW------P--C--------DR--PQ-----GD-
---NRE-----AL-AESVSLRLDPQRTRQLLQQAPAAYRTQVNDLLLTALARVLCRW---
S-------GQP---STLVQLEGHGREALFDDI-------------DLTRSVGWFTSAYPL
RLTPA-
>Mycotuber_2.NP_336928.1.m_1_lys_Epi 1045..1338 peptide synthetase [Mycobacterium tuberculosis CDC1551]
GEPIPVLPNTHWLY-------------EY------------------GDP-------RRL
AQTEV-IRL--PDR----IT--RER--LDAVLAAVVDGHEVLRCRF----------DRDA
M----------A--LVA-------------------------QPKTD----IL----SEV
WV-----------------------------SGELVTAVAEQTLGALASLDPQAG-RLLS
AV-W-LR-----------------E------P---------D-------GPGVLVLTAHV
LAMDPASWRIVLGELDAGLHALA--------------------AG-R-A--P--------
--S----PA--R-----ENTS-YRQ---WSRL--LAQRAK-----------------ALD
SVDFWVAE-L-EGA-DPP---------L------G--A--------RR--VA-----PQ-
---TDR-----VGELAITMSISDADLTARL-----LSTGRSMTDLLATAAARMVTAW---
R--RQRGQQTP---APLLALETHGRADVHVDK-------TA----DTSDTVGLLSAIYPL
RIHCD-
>Mycoavium.NP_960176.1.pstA_1_phe_Epi 1037..1329 PstA [Mycobacterium avium subsp. paratuberculosis K-10]
IGPVQPTPIMRWLQ-------------DI---------D----G---PID-------EF-
NQTMV-LAA--PAG----VG--VDD--VAVVLQALLDRHAMLRLCL-------D--DDGA
G---GWD----L--HVP----------------------------PP--GSVD----ARA
IL-------RTV--------------------DVLSEA---ALARARSRLNPGAG-LMLS
AV-W-AS-----------------A------T-------------------NELALVVHH
LAVDGVSWRTLIEDINIAWAQHH--------------------SG-Q-E-IA--------
-------LP--V-----PGTS-FAR---WSSI--LAEYAKS--PA------------VVA
AAAAWQQV-V---A-TPA--------VL------P---------------AV-----GP-
---DDT-----YASEGQLSASLDVQTTRLLLGEVPAAFHAGVQDILLIAFGLACTEF--V
G-------GGA---PIGIDVEGHGRHEEIA-S-------GV----DLSRTVGWFTTKYPV
ALTIS-
>Mycoavium.NP_960354.1.m_1_gly_ala_Epi 1032..1329 hypothetical protein MAP1420 [Mycobacterium avium subsp. paratuberculosis K-10]
VGPVPPTPIMRWLQ-------------AA---------E----RAGGATD-------QF-
NQTVL-VQA--PAG----VT--ETE--VAIVLQALVDRHAMLRLRV----------TDDG
ADGWSFE-------VPE----------------------------AG----------SVQ
AR-------DCL--------------------RSVDALSDEALLAARARLNPAAG-TMLA
AL-W-VE-----------------A------T-------------------GQLAVIIHH
LAVDAVSWWILLEDLNIAWALHR--------------------AG-Q-P-VE--------
-------LA--P-----AGTS-FAR---WARLLDEHARDPE----------------VVG
QLDRWKTV---TST-PAA---------L------P--A------------PR-----PD-
---VDT-----YASAGRLSVELDAETTAMLLGEVPAAFHAGIHDILLIAFGLAWTEF---
L-------GEP---GAPIGIDVEGH------GRHEELGADI----DLSRTVGWFTAKYPV
SLDVA-
>Mycobovis.NP_856049.1.mbtF_1_lys_Epi 1045..1338 PEPTIDE SYNTHETASE MBTF (PEPTIDE SYNTHASE) [Mycobacterium bovis AF2122/97]
GEPIPVLPNTHWLY-------------EY------------------GDP-------RRL
AQTEV-IRL--PDR----IT--RER--LDAVLAAVVDGHEVLRCRF----------DRDA
M----------A--LVA-------------------------QPKTD----IL----SEV
WV-----------------------------SGELVTAVAEQTLGVLASLDPQAG-RLLS
AV-W-LR-----------------E------P---------D-------GPGVLVLTAHV
LAMDPASWRIVLGELDAGLHALA--------------------AG-R-A--P--------
--S----PA--R-----ENTS-YRQ---WSRL--LAQRAK-----------------ALD
SVDFWVAE-L-EGA-DPP---------L------G--A--------RR--VA-----PQ-
---TDR-----VGELAITMSISDADLTARL-----LSTGRSMTDLLATAAARMVTAW---
R--RQRGQQTP---APLLALETHGRADVHVDK-------TA----DTSDTVGLLSAIYPL
RIHCD-
>Pseuputid.NP_746337.1.m_1_asp_Epi 1087..1384 non-ribosomal peptide synthetase domain protein, putative [Pseudomonas putida KT2440]
DGPLPLLPIQARFF-------------DT-AI------A--------QRH-------HW-
NQSVL-LKP--LQT----LQ--AQA--LDKALLALVDEHEALRLAF----------TEHA
G---KWQ-------AAP-------------------------RT-TP----VQ---ALLQ
VV-------TLD-------------------SLAALET---AANEVQASLDLARG-ELFR
AT-L-FE-----L-----------A------D---------G--------QQRLLLAVHH
LVVDGVSWRILFEDLQTAYQQAS--------------------LG-Q-A-VS--------
-------LP--S-----RSAP-LRQ---WARQ--LDDYARS--EN------------LQA
ERDYWLQA---AQQ-PAG--------EL------P--C--------DN--PQ-----GE-
---CNL-----RQ-AAHATTRLDKALTHKLLKVAPAAYRTQVNDLLLTALARALCDW---
S-------GQP---SVSILLEGHGREDLFDDL-------------DLSRTVGWFTSLFPV
QLTPL-
>Pseuputid.NP_746359.1.m_2_dhb_sal_Epi 2779..3070 pyoverdine synthetase [Pseudomonas putida KT2440]
QGQAGLTPIQHWFF-------------DS---------D---VP---QPQ-------HW-
NQTVL-LEV--RQP----LV--EAT--LEQALAALVQHHDSLRLRF----------SDAQ
G---RWQ----AQYVQP--------G----------------AEQLL----WS--ATVAD
FN-------DCQ----------------------------ALYTDVQRSLDLQQG-PLLR
AL-L-VR-----D-----------G------Q---------G--------TQRLLLAIHH
LVVDGVSWRVLLEDLQALYR------------------------G-Q-P-----------
-------LP--A-----KTHA-VGD---WAAR--LASYAGS--DS------------LRD
ELAWWQGQ-L-GGV-R-R--------EL------P--C--------DH---P-----QG-
---SNL-----HRHAQTLAIGLDVEQTRQLLQLAPAAYHTQVNDLLLTALARALCRW---
S-------GDE---EVLVQLEGHGRDGLF--E-------DM----DLTRSVGWFTNAYPL
SLRPL-
>Agrotumef.NP_534179.1.m_2_ala_Epi 1708..1997 peptide synthetase [Agrobacterium tumefaciens str. C58]
DDEATLGAIQHWLL-------------DQ---------D---LP---DLA-------HW-
NQGLI-LKL--TRS----LD--PDR--LEKAISRLLEEHQSLRARF-----L-R--KNGQ
W----QQ----K--FAP----------------------------LS--AMPP----MQQ
LA-------ATD-------------------ENDVTDF----ARKLHAGFDLGAG-PLFG
AI-L-AT-----L-----------P------D---------G--------SGRLILAAHH
LIVDGVSWRMIVADIERHYLEAS-------------------------T-----------
-------IR--S-----GAVA-AGS---WNSR--LSRSAL-----------------FDG
EEEYWRGV-C-EED-V-R--------AL------P--L--------DN---E-----SG-
---SNT-----QSDAVTYRQTIDAETTRQLLRDVPECFSIASNEVLVAALYLTLRQW---
S-------GQP---RLRLEMESHGRLNLF--E-------DI----DVSETVGWLTALYPV
LFDTP-
>Pseufluor.YP_261190.1.m_1_ala_Epi 1094..1392 non-ribosomal peptide synthase [Pseudomonas fluorescens Pf-5]
GGATALLPVQQWFF-------------ES-PM------S--------ERH-------HW-
NQSVL-LKP--AQP----LR--AEV--VENALQALWVQHDALRLQF-----SQE--ADGW
S----AR-------FAD----------------------------AG--QRPE----LLW
QV-------AVD-------------------GAQAMEQ---SAIEAQRSLNLQDG-PLLR
AV-L-FS-----L-----------E------D----G----S---------QRLLLVIHH
LVVDGVSWRILLEDLQRAHAQLS--------------------AG-Q-P-LA--------
-------LP--A-----KTSS-TQA---WAEQ--MQAYAQG--AA------------LQE
ELKYWQAQ-L-QGV-ES---------NL------P--L--------DR--PV-----TE-
---LQN-----QH-ASSLSSRLDKARTQRLLQDAPAAYRTQINDLLLTALARVITRW---
T-------GEA---SALVQLEGHGREDLFDSI-------------DLTRTVGWFTSMFPV
KLTPQ-
>Pseufluor.YP_261190.1.m_2_val_leu_ile_abu_iva_Epi 2612..2904 non-ribosomal peptide synthase [Pseudomonas fluorescens Pf-5]
RGQMALLPIQQWFF-------------DT---------P---VP---ERH-------HW-
NQSVL-LKP--LQA----LQ--AQP--LESALQALTVQHDALRLRF----------TEHQ
G---TWR----A--AFA--------D----------------AE-EP----VQ----LLW
QA-------NVA-------------------DAQALQQ---FAEQAQSSLNLQEG-PLLR
AV-L-FT-----L-----------A------D---------Q--------SQRLLLIVHH
LVVDGVSWRILLEDLQALL------------------------GG-Q-A-----------
-------LP--A-----KSSS-TQA---WAGQ--LQAYASS--AA------------LQQ
ELGYWQAQ-L-QGV--ES--------NL------P--C--------DH--GH-----DG-
---LQN-----QH-ASSVETRLSKGDTQRLLQDAPAAYRTQINDLLLTALARVITRW---
T-------GDS---SALVQLEGHGREELFDSI-------------DLSRTVGWFTSVFPV
KLTPQ-
>Pseufluor.YP_261281.1.m_2_dhb_sal_Epi 2792..3093 non-ribosomal peptide synthase [Pseudomonas fluorescens Pf-5]
SGEASLTPIQHWFF------D------SR---------I----P---QPQ-------HW-
NQALL-LEP--LGT----LD--GSL--LEQALLAVLEQHDALRLRF--SQAG-G--QAGG
Q----WR-----------------------------------AEYLP----LS-DAPLLW
QV-------RVP-------------------SMATCEA---LFADAQRSLDLEHG-PLLR
AV-L-VD-----------------G------P----E----G--------EQRLLLTIHH
LVVDGVSWRVLLEDLQNAYRQLQ--------------------AG-Q-A-LK--------
-------LP--A-----KTSA-LRD---WSSR--LQAYAGS--ES------------LRE
ELGWWQQQ-L-AG--PAA--------QL------P-----------GL--KA-----TG-
---SQQ-----HQQAQSHSVTLDAERTRQLLQQAPAAYRTQVNDLLLTALARVLCRW---
S-------GQP---SALVQLEGHGREALFDEI-------------DLTRTVGWFTSAYPL
RLTPL-
>Bacicereu_2.NP_832214.1.m_1_thr_Epi 642..947 Peptide synthetase [Bacillus cereus ATCC 14579]
IGNVPLTPIQCWFF------E-------Q---------E---HP---HTE-------HW-
NQSML-LRV--KER----LN--VKL--LEGAILNLLKHHDALRFRY-----E-Q--LPNG
T----WR----Q--RNE----------------------------GT--DELS-VLHVVK
RN-------QVN-------------------EKEWNKIIQEEMNINQASFNLVTG-PLMR
VV-Y-FE-----------------D---NLTG---------N---------DRIFWVIHH
LVVDGVSWRILLEDLQVVYNQMK--------------------QG-Q-E-VR--------
-------LP--A-----KSTS-FKE---WSER--LQTYSDS--GI------------SKE
VQNYWNEQ---VEK-ETM--------KI------P--M--------DY--PI-----QE-
---TTE-----ES-IDQVKRTLGIEETQTLLHEVLVTHKTRIDEVLLTALGQAIVDC---
I-------NQQ---TVSIHLEGHGREEMIEGI-------------DLSRTVGWFTSIYPV
HLNFQ-
>Bacicereu_2.NP_832218.1.m_2_gln_Epi 1647..1951 Peptide synthetase [Bacillus cereus ATCC 14579]
TGETILTPIQQRFF------A------QN---------H----P---NPH-------HW-
NQSMF-FRT--KEK----LD--IGS--LEKAARNLLLHHDALRLRY-----E-R--LPNG
T----WEQWNEG--IEE--------Q-------------------LM----LT----VIS
LD-------EVP-------------------EADWHEVIQKEINVAQERLNLHDG-PLMR
MV-Y-FD-----E-----------G------E---------E--------TGRLFWTIHH
LAVDGVSWRILLEDLQTAYTQAV--------------------QG-Q-K-IQ--------
-------LP--M-----KSTS-FKE---WSEK--LQHYAQT--GI------------SKE
VLHYWEQQ-V-EQD-V-V--------IL------P--V--------DG---T-----IS-
---NPV-----SAVTEEITVVLNENETRMLLQETLSTHRVQINEVLLAALVQATAAC---
T-------GQP---ILSVDLEGHGREEII--E-------DV----DLSRTVGWFTSIYPV
HLNIT-
>Chroviola.NP_901903.1.cbsF_1_asp_asn_Epi 1092..1383 synthetase CbsF [Chromobacterium violaceum ATCC 12472]
AGPVGKLPIVSWFA-------------EQ---------Y----G---MAS-------RF-
VQGVW-LKA--PAA----LS--AEQ--LAAGLLALQRAHSALRSRA----------ADGQ
L----------H--IDA----------------------------AP--AALD----ARM
LI-------EAA-------------------ADATPDS---LFETACARLDPADG-VMLH
AA---LR-----D-----------G------A---------D--------GKHVLLAIHH
LAVDGVSWRALLPELQAACEAAM--------------------AG-Q-R-AQ--------
-------LP--R-----EEFG-LRE---WAKT--LAAQAPA----------------RRG
ELAMWRGM-L-AEP-A-D--------AL------S--A--------KA--LD-----AV-
---RDR-----HETARHQRALLGEAASAALLQRLPNACRATVEEILLAALLLACRGE---
F-------DAR---RLRVGLESHGRHAGD--D-------GI----DLGRAVGWLTAEYPA
LFDLS-
>Pseusyrin_2.YP_274139.1.m_2_dhb_sal_Epi 2792..3089 pyoverdine chromophore precursor synthetase [Pseudomonas syringae pv. phaseolicola 1448A]
QGASALTPIQHWFF------D------TP---------I----P---ERQ-------HW-
NQSLV-LEP--LTA----LD--PRL--LEQALRALLEQHDALRLSF-----T-G--QNGK
-----WQ----A--EHR--------A----------------VT-AE--TLLI----QAQ
VA-------DMA-------------------ECAA------LYADTQRSLDLQNG-PLLR
AL-L-VD-----------------G------P----Q----G--------QQRLLMVIHH
LVVDGVSWRVLLDDLQTAYRQLS--------------------EA-T-P-VR--------
-------FA--A-----KTSA-FRD---WAAR--LQAYAGN--ES------------LRE
ELHVWQRQ-L-GGP-LAQ---------L------P--C--------HN--PQ-----GG-
---QQN-----RH-AQTVSVRLDAERTRQLLQQAPSAYRTQVNDLLLTALAQVVCRW---
S-------GQP---STLVQLEGHGRETLFDDI-------------DLTRTVGWFTSAYPL
RLTPA-
>Pseusyrin_2.YP_274152.1.m_1_asp_Epi 1135..1432 pyoverdine sidechain peptide synthetase II, D-Asp-L-Thr component [Pseudomonas syringae pv. phaseolicola 1448A]
SGSLPLLPIQARFF-------------EL-DI-----------P---ERQ-------HW-
NQALM-LKP--LQT----LD--AIH--LQAALTALIEQHDALRLGF-------T--QQDG
Q----WQ----A--TFG--------A-------------------------LN----TRD
LL-------WVH-------------------ELDSIERLPELADEAQRSLDLKNG-PLLR
AL-L-VN-----L-----------P------Q----G----E---------QRLLLVIHH
LAVDGVSWRVLLEDLQQAYVALT--------------------KG-Q-L-VA--------
-------LA--A-----KTTS-LKH---WAEQ--LQQYATG--ET------------LTA
ERDYWLHA-L-QGD-DQP---------L------P--R--------DK--PE-----GS-
---MRN-----RD-AAHASSWLSKDLTHKLLKVAPAAYRTQVNDLLLTALAQVLCEW---
S-------QQP---SVLIQLEGHGREDLFDDT-------------DLSRTVGWFSSLFPV
RLTPQ-
>Pseusyrin_2.YP_274154.1.m_1_asp_Epi 1085..1382 pyoverdine sidechain peptide synthetase IV, D-Asp-L-Ser component [Pseudomonas syringae pv. phaseolicola 1448A]
SGSLPLLPIQARFF-------------EQ-DI-----------P---ERQ-------HW-
NQALM-LKP--LQT----LD--AIH--LQAALTALIEQHDALRLGF-------T--QQDG
Q----WQ----A--TFG--------A-------------------------LN----TRD
LL-------WTH-------------------ELDSAERLPELADEAQRSLDLKNG-PLLR
AV-L-ID-----L-----------P------Q----G----E---------QRLLLVIHH
LVVDGVSWRVLLEDLQQAYVAIA--------------------TG-Q-P-LA--------
-------LA--T-----KTSS-LQS---WAEH--LQAYAQS--PA------------LAQ
ELDYWQTQ-L-KDV-SDA---------L------P--C--------DH--PH-----GG-
---QQQ-----KH-ALSVVTQLNGEQTRQLLQDAPAAYRTQINDLLLTALARVVSRW---
T-------AQP---HALIRLEGHGREDLFDTL-------------DITRTVGWFSNLYPV
RLTPQ-
>Burkpseud.YP_108378.1.m_2_asp_Epi 1743..2044 putative siderophore related no-ribosomal peptide synthase [Burkholderia pseudomallei K96243]
RDEAVLTPAQLRFF-------------AL---------D---IP---RRG-------HW-
NQSIA-LDV--AGA----FD--FDA--FARAFDALLTHHPVFRERFAPT-------GDGG
G----WQ----RSAAPR--------A----------------FDTLP----LA----AAA
AR-------DEA--------------------DALAQF-----DALQATLDLTHG-PLAC
AFAAVLP-----S-----------G------A-------------------TKLYLAIHH
AIVDGVSWRVLLDDLDAAYRAAC--------------------ER-R-A-VR--------
-------LG--P-----TGAS-ASE---WAAR--LARAARDPAGP------------FAG
ELPYWAAL---AAP-HDD--------LR------P-----------DR--PD-----AA-
---ATN-----AH-ADVVIQTLDAALTREVLTDANAAYRTQAVELLIAALVAALGQH---
T-------GAA---ACRLELEGHGREALFDEL-------------DASRTLGWLTSHYPV
AFAVE-
>Nocafarci.YP_116976.1.nbtE_1_lys_Epi 1057..1366 putative non-ribosomal peptide synthetase [Nocardia farcinica IFM 10152]
YGEVPPLPVVSWMY------E------YG------------------NHR-------RF-
TQSAL-LRV--PTA----MP--SAT--LVTVLQALLDGHDTLRAVE-----A-D--TADG
P----------R--LVT--------R----------------EPGVV--RAAD-LLTRVE
LP-------GAT-------------------EAELDAAIRTHARAANDAIDPRTG-SMVR
AV-W-FT-----G-----------A------P---------D--------GDILLLAVHH
LAVDVVSWHIMLAGLAEAWQAVE--------------------SG-A-V-PK--------
-------TL--P-----EFTS-YRR---WSQL--MWQRAAE--PQ------------VLA
QRDYWASQ-V-RDP-D-P--------AL------G--R--------RH--PH-----PA-
---TDT-----WSGLRVTPALTPVAVTEQVLAGLGR--DEGVREFLLAALTLTLASW---
RAER-GDDPGA---GALIALEGHGRADAA--L-------GA----DTSNTLGWFTTVFPV
RLGTG-
>Nocafarci.YP_117314.1.m_1_orn_lys_arg_Epi 1058..1356 putative non-ribosomal peptide synthetase [Nocardia farcinica IFM 10152]
VGPIPITPIVAAML------A------QG--------------P---TWH-------RY-
GQAAL-LAV--PSD----AD--AAQ--LTNAVQALVDRHDILRSTL----------HEGD
G----WA----W--TVA----------------------------AP--GAVD-AAALVE
VI-------EVA---------------EPEVPEQVVEA---ALQAAADRLDPAAG-PLAR
FV-L-LR----PA-----------A------P----A----G--------TPLLWLVLHH
LVVDGVSWRILVPDLVTAW------------------------AGGE-------------
-------LE--P-----VGTS-FRR---WAHA--TVEQAEA----------------RVG
ELPVWQAI---AAV-PDP----------------P--L--------GRRAAD-----PA-
---VDV-----VATAGERRTTVPGEIAATAVDVLPELFHCGADDVLLAALAMAVARW---
R-------GRT---RMLFTMEGHGREESVL-P-------GA----DLARTVGWFTSVYPI
ALDLT-
>Nocafarci.YP_117314.1.m_3_phe_trp_phg_tyr_bht_Epi 3656..3975 putative non-ribosomal peptide synthetase [Nocardia farcinica IFM 10152]
VGELPPTPIVRYMI-------------ER---------G----G---DFD-------RF-
AQTAV-LEL--PLG----IT--AEQ--LHTTLAAVVDRHDMLRARL-LR-------VDGD
-----WR----I--VTG----------------------------AP--GTVD----VAA
LVRRIEFPADAD-------------------PVDLREFAVTELDAALNRLDPADG-PVLQ
FL-W-LDPVGTAG-----------A------R----P----R--------TGRLVVVAHH
LVIDGVSWRILVPDLMAAWAQVS--------------------TG-A-T-PV--------
-------LA--D-----TGTS-MRR---WAHA--LAEEARS--ER------------RRA
ELSYWQQV-V-AGP-D-P--------GL------A--A--------RD--LD-----PA-
---IDQ-----ARTLTQVEVELPAELTTDLLTAVPALVHGGAEDGLLTGLALAVRAW---
RARR--GTDTA---DVLVRLEGHGRQEDVI-P-------GA----DLSRTIGWFTSIYPV
RLPVA-
>Nocafarci.YP_119006.1.m_1_tyr_Epi 1087..1395 putative non-ribosomal peptide synthetase [Nocardia farcinica IFM 10152]
IGPMPLSPIMHAML-------------AR---------G--------HYD-------RF-
AQAAL-VQL--PAD----LR--RDD--LVRAIQAVLDRHDMLRAVL----------RAAG
SADRFVD-------VLE-------------------------RGTIDAAAVLT----RVR
LA-------RRD-------------------AAEVDRH----LQAAADRLDPHDG-VLVQ
AV-W-LD-----------------G------G---------D------AGADLLWLVVHH
LAVDAVSWRILLGDLAQAWAQVA--------------------EG-G-D-PR--------
-------FD--A-----PTTS-VRR---WVHG--LVEQAPR---R------------RAD
ELALWSDV-L-ECG-D-D--------LL------G--A--------RR--LD-----PD-
---RDV-----AAAAEQVRLRVPAEVTETVLTTVPARFHGGANDPLLAALGLALRAW---
RRAR--GRSAG---AELIALEGHGREEQAV-P-------GA----DLAATVGWFTTRFPL
RLDLG-
>Nocafarci.YP_121249.1.m_6_val_leu_ile_abu_iva_Epi 6398..6715 putative non-ribosomal peptide synthetase [Nocardia farcinica IFM 10152]
VGPMPLTPVVRFMA-------------ER---------P----G---SFG-------RF-
NQTVA-LEL--PAG----ID--RAG--IVSTVGAVIDRHDMLRARLY---------HDGT
D----WV-------VET-------------------------AAPGT----VD-VDALVE
RV-------EIP---------------ADADDDRLVEIASAALDSALDRLDPAAG-TVIR
FV-W-LD----PA-----------T------P----Q----R--------MGRLLVLAHH
LVVDGVSWRILVPDFVTAWGQLS--------------------AG-Q-Q-PE--------
-------LV--A-----PATS-MRA---WAHALATEAERPE----------------RVA
ELDYWRTV---AGA-TDP--------LL---------T--------ER--PM----DPA-
---VDV-----SGAIEKVAVEVSPEVTKALLTTVPALFHGGVNDGLLTALALATAQW---
RARRTGAAHQD---SLLIRLEGHGREEDVV-P-------GA----DLSRTVGWFTAIFPV
RFDLS-
>Nocafarci.YP_121249.1.m_12_ser_Epi 13317..13617 putative non-ribosomal peptide synthetase [Nocardia farcinica IFM 10152]
VGEIPVAPPMAALL------A------QD-RY---------------RGL----------
AQATV-LAM--PQA----LD--WWT--LLDALAVILDRHDALRTRV-----R-E--TDGG
P-------------VFE----------------------------AP--AHIE-VEPLVR
EV-------RVA------------------RGADLARLRAAEQAAAVDRLDPAAG-VMTQ
FVLFTFE-----------------D------D---------R--------TDELLVVAHR
FVVDGPSWRILGAELTEAVERLG--------------------VD-A-P-LE--------
-------LP--E-----TGTT-LRR---WAHR--AAEL------D------------RAA
ELPFWQEV-A-ATP-D-P--------LL------G--A--------RA--FD-----PA-
---IDT-----AATVERIRVETPAEIGTAVLDTVPALYRGSARDALVAALALALVRW---
R------GEGT---AALLRLDADGRAAGAA-L-------GA----TLARTVGWIDTAFPA
RIELS-
>Therfusca.YP_289923.1.m_1_asp_asn_Epi 1047..1354 non-ribosomal peptide synthase:Amino acid adenylation [Thermobifida fusca YX]
VGDLQPTPLMADLL------D------QG---------V--------PPA-------RF-
AQSQV-LCT--PPG----LS--EEV--LAAALGDLVRHHDALRLHA-----------TGT
A----LQ-------VAP--------P----------------DTVPS--GLLR----RVD
AA-------EWT-------------------DTDLAAAVARENARAADRIDLAQG-RTLA
AV-W-FD-----R-----------G------A----H----R--------TGRLLLRIHH
FVVDGVSWRILGPDLRAAVTARA--------------------QG-H-P-PA--------
-------LA--P-----AGTS-LRR---WTRL--LAAEARR--AA------------RVA
ELDYWQRT-V-DPA-THQ--------PL------G--M--------RP--LN-----AG-
----DT-----VATRRSMEWTVDPDLSAAVLTDTGPALGMGVDELLLTALAVAAARL---
RARH-GH-ADS---GVLVDVEGHGR-YELA-E-------PA----DTTRTVGWFTSAHPV
RLALT-
>Strlaven.Q93N89.m_2_trp_glyco_compl_1_Epi 1561..1867 Peptide synthetase. [Streptomyces lavendulae]
VGEVPWTPAAHFLG-------------ER---------V--------AGG-------AF-
AQWTI-IAT--PPG----LR--QDA--LATALSALVETHAMLRARV--------TDDDAG
P----RL-------IAG--------G----------------TDSVDTAGLLA----RVD
AT-------GTP--------------------GALADVTEEAAREAVARLDPSAG-AMVR
AV-W-LD-----A-----------G------P---------E-------RVGRLVLAVHH
LAVDGVSWRILVPDLKETYEAAI--------------------AG-H-S-PR--------
-------PA--P-----VPTS-YRR---WTRL--LAAEAHS--DH------------RIA
ELPAWDAL-L-RDA-T-P--------LP------G--V--------PP--LD-----PA-
---RDT-----AATVRHTSWTLRNNDTATLVGRTAALFHCGIHDILLATLAGAVAHW---
R-----DDPYA---PVLVNVEGHGR-TPL--D-------GA----DLSRTVGWFTSAHPV
RLDVS-
>Amybalhi.Q939Z0.m_1_hpg_balhi_bpsB_Epi 1037..1333 Peptide synthetase. [Amycolatopsis balhimycina]
VGEIPWTPVMRALG-------------DD---------A--------MRP-------GFA
QVRVV-VTP--AG-----VN--PDA--LVSALQAVLDAHDLLRARV-----E----PDGR
L-------------IVP-------------------------ERGAV--AAAG----LLT
RV-------AAG-------------------TGGLDEIAEREVRTATGTLDPSAG-IMAR
VV-W-ID-----A-----------G------D----A----E--------PGRLAFVAHH
LSVDAVSWGILLPDLRAAYDEVI--------------------SG-G-T-PA--------
-------LE--P-----PVTS-YRQ---WARR--LTARALS--ES------------TVA
ELEKWAAV-V-EGA-E-P--------AL------P--Q--------DT--GQ-----HT-
---GQS---------HSWSTSLSGTEVRDLVTVLPGAFHCGIQDVLLAGLAGAVARV---
R------GSGA---ALLVDVEGHGR-EAA--D-------GE----DLLRTVGWFTSVHPV
RLELS-
>Amybalhi.Q939Z0.m_2_hpg_balhi_bpsB_Epi 2538..2841 Peptide synthetase. [Amycolatopsis balhimycina]
VGEVPWTPVVRALL-------------ER---------D----PAGLTRG----------
AMAQW-VSVAAPRD----LS--VTA--LVAGLGAVIDTHDMLRSRI----------VESE
G----VE----PRLVVA-------------------------GRGTV--DAAA----LVE
RV-------EAG-------------------DGDLAEIADRCAHDTAARLDPVAG-VLVR
AV-W-VD-----A-----------G------P----G----R--------AGRLVVAAHH
LVVDVVSWRTLLPDLQAACEAVV--------------------AG-G-Q-PA--------
-------LD--P-----PDVS-FRR---WSRT--LDGEAAI----------------RTG
ELAVWTEI-L-DGA-QSR--LG----EL------------------DP--RR-----DT-
---VST--------AGRRSWTVPREHAGVLVEQVTSAFHCGVHEVLLATLAGAVAGW---
R-------GGT---AVVVDVEGHGR--------------QPLGELDLSRTLGWFTDVHPL
RLDVT-
>Strtoyoc.Q8KLL5.m_1_hpg_glyco_staC_Epi 1035..1327 StaC. [Streptomyces toyocaensis]
IGEIPWTPVMRALG------A------DA------------------QRP-------GFA
QARVV-VAP--PG-----LD--RSA--LVAALQAVLDTHDQLRGRV----------ESDG
R----------L--IVP-------------------------GR-GT----VD-AAGLVT
RV-------AAA-------------------TANLDEIAGREAGTAAGVLDPSTG-TMVR
VV-W-ID-----A-----------G------D----A----E--------PGRLALVAHH
LVVDAVSWGILLPDLRTAYEQVI--------------------SG-G-T-AS--------
-------LE--P-----ATTS-FRQ---WARR--LTEQALS--ER------------TVA
EIDHWVGV-L-DGA-D-P--------FP------E-------------------------
----EH-----AGRPHSWSWTLSGSAARSLVGQAPGAFHCGVQEVLLAGLAGAVARL---
R------GGDA---GVLVDLEGHGR-HAA--D-------GE----DLLRTVGWFTSVHPV
RLEVS-
>Strtoyoc.Q8KLL5.m_2_hpg_glyco_staC_Epi 2531..2834 StaC. [Streptomyces toyocaensis]
VGEVAWTPVMRALI-------------ER---------D----PGALTGG----------
ALTQW-VTVGAPGD----LS--VDA--LAAGLGAVIGTHDLLRSRIVTA-------AGEE
P----GM----V--VSA--------R-------------------SA----VD-AAGLVE
RV-------DAD-------------------TGDIDEIADRCAREAAARLDPAAG-VMIR
AV-W-VD-----A-----------G------P----G----R--------VGRIVLVAHH
LVADAVSWQILLLDLRAACEAVS--------------------AG-A-E-PA--------
-------LD--P-----VEVP-FRR---WART--LADQAAV----------------RAA
ELGTWTEI-L-DQA-E-P--------RL------A--S------------LD-----PA-
---RDT-----IATAGRRSWTLPRDRAGVLVGKAASAYHCGVHEVLLATLAGAVTRW---
R-------GGD---AVVVDVEGHGR-RPV--G-------EL----DLSRTVGWFTDIHPV
RLDVT-
>Nonsp.Q7WZ74.m_1_hpg_glyco_dbv17_Epi 1037..1329 Putative non-ribosomal peptide synthetase, modules 4-6. [Nonomuraea sp. ATCC 39727]
VGEIPRTPVMRALG-------------DD---------A--------VRP-------GF-
AQARV-VVT--PAG----FA--PDA--LVTALQAVLDVHDLLRTRV-----E----PDGR
L-------------MVA-------------------------EPGAV--DAAG----LVT
RV-------AAG-------------------NGNLAERAEREARTAAGTLDPSEG-IMVR
AV-W-VD-----A-----------G------D----A----E--------PGRLALVVHH
LVVDAVSWAILLSDLRAAYDEAV--------------------SG-G-T-PV--------
-------LE--P-----AVTS-YRQ---WARRLAGQALSES----------------TVA
EAGHWAGV-L-EGG------------DL------P--L------------ER-----HP-
---GQS---------ASWSRTLSDAQARNLVARVPAAFHCGVQDVLLAGLAGAVARW---
R-------GADA--GILVDVEGHGRHAA---D-------GE----DLLRTVGWFTSVHPV
RLDVS-
>Nonsp.Q7WZ74.m_2_hpg_glyco_dbv17_Epi 2533..2836 Putative non-ribosomal peptide synthetase, modules 4-6. [Nonomuraea sp. ATCC 39727]
VGEVMSTPVIRALL-------------ER---------D----PDAMTRG----------
ALSQW-VTAGAPDD----LS--VDV--LAAGLGAVIDAHDMLRSRIVRT-------GAAQ
P----RL----V--VAG--------R-------------------GA----VD-AATLVE
RV-------EAG-------------------TGDVDEIADRCARDAAARLDPHAG-VMIR
AV-W-VD-----A-----------G------P----G----R--------VGRLVVAAHH
LVVDVVSWRILLPDLQVACEAVA--------------------AG-R-R-PV--------
-------LD--P-----VDVS-FRR---WART--LADQAVT----------------RAT
ELETWTEI-L-DGA-RSR--LG----EL------------------DP--AR-----DT-
---VST--------AGRTSWTLPHDRAGVLVEQATSAFHCGVHEVLLATLAGAVAHW---
R-------GGT---AVVVDVEGHGR--------------RPIDELDLSRTVGWFTDVHPL
RLDVT-
>Nonsp.Q7WZ66.m_2_tyr_glyco_dbv25_Epi 1612..1913 Putative non-ribosomal peptide synthetase, modules 1-2. [Nonomuraea sp. ATCC 39727]
VGEIAWTPIMRALG-------------DG---------I--------VGS-------RF-
AQWVV-LGA--PPD----LR--ADV--VAAGLAAVVDTHDVLRLRV----------VDDR
A----GR----RLAVGE-------------------------RGSVDTAGLVT----RLE
CG-------GRP-------------------PDEVVER---AVREAVGRLDPVAG-VMAQ
AV-W-VD-----A-----------G------P----A----R--------TGRLVVVVHH
LAVDGMSWRILVPDLRLACEAVA--------------------EG-R-D-PV--------
-------LE--P-----VWGS-FRR---WAALLEESALSRE----------------RVG
ELHTWRTI-V-DQE-DRP-------------------V--------GR--RR----LSA-
---GDA-----AGGVRSRSWVMSGDEASLLVGKVPVAFHCGVHEVLLAGLAGAVARW---
H-------GDD---GVLVDVEGHGR--------------HPAEGMDLSRTVGWFTSMHPV
RLDVA-
>Mycsmegm.O87314.m_1_orn_sidero_fxbC_Epi 663..965 FxbC. [Mycobacterium smegmatis]
TGAITATPMLAETA------Q------AN---------T--------PLT-------NF-
YQAMV-LAT--PAG----IT--AHE--VQRVLQTVVDAHAMLRARL-------V--TTAT
G----WT----L--TVP-------------------------DQTAA----IG----LTV
RS-------GAL-------------------TSDCVEA---EKAAAAAELDPRAG-NMVR
AV-W-FD-----A-----------P------E---------A--------SGQLLLVIHH
LVIDGVSWRILSEDLSRAWNDLA--------------------AG-R-D-VA--------
-------AD--A-----VPTS-FHT---WANA--LAQRTFD------------------D
ESEYWADV-L-ATP-D-P--------DL------G--S--------RP--PD-----PA-
---IDT-----ADTVRSHEVTLASDVTEALLTSVPAAMHGGVNDVLLTGLAVALAQW---
RADR-GHSQNT---AAVISLEGHGRESDLVAA-------DL----DLSRTVGWFTSIYPV
RIDPG-
>Mycsmegm.O87314.m_2_thr_sidero_fxbC_Epi 2164..2472 FxbC. [Mycobacterium smegmatis]
LGEVMLTPIVQRLA------E------LG---------G--------TVT-------RF-
NQSEL-LRT--PAG----AT--VAR--LETAINAVIARHDALRIRL----------HRPA
P----------M--LWS-------------------------LETTA--AAPV-SITRID
AH-------GFD-------------------DEQLRTVIATESDAAADRLDPENG-VVVV
AV-W-FD-----R-----------G------T----D----T--------QGRLLLVVHH
LAVDGVSWRILLDDLAEAYRQAL--------------------SG-Q-R-VA--------
-------PA--P-----VTTS-LRQ---YART--VNENAQH--SS------------RLT
EFEHWTEV-L-APG-G-E--------LV------A--T------------AD-----VV-
---TLT-----VGATRDHEIRLSTEDTAPLLTTVPAAANADVTETLVAALHLAVSRW---
RAAR-GEAADA---PLVLSLERHGR-DGWP-D-------DV----DLSRTVGWFTSIAPV
RLPAP-
>Actteich.Q70AZ7.m_1_hpg_teico_tcp11_Epi 1036..1328 Non-ribosomal peptide synthetase. [Actinoplanes teichomyceticus]
LGEIPWTPVMRALG-------------DD---------A--------VRP-------GF-
AQARV-VVA--PAG----LD--PDA--LTGALRAVLDTHDVLRARV----------EPDR
R----------L--IVP-------------------------ERGAV--AAAD----LLT
RV-------AVD-------------------SDGIDARAEREAATAAGTLDPSAG-IMLR
AV-W-LD-----A-----------G------D----A----E--------PGRLALVAHH
LVVDAVSWSILLPDLQAAYQEVL--------------------AG-A-T-PA--------
-------LE--P-----AATS-YRQ---WARR--LTEQASS--PS------------TLA
ELDHWVTV-L-DAA-E-P--------PL------A-------------------------
----EH-----HGQAHSWSATLSGAVAGHLVSRMPGAFHCGIQEVLLAGLAAAVARW---
R------GDDA---GVLVDVEGHGR-HAA--D-------GE----DLLRTVGWFTSVHPV
RLDVS-
>Actteich.Q70AZ7.m_2_hpg_teico_tcp11_Epi 2534..2837 Non-ribosomal peptide synthetase. [Actinoplanes teichomyceticus]
VGEVAWTPVMRGLL-------------DR---------D----PGTMNRS----------
AMAQW-VTVGAPDT----LS--RDV--LAAGLGAVLDAHDMLRSRVVAA-------GTEE
P----RL----V--VAP--------R-------------------GA----VH-AAGLVD
RV-------EAG-------------------AGEVDDLTERSAAEAATRLDPGAG-VMVR
AV-W-VD-----A-----------G------P----G----R--------VGRLVVVAHH
LVVDAVSWRILLPDLRAACEAVA--------------------AG-R-E-PA--------
-------LD--P-----VDVS-FRR---WART--LTDQAAT----------------RTA
ELATWTRI-L-GGA-Q-P--------RF------G--A------------LD-----PG-
---RDT-----ISTAGRRTWTVPQDRAGVLVERVTSAFHCGVHEVLLATLAGAVARW---
R-------GGA---AVVVDVEGHGR-RPL--G-------EM----DLSRTVGWFTDVHPL
RLDVT-
>Strlaven.Q93N87.m_1_hpg_glyco_compl_3_Epi 1041..1345 Peptide synthetase. [Streptomyces lavendulae]
VGELPWTPVMRAM--------------GR---------A----A---ARP-------GF-
AQWAV-VAA--PTA----LG--EET--LTTALGTLLDTHDMLRARA----------AADT
P----TL----V--VAE--------R-------------------GS----VD-AAALVA
RV-------ELR------------------TDEDPDEVVERAAREAADGLDPAAG-VMVR
LV-W-VD-----A-----------G------P----E----R--------AGRLVLVVHH
LVVDGVSWRILLPDLRVACEAAV--------------------AG-R-A-AD--------
-------LD--P-----VGTP-FRR---WAQL--LEAEARD--EK------------RIA
ELDRWREL-L-GDG-D-T--------LI------G--A--------RA--LD-----PA-
---RDT-----AATLRHRSWTLSGAPAHDLIGRISAAFHCGVHEALLATLARAVA-----
---RSRSGADS---AVLVDVEGHGR-EPLA-S-------DV----DLSRTVGWFADAHPV
RLDTA-
>Strlaven.Q93N87.m_2_hpg_glyco_compl_3_Epi 2536..2846 Peptide synthetase. [Streptomyces lavendulae]
GGEVPWTPVMRALR-------------DR---------A----PRAVETG-------GL-
AQWAV-VAV--PAT----LD--EDT--LAVGLGAVLDTHDMLRARV-----E----PGAE
P----------RLFVAE--------R-------------------GS----VD-AAGLVT
RI-------TAT-------------------VGALNELADRAARDAVTRLDPVAG-VMAQ
AV-W-ID-----A-----------G------P---------E--------TGRLVLAVHH
LAVDAVSWPVLLGDLRAACEDTD--------------------AG-R-Q-PE--------
-------PA--R-----VGIS-FRR---WAEK--LAAEARK--DS------------RVA
ELPAWTEL-L-GDG-D-A--------PI------G--S--------RT--LD-----PA-
---RDT-----ASTVRRSTWTLPPAQARELVNRAPNAFHCGVHEVLLATLTGGIAQW---
R-ERTAEEGDA---MVLLDIEGHGR-EAL--D-------GV----DLSRTVGWFTSVKPV
RLETA-
>Amybalhi.Q939Z1.m_2_bht_balhi_bpsA_Epi 1606..1906 Peptide synthetase. [Amycolatopsis balhimycina]
VGDVAWTPV---MW------M-----------------L----GDGVAGP-------AF-
AQWMV-VGT--PSD----LT--EKA--LAAGFAAVVDTHDMLRARV-----V-A--DEGG
R----RL----V--VGE--------R-------------------GS----VD-VAGAVT
RI-------RAD-------------------GRSLDEAVADAARAAVTRLDPSAG-VMAQ
AV-W-VD-----A-----------G------P----D----Q--------VGRLVVVAHH
LSVDGVSWRILLSDLQAACEAAV--------------------AG-R-E-PV--------
-------LE--P-----VGAS-FKR---WAGL--LAEWAVS--AE------------RAG
ELAAWKAI-L-GPG-D-R----------------P--A--------GA--Q--ATSRAA-
---EGA--------VRSRSWVVPKVETAALAGRAPVAFHCGVNEVLLAGLAGAVARW---
R-------GGD---AVLVDVESHGRHPV---D-------GT----DLSRTVGWFTSAHPV
RLDVA-
>Strtoyoc.Q8KLL3.m_2_tyr_glyco_staA_Epi 1603..1896 StaA. [Streptomyces toyocaensis]
TGEVPWTPVMRTLG-------------DR---------I--------TGA-------GF-
AQWVV-VGA--PAD----LG--EGI--LAAALAALVDTHDMLRARV----------ERGR
L----------I--VGE-------------------------RGSVD----TA---GRVR
RV-------GLD-------------------GGSLDEAVEAAVRDAVGRLDPETG-VMVQ
AV-W-VD-----A-----------G------P---------E-------RVGRLVMAVHH
MAVDGVSWRILVPDLRAACEAVL--------------------AG-R-T-PA--------
-------LE--P-----VAVP-FRR---WASL--LVEWATS--AE------------RVG
ELPAWQAI-L-SQV------------DR------P--V--------DG--RQ-----GS-
---TGS--------VGSRSWVMAGAEASALLGRVPGLFFCGVHEILLAGLAGAVARC---
F-------GGR---VVLVDVESHGR--------------HAVGGLDLSRTVGWFTSVHPV
RLDVS-
>Mycsmegm.Q9RLP6.m_1_phe_lipid_mps_Epi 1032..1325 Peptide synthetase. [Mycobacterium smegmatis]
TGSAAPTPIIHWLR-------------EA---------G----G---ATD-------EF-
NQTLV-VQA--PTG----VT--EPD--VVAVLQALLDRHATLRLRV----------QDSD
G---EWS----L--LVP--------D-------------------AA----------TVD
AR-------DCL--------------------SVVDTLSDDVVLAARAKLNPAAG-AMVS
AL-W-VR------------------------Q---------T---------SQLVLIIHH
LAVDGVSWRILLEDLNIAWAQHH--------------------SG-Q-Q-VQ--------
-------LP--A-----GGTS-FLR---WSKRLADHAHTAE----------------VTA
QADAWREI-L---A-KPA--------AL------P--A------------VQ-----PD-
---TDT-----HASAGRFSATLDPETTRQLLGEVPAAFHAGVQDILLVAFGLAWAEFLNR
S-------GTP----ITVDVEGHGRHEELA-S-------DI----DLSRTVGWFTTKYPV
ALTVA-
>Mycsmegm.Q9RLP6.m_2_thr_lipid_mps_Epi 2544..2836 Peptide synthetase. [Mycobacterium smegmatis]
VGPVVATPIMRWLY------S-L---------------D----G---PID-------EF-
NQTVV-LQV--PAE----VT--EAD--VIAVLQAVLDHHAMLRLRV----------ADAE
N----GD----L--TVP----------------------------EP--GSVD----ACD
CL-------CTV--------------------GELTAD---TLAAVRAQLNPATG-SMLT
AA-W-VP----------------------------------E--------TRQLALMIHH
LAVDAVSWRILLEDLNIAWAQHR--------------------SG-Q-P-VV--------
-------LP--T-----PGTS-FGR---WSRLLDQHARTAD----------------VLA
TADVWRTV---AAA-PAA---------L------P--A------------PQ-----PD-
---TDV-----YANAGQLSASLDVETTGQLLGDVPAAFHAGVQDILLIAFGLAWSEY---
L-------GSE---QGSIGIDVEGH------GRTEELFGDA----DLSRTVGWFTSKYPV
ALDFD-
>Mycsmegm.Q9RLP6.m_3_ala_lipid_mps_Epi 4047..4343 Peptide synthetase. [Mycobacterium smegmatis]
VGPVVATPIMRWLR------E------VD---------G--------PTG-------QF-
NQTVI-TQA--PAG----VT--EDD--VVVILQALLDRHATLRLRV----EDTQ--EDTD
E----WS----L--LVP--------E-------------------AG----------AVG
AR-------ECL--------------------RTVDALTDDVLVEARNRLDPAAG-AMVS
AV-W-VR------------------------E---------T---------SQLVLMIHH
LAVDGVSWRILLEDLNIAWAQHC--------------------TG-Q-S-IE--------
-------LP--A-----GGTS-FAR---WSAL--LAEHAKT--DT------------VRD
LADAWRAV---TSV-PQ---------AL------P--P------------VQ-----PD-
---TDT-----YVTAGQLSASLDVETTRQLLGEVPAAFRAGVQDILLVAFGLAWTEF---
L-------NRS---DTPIGVDVEGH------GRYDELASDV----DLSRTVGWFTTKYPV
ALTVE-
>Amyorien.O52819.m_2_bht_vanco_cepA_Epi 1606..1908 PCZA363.3. [Amycolatopsis orientalis]
VGDVAWTPLT---W------M-----------------L----GDGVVGA-------RF-
AQWMV-VGA--PSD----LT--EKA--LVAGFAALVDTHDMLRARV-----VND--QGGR
R----------L--VVG----------------------------ER--GSVD-AAKLVT
RV-------RVD-------------------GGSLDEAVEDAAREAVNRLDPLAG-VMAQ
AV-W-VD-----A-----------G------P---------D-------QVGRLLVVAHH
LSVDGVSWRVLMSDLQAATEAVA--------------------AG-R-D-PV--------
-------LE--P-----EGVS-FRR---WAGL--LKEWAVA--AD------------RVG
ELAAWKAI-L-GHE-EQP--------VG------A--R--------GL--TTGQAAQGD-
--------------VRSRSWVVPKAETSVLMGRAPVVFHCGVNEVLLAGLAGAVARW---
R-------GGD---AVLVDVESHGR--------------HPVDGMDLSRTVGWFTSAHPV
RLDVA-
>Amyorien.O52820.m_1_hpg_vanco_cepB_Epi 1037..1333 PCZA363.4. [Amycolatopsis orientalis]
VGEIPWTPVMRALG-------------DD---------A--------MRP-------GFV
QVRVV-VTP--AG-----LN--LDA--LVSALQAVLDGHDLLRARV-----E----PDGR
L-------------IVP--------E----------------RGAVDATGLVT----RVA
VG-----------------------------TGDLDEIAEREVRTATGTLNPSAG-IMAR
LV-W-ID-----A-----------G------D---------A-------EPGRLAFVAHH
LSVDAVSWGILLPDLQTAYDEVI--------------------SG-G-T-PA--------
-------LE--P-----PTTS-YRQ---WARR--LTEQALS--ES------------TVA
ELDQWVAV-L-DGA-NPP---------L------E--Q--------DT--GQ-----HT-
---GQS---------HSWSTRLSGTEVRNLVAHLPGAFHCGIQDVLLAGLAGAVARV---
R------GTGA---GLLVDVEGHGREAA---D-------GE----DLLRTVGWFTSVHPV
RLDLS-
>Amyorien.O52820.m_2_hpg_vanco_cepB_Epi 2538..2841 PCZA363.4. [Amycolatopsis orientalis]
VGEVPWTPVVRAML-------------ER---------D----PIGLTRG-------AM-
AQWVT-VDV--PDD----LS--VTA--LAAGLGAVIDTHDMLRSRI-----VDT--EGAE
P----RL-------VVA----------------------------GR--GTVD-ASTLVE
RV-------EAG-------------------ADDVDEIADRCANDAAARLDPVAG-VMVR
AV-W-VD-----A-----------G---PGRA-------------------GRLVVAAHH
LVVDVVSWRTLLPDLQAACEAVA--------------------AG-L-R-PA--------
-------LD--P-----PDVS-FRR---WART--LADEAAI----------------RTA
ELATWTDI-L-DGA-RSR--LG----EL------------------DP--KR-----DT-
---VST--------AGRKSWTVPQKHAGVLVEKVTSAFHCGVHEVLLATLAGAVASW---
R-------GGT---DVVVDVEGHGR--------------QPIGEMDLSRTLGWFTDVHPL
RLDVT-
>Actteich.Q70AZ9.m_2_tyr_teico_tcp9_Epi 1603..1896 Non-ribosomal peptide synthetase. [Actinoplanes teichomyceticus]
VGEVARTPVMRLLG-------------DA---------V--------VAA-------GF-
AQWVV-VAV--PAG----LG--ERA--LVAALTAVVDAHDMLRVRV----------DSGR
L-------------VVR----------------------------AR--GSVD-VAGAVE
RV-------EAD-------------------TGEIDEVARRCAVAVAARLDPAAG-VVVR
AA-W-VD-----A-----------G------P----D----R--------SGRLVLAAHH
LAVDGVSWRVLVPDLQAACEAVA--------------------AG-R-Q-PA--------
-------LE--P-----VGVS-FRR---WADL--LGQWAVS--PE------------RVG
ELARWRAV-V-GSG-D-R----------------R--I--------GE--PG-----PS-
---AGA--------VRSRSWVVSGSRAQVLVGRAPVVFFCGVHEVVLAGLAGAVARW---
H-------GGD---VVLVDVEGHGRHPV---G-------GL----DLSRTVGWFTSVHPV
RLDVA-
>Erwichrys.Q8VUE5.cbsF_1_Epi Synthetase CbsF (ferric enterobactin esterase) [Erwinia chrysanthemi]
HGVVDGLPIVHSFA------R------LA--------------G---IES-------SF-
AHGVF-LSV--PEA----LQ--PAH--LIQALSALAQAHPALTALT----------RDGQ
L----------V--IEA--------S----------------AP-AT----VS----LHS
ET-------LTA-------------------QEPVDAAAERAFEAAVTRLDPAAG-RMMQ
AV-L-LQ-----R-----------D------D---------R--------ACGLVLVIHH
LVVDGVSWRVLLPELRQAAEAAM--------------------AG-Q-P-TA--------
-------LP--A-----EECS-LFD---WSAS--LKGQVTA----------------RRA
ELPFWQSA-L-AAS-L-P--------RL------G--Q--------RR--LD-----PA-
---RDR-----EQTRRLARQVLDAGLTHAVLTTLPERYHARVDEILLGALMQACHRR---
F-------GVQ---PLRLALESHGRIDTA--D-------GL----DLGRTVGWLTAEYPV
CIDAP-
>Bacisubti.NP_388230.1.srfAA_3_leu_Epi 3123..3426 surfactin synthetase [Bacillus subtilis subsp. subtilis str. 168]
EGEVILTPIQRWFF-------------EK-NF------T--------NKH-------HW-
NQSVM-LHA--KKG----FD--PER--VEKTLQALIEHHDALRMVY----------REGQ
E----------D--VIQ--------Y----------------NRGLE--AASA----QLE
VI-------QIE-----------------GQAADYEDRIEREAERLQSSIDLQEG-GLLK
AG-L-FQ-----------------A------E---------D--------GDHLLLAIHH
LVVDGVSWRILLEDFSAVYTQLE--------------------QG-N-E-PV--------
-------LP--Q-----KTHS-FAE---YAER--LQDFANS--KA------------FLK
EKEYWSQLEE-QAV-A-A--------KL------P--K--------DR---E-----SG-
---DQR-----MKHTKTIEFSLTAEETEQLTTKVHEAYHTEMNDILLTAFGLAMKEW---
T-------GQD---RVSVHLEGHGREEII--E-------DL----TISRTVGWFTSMYPM
VLDMK-
>Bacisubti.NP_388231.1.srfAB_3_leu_Epi 3122..3425 surfactin synthetase [Bacillus subtilis subsp. subtilis str. 168]
EGEVILTPIQRWFF-------------EK-NF------T--------NKH-------HW-
NQSVM-LHA--KKG----FD--PER--VEKTLQALIEHHDALRMVY-----R-E--ENGD
I----VQ-------VYK--------P----------------IGESK--VSFE----IVD
LY-------GSD-------------------EEMLRSQIKLLANKLQSSLDLRNG-PLLK
AA-E-YR-----T------------------E---------A--------GDHLLIAVHH
LVVDGVSWRILLEDFASGYMQAE--------------------KE-E-S-LV--------
-------FP--Q-----KTNS-FKD---WAEE--LAAFSQS--AH------------LLQ
QAEYWSQI-A-AEQ-V-S--------PL------P--K--------DC---E-----TE-
---QRI-----VKDTSSVLCELTAEDTKHLLTDVHQPYGTEINDILLSALGLTMKEW---
T-------KGA---KIGINLEGHGREDII--P-------NV----NISRTVGWFTAQYPV
VLDIS-
>Bacisubti.NP_389713.1.ppsD_3_tyr_Epi 3117..3429 plipastatin synthetase [Bacillus subtilis subsp. subtilis str. 168]
EGDVQWSPVQKWFL------S------QD--I------K--------EKH-------HF-
NQSVM-LHR--STS----VQ--EDA--LRKTLKAITCHHDALRMVF-----T-Q--NEQG
K----WD----Q--YNR--------P----------------LSHSD--DALY-GLQMID
LS-------APD---------------GTDGNRPYEPLIKRHVLDIQQKMDLKNG-PLLQ
AG-L-FH-----T------------------I---------D--------GDFLFLSAHH
LVVDGISWRVLLEDLALGYRQAA--------------------GG-E-D-IK--------
-------LP--P-----KTSS-FKA---YAKK--LSDYAES--QQ------------LMK
QLKYWREA---EEY-QTE--------AL------P--F--------DQ--ID-----GT-
---RAH-----EGQRSTISFTLNDKETAALLKDANSAYNTDTQDMLLASVILALRHW---
T-------NQS---AFKLSLEGHGREDVLKGI-------------DVSRTIGWFTAIYPL
LIKLN-
>Bacisubti.NP_389714.1.ppsC_2_val_Epi 2086..2390 plipastatin synthetase [Bacillus subtilis subsp. subtilis str. 168]
QGDVPWTPVQQWFF------S------QD--I------E--------ERH-------HF-
NQSVM-LFH--SGR----LS--ENA--LRPALKKLAEHHDALRMVY-----R-N--DDRR
W----IQ-------INQ--------G----------------IHESQ----LY----SLR
IS-------DLS-----------------QSESGWETKIKQEVADLQQSINLQEG-PLLH
AA-L-FK-----T-----------L------T---------G---------DYLFLAIHH
LVVDGVSWRILLEDLSAGYQQAA--------------------AG-Q-T-IQ--------
-------LP--P-----KTDS-YQE---YARR--IQEYAQS--SK------------LIR
EEAYWRSV---EEQ-QAA--------EL------P--Y--------EI--PH-----HV-
---NID-----FSKRDSLSFSLTEADTAVLLQNVNHAYGTDTQDILLTAASLAICEW---
T-------GGS---KLRIAMEGHGR------E-------HILPELDISRTVGWFTSMYPA
LISFE-
>Bacisubti.NP_389715.1.ppsB_2_thr_Epi 2089..2393 plipastatin synthetase [Bacillus subtilis subsp. subtilis str. 168]
EGEITWTPIQQWFF------S------QS---------L--------ESH-------HF-
NQSVM-IYR--AER----FD--EAA--LRKVLKSLVTHHDALRIVC-----R-H--EDGR
Q----VQ-------INR--------G----------------IDLSD--EELY-ALELFD
VK-------DSL--------------------TEARNTIEEAASRMQEHIRLETG-PLLH
AG-L-FR-----T------------------E---------N--------GDHLFLTIHH
LVVDAVSWRILFEDFSTAYKQAV--------------------SG-E-S-IK--------
-------LP--Q-----KTDS-YLT---YSQR--IADYSIS--RQ------------VQR
EAAYWDEC-E-NRH-I-Q--------PI------P--K--------DN---D-----AA-
---SNT-----FKDTEVIDFELSRHHTELLLTAAHKAYSTEMNDILLTALGLALQKW---
T-------GNN---QFKISMEGHGRESYL--E-------DI----DISRTVGWFTSIYPV
WLDMR-
>Bacisubti.NP_389716.1.ppsA_2_ORN_Epi 2090..2400 plipastatin synthetase [Bacillus subtilis subsp. subtilis str. 168]
EGEAELTPIQRRFF------GQV----HA------------------FHY-------HY-
NQSVM-LFS--EKG----FN--ANA--LHLALRKITEHHDAIRMIFQRD-------QNGH
V----IQFNRGI--NHK--------D----------------HELFG----LY----ISD
WT-------KAS-----------------LERAHLDEKLAAEETVIQSKMNVEKG-PLLQ
AG-L-FK-----T-----------A----------------E--------GDHLLIALHH
LVIDGVSWRILLEDLAAAYQQAL--------------------EK-K-E-IQ--------
-------LP--P-----KTDS-YLS---YADG--LTQIAES--KQ------------LLS
EKTYWQTI-L-DAH-T-A--------FL------P--K--------DI--EN-----VP-
---DKL-----QMNSDAAAFVLSGDWTEKLLFETQQAYGTDANELLLTALGMALSEW---
T-------GHD---QIVISTEGHGREGHV--P-------NI----DISRTVGWFTSIYPI
LLDMG-
>Strecoeli.NP_624809.1.cch_1_orn_Epi 727..1025 putative peptide synthetase [Streptomyces coelicolor A3(2)]
TGSVVGSPVVQWLG------E------TT---------D--------AID-------GF-
VQSVV-LNT--PAD----LT--ADA--LDLILAAVVRRHPMLRARL----------VRGE
R----WG----F--DIP--------E----------------AEAVP----------AVA
LW-------RES-------------------DQPLDA----CLALATGELDPVGG-AMLR
AV-W-RR------------------------E---------A---------RQLALVVHH
VVIDGVSWRVLMDDLATAWRQFT--------------------SG-T-A-VE--------
-------LP--S-----GGTS-FRR---WTQL--LERAA------------------FDA
DSAYYRRA-L-PGP-DEP---------L---------G--------GR--PL-----RA-
---DDT-----VARERIRTVSIGATATAALLGDTPAKFHTGINDVLVTALAVALARRRHD
L-------GQTQT-FAHIELEGHGREAAFVAP-------SAGFEPELSRTVGWFTTLFPV
TVDPG-
>Strecoeli.NP_624809.1.cch_2_thr_Epi 2225..2498 putative peptide synthetase [Streptomyces coelicolor A3(2)]
DGPLPPTPIMLR---------------QR-EL------G----G---SLA-------RF-
AQART-LAA--PEG----TG--FAD--AERAARAVVGAHPALRLRL----------RVEH
G-------------VWS-------------------------LSTEP----AR----EVA
VT-------RGS-------------------GTDVTQ----TADEAAGRLDPENG-DIVA
FT-W-LE------------------------T---------S---------RTLVVAVHH
LAVDAVSWLILLDDLAAAM------------------------RG---A-----------
-------VP--A-----PPTTPYAE---YARA--LTHRAAQ----------------QTD
GLDHWIST---LGA-PAP-------------------L-------------------PA-
---AGK--------RRETTVVLAPGVSDRVTRTAPAALGLGLTELLCGALRTALTRV---
Q-------RTPT--DLAIDLERHGRVPALDHH-------------DYTRTVGWFTAIAPV
RLTAH-
>Strecoeli.NP_627443.1.m_3_trp_Epi 3350..3652 CDA peptide synthetase I [Streptomyces coelicolor A3(2)]
DGPAPRTPMMGWFA------A-L----GS------------------DLA-------AF-
NQSLV-LRV--PAA----LD--PDT--LDTALRAVLDRHDALRMRV----------ADDW
T----IE-------IPP--------P----------------GSVTP----AD-CLVRFD
AV-------GLD-------------------EAAVRSAVTEQARTARDRLAPADG-RMLQ
AV-W-LD-----R-----------G------A----D----R--------DGLLLLVANH
LVVDGVTWRILVPDLAAAY------------------------AG-E-T-----------
-------LA--P-----VGTP-WRH---WALS--LSDLAGQ--PR------------TEE
ELDHWHSV-L--GD-TPH--------TL-------------------R--LD-----PA-
---RDT-----HATAGEITAELDADTTEALLTWVPGVCHATVNDVFLSTFALAVAGW---
R-RGRGEDADA---PVVLDLESHGRHEEAV-P-------GV----ELSRTAGWFTSMYPV
RLAPP-
>Strecoeli.NP_627443.1.m_6_hpg_Epi 6969..7280 CDA peptide synthetase I [Streptomyces coelicolor A3(2)]
YGPAPLTPVMARIA------E-L----GL------------------GGD-------DF-
NQSVV-VSL--PPA----VD--RDR--LVPALQRVLDHHDALRLRV-------L--PDGS
T-------------EVR----------------------------AP--GSVP----AAD
VLSVVTRAPGAT-------------------GEARDALLVEAACAARDRLAPAEG-RMLQ
AV-L-VD-----------------G---TDDT---------DGTGGTSGADGVLILVAHH
LVVDSVTWSIVVPDLAAAY------------------------RG-E-E--P--------
-------AP--------VGTS-WRQ---WATS--LARLATD--PR------------VEA
ETAHWEHT-L-TGA-GTL--------RL------------------DR--GR-----DL-
---QGD--------AGRISLDLAPHTTEALLTRLPGGVNASVHDVLLTAFAFAVAGWRRG
R-------GEDPDAPVVLDLESHGRHEEAV-P-------GA----ELSRTAGWFTALHPV
RLAPD-
>Strecoeli.NP_627444.1.m_3_asn_Epi 3177..3483 CDA peptide synthetase II [Streptomyces coelicolor A3(2)]
SGPVPATPIMGWFA------A------LG---------G--------PVA-------PF-
NQSVV-VSV--PAD----LD--AER--LVAALGALLDRHDSLRLRV----------AADW
S----MS----VPEPEP--------G----------------GTDAA--GLLT----RRA
AG-------DVD-------------------DAGLHALLAEAGAAERDRLSPADG-RMLR
ACHV-DR-----------------G------P----D----R--------PGLLVLVAHH
LAVDAVSWRLLVPDLAAAY------------------------EG-R-P-----------
-------LS--P-----AGTG-WRR---WASA--LRDLAGS--PV------------TEA
ETDHWLDA-A-RPA-AEP--------AD------P--V------------LD-----PA-
---RDT-----HARSGQVVLDLDPDTTDALLTWVPGVFRAEINDLLLTAFGLAVADWRRD
R-------GARGTAPVTVDLESHGRHEHLV-P-------GA----DLTRTTGWFTSMHPV
PLHPE-
>Pseusyrin.NP_791957.1.pvsA_2_dhb_sal_Epi 2792..3089 pyoverdine chromophore precursor synthetase [Pseudomonas syringae pv. tomato str. DC3000]
EGASALTPIQHWFF-------------DT---------P---IP---QRQ-------HW-
NQSLV-LEP--VSA----LD--PRI--LEQALRAVLEQHDALRLSF-----T----EQNG
K----WQ----A--EHR--------A----------------VT-AE----TL----LIQ
AR-------VAD-------------------MAECAA----LYADTQRSLDLQNG-PLLR
AL-L-VD-----------------G------A----Q----G--------QQRLLMVIHH
LVVDGVSWRVLLDDLQTAYRQLS--------------------DV-T-P-VR--------
-------FA--A-----KTSA-FRD---WAAR--LQAYAGN--ES------------LRE
ELHVWQRQ-L-GGP-AT---------NL------P--C--------HN--SQ-----GG-
---QQN-----RH-AQTVSVRLDAERTRQLLQQAPSAYRTQVNDLLLTALAQVVCRW---
S-------GQP---SALIQLEGHGRETLF--D-------DI----DLTRTVGWFTSAYPL
RLTPA-
>Pseusyrin.NP_791970.1.m_1_asp_Epi 1114..1411 pyoverdine sidechain peptide synthetase II, D-Asp-L-Thr component [Pseudomonas syringae pv. tomato str. DC3000]
SGSLPLLPIQARFF------E-M---------------D---IP---ERQ-------HW-
NQALM-LKP--LQT----LD--VTH--LQAALTALIEQHDALRLGF-----T----QQNG
Q----WQ----A--TFG--------A-------------------------LN-TRDLLW
VH-------ELD-------------------SPERLTE---LANEAQRSLDLKNG-PLLR
AV-L-VN-----L-----------P------H----G----E---------QRLLLVIHH
LAVDGVSWRVLLEDLQQAYVALT--------------------KG-Q-P-VA--------
-------LA--A-----KTTS-LKR---WAEQ--LQQYATG--AV------------LTA
ERDYWLRA-L-QGD-DQP---------L------P--R--------DK--PE-----GS-
---MRT-----RD-AAHASSWLSKDLTHKLLKVAPAAYRTQVNDLLLTALAQVLCEW---
S-------QQP---SVLVQLEGHGREDLF--D-------DT----DLSRTVGWFSSLFPV
RLTPH-
>Pseusyrin.NP_791972.1.m_1_asp_Epi 1085..1382 pyoverdine sidechain peptide synthetase IV, D-Asp-L-Ser component [Pseudomonas syringae pv. tomato str. DC3000]
SGSLPLLPIQARFF------E------KD---------I----P---ERQ-------HW-
NQALM-LKP--LQT----LD--AIP--LQAALTALIEQHDALRLGF-------T--QQNG
Q----WQ----A--AFG--------A-------------------------LN-TRDVLW
TH-------ELD-------------------SVERLSE---LADEAQRSLDLKNG-PLLR
AV-L-ID-----L-----------P------Q----G----E---------QRLLLVIHH
VAVDGVSWRVLLEDLQQAYVAIV--------------------AG-R-P-LS--------
-------LP--A-----KTSS-LKS---WAEH--LQAYAQS--PA------------LEQ
ELGYWQAQ-L-QEV-SD---------AL------P--C--------DY--PH-----GG-
---QQQ-----KH-ALSVATQLNGELTRQLLQDAPAAYRTQINDLLLTALARVVSRW---
T-------AQP---HALIRLEGHGREDLFDAL-------------DITRTVGWFSNLYPV
RLTPQ-
>Baciliche.YP_077640.1.lchAA_3_leu_Epi 3119..3421 lichenysin synthetase A [Bacillus licheniformis ATCC 14580]
EGEVTLTPIQRWFF-------------ER-KF------T--------NEH-------HW-
NQSVM-LHA--PSG----FD--PEA--AGKALTKMIEHHDALRMVY-----Q-R--NGDG
I----VQ-------YNR--------G----------------LEETA--VRPE----VIR
FN-------ESG--------------------AELEAAVLKESNRIQSSINLTEG-PLLK
AA-I-FE-----T------------------D---------Q--------GDHLLIVIHH
LVVDGISWRILLEDFAAGYAQAE--------------------KG-E-P-II--------
-------LQ--E-----KTHS-FAE---YAAR--LKEYARS--KA------------FAK
EIGYWQEV-E-KAE-T-A--------SL------P--K--------DD---E-----AE-
---DKR-----MHHTKTAEFSLSKEETEQLMTKVHEAYNTEMNDILLTALGLALKEW---
T-------GQE---DFIICLEGHGREDIM--E-------GL----NISRTVGWFTSQFPA
LIQLR-
>Baciliche.YP_077641.1.lchAB_3_leu_Epi 3121..3422 lichenysin synthetase B [Bacillus licheniformis ATCC 14580]
EGEVTLTPIQRWFF-------------ER-KF------T--------NEH-------HW-
NQSVM-LHA--PSG----FD--PEL--VEQTLAALTEHHDALRMVY-----Q-K--NNGR
L----IQ-------YNR--------G----------------PDDRS--FAFR----VVD
LR-------YVT---------------------DIETEIAAQANRLQASLDLENG-PLVK
AE-Q-YQ-----T-----------A----------------E--------GDHLLIVIHH
LVIDGVSWRILLEDFASGYSQAA--------------------QQ-H-D-VV--------
-------FP--D-----KTNS-FKD---WAEA--LEAYAQT--ER------------FLK
TADYWRRL-E-QER-I-C--------EL------P--K--------DR---A-----AA-
---ERK-----AENTSAVKFELSEAETRLLLTKVHEPYGTDINDILLSALSLTIREW---
T-------NGS---NICINMEGHGREEII--P-------GM----NISRTTGWFTAQYPV
VLKSQ-
>Bacicereu_3.YP_083310.1.dhbF_1_asn_Epi 1038..1337 multifunctional nonribosomal peptide synthetase (mycosubtilin synthetase) [Bacillus cereus E33L]
AGETVLSPIQKQFM------G------SE---------L--------PEP-------EYF
NQSVL-LES--KGS----IN--TSI--VRESLLKIVKHHDILRATF----------NDGK
Q----------V--IKS-------------------------ATDGK----LY-EYFEFD
LS-------NVQ------------------TEEEFNSVLLNETLKLTNSMNLNDG-PLVK
AGHF-IT------------------------N---------E--------SDYLFITIHH
LVIDSVSWQIIIEDLNKLYQSGL--------------------DK-K-E--M--------
--K----LP--N-----KTAS-YKQ---WSEE--QVNLAEH--SI------------VKK
ELPYWKKI-E-KDL-RES--------AL------------------NP--SR--------
---TKR-----ESVLDQVEVNFSEEITSNLIYKAIKPYGLEAKEVLLTALFRAIAKI---
N-------NST---RAAVNLETHGR------E-------NSISSLPIERTVGWFTNMYPV
VVKNI-
>Bacicereu_3.YP_083311.1.dhbF_1_NA_Epi 1034..1334 multifunctional nonribosomal peptide synthetase (mycosubtilin synthetase) [Bacillus cereus E33L]
AGEVPLTPIQSDFF------M------SH--L------E--------APN-------HF-
NQSIV-MES--KNE----VN--PSV--FKKALEALVLHHDQLRAHF----------VNGK
Q----------I--IRS--------K----------------NSETL--FAIS----EFE
LG-------EQE-------------------FNDVELKIESIGNKLQTSLNIEKG-PLIK
CA-V-LR-----------------S------Q---------R--------FNGVLLCIHH
LLVDNVSWRIILEDLNRFYDGFS--------------------KN-M-A--L--------
--E----FP--Q-----KTLS-YKN---WSIE--TEKYFDSLE--------------RKS
EIDYWKKV-Q-KEV-ESS--------QF------P--Y------------YR-----KG-
---DIV-----NKGIQESEIRFGKKLTSNLIGKAKQAYYSEVNELLFAALFRTIQQI---
G-------GNS---TVSLNMESHGRPEIFEDV-------------SVDRTVGWFTTIFPI
ALSEV-
>Bacicereu_3.YP_083312.1.dhbF_1_leu_Epi 784..1084 multifunctional nonribosomal peptide synthetase (mycosubtilin synthetase) [Bacillus cereus E33L]
VGPAVLSPIQQTFF------E------KM-RI---------------NEP-------NYF
NQSYM-LES--TSE----LN--LDF--IENALNAVVKHHDLLRATY----------SDQG
Q----------N--ILP--------Y----------------KKNKH--FGMS----VVD
LT-------HIK------------------NVVELEEQIINETLKIQKSIDIGKG-PLFK
VG-L-FK-----C-----------I------D---------R---------SYLFFCIHH
LSIDGISWRILVSDFIEGYETQV--------------------EG-K-E--I--------
--V----LP--P-----KTIS-FKE---WSQY--LREYGKS--EQ------------LAK
EIPYWKEI-N-SKI-AAG--------KF------R---------------KK-----PQ-
---TKE-----FT-LKTMVIELDEKYTNEMLYEAGKAYKTEINDILITGLVRAIQKQ---
T-------KNQ---TIAINMEGHGREPIHKDV-------------KNDRTIGWFTSEYPV
VVDNV-
>Baciliche.YP_090052.1.m_3_leu_Epi 3119..3421 lichenysin synthetase A [Bacillus licheniformis ATCC 14580]
EGEVTLTPIQRWFF-------------ER---------K---FT---NEH-------HW-
NQSVM-LHA--PSG----FD--PEA--AGKALTKMIEHHDALRMVY-----Q----RNGD
G----------I--VQY--------N----------------RG-LE--ETAV-RPEVIR
FN-------ESG--------------------AELEAAVLKESNRIQSSINLTEG-PLLK
AA-I-FE-----------------T------D---------Q--------GDHLLIVIHH
LVVDGISWRILLEDFAAGYAQAE--------------------KG-E-P-II--------
-------LQ--E-----KTHS-FAE---YAAR--LKEYARS--KA------------FAK
EIGYWQEV---EKA-ETA--------SL------P--K--------DD--EA-----ED-
---KRM-----HH-TKTAEFSLSKEETEQLMTKVHEAYNTEMNDILLTALGLALKEW---
T-------GQE---DFIICLEGHGREDIM--E-------GL----NISRTVGWFTSQFPA
LIQLR-
>Baciliche.YP_090053.1.m_3_leu_Epi 3121..3422 lichenysin synthetase B [Bacillus licheniformis ATCC 14580]
EGEVTLTPIQRWFF-------------ER---------K---FT---NEH-------HW-
NQSVM-LHA--PSG----FD--PEL--VEQTLAALTEHHDALRMVY----QK----NNGR
L----IQ----YNRGPD--------D----------------RS-FA----FR----VVD
LR-------YVT----DI-------------ETEIAA----QANRLQASLDLENG-PLVK
AE-Q-YQ-----T-----------A------E---------G---------DHLLIVIHH
LVIDGVSWRILLEDFASGYSQAA--------------------QQ-H-D-VV--------
-------FP--D-----KTNS-FKD---WAEA--LEAYAQT--ER------------FLK
TADYWRRL---EQE-RIC--------EL------P--K--------DR--AA-----AE-
---RKA-----EN-TSAVKFELSEAETRLLLTKVHEPYGTDINDILLSALSLTIREW---
T-------NGS---NICINMEGHGREEII--P-------GM----NISRTTGWFTAQYPV
VLKSQ-
>Strchrys.O68487.acmB_2_val_Epi 2113..2427 Actinomycin synthetase II. [Streptomyces chrysomallus]
VGPVTPTPIMR--W------F-----------------D----ERGGSID-------RF-
HQAML-LQV--PAA----LG--EKR--LVTAVQALLDHHDALRLTR--VPSE-D--GPDG
P----WE----L--HIP----------------------------AA--GTLS-AADLVR
RV-------DLD-------------------GPLDEATVRTHLDAAQARLHAERG-VLLQ
AV-W-FD-----A-----------G------P----R----R--------PGRLLLLVNH
LVVDGVSWRILLPDLVAAWEATA--------------------QG-D-P-PR--------
-------LE--P-----VPTS-FGR---WSRL--LAAEARR--PA------------RAA
EAALWTEV-L-TPV-D-P--------PL------T--A--------TR--PD-----RT-
---RDT-----VGRARSLTVSLPPEVVSPLLTTVPAAFHAGVNDVLLTALALAVARW---
R-RGHGRGPHT---ALLVDVEGHGR-EEIV-D-------GT----DLSRTVGWFTSLYPV
RLDPG-
>Strprist.Q54959.snbC_2_abu_Epi 2094..2408 Pristinamycin I synthase 2. [Streptomyces pristinaespiralis]
TGDVPLTPIMHWLR------E------RG---------G--------PVD-------AF-
SQTMA-VTV--PAG----LD--RER--LVAALQTLIDHHDALRAVF-------S--RDDA
D----WT----MRIEAP--------G----------------TVDAA--DWVR----HVD
AA-------GLD-------------------EQALAALTTAEAAAARERLAPFAG-RGGQ
AV-W-LD-----A-----------G---PHRP-------------------GRLLLTLHH
LVVDGVSWRILLPDLKAAWEATA--------------------PG-S-AAPA--------
-------LP--P-----VTTS-FRA---WAHH--LEQQAGC--PE------------RAA
ELALWTGM-L-AAG-SPP--VT----AQ------P--L--------DG--RL-----DT-
---AAT--------ARGLTLTLDTTTTAALLTTAPAAFNGRVDDILLTAFALAVTDWRRR
R-------GLGDSDAVLTDVEGHGREPGT--S-------GA----ELSRTVGWFTSLYPV
RLALG-
>Mycotuber.NP_214615.1.nrp_2_NA_TO_phe_LcL 1020..1325 PROBABLE PEPTIDE SYNTHETASE NRP (PEPTIDE SYNTHASE) [Mycobacterium tuberculosis H37Rv]
PAAIPLSFAQRRLW------F-L----DQ--L------Q----R---PAP-------VY-
NMAVA-LRL--RGY----LD--TEA--LGAAVADVVGRHESLRTVF--P--A----VDGV
P----RQ----L--VIE--------A----------------RR-AD----LG----C-D
IV-------DAT------AWP----------ADRLQRA---IEEAARHSFDLATE-IPLR
TW-L-FR-----I-----------A------D----D----E---------HVLVAVAHH
IAADGWSVAPLTADLSAAYASRC--------------------AG-R-A--P--------
--D----WA--P-----LPVQ-YVD---YTLW--QREILGDLDDSDSP---------IAA
QLAYWENA-L-AGM-PER-------LRL------P--T--------AR--PY-----PP-
---VAD-----QR-GASLVVDWPASVQQQV-RRIARQHNATSFMVVAAGLAVLLSKL---
S-------GSP---DVAVGFPIAGR------S-------DP----ALDNLVGFFVNTLVL
RVNLA-
>Mycotuber.NP_216896.1.mbtE_1_lys_LcL 1..281 PEPTIDE SYNTHETASE MBTE (PEPTIDE SYNTHASE) [Mycobacterium tuberculosis H37Rv]
------------MW------F-V----QM--A------D----P---SGA-------LL-
NICVS-YRI--TGD----ID--LAR--LRDAVNAVARRHRILRTTY-PV--G----DDGV
A----QP----T--VHA--------D-------------------LR----PG----W-T
QY-------DLT------DL------SQRAQRLRLEVL---AQREFCAPFELSRD-APLR
IT-V-VR-----T-----------A------A----D----E---------HVLLLVAHH
IAWDDGSWRVFFTDLTQAYSRAD--------------------LG---------------
-----------------------AD---LGPE--HRPSAAS--GP-DT---------TEA
DLNYWRAI-M-ADP-PEP--L-----EL------P--G--------PA--GT-----CV-
---PTS-----WR-AARATLRLPADTAARV-ATMAKNTGCTPYMVLLAAFGALVHRY---
T-------HSD---DFLVAAPVLNR--------------GA----GTEDAIGYFGNTVAM
RLRPQ-
>Mycotuber.NP_216896.1.mbtE__lys_TO__LcL 1025..1322 PEPTIDE SYNTHETASE MBTE (PEPTIDE SYNTHASE) [Mycobacterium tuberculosis H37Rv]
DGPVRLSSSQMRSW------F------NY-RF------D--------GPN-------AVN
NIPFA-AAL--HGP----CD--TNA--FAAAITDVVARHEILRTVY--------REIGGV
P----HQ----I--IQP-------------------------PAEVP----------VRC
AA-------GSD-------------------AAWLRAE---LNNERGYVFDLETD-WPIR
AA-L-LS-----T-----------P------E---------Q---------TVLSLVVHH
IAGDHWSAGVLFTDLLTAYRARS--------------------TG-Q-R--P--------
--S----WA--P-----LPVQ-YAD---YSVW--QSALLDDGAGI------------VGP
QRDYWIRQ-L-GGLAGET--------GL-----RP-----------DF--PR-----PA-
---LLS-----GA-GDAVEFRLGAAIRDKL-AAVSRDLGVTEFMLLQAAVAVVLHKA---
G-------GGV---DVPIGAPVAGR------S-------EA----NLDQLIGFFINIVVL
RNDLRG
>Bacisubti.NP_391076.2.dhbF_2_gly_TO_thr_LcL 1048..1350 involved in siderophore 2,3-dihydroxybenzoate (DHB) synthesis [Bacillus subtilis subsp. subtilis str. 168]
PEKIPLSFAQRRLW------F-L----HC--L------E----G---PSP-------TY-
NIPVA-VRL--SGE----LD--QGL--LKAALYDLVCRHESLRTIF--P--E----SQGT
S----YQ----H--ILD--------A----------------DR-AC----PE----L-H
VT-------EIA-------------------EKELSDR---LAEAVRYSFDLAAE-PAFR
AE-L-FV-----I-----------G------P----D----E---------YVLLLLVHH
IVGDGWSLTPLTRDLGTAYAARC--------------------HG-R-S--P--------
--E----WA--P-----LAVQ-YAD---YALW--QQELLGNEDDPNSL---------IAG
QLAFWKET-L-KNL-PDQ-------LEL------P--T--------DY--SR-----PA-
---EPS-----HD-GDTIHFRIEPEFHKRL-QELARANRVSLFMVLQSGLAALLTRL---
G-------AGT---DIPIGSPIAGR------N-------DD----ALGDLVGLFINTLVL
RTDTS-
>Pseuaerug.NP_251089.1.pvdD_1_thr_LcL 42..340 pyoverdine synthetase D [Pseudomonas aeruginosa PAO1]
GEPLRLSYAQERQW------F-L----WQ--L------E----P---ESA-------AY-
HIPSV-LRL--RGR----LD--LDA--LQRSFDSLVARHETLRTRF---------RLDGD
E---ARQ----E--IAA-------------------------SMALP----LD----IVA
LG-------PLE-------------------EGALARQ---VETTIARPFDLERG-PLLR
VS-L-LR-----L-----------A------E----D----D---------HVLVLVQHH
IVSDGWSMQVMVEELVQLYAAYS--------------------RG-L-E--V--------
--A----LP--A-----LPIQ-YAD---YALW--QRSWMEA--GE------------KER
QLAYWTGL-L-GGE-QPV-------LEL------P--F--------DR--PR-----PV-
---RQS-----HR-GAQFILELDIDLSQAL-RRVAQQEGATAFALLLASFQALLYRY---
S-------GQA---DIRVGVPIANR------N-------RV----ETERLIGFFVNTQVL
KADLD-
>Pseuaerug.NP_251089.1.pvdD_2_thr_TO_thr_LcL 1106..1401 pyoverdine synthetase D [Pseudomonas aeruginosa PAO1]
QQPLALSFAQERQW------F-L----WQ--L------E----P---ESA-------AY-
HIPSA-LRL--RGR----LD--VDA--LQRSFDSLVARHETLRTRF--------RLEGGR
S----YQ----Q--VQP--------A-------------------VS----VS----I-E
RE-------QFG------------------EEGLIER----IQAIVVQPFDLERG-PLLR
VN-L-LQ-----L-----------A------E----D----D---------HVLVLVQHH
IVSDGWSMQVMVEELVQLYAAYS--------------------QG-L-D--V--------
--V----LP--A-----LPIQ-YAD---YALW--QRSWMEA--GE------------KER
QLAYWTGL-L-GGE-QPV-------LEL------P--F--------DR--PR-----PA-
---RQS-----HR-GAQLGFELSRELVEAV-RALAQREGASSFMLLLASFQALLYRY---
S-------GQA---DIRVGVPIANR------N-------RV----ETERLIGFFVNTQVL
KADLD-
>Pseuaerug.NP_251090.1.m_1_dhb_sal_LcL 236..534 probable non-ribosomal peptide synthetase [Pseudomonas aeruginosa PAO1]
EQPLPLSYAQERQW------F-L----WQ--L------E----P---ESA-------AY-
HIPAA-LRL--RGG----LD--VVA--LQRSFERLAQRHESLRTRF-------R--QEGL
R---TVQ----V--VDA-------------------------DGQLQ----VS----RHN
LA-------NVD-------------------DASLRAA---VEAEMARPFDLRTD-ALLR
IS-L-FE-----V-----------A------P----N----D---------HVLVMVQHH
IVSDGWSMQLMVEELVQLYAAYS--------------------QG-R-E--A--------
--A----LP--A-----LPIQ-YPD---YAVW--QREWMEA--GE------------RER
QLAYWIGL-L-GGE-QPV-------LEL------P--F--------DR--PR-----PA-
---EQS-----FR-GARLEFELGAERARRL-KALAQRQGASTFMLLLASFQALLYRY---
S-------GQS---DIRVGVPVANR------N-------RV----ETERLIGFFVNTQVL
KADID-
>Pseuaerug.NP_251092.1.m_1_ser_LcL 47..349 probable non-ribosomal peptide synthetase [Pseudomonas aeruginosa PAO1]
AERDRLSYAQQRMW------F-L----WH--L------E----P---QSG-------AY-
NLPSA-VRL--NGP----LD--RQA--LERAFASLVQRHETLRTVF--P--R----GADD
S----LA----Q--APL--------Q-------------------RP----LE----V-A
FE-------DCS------GL-----PEDEQ-EARLREE---AQRESLQPFDLCEG-PLLR
VR-L-IR-----L-----------G------E----E----R---------HVLLLTLHH
IVSDGWSMNVLIEEFSRFYSAYA--------------------TG-A-E--P--------
--G----LP--A-----LPIQ-YAD---YALW--QRSWLEA--GE------------QER
QLEYWRGK-L-GER-HPV-------LEL------P--T--------DH--PR-----PA-
---VPS-----YR-GSRYEFSIEPALAEAL-RGTARRQGLTLFMLLLGGFNILLQRY---
S-------GQT---DLRVGVPIANR------N-------RA----EVEGLIGLFVNTQVL
RSVFD-
>Pseuaerug.NP_251092.1.m_3_dhb_sal_TO_ser_LcL 2581..2879 probable non-ribosomal peptide synthetase [Pseudomonas aeruginosa PAO1]
VAELPLSHAQQRMW------F-L----WK--L------E----P---ESA-------AY-
HLPSV-LHV--RGV----LD--QAA--LQQAFDWLVLRHETLRTRF--E--E----VDGQ
A----RQ----T--ILA--------N-------------------MP----LR----I-V
LE-------DCA------GA-----S-----EATLRQR---VAEEIRQPFDLARG-PLLR
VR-L-LA-----L-----------A------G----Q----E---------HVLVITQHH
IVSDGWSMQVMVDELLQAYAAAR--------------------RG-E-Q--P--------
--T----LA--P-----LTLQ-YAD---YAAW--HRAWLDS--GE------------GAR
QLDYWRER-L-GAE-QPV-------LEL------P--A--------DR--VR-----PA-
---QAS-----GR-GQRLDMALPVSLSEEL-LACARREGVTPFMLLLASFQVLLKRY---
S-------GQS---DIRVGVPIANR------N-------RA----EVERLIGFFVNTQVL
RCQVD-
>Pseuaerug.NP_251114.1.m_1__TO_glu_LcL 672..974 probable non-ribosomal peptide synthetase [Pseudomonas aeruginosa PAO1]
GVDLPQSAAQQRLW------L-T----WQ--I------D----P---QSA-------AY-
NIPGG-LRL--RGE----LD--EAA--LRASFQRLVERHEALRTRF-----L-E--RDGA
A----LQ----R--IDE-------------------------RGEFA----WQ----FVD
LA-------ALA---------------EHERAAAAAQR---REAEAQQPFDLEKG-PLLR
VS-L-VR-----L-----------D------E----Q----E---------HQLWVTLHH
IVADGWSLNLLLDEFSRLYAEAC--------------------GG-Q-P--A--------
--D----LA--P-----LELH-YAE---FAAW--QRQWLDA--GE------------GAR
QLAYWRER-L-GDT-APV-------LEL------A--T--------DH--PR-----TA-
---RQA-----SP-AARYSLRVDEALARAI-REAALDHEASVFMWLLAAFQALLHRH---
S-------GQG---EIRIGVPSANR------Q-------RL----ETQGLVGFFINTLVL
RGTPR-
>Pseuaerug.NP_251114.1.m_2_glu_TO_dhb_sal_LcL 1726..2028 probable non-ribosomal peptide synthetase [Pseudomonas aeruginosa PAO1]
EQPVPLSYSQQRMW------F-L----WQ--L------E----P---DSP-------AY-
NVGGL-ARL--SGP----LD--VAR--FEAALQALVQRHETLRTTF--------PSVDGV
P----VQ----R--VHG-------------------------DGGLH----MD----WQD
FS-------ALD---------------RDSRQQHLQTL---ADSEAHRPFDLESG-PLLR
VC-M-VK-----M-----------A------E---------R--------EHYLVVTLHH
IVTEGWAMDIFARELGALYEAFL--------------------DD-R-E--S--------
--P----LE--P-----LPVQ-YLD---YSVW--QREWLES--GE------------RQR
QLDYWKAQ-L-GNE-HPL-------LEL------P--G--------DR--PR-----PP-
---VQS-----HQ-GDLYRFDLSPELAERV-RRFNAARGLTMFMTMTATLAALLYRY---
S-------GQQ---DLRIGAPVANR------I-------RP----ESEGLIGAFLNTQVL
RCRLD-
>Stapaureu.NP_373416.1.m_2_val_TO_phe_trp_phg_tyr_bht_LcL 994..1277 hypothetical protein SA0173 [Staphylococcus aureus subsp. aureus N315]
KDDYVLSSAQKRMY------L-L----WK--S------N----H---KDT-------VY-
NVPFL-WRL--SSG----LN--VAQ--LQQAVQHLIARHEILRTQY--I--V----VDDE
V----RQ----R--IVA--------D-------------------------VV----A-D
FE-------EVN------T------------HFTDEQE---IMRQFVAPFNLEKP-SQIR
VR-Y-IR-----------------S------P----L----H---------AYLFIDTHH
IINDGMSNIQLMNDLNALYQHKL-------------------------L-----------
-------LP--------LKLQ-YKD---YSEW--MSHRD------------------MTK
HRQYWLSQ-FKDEV-PIL--------SL------P--T--------DY--VR-----PN-
---IKT-----TN-GAMMSFTMNQQMRQLL-QKYVEKHQITDFMFFMSVVMTLLSRY---
A-------RKD---DVVVGSVMSAR------M-------HK----GTEQMLGMFANTLVY
RGQPS-
>Mycotuber_2.NP_334518.1.m_2_NA_TO_phe_LcL 1028..1333 peptide synthetase, putative [Mycobacterium tuberculosis CDC1551]
PAAIPLSFAQRRLW------F-L----DQ--L------Q----R---PAP-------VY-
NMAVA-LRL--RGY----LD--TEA--LGAAVADVVGRHESLRTVF--P--A----VDGV
P----RQ----L--VIE--------A----------------RR-AD----LG----C-D
IV-------DAT------AWP----------ADRLQRA---IEEAARHSFDLATE-IPLR
TW-L-FR-----I-----------A------D----D----E---------HVLVAVAHH
IAADGWSVAPLTADLSAAYASRC--------------------AG-R-A--P--------
--D----WA--P-----LPVQ-YVD---YTLW--QREILGDLDDSDSP---------IAA
QLAYWENA-L-AGM-PER-------LRL------P--T--------AR--PY-----PP-
---VAD-----QR-GASLVVDWPASVQQQV-RRIARQHNATSFMVVAAGLAVLLSKL---
S-------GSP---DVAVGFPIAGR------S-------DP----ALDNLVGFFVNTLVL
RVNLA-
>Mycotuber_2.NP_336929.1.m_1_lys_LcL 94..386 peptide synthetase [Mycobacterium tuberculosis CDC1551]
HTDDRLSDGQARMW------F-V----QM---------A---DP---SGA-------LL-
NICVS-YRI--TGD----ID--LAR--LRDAVNAVARRHRILRTTY-PVGDD----GVAQ
P----------T--VHA--------D----------------LR-PG----WT----QYD
LT-------DLS----QRAQ-----------RLRLEVL---AQREFCAPFELSRD-APLR
IT-V-VR-----T-----------A------A----D----E---------HVLLLVAHH
IAWDDGSWRVFFTDLTQAYSRAD--------------------LG---------------
-----------------------AD---LGPE--HRPSAAS--GP-DT---------TEA
DLNYWRAI-M-ADP-PEP--L-----EL------P--G--------PA--GT-----CV-
---PTS-----WR-AARATLRLPADTAARV-ATMAKNTGCTPYMVLLAAFGALVHRY---
T-------HSD---DFLVAAPVLNR--------------GA----GTEDAIGYFGNTVAM
RLRPQ-
>Mycotuber_2.NP_336929.1.m__lys_TO__LcL 1130..1427 peptide synthetase [Mycobacterium tuberculosis CDC1551]
DGPVRLSSSQMRSW------F-N----YR--F------D--------GPN-------AVN
NIPFA-AAL--HGP----CD--TNA--FAAAITDVVARHEILRTVY----RE----IGGV
P----HQ----I--IQP--------P----------------AE-VP----------VRC
AA-------GSD-------------------AAWLRAE---LNNERGYVFDLETD-WPIR
AA-L-LS-----T-----------P------E---------Q---------TVLSLVVHH
IAGDHWSAGVLFTDLLTAYRARS--------------------TG-Q-R--P--------
--S----WA--P-----LPVQ-YAD---YSVW--QSALLDDGAGI------------VGP
QRDYWIRQ-L-GGLAGET--------GL-----RP-----------DF--PR-----PA-
---LLS-----GA-GDAVEFRLGAAIRDKL-AAVSRDLGVTEFMLLQAAVAVVLHKA---
G-------GGV---DVPIGAPVAGR------S-------EA----NLDQLIGFFINIVVL
RNDLRG
>Stapaureu_2.NP_370703.1.m_2_val_TO_phe_trp_phg_tyr_bht_LcL 994..1277 similar to surfactin synthetase [Staphylococcus aureus subsp. aureus Mu50]
KDDYVLSSAQKRMY------L-L----WK--S------N----H---KDT-------VY-
NVPFL-WRL--SSG----LN--VAQ--LQQAVQHLIARHEILRTQY--I--V----VDDE
V----RQ----R--IVA--------D-------------------------VV----A-D
FE-------EVN------T------------HFTDEQE---IMRQFVAPFNLEKP-SQIR
VR-Y-IR-----------------S------P----L----H---------AYLFIDTHH
IINDGMSNIQLMNDLNALYQHKL-------------------------L-----------
-------LP--------LKLQ-YKD---YSEW--MSHRD------------------MTK
HRQYWLSQ-FKDEV-PIL--------SL------P--T--------DY--VR-----PN-
---IKT-----TN-GAMMSFTMNQQMRQLL-QKYVEKHQITDFMFFMSVVMTLLSRY---
A-------RKD---DVVVGSVMSAR------M-------HK----GTEQMLGMFANTLVY
RGQPS-
>Mycoavium.NP_960176.1.pstA_3_arg_TO_thr_LcL 2523..2828 PstA [Mycobacterium avium subsp. paratuberculosis K-10]
PAVVPLSFAQSRLW------F-I----GQ--L------H----G---PSP-------VY-
NMVAA-LRL--HGP----VD--IGA--LGAALHDVVTRHESLRTVF--A--A----TDGT
P----AQ----V--VLP--------P----------------DR-AD----IG----W-Q
VI-------DAS------GWS----------PARVDDA---IRDTARHTFDLAAE-IPLR
AV-L-LR-----C-----------G------A----E----E---------HLLVAVVHH
IAADGWSLTPLVRDLARAYASRS--------------------AG-R-V--P--------
--D----WV--P-----LPVQ-YVD---YTLW--QRAQFGDLDDPHSL---------IAG
QLRYWEHT-L-AGM-PER-------LEL------P--T--------DR--PY-----PV-
---VAD-----FR-GASVAVEWPAQLQQQI-SRLARAHNATSFMVVQAALAVLLAKV---
S-------ASS---DVAVGFPIAGR------R-------DP----ALDDVVGFFVNTLVL
RVDVS-
>Mycoavium.NP_960354.1.m_3_val_leu_ile_abu_iva_TO_gly_ala_LcL 2944..3249 hypothetical protein MAP1420 [Mycobacterium avium subsp. paratuberculosis K-10]
PAVIPLSFAQTRLW------F-I----DQ--F------Q----G---PSP-------MY-
NITVA-LRL--SGR----LD--ADA--LRAALADVVARHESLRTVF--A--T----ADGT
P----QQ----V--VIP--------A----------------DR-IG----FA----C-D
VV-------DAR------GWP----------EDRLREA---MSAAARYTFDLSAE-SPLH
TE-L-FA-----R-----------G------D----D----E---------HVLVVAVHH
IAADGWSITPFARDLGVAYASRC--------------------AG-R-D--P--------
--D----WA--P-----LPVQ-YAD---YTLW--QRAHLGDVDDPGSR---------IAA
QLDFWTDA-L-AGL-PER-------LQL------P--T--------DR--PY-----PA-
---VAD-----HR-GARLAVDWPAELQQQL-RRVAREHDATSFMVVQAAFAALLAKV---
S-------ASS---DVAVGFPIAGR------P-------EP----VLDELIGFFVNTLVL
RVDLN-
>Mycoavium.NP_960354.1.m_4_gly_ala_TO_gly_ala_val_leu_ile_abu_iva_LcL 4002..4307 hypothetical protein MAP1420 [Mycobacterium avium subsp. paratuberculosis K-10]
PDVVPLSFAQNRLW------F-I----DQ--S------Q----G---PSP-------LY-
NMAAA-LRL--RGR----LD--AGA--LGAALGDVVARHESLRTVF--P--S----HQGT
P----RQ----L--VVP--------A----------------ER-AE----FG----W-D
VI-------DAT------DWP----------ADRLDDA---VQDVTRHTFDLAAE-IPIR
AK-L-FA-----V-----------S------E----D----E---------HVLVIVVHH
IAADGMSLTPLGVDLSQAYASRC--------------------AG-H-A--P--------
--G----WA--D-----LPVQ-YCD---YTLW--QRAQFGDLNDPDSR---------IGT
QLAYWEDA-L-AGM-PER-------LAL------P--T--------DR--PY-----PA-
---AAD-----QR-GDSVAVDWPAELQQQV-RRIAREHNATSFMVVQAALAVLLSKI---
G-------ASS---DVAVGFPIAGR------R-------DP----ALDQLVGFFVNTLVL
RIDLT-
>Mycoavium.NP_960354.1.m_5_gly_ala_val_leu_ile_abu_iva_TO_gly_ala_val_leu_ile_abu_iva_LcL 5054..5359 hypothetical protein MAP1420 [Mycobacterium avium subsp. paratuberculosis K-10]
PTVVPLSFAQNRLW------F-L----DQ--L------Q----G---PSP-------VY-
NMAAA-LRL--DGP----LD--TEA--LGAALGDVVARHESLRTLF--A--A----PEGR
P----QQ----V--VLP--------A----------------ER-AD----FG----W-E
VV-------DAS------GWS----------ADQLDEA---IGATARYTFDLAAQ-IPLR
AE-L-FR-----L-----------R------D----D----R---------HVLVAVVHH
IAADGMSITPLVRDLGAAYARRC--------------------DG-R-G--P--------
--D----WT--P-----LPVQ-YVD---YTLW--QRAQFGELADSGSR---------IAA
QLAYWQDA-L-AGM-PER-------LAL------P--T--------DR--PY-----PL-
---VAD-----QR-GATVEIDWPAELQQRI-GDVAHRHNATSFMVIQTALTVLLAKL---
G-------ANP---DVAVGFPIAGR------R-------DP----ALDDLVGFFVNTLVL
RVDAA-
>Mycoavium.NP_960804.1.m_1_gly_ala_LcL 370..675 hypothetical protein MAP1870c [Mycobacterium avium subsp. paratuberculosis K-10]
LAVVPLSFAQQRLW------F-I----DQ--L------Q----G---PSP-------IY-
NMAAA-LRL--TGR----LD--ADA--LGTALADVVARQETLRTLF--P--A----VDGI
P----EQ----V--VIP--------A----------------ER-AD----FG----W-Q
VV-------DAT------GWP----------TDRLQQA---IEATVRHSFDLATE-IPLR
AR-L-FR-----I-----------A------D----D----E---------HVLVAVLHH
IAADGLSMAPLVADLGMAYASRC--------------------AG-H-A--P--------
--G----WA--P-----LPVQ-YAD---YSLW--QRALLGDVADAESP---------MAA
QLAYWEQQ-L-AGL-PER-------LAL------P--T--------DR--PY-----PP-
---VAD-----YR-GASVMVEWPTELQQRV-RTVAREHNATSFMVIQAALAVLLAKL---
S-------ASR---DLATGFAIAGR------R-------EP----ALDELVGFFVNTLVL
RVDLA-
>Mycoavium.NP_961107.1.mbtE_1_lys_LcL 37..328 MbtE [Mycobacterium avium subsp. paratuberculosis K-10]
HDEPRMSVGQHRMW------F------VQ-SV------D----P---DSA-------LL-
NICVS-YRL--TGG----VD--TGR--LHRAVDAVAARHPVLHTTY-----DTT--DEGD
P----RP----V--LRA--------D-------------------LR--PEWA----EHD
LS-------GLT---------------EQARRLRLDVL---AQRDFRRPFDLSKD-SPLR
VT-A-AR-----L-----------A------D----E----E---------LMLLITAHH
IAWDDGSWAPFFADLTRAYAA----------------------PG---D-----------
-------FD-------------------TTPV--VPDLSADPTAI------------RRE
DLDYWRPL-M-ADL-PEP-------LEL----------------------PG-----PNG
SVVPST-----WR-AQRAFAELPAEIVDRA-AALARETGATPYMVLMAAFAALVHRY---
T-------GST---DFLVAAPVLNR--------------GA----ATENVIGYYGNTVVI
RLRPQ-
>Mycoavium.NP_961107.1.mbtE__lys_TO__LcL 1075..1379 MbtE [Mycobacterium avium subsp. paratuberculosis K-10]
DEPLPLSASQLRSW------F-A----YR--M------D----G---PSP-------VN-
NIPFA-ARL--TGP----WD--IDA--LIAAVGDVVARHEILRTRY--V--E----LDGV
P----YQ----V--VGP--------P----------------GV-EI----PV----R-R
ED-------GPD-------------------DPWLQQQ---LDAERRHCFELDGE-LPIR
VA-V-LR-----V----------AN------A----A----E---------HVLSLVVHH
IASDHWSAGVLFADVMTAYRARR--------------------GG-E-A--P--------
--S----WA--P-----LRVQ-YAD---YAAW--QRTFLGDAGGQESAV--------AGA
QREYWTRQ-L-AGL-PED-------TGL-----RP-----------DF--PR-----QP-
---VPS-----GD-GESVDFHIDAATRVKL-AEVCRELGITEFMLLQTAVAVVLHKA---
G-------GGV---DIPLGTPVAGR------T-------EA----ELDQLIGFFVNILVL
RNDLDG
>Mycobovis.NP_853772.1.nrp_2_NA_TO_phe_LcL 1020..1325 PROBABLE PEPTIDE SYNTHETASE NRP (PEPTIDE SYNTHASE) [Mycobacterium bovis AF2122/97]
PAAIPLSFAQRRLW------F-L----DQ--L------Q----R---PAP-------VY-
NMAVA-LRL--RGY----LD--TEA--LGAAVADVVGRHESLRTVF--P--A----VDGV
P----RQ----L--VIE--------A----------------RR-AD----LG----C-D
IV-------DAT------AWP----------ADRLQRA---IEEAARHSFDLATE-IPLR
TW-L-FR-----I-----------A------D----D----E---------HVLVAVAHH
IAADGWSVAPLTADLSAAYASRC--------------------AG-R-A--P--------
--D----WA--P-----LPVQ-YVD---YTLW--QREILGDLDDSDSP---------IAA
QLAYWENA-L-AGM-PER-------LRL------P--T--------AR--PY-----PP-
---VAD-----QR-GASLVVDWPASVQQQV-RRIARQHNATSFMVVAAGLAVLLSKL---
S-------GSP---DVAVGFPIAGR------S-------DP----ALDNLVGFFVNTLVL
RVNLA-
>Mycobovis.NP_856050.1.mbtE_1_lys_LcL 1..281 PEPTIDE SYNTHETASE MBTE (PEPTIDE SYNTHASE) [Mycobacterium bovis AF2122/97]
------------MW------F-V----QM---------A---DP---SGA-------LL-
NICVS-YRI--TGD----ID--LAR--LRDAVNAVARRHRILRTTY-PVGDD----GVAQ
P----------T--VHA--------D----------------LR-PG----WT----QYD
LT-------DLS----QRAQ-----------RLRLEVL---AQREFCAPFELSRD-APLR
IT-V-VR-----T-----------A------A----D----E---------HVLLLVAHH
IAWDDGSWRVFFTDLTQAYSRAD--------------------LG---------------
-----------------------AD---LGPE--HRPSAAS--GP-DT---------TEA
DLNYWRAI-M-ADP-PEP--L-----EL------P--G--------PA--GT-----CV-
---PTS-----WR-AARATLRLPADTAARV-ATMAKNTGCTPYMVLLAAFGALVHRY---
T-------HSD---DFLVAAPVLNR--------------GA----GTEDAIGYFGNTVAM
RLRPQ-
>Mycobovis.NP_856050.1.mbtE__lys_TO__LcL 1025..1322 PEPTIDE SYNTHETASE MBTE (PEPTIDE SYNTHASE) [Mycobacterium bovis AF2122/97]
DGPVRLSSSQMRSW------F-N----YR--F------D--------GPN-------AVN
NIPFA-AAL--HGP----CD--TNA--FAAAITDVVARHEILRTVY----RE----IGGV
P----HQ----I--IQP--------P----------------AE-VP----------VRC
AA-------GSD-------------------AAWLRAE---LNNERGYVFDLETD-WPIR
AA-L-LS-----T-----------P------E---------Q---------TVLSLVVHH
IAGDHWSAGVLFTDLLTAYRARS--------------------TG-Q-R--P--------
--S----WA--P-----LPVQ-YAD---YSVW--QSALLDDGAGI------------VGP
QRDYWIRQ-L-GGLAGET--------GL-----RP-----------DF--PR-----PA-
---LLS-----GA-GDAVEFRLGAAIRDKL-AAVSRDLGVTEFMLLQAAVAVVLHKA---
G-------GGV---DVPIGAPVAGR------S-------EA----NLDQLIGFFINIVVL
RNDLR-
>Pseuputid.NP_746336.1.ppsD_1_gly_LcL 42..342 non-ribosomal siderophore peptide synthetase [Pseudomonas putida KT2440]
ADPTPVSYAQERQW------F-L----WQ--L------D----P---ASG-------AY-
NIGAA-LQL--QGR----LD--IEG--LRGACQALIQRHEVLRTTL------RQ--DSDR
V----VQ----I--IHP--------Q-------------------MP--FELL----IEP
LI-------GMS-----------------ATSDALREH---VEACIAKPFDLEQG-PLLR
LN-L-LP-----L-----------G------E----D----D---------HVLVLTVHH
IAADGWSMPILINDLVQCYERLS--------------------QG-Q-A--P--------
--N----LP--A-----LPVQ-YAD---YAIW--QRNWMEA--GE------------QAR
QLAYWKDT-L-GGE-QPV-------LSL------P--T--------NR--SR-----PV-
---APS-----GR-GARVGIEIDAVLLQSL-KALANAQGVTLFMLLLASFQTLLHRY---
S-------GQP---QVRVGVPIANR------N-------RS----EVQGLIGFFVNTQVL
KADFA-
>Pseuputid.NP_746336.1.ppsD_2_gly_TO_ser_LcL 1101..1395 non-ribosomal siderophore peptide synthetase [Pseudomonas putida KT2440]
GEPLALSYAQQRQW-----VL------WQ--L------E----P---HSA-------AY-
NIASA-LHL--RGA----LD--VAA--LQQAFQALVARHESLRTTF--------VQVDGE
A----RQ-------VIH-------------------------APEAQ----GA----CLR
QA-------DVD-------------------AVELQAT---VEQLAREPFDLVNG-PLIR
VD-L-LR-----L-----------E------A---------Q--------AHVLVMNLHH
IITDGWSMAVLVNELVALYQGYR--------------------HG-Q-A--V--------
--E----LP--A-----LAVQ-YAD---YAAW--QRQWLEA--SE------------QAR
QLAYWEAQ-L-GGE-QPV-------LEL------P--T--------DY--PR-----PA-
---QPS-----RA-GGQLSLALDAPLVQAL-RRQAQAQGVTLFMLLLASFQTLLHRY---
S-------TQP---DIRVGVPVANR------T-------RG----ETEGVVGFFVNTQVH
KA----
>Pseuputid.NP_746337.1.m_1_asp_LcL 47..342 non-ribosomal peptide synthetase domain protein, putative [Pseudomonas putida KT2440]
VARIPLSYAQQRLM------F-L----WQ--L------E----P---TSA-------FY-
NVPMA-VTL--RGE----ID--VGA--MARALELLVQRHETLRTRL--V--M----DEGE
C----YQ----Q--VLE--------Q-------------------SP----VV----L-E
CV--------------------------EVQAHDLDGA---VRDELRRPFDLFAD-PLLR
VK-L-LR-----V-----------G------A----T----E---------HVLTVCMHH
IISDGWSSELMVQTFVSFYDALL--------------------AG-Q-A--P--------
--N----PE--A-----LPIQ-YAD---YAIW--QRAWLEA--GE------------GER
QLRYWQTQ-L-GDE-QPL-------LDL------P--L--------DY--PR-----PA-
---QPS-----YQ-GAVVRADLPPALSSAL-RSLAQANGQTLFMVLLGALAVVLSRH---
S-------GQH---DIRIGVPNAGR------N-------RK----DLEGLIGFFINTQVM
RVQVD-
>Pseuputid.NP_746338.1.m_1_asp_LcL 47..349 non-ribosomal peptide synthetase [Pseudomonas putida KT2440]
AARDALSYAQQRMW------F-A----WR--L------D----A---KSA-------AY-
NLPMA-VKL--KGP----IA--PEA--LQQALDTLVARHESLRTLF--P--E----VDDQ
P----RQ----R--VQA--------Q-------------------AS----IR----G-E
ML-------DLS------HL-----QGEAQ-AQQVEAA---CAAESAAPFDLAAG-PLMR
VR-L-LR-----T-----------S------A----T----E---------HLLLITLHH
IIADGWSLGILIDELVRLYDAAV--------------------AG-Q-A--S--------
--A----LA--P-----LAIQ-YRD---FALW--QRSWLEA--GE------------QAR
QLEYWLDH-L-GND-HPV-------LQL------P--S--------DH--LR-----PA-
---LPS-----YR-GERLELQIDAALAQRL-QALARRHNVTLFVVLLAAFKTLLYRY---
S-------GQS---RVRVGVPIANR------N-------RS----EVEGLIGCFINTQVL
QTDID-
>Pseuputid.NP_746338.1.m_2_asp_TO_asp_asn_LcL 1094..1393 non-ribosomal peptide synthetase [Pseudomonas putida KT2440]
QAWLPVSHAQYRQW------L-F----WK--I------H----P---HSS-------AY-
HTPMA-VRI--TGA----LD--REA--LAQAFSALVSRHESLRTCF--E--E----QQGV
P----GL----R--VHA--------N-------------------LA----VT----L-E
QQ-------QAQ------AF-----D-----PAQLLQQ---LQADIQQPFDLANG-PLIR
MK-L-YQ-----R-----------G------E----Q----E---------HLLLVTLHH
IVSDGWSMGVMVRECIAVYNHHA--------------------AGAA-Q--P--------
--D----FA--P-----LPVQ-YAD---YASW--QRERLSE--GQ------------MQA
QLGYWQAH-L-EDD-FAV-------LQL------P--A--------DR--PR-----PE-
---LQS-----YR-GGRLDVRLPAQLTADL-RRLAVRCNATLFHVFLASFGLLLARY---
S-------GNE---KINIGVPMTNR------N-------RL----ELEGLIGFFVNTVVL
RLSVD-
>Pseuputid.NP_746359.1.m_1__TO_glu_LcL 671..969 pyoverdine synthetase [Pseudomonas putida KT2440]
AQALPQSLAQNRLW------L-L----WQ--L------E----P---QSA-------AY-
NIPAG-LHL--RGE----LD--VNA--LHVAFQALVARHESLRTVF-----S-E--ENGQ
A----LQ----R--ILP--------Q----------------QP-LS----LH----RLD
LE-------GHS-------------------PEQVAAQ---RETEARQPFDLTQG-PLLR
VT-L-VR-----L-----------G------D---------E--------EHQLWVTLHH
IVADGWSLNILLEEFAKLYAARC--------------------QG-L-E--A--------
--N----LA--P-----LPLG-YAD---YGSW--QRQWLAD--GE------------AER
QLQYWKAH-L-GGE-LPA-------LDL------C--T--------DH--PR-----AS-
---QRE-----HS-AARFSLKVPVRLGEAL-KGLAHQQQASLFMVLLAGWQALLQRY---
S-------GQA---DIRVGVPNANR------P-------RL----ETQGMVGFFINTQVL
RARFD-
>Pseuputid.NP_746359.1.m_2_glu_TO_dhb_sal_LcL 1716..2018 pyoverdine synthetase [Pseudomonas putida KT2440]
RQAVPLSYSQQRMW------F-L----WQ--M------E----P---DSP-------AY-
NVGGM-ARL--RGT----LH--VDA--FERALQALIVRHETLRTTF--------PSIDGV
P----YQ----C--VAE-------------------------DSGLH----LD----WQD
FS-------ALS---------------DDACQQRLQQL---ADDQAHQPFDLERG-PLLR
AC-L-VK-----A-----------N------E---------R--------EHFFVLTLHH
IVTEGWAMDIFARELGELYEAFV--------------------DD-R-E--S--------
--P----LA--P-----LPVQ-YLD---YSVW--QRQWLES--GE------------GAR
QLAYWKHR-L-GDE-HPV-------LAL------P--A--------DR--PR-----PA-
---VQS-----HR-GELYRFELDPALVARV-HAFNSQRGLTLFMTMTATLAALLHRY---
S-------GQR---DLRIGAPVANR------I-------RP----ESEGLIGAFLNTQVL
RCELD-
>Stapaureu_3.YP_185063.1.m_2_val_TO_phe_trp_phg_tyr_bht_LcL 994..1277 gramicidin S synthetase 2 related protein [Staphylococcus aureus subsp. aureus COL]
KDDYVLSSAQKRMY------L-L----WK--S------N----H---KDT-------VY-
NVPFL-WRL--SSE----LN--VAQ--LRQAVQRLIARHEILRTQY--I--V----VDDE
V----RQ----R--IVA--------D-------------------------VA----V-D
FE-------EVN------T------------HFTDEQE---IMRQFVAPFNLEKP-SQIR
VR-Y-IR-----------------S------P----L----H---------AYLFIDTHH
IINDGMSNIQLMNDLNALYQHKL-------------------------L-----------
-------LP--------LKLQ-YKD---YSEW--MSHRD------------------MTK
HRQYWLSQ-FKDEV-PIL--------SL------P--T--------DY--VR-----PN-
---IKT-----TN-GAMMSFTMNQQMRQLL-QKYVEKHQITDFMFFMSVVMTLLSRY---
A-------RKD---DVVVGSVMSAR------M-------HK----GTEQMLGMFANTLVY
RGQPS-
>Stapaureu_4.YP_039645.1.m_2_val_TO_phe_trp_phg_tyr_bht_LcL 994..1277 putative non-ribosomal peptide synthetase [Staphylococcus aureus subsp. aureus MRSA252]
KDDYVLSSAQKRMY------L-L----WK--S------N----H---KDT-------VY-
NIPFL-WRL--SSE----LN--VAQ--LRQAVQHLIARHEILRTQY--I--V----VDDE
V----RQ----R--IVA--------D-------------------------VV----A-D
FK-------EVN------T------------HFTDEQE---IMRQFVAPFNLEKP-SQIR
VR-Y-IR-----------------S------P----L----H---------AYLFIDTHH
IINDGMSNIQLMNDLNALYQHKL-------------------------L-----------
-------LP--------LKLQ-YKD---YSEW--MSHRD------------------MTK
HRQYWLSQ-FKDEV-PIL--------SL------P--T--------DY--VR-----PN-
---IKT-----TN-GAMMSFTMNQQMRQLL-QKYVEKHQITDFMFFMSVVMTLLSRY---
A-------RKD---DVVVGSVMSAR------M-------HK----GTEQMLGMFANTLVY
RGQPS-
>Stapaureu_5.YP_042276.1.m_2_val_TO_phe_trp_phg_tyr_bht_LcL 994..1277 putative non-ribosomal peptide synthetase [Staphylococcus aureus subsp. aureus MSSA476]
KDDYVLSSAQKRMY------L-L----WK--S------N----H---KDT-------VY-
NVPFL-WRL--SSE----LN--VAQ--LRQAVQRLIARHEILRTQY--I--V----VDDE
V----RQ----R--IVA--------D-------------------------VA----V-D
FE-------EVN------T------------HFTDEQE---IMRQFVAPFNLEKP-SQIR
VR-Y-IR-----------------S------P----L----H---------AYLFIDTHH
IINDGMSNIQLMNDLNALYQHKL-------------------------L-----------
-------LP--------LKLQ-YKD---YSEW--MSHRD------------------MTK
HRQYWLSQ-FKDEV-PIL--------SL------P--T--------DY--VR-----PN-
---IKT-----TN-GAMMSFTMNQQMRQLL-QKYVEKHQITDFMFFMSVVMTLLSRY---
A-------RKD---DVVVGSVMSAR------M-------HK----GTEQMLGMFANTLVY
RGQPS-
>Stapepide.YP_189887.1.m_2_val_TO_phe_trp_phg_tyr_bht_LcL 1004..1287 peptide synthetase [Staphylococcus epidermidis RP62A]
SYQYDLSASQKSMY------L-L----WK--V------N----P---KDT-------VY-
NIPFL-WRL--SSE----LN--VMQ--LQRALSKLIERHEILRTQY--V--I----DDNE
V----KQ----R--IAT--------H-------------------------VS----P-D
FE-------EVT------T------------SLTNEQD---IIQSFMEPFDLEQS-SQMR
VK-Y-IH-----------------G------P----Q----Q---------DYLFMDTHH
SINDGMSNTILLSDLNALYQDKS-------------------------------------
-------LP--E-----LKLQ-YKD---YSEW--MVHRD------------------LSK
QRHFWLQQ-F-ENQVPIL--------NM------P--T--------DY--PR-----PS-
---IKT-----TN-GNMLTFHYNRQIKQQL-KSYVEQHQVTDFMFFASAIMVLLHKY---
T-------RQD---DIAIGSVISAR------T-------HR----DTENMLGMFANTLVY
RGRPH-
>Streaverm.NP_824335.1.nrps3-3_1_NA_LcL 1..266 putative non-ribosomal peptide synthetase [Streptomyces avermitilis MA-4680]
------------------------------------------------------------
---MA-YRL--RGT----LD--VGA--LHRALTSLVTRNTALRTTF--R--S----AEGT
P----YG----V--VAP--------A-------------------GE----VD----L-E
IV-------DLA-------------------DADLDAT---LRARSEAPFDLAAG-PLYR
FS-L-LR-----L-----------S------A----E----D---------HVLVLVFHH
INTDGWSSALINREISGAYNAFV--------------------QG-T-Q--P--------
--A----LP--E-----LEAT-YED---HVRA--QREQHGG--DS------------WEQ
QLKFWKGK-L-AGL-PVV--------EM------P--A--------DR--AR-----PA-
---TPT-----QN-GETLTFDFPAELLHGA-RALAQQEGASLFMVLTTALNVVVGRY---
T-------GQE---DIPLGIPMLGR------T-------EP----ELEDVVGLFINMLVL
RTDLS-
>Streaverm.NP_824374.1.nrps1-2__leu_TO__LcL 825..1114 putative non-ribosomal peptide synthetase [Streptomyces avermitilis MA-4680]
QGPAPLSPQQHGIY------V------EQ-VK------D----P---TGT-------EY-
NLPLV-VDL--PEV----PS--AER--LRTTLAALVARHDVLRTDI-----TLD--ADGR
P----HQ----R--VHA--------E-------------------LP----VA----LEE
VD-------LPD-------------------DADPDAW----TARWVRAFDPHRA-PLWR
VA-L-LR-----R-----------P------G---------R---------ARLVMDIHH
LITDGCSLTLLATEWARQLGGAE--------------------PA-R-P--E--------
-------------------VG-YAD---YARW--AAGPAGR--E---H---------ALA
QGEFWRRT-Y-ATP--VR--PL----DL------P--T--------DL--PR-----PP-
---VRR-----TE-GAHLSFPLAAELSHAI-RELARAEGVTPFHVLLAGYTAFLGRM---
S-------GSD---DVTVGTPVSGR------H-------LP----GVERTQGMFVNTLCL
RLNPR-
>Streaverm.NP_824819.1.nrps2-1_1_thr_LcL 42..331 putative non-ribosomal peptide synthetase [Streptomyces avermitilis MA-4680]
DGPLPLSYGQQQMW------F-L----SR--L------E----P---DSP-------EY-
LVPLV-LRL--RGA----LD--TEA--LDKAWHQLLERHEILRTRY--A--L----DGDE
P----VQ----I--IDA--------P----------------RP-LP----LD------R
SG-------AAD-------------------DDAVRAL---VEADLARPFDLGRD-WPVR
AR-L-IR-----L-----------A------D----D----E---------HVLAVVFHH
IACDAWSTGVFGQELSALY------------------------TG-S-A--P--------
--------A--P-----LTVQ-YAD---YAAW--QRAELTG--EV------------VER
HLDHWKGR-L-ADL-APL--------EL------P--T--------DR--PR-----PA-
---VRD-----GA-GSAVAFDVPAPLGTRL-RELAAAHDSTPFMLFLAAYQSLLARH---
T-------GRA---DIAVGTVVSGR------G-------RP----ELQRLIGYGINTLVM
RGDLS-
>Streaverm.NP_824820.1.nrps2-2_2_gln_TO_asn_LcL 637..933 putative non-ribosomal peptide synthetase [Streptomyces avermitilis MA-4680]
TGDLPLSSGQRRLW------F-L----DR--M------H----P---GSP-------EW-
VAPLF-LRL--PGS----LD--AGT--VGRALDALAARHEPLRTRY--V--D----QGGE
P----RQ----I--IDA--------P----------------GA-GT----VE----L-R
VE-------DTA-------------------RDGVAAL---FGAQFERGFDLAAG-PLWR
AL-L-AR-----V-----------A------G----E----D---------HVLLLTMHH
ITCDGWSTVILERELRELCAADR--------------------AG-R-A--P--------
--D----LP--E-----LPLQ-YAD---YGSW--QGARLTD--AV------------VEG
ELTHWRAA-L-DGI-APL--------DL------P--A--------DH--PR-----PA-
---VRD-----PR-GAVVPFRVAPELAVKL-AELGRAHGATPFMTLLTAYATLVARH---
T-------GQW---DVPVGTPVAGR------T-------RP----ETENMVGFFLNSLVV
RCGLT-
>Nostsp.NP_486682.1.m_1_bht_LcL 72..374 multifunctional peptide synthetase [Nostoc sp. PCC 7120]
NGNLPLSFAQQRLW------F-L----EQ--L------Q----P---DSY-------TY-
NLPTA-VRL--TGI----LD--VGL--LERSLNTIIQRHELLRTNF--K--T----VDGN
P----VL----D--IQP--------S-------------------VT----LP----L-A
VI-------DLQ------AF-----NLLEQ-DEEVRHL---ALKEAQTPFDLATD-VLLR
VK-I-LQ-----L-----------A------K----D----E---------NVVLFTMHH
IVSDGWSMEILVKELATLYTAFS--------------------GN-Q-P--S--------
--P----LP--E-----LAIQ-YVD---FAIW--QRQWLQG--EV------------LET
QLDYWRQQ-L-GGI-LPV-------LQL------P--T--------DY--PR-----GR-
---VQT-----FR-GAIESFSLSPQLSQGI-IKLAKNAGVTPFVTLLTAYKILLHRY---
T-------GQT---DILVGTPVANR------H-------RR----EIEALIGFFVNTLVL
RTNLA-
>Nostsp.NP_486684.1.m_1_gly_LcL 22..318 peptide synthetase [Nostoc sp. PCC 7120]
KQHFPLSFAQKRLW------F-L----DK--L------Q----P---GLS-------VY-
NVPAA-LRL--TGN----LD--VTR--LEQSLQSILLRHEILRTSF--A--V----INDE
P----VQ----N--IAV--------N-------------------VK----IN----L-P
II-------DLR------EL-----SPENQ-ESQVIQQ---AKLLTEQPFQLTEP-PLLR
VA-L-LQ-----L-----------S------D----T----E---------FVLILVMHH
IITDYWSFRVLVRELISLY------------------------QG-Q-T-----------
-------LA--K-----LPIQ-FAD---FATW--QQKWLQS--EA------------RQN
QLLYWQEQ-L-KNY-PRE-------LSL------P--T--------DY--PR-----NA-
---IQT-----FK-GARLFFTLSPELSEQL-RQLSQQYNATLFMTLLTAFNILLYRY---
S-------GQD---DILVGSTVTSR------D-------RP----EIANLIGLFVNNLIF
RTNLS-
>Nostsp.NP_486684.1.m_2_gly_TO_ala_LcL 1077..1379 peptide synthetase [Nostoc sp. PCC 7120]
TGNLPLSFAQQRFW------I-L----AQ--L------E----P---DSP-------FY-
NIPLA-VQI--RGD----IH--LDS--LQRSFTEVVRRQEILRSHF--L--N----VDGQ
P----VL----R--IAD--------V-------------------CD----VN----I-P
VI-------DLQ------GL-----PEFEQ-QQQVQEL---ARTQAQQPFDLA-G-LLWR
VR-L-VK-----L-----------G------E----G----N---------QVLLLTLHH
IIADAWSVGLLVREISRAFAERP--------------------AG-K-A--QR-------
--R----RE--E-----ERIQ-YVD---FAFW--QREWLRG--RV------------LEE
HLEYWRGQ-L-ESA-PVM-------LEL------P--T--------DY--PR-----PA-
---VQS-----FR-GAVYGFGLSAELTQGL-QGLSRRYHSTLFMTLLAVWNVLLYRY---
S-------GDD---DIVVGSPIANR------N-------RV----ETEGLIGCFANTLAL
RTDLS-
>Nostsp.NP_486685.1.m_1_ala_LcL 42..334 peptide synthetase [Nostoc sp. PCC 7120]
TENIPLSFAQQRLW------F-I----QQ--L------E----P---DSY-------IY-
NVPCV-LKM--HGN----LQ--LSA--LESAINQLRKRHETLRTYF-PT--N----SENQ
P----IQ----I--IEP--------W-------------------QP----IT----L-Q
II-------DTT--------------------EEIEKI---ALTAAQTPFDLTQ--PLFK
TS-L-FR-----L-----------A------E----N----E---------HILLITTHH
IISDRWSVGVFLKEISLLYSAYV--------------------RG-E-A--A--------
--P----LS--E-----LPIQ-YAD---WALW--QRQQLQG--AF------------LEE
QINYWQQK-L-GGE-LPV-------LQL------P--T------------LR-----KD-
---VST-----YS-GSQYTVALSPSLSQAL-KTLAAKQSVTLFMLLLASFQVLLYRY---
T-------GEE---DLLIGTDIVNR------D-------RQ----ETENLIGLLVNTVVL
RTNLD-
>Nostsp.NP_486688.1.m_2_ser_TO_val_LcL 1065..1365 peptide synthetase [Nostoc sp. PCC 7120]
TDKILLSFAQQRLW------M-L----AQ--I------E----P---ENP-------SY-
NVAAA-LQL--TGD----VN--VDV--LTQSLQEIIHRHEILRTSF--V--N----VDGQ
G----IA----V--IAT--------E-------------------IN----SH----I-P
VV-------DLS------FL-----PPSQQ-QKLVQEL---AQEESQQPFNLEIS-PLLR
AK-F-LY-----L-----------N------T----Q----E---------YILLLTMHH
IITDGWSINVFAQEMATIYQAFS--------------------QG-Q-S--S--------
--P----LQ--P-----LKIQ-YAD---FAVW--QRSQSDK----------------FNY
QVEYWRQQ-L-ESA-PEL-------LDL------P--T--------DY--PR-----PA-
---IQT-----FR-GQRHSFTISEELTEKI-KQLGQETHTTLFMVMFSAFSILLHRY---
S-------QQE---KIVIGSPVANR------H-------YP----GTEGLIGFFVNTFAL
LISLE-
>Ralssolan.NP_522203.1.RSp0642_2_val_TO_ser_LcL 1158..1459 PROBABLE PEPTIDE SYNTHETASE PROTEIN [Ralstonia solanacearum GMI1000]
GEALPLSFAQQRLW------F------LA-QM------E----G---GSE-------AY-
HIPVG-LRL--KGE----LD--APA--LLRALDRIVARHEALRTCF------EV--QEGQ
A----VQ----R--VAS-------------------------AD-VG--LTLE----WVD
LS-------TEA-----------------ASEHQLGLL---AEAEARVPFDLEQG-PLIR
GR-L-VK-----L-----------G------E----Q----E---------HVLLITMHH
IVSDGWSQGVLARELGMLYEAYR--------------------SG-G-E--D--------
--P----LP--A-----LPIQ-YAD---YAVW--QRRWLEG--GG------------LQR
QGTYWEQA-L-AGA-PTL-------LSL------P--T--------DR--AR-----PA-
---QQD-----YA-GGSVEVIFDETLSAGL-RKLSQRHGTTLFMTVLAGWSALLSRL---
S-------GQG---EVVVGSPVANR------T-------RS----EVEGLIGFFVNTLAL
RVEVS-
>Ralssolan.NP_522203.1.RSp0642_4_gly_TO_ala_LcL 3290..3591 PROBABLE PEPTIDE SYNTHETASE PROTEIN [Ralstonia solanacearum GMI1000]
GEPLPLSFAQQRLW------F------LA-QM------E----G---GSE-------AY-
HIPVG-LRL--KGE----LD--EDA--LRRSLDRIVARHEALRTRF------VT--EEGQ
A----VQ----R--VAS-------------------------AD-VG--FALD----CVD
LQ-------GQA-----------------DREQALATL---SEREANTPFDLAHG-PLIR
GC-L-VK-----L-----------G------E----Q----E---------HVLLITMHH
IVSDGWSQGVLARELGSLYEAYR--------------------AG-N-A--D--------
--P----LP--A-----LPIQ-YAD---YAVW--QRRWLEG--GE------------LQR
QGTYWEQA-L-AGA-PTL-------LSL------P--T--------DR--AR-----PA-
---QQD-----YA-GGSVEVIFDDTLSAGL-RKLSQRHGTTLFMTVLAGWSALLSRL---
S-------GQE---EVVVGSPVANR------T-------RS----EVEGLIGFFVNTLAL
RVEVS-
>Ralssolan.NP_522203.1.RSp0642_5_ala_TO_ala-b_LcL 4334..4635 PROBABLE PEPTIDE SYNTHETASE PROTEIN [Ralstonia solanacearum GMI1000]
GEALPLSFAQQRLW------F------LA-QM------E----G---GSE-------AY-
HIPVG-LRL--KGE----LD--EEA--LRRALDRIVARHEALRTRF------EV--QEGQ
A----VQ----L--IVP----------------------------------AD-VGLTLE
WV-------DLS-----------------TEEASEHQLGLQAEAEARTPFDLEQG-PLIR
GR-L-VK-----L-----------G------E----Q----E---------HVLLITMHH
IVSDGWSQGVLARELGTLYEAYR--------------------SG-G-E--D--------
--P----LP--A-----LPIQ-YAD---YAVW--QRRWLEG--GE------------LRR
QGTYWEQA-L-AGA-PTL-------LSL------P--T--------DR--AR-----PA-
---QQD-----YA-GGSVEVIFDETLSAGL-RKLSQRHGTTLFMTVLAGWSVLLSRL---
S-------GQD---EVVVGSPVANR------T-------RS----EVEGLIGFFVNTLAL
RVEVG-
>Ralssolan.NP_522981.1.RSp1422_1_val_LcL 117..425 PUTATIVE PEPTIDE SYNTHETASE PROTEIN [Ralstonia solanacearum GMI1000]
AQAWPLSFQQAQLW------S-I----SR--L------A----G---SSA-------QY-
NIPLA-YAL--DGE----LD--EAA--LKLAFELTARRNEILRTTY--G--Q----GEGE
P----FQ----T--VHP--------A----------------LP-LP----WR----VEA
VE-------D---------------------SAAVAAR---IEAFAGTEFDLGRD-MPLA
VL-L-LR-----I-----------A------P----Q----R---------HVLAICVHH
IAFDGFSMKPFFAELSAAYRLAL--------------------GSGA-H--AMRDVDALA
ATD----RR--A-----PPVP-YRR---FAQR--SQRRAAQ--G---S---------HAA
GVAYFADY-L-DGI--EA--LN----AL------P--V--------DR--PR-----RA-
---VAG-----TAVAATLSRTVSPALLDAL-KTLARSAETTLFCVFYAVLGIALARH---
T-------GRQ---DVVVGVPTANR------T-------DS----DCLDVVGFFANNVVL
RTRVD-
>Agrotumef.NP_534166.1.m_1_gly_LcL 51..348 peptide synthetase [Agrobacterium tumefaciens str. C58]
AGRLPLTSSQMHFW------L-Q----QK--I------F----P---ESS-------AY-
IIPFR-WHI--DGA----LD--HDA--ILRTLRIIVARHEPLRTAF--P--L----EEGR
P----WQ----Q--VHG--------D----------------ME-PE----LV----VSD
CR-------SMS-------------------AADCDET---IGRIARTAFDLSKA-PLMR
TH-L-LQ-----L-----------G------Q----N----E---------HVLVFVFHH
TVADGWSRGILMREFSLCYAAIA--------------------NG-Q-E--P--------
--V----LD--P-----LPRS-YGG---FVRA--RQKWSGT--KD------------YER
QKQYWVNR-L-QNL-EPQ--------EF------P--A--------DY--PR-----HE-
---TTD-----MA-CETLVKEISQELMAQV-SALAAKLGTTTFVVFAAVFQLLHHRY---
T-------GRR---DLAVCVPVAGR------G-------DP----DMAGLIGLFTNTIVL
RNDLS-
>Agrotumef.NP_534171.1.m_1_bht_LcL 76..373 peptide synthetase [Agrobacterium tumefaciens str. C58]
ETCPPLSFAQERLW------L-I----DQ--I------Y----P---GSA-------LH-
HICIA-LEV--RGA----LD--LDA--LKVALAGVMSRHTVLRARI--Y--S----DKGV
P----KQ----T--ISA--------A----------------CD-AP----FS----V-V
EI-------SPA-------------------AAAMEDV---IHAETSRPFDLAAE-PPIR
LL-V-AK-----C-----------D------D----G----H---------HVLVFTLHH
ICADGWSTEILLKDLGAFYSAEV--------------------SG-N-A--T--------
--P----EA--E-----LPIQ-YGD---FAAW--QRERLAT--E---I---------AGT
LDAFWKQH-L-SQP--RQ--TT----QL------V--T--------DM--AR-----TA-
---GHG-----HA-GELHDFTIEKETADAL-RKIAAAHGTTLFTALFTAFNLLIHRY---
T-------GQT---DLVIGTPVASR------P-------HI----ETEDLVGLFVNPLPV
RSLVD-
>Agrotumef.NP_534178.1.mtaD_1_ala_LcL 43..342 non-ribosomal peptide synthetase [Agrobacterium tumefaciens str. C58]
DVERPLSFAQQRLW------F-M----QQ--L------E----P---ENT-------AY-
NMRSI-LRF--RGK----LD--RAA--LEEALANVVKRHEPLRTRF-VP--G----ADGF
P----EL----D--ILA--------A-------------------GD----AE----I-E
FL-------DLG-------------QDSDA-EATARQH---VLQRLSVPYDLSH--PQLR
VM-L-VR-----L-----------S------A----E----D---------HLLAVGLHH
IAGDRWSMTVLARDLAGFYKD-R--------------------TG-Q-S--H--------
--H----LP--D-----IRVQ-YAD---WAIW--QGKMLRG--PV------------LEN
QLAYWKKA-LGTDL-PVL--------DL------P--F--------DR--PR-----PA-
---IAS-----FL-GAQFAVSVDPALSGEL-RALARAHNVSLYVLLLSAFKLVLHLY---
C-------DSD---DIVVGSEVANR------D-------RP----ETQAMIGPLVNTLVL
RTDLA-
>Agrotumef.NP_534179.1.m_2_gly_TO_ala_LcL 676..967 peptide synthetase [Agrobacterium tumefaciens str. C58]
TGPTPLSHAQNRQW------A-L----AQ--L------E----P---DSP-------LY-
NIPFA-LKI--RGA----LD--FEI--LSHALELTAQRQDTLRSRF--V--S----VDGK
P----------F--VET--------D----------------PE-MI----FK----I-V
PE-------EIG-------------------DRELEAA---LLDCARRPFDLAVA-PLLR
IH-A-FR-----T-----------G------P----Q----D---------HVLLFLLHH
IIGDALSAEILLNDVATFYASLS--------------------KK-E-A--P--------
--P----NG--A-----LPLQ-YSD---FAIW--QREQD------------------TTN
EVDYWRRT-L-AGA-PPL-------LEL------P--T--------DF--VR-----PA-
---IQG-----FS-GESIRFSLNADLLARL-RQLCDQQGATLFMGMLTAFSTLLQRV---
S-------GMR---DIVIGTPVSER------F-------HP----DLENVIGMFANTLAI
RLQTQ-
>Bacicereu.NP_978712.1.dhbF_2_gly_TO_thr_LcL 1053..1355 nonribosomal peptide synthetase DhbF [Bacillus cereus ATCC 10987]
PNEVPLSFAQRRLW------F-L----NC--L------E----G---PSP-------TY-
NIPLV-IRL--SGK----LN--EEA--LQGAFNDVVEKHETLRTIF--P--N----VLGS
S----YQ----E--ILH--------M----------------EN-LN----LE----M-I
KT-------KTC-------------------KGELESA---LAEAVRYSFNLDVE-PAVR
LQ-L-FT-----V-----------S------E----N----E---------HVILILLHH
IVGDGWSLQPLTRDFTAAYKARC--------------------QG-N-K--V--------
--Q----LE--T-----LPVQ-YAD---YALW--QQQLLGDETTQESL---------IST
QLDFWKKE-L-KGL-PDQ-------LEL------P--T--------DY--QR-----PM-
---ETS-----YR-GETIHFHIDAGMHSRL-VELARKNGVSLFMVLQAGLSALFTRL---
G-------AGT---DIPIGSPIAGR------N-------DD----ALSDIVGLFVNTLVL
RTNTS-
>Bacianthr.NP_844754.1.dhbF_2_gly_TO_thr_LcL 1053..1355 nonribosomal peptide synthetase DhbF [Bacillus anthracis str. Ames]
PNEVPLSFAQRRLW------F-L----NC--L------E----G---PSP-------TY-
NIPLV-IRL--SGK----LN--EEA--LQGAIHDVVEKHETLRTIF--P--N----VLGS
S----YQ----K--ILD--------M----------------EN-LN----LE----I-I
KT-------KTC-------------------KDELENV---LTQAVRYSFNLDGE-PAVR
VQ-L-FT-----M-----------S------E----N----E---------HVILILLHH
IVGDGWSLQPLTRDLTAAYKARC--------------------QG-N-R--V--------
--Q----LE--T-----LPVQ-YAD---YALW--QQQLLGDETTQESL---------IST
QLDFWKKE-L-RGL-PDQ-------LEL------P--T--------DY--QR-----PM-
---ETS-----YQ-GETIHFHIDASMHSRL-VELARKNGVSLFMVLQAGLSALFTRL---
G-------AGT---DIPIGSPIAGR------N-------DD----ALSDIVGLFVNTLVL
RTNTS-
>Pseufluor.YP_259254.1.m_2_leu_TO_leu_LcL 1149..1447 Nonribosomal peptide synthetase [Pseudomonas fluorescens Pf-5]
DHDLPLSFAQQRLW------F------LA-QM------D----G---AAS-------AY-
NIPIG-LGL--RGQ----LD--RSA--LRQALQAIVSRHATLRSRF------VR--VEDQ
P----------QVLIGP--------L----------------DSALD----LH----EED
LR-------QAP--------------------LTLAGR---VRAEAAQAFDLEQG-PVIR
AR-L-LA-----L-----------A------D----D----H---------HVLLLTLHH
IVADGWSMGVLTRELVALYQAFS--------------------QG-R-P--D--------
--P----LA--P-----LAVQ-YSD---FALW--QRRWLSG--EV------------LQQ
QSDYWRQA-L-AGA-PSL-------LML------P--T--------DR--PR-----PQ-
---QQD-----FS-GGSIELLLDRALSDQL-KALSQRHGCTLYMTLLAGWGLLLSRL---
S-------GQD---DLLIGSPVANR------M-------RA----EVEGLIGLFVNTLAL
RLDLD-
>Pseufluor.YP_259254.1.m_3_leu_TO_ser_LcL 2193..2494 Nonribosomal peptide synthetase [Pseudomonas fluorescens Pf-5]
NQPLALSFAQQRLW------F------LA-QM------E----G---ANT-------AY-
NIPIG-LRL--RGP----LD--GAA--LQQALERIVARHETLRSRF-----AQY--GDEA
Q----VL-------IAP--------A----------------ESGLE----LL----LEN
LR-------GHP-----------------QASDALQAL---VQGEASAPFDLQRG-PLIR
GR-L-VS-----L-----------A------D----D----H---------HVLLLTLHH
IVSDGWSMGVLTRELVALYQAFS--------------------RG-L-P--D--------
--P----LA--P-----LAVQ-YSD---FAHW--QRHWLSG--AV------------LEQ
QAQYWRQA-L-EGA-PPL-------LML------P--T--------DR--PR-----PA-
---QQD-----YA-GSSVEVRLDAQLTAGL-RALSQRHGTTLYMTLMGAWALLLGRL---
S-------GQS---EVVIGTPVANR------M-------RA----EVEGLIGLFVNTLAL
RLDLE-
>Pseufluor.YP_261190.1.m_1_ala_LcL 42..343 non-ribosomal peptide synthase [Pseudomonas fluorescens Pf-5]
DEAPVLSYTQESQW------F-L----WQ--L------E----P---DST-------AY-
HITTA-LRL--TGE----LD--LDA--LRHAFDTLIARHETLRTTF--S--E----DDGT
A----VQ----V--VHP--------P-------------------AP----LD----I-E
VI-------ELH-------------AGGLSYEAQVHAL---TDSKSQPPFDLRNG-PLLR
AK-L-LR-----V-----------A------A----D----E---------HVLVLTQHH
IVSDGWSMGVMVDELIQLYAGYR--------------------QG-R-T--V--------
--S----LP--D-----LPIQ-YAD---YANW--QRQWMDA--GE------------RER
QLGYWLEQ-L-AGE-QPL-------LML------P--L--------DH--PR-----PA-
---IQS-----YR-GALLDIPLPEELRLGL-KQLAQREGATLFMLLLASFQVLLHRY---
S-------GQA---DIRVGVPTANR------N-------RV----ETERLIGFFVNTQVF
KAEVD-
>Pseufluor.YP_261191.1.m_1_thr_LcL 47..350 non-ribosomal peptide synthetase [Pseudomonas fluorescens Pf-5]
QERLPLSYAQQRQW------F-L----WQ--L------A----P---EST-------AY-
HIPKA-LRL--RGK----LN--VEA--LQRSFDSLIARHESLRTHF--------VEEADT
A----LQ----V--VAP-------------------------EARLE----LV----RQA
LP-------AQA--------------SQQQINAAVQDF---VQAQTRRLFDLLAG-PLLR
VG-L-LQ-----V-----------A------E----D----D---------HVLVLTQHH
IVSDGWSMQVMVDELIAFYIGFC--------------------QG-Q-T--A--------
--S----LP--A-----LPIQ-YAD---YALW--QRHWMEA--GE------------KDR
QLAYWTAQ-L-GGE-QPL-------LEL------P--L--------DR--PR-----PV-
---VQS-----HR-GGRLELTLEQPLSEAL-GSLAQREGVTLFMLLLASFQTLLHRY---
S-------GQA---DIRVGVPIANR------N-------RV----ETERLIGFFVNTQVL
KAEID-
>Pseufluor.YP_261191.1.m_2_thr_TO_ala_LcL 1119..1422 non-ribosomal peptide synthetase [Pseudomonas fluorescens Pf-5]
QQPLVVSYAQERQW------F-L----WQ--L------D----P---DSS-------AY-
HIPMA-LRL--RGA----LD--SQA--LQSSFDALIARHESLRTHF--------VESAGG
L----TQ----V--IAA-------------------------QARLP----IS----QQD
LS-------LLV--------------EAGNTDDLIKQV---IDTQVRQPFDLRQG-PLLR
AT-L-VR-----L-----------A------E----D----E---------HVLVLVQHH
IVSDGWSMQLMVEELIRLYGAHS--------------------QG-Q-Q--A--------
--E----LP--A-----LAVQ-YAD---YAAW--QRQWMEA--GE------------RER
QLDYWLQQ-L-EGG-AQV-------LDL------P--L--------DH--PR-----PL-
---QQS-----HE-GARHGISLDGALPGAL-KQLAQREGVTLFMLLLASFQVLLHRY---
S-------GQA---DIRVGVPTANR------N-------RV----ETERLIGFFVNTQVL
KAEVD-
>Pseufluor.YP_261192.1.m_1_asp_LcL 2..303 non-ribosomal peptide synthase [Pseudomonas fluorescens Pf-5]
PDRQALSYAQQRMW------F-L----WQ--L------D----P---QSA-------AY-
NLPNA-VRL--IGP----LD--RAV--LAQAFDWLLERHESLRTVF-----A-L--EDDE
P----RQ----V--IQE----------------------------AR--VDID----YRE
LC-------DLD---------------PAQRETRVQQL---ADAEARRPFDLQQG-PLLR
VC-V-LG-----L-----------G------E----Q----E---------HVMLLTLHH
IVADGWSMGVLIEEFLHAYDSLL--------------------QG-E-V--P--------
--N----VP--A-----LPIQ-YRD---YALW--QRSWLEA--GE------------QER
QLDYWRAK-L-GDE-HPP-------LKL------P--T--------DH--PR-----PA-
---HSS-----RQ-GRRLDFALEQPLAQQL-GALARQQGVTLFAVLLAGFKLLLSRY---
S-------GQQ---DIRVGVPIANR------T-------RQ----EAEGLIGFFVNTQVL
RTELS-
>Pseufluor.YP_261192.1.m_2_asp_TO_val_leu_ile_abu_iva_LcL 1064..1363 non-ribosomal peptide synthase [Pseudomonas fluorescens Pf-5]
DGPLPASHAQQRQW-----LF------WQ--M------H----P---QST-------AY-
HTPIV-VRL--QGE----LD--QAA--LQQTFDALAQRHEAFRTTF----------TQHQ
E--RLCQ----V--VHA-------------------------QGAIS----VA----WER
LT------PGLP-------------------REAVQAR---ALEETQQLFDLEHG-PLCR
AR-V-LQ-----I-----------A------E---------R--------DYLLVVTLHH
IISDGASMSVLAREFVALYRGLI--------------------QG-Q-A--P--------
--Q----FE--P-----LSVQ-YAD---YANW--HRSWLEQ--GE------------QQR
QLDYWRQQ-L-GLE-HPV-------LEL------P--L--------DH--PR-----QA-
---LVS-----HR-QERLGLRLPADLEQGL-RRVAREHDMTLFQLFLGSFALLLHRY---
S-------DQP---DIRIGVPVSNR------R-------HQ----EMEGVMGFFVNTLVM
RVELA-
>Pseufluor.YP_261281.1.m_1__TO_glu_LcL 673..975 non-ribosomal peptide synthase [Pseudomonas fluorescens Pf-5]
QQPLPQSLAQNRLW------I-T----WQ--L------D----P---QSS-------AY-
NIPGG-LRL--RGE----LD--EEA--LRASFQQLIQRHEALRTRF-----F-E--RDGQ
A----LQ----Q--VDA-------------------------AGEFN----LQ----VID
IS-------DLP---------------PAEREARARQI---REDEARTQFDLEKG-PLYW
AT-L-VR-----L-----------D------D----E----E---------HQLLLTLHH
IIADGWSLNVLIDEFSRLYAAAA--------------------QG-Q-S--L--------
--E----LA--P-----LALQ-YAD---YGSW--QRQWLAQ--GE------------GQR
QLDYWKQQ-L-ADE-APV-------LNL------A--T--------DH--PR-----SA-
---QVR-----HS-AARHDLRLSASLSEAV-RQTAQARQATPFMLLLAAFQTLLHRY---
S-------GQG---DIRIGVPNANR------P-------RL----ETQGLLGFFINTQVL
RGQLD-
>Pseufluor.YP_261281.1.m_2_glu_TO_dhb_sal_LcL 1729..2031 non-ribosomal peptide synthase [Pseudomonas fluorescens Pf-5]
SQPVPLSYSQQRMW------F-L----WQ--M------E----P---DSP-------AY-
NVGGM-ARL--SGV----LD--VGR--FEAALQALILRHETLRTTF--------PSVNGV
A----HQ----Q--VHA-------------------------DTGLR----MA----WKD
FS-------ALA---------------PDARQQRLQQL---ADSEAHQPFDLETG-PLLR
AC-L-VK-----A-----------G------E----Q----E---------HYFVLTLHH
IVTEGWAMDIFARELGALYEAFL--------------------DD-R-E--S--------
--P----LE--P-----LPVQ-YLD---YSVW--QRQWLES--GE------------RQR
QLDYWTGQ-L-GRE-HPL-------LEL------P--S--------DR--PR-----PA-
---VQS-----HQ-GELYRFDLSDELAARV-RAFNAEHGLTLFMTMTAALSLLLYRY---
S-------GQS---DLRIGAPVANR------I-------RP----ESEGLIGAFLNTQVL
RCQLD-
>Oceaiheye.NP_691879.1.dhbF_2_gly_TO_thr_LcL 1047..1344 monomodular nonribosomal peptide synthetase [Oceanobacillus iheyensis HTE831]
RASALLSYEQHRLW------F-I----DQ--M------E----G---PSA-------TY-
NIPFE-IDL--NGK----LN--KHA--LQVALDYVVKRHESLRTVF--S--M----DGET
P----VQ----H--ILP--------A----------------DQ-SS----IR----L-E
IV-------ESN-------------------PEELASV---VEEAKQFHFDITKE-PPVK
AV-L-FK-----V-----------A------E----D----K---------HVLLLLFHH
IIADGWSLIPLTKDLSKAYKNSL--------------------EH-T-D--I--------
--T----DE--P-----LAIQ-YQD---YVAW--QQEQMGK--SS------------AEE
ELDYWKQQ-L-IEL-PAE-------TPL------P--Y--------DV--QR-----PK-
---TRQ-----NE-GKHYPFIIDQQLQSAI-TNYAKENNVTTFMVLQASLTSVLSRL---
G-------SGV---DIPIGTPIVGR------N-------NQ----QLDDLIGFFVNTLVL
RTDVS-
>Stremutan.NP_721706.1.bacD_1_gly_LcL 94..374 putative bacitracin synthetase [Streptococcus mutans UA159]
VDSLKASPQQSRMV------L------NQ-LF------N----P---SST-------AF-
NIPVI-FQL--TDQ----FD--KNE--FEDCLKEIIKKHQTLNINF----------SINE
D----------G--IFQ--------K-------------------VQ----NQ----IID
VR-------EIK-------------------IAAFDE----TLSSIISPFEIGKD-SLIR
LI-Y-AD-----A-----------P------S---------E---------KYLILDFHH
SIIDGYSIVLLHNELFKKL---------------------------S-D--E--------
--K----IY--F-----ENVD-YFD---YCIW--MEKYIHS--P---S---------YKK
QEKFWLKI-F-ENY------------QL------I--Q--------HL--KQ-----KS-
---NST-----FE-GDSIEFSFSKDLNKKI-RETTKEWGISIYSFLLSMYAQLIHKE---
H-------NLY---DFIIGTPVSGR------T-------NP----RFIKTIGMFINTLPI
RVKIN-
>Stremutan.NP_721707.1.bacA2_2_val_TO_cys_LcL 606..893 putative surfactin synthetase [Streptococcus mutans UA159]
ADNYDCSPTQSRLF------L------LN-KS------R--------SDT-------SY-
NIPYF-IKV--SSN----ID--MEQ--LKKAIWKELKENEILRTIY------TF--NNSK
I----VQ----K--VLP----------------------------FE----KK----LLN
IS------VEYE-------------------PIIDFEY---LQKYLIQPFDLEKS-IPFR
AS-I-IK-----S-----------N------S---------D---------IILFLDIHH
IAIDGFSLNQLLKNIEKNYFEIK-------------------------------------
-------FT--R-----PKFT-YKD---YSNW--INKQISN--G---K---------YMQ
KKQYWQEQ-L-KGY--QE--NI----FL------G--I--------EK--TI-----KP-
---NSK-----RT--IYYNREISSQLYEQL-RDYIVTNNISLNILFMTALYILIAKY---
S-------SIN---DIVIGSPVSGK------V-------LA----DLEEMIGSFINSLPI
RYKVD-
>Stremutan.NP_721708.1.m__pro_TO__LcL 821..1104 putative gramicidin S synthetase [Streptococcus mutans UA159]
SQVYRLSPEQERMY------F-L----QQ--F------D----L---KST-------LY-
NIPFI-FKI--KGF----LD--SNK--LAIAFHKLVSTNDIFRTTY-----H----VVGN
E---VVQ----T--VNK--------T-------------------AN----YN----I-A
LE-------DLS-------------------DLGSLEE---AEKSFIRPFDLSKD-LLIR
MG-L-YS-----E-----------Q------N---------S---------QYLFIDMHH
ISSDGFSMNLIMNKLSNFY------------------------LGED-D--K--------
--Q----VS--R-------IT-YGD---YAEY--TKTDEFE--K---I---------LQE
QEEYWRKE-F-ANY--SH--SN----QL------P----------------------HS-
---QQS-----YS-GDIQEFSFEEGDLLRI-DEFAKRLNITRYVFLFSVFAKLINTL---
E-------FPV---DI-IGTPVSGR------N-------LS----ELQNVVGLFVNTVPI
RIPKE-
>Stremutan.NP_721709.1.bacA1_2_leu_TO_ser_LcL 782..1064 putative bacitracin synthetase 1; BacA [Streptococcus mutans UA159]
EISYESSPSQKAIF------I-E----QK--I------D----E---KSL-------AY-
NMPIV-YKI--NGE----ID--FEK--LESSLDKVVKNNELLRSHF-----Y----LKDE
R----------V--MVK--------T----------------PK-VK--DYYH----VME
RK-------ELS------E------------KSFDLTK---EFKKFVRPFNLEKD-VLIR
AK-I-IK-----T-----------S------S---------Q---------KYLFLDSHH
ISFDGGSLNPFINDFKKAY------------------------AGVE-------------
-------LE--------RKAS-YSQ---YALQTLSPHF-------------------LKA
SHSHFEKE-F-GTL-VEP-------LKL---------S--------DF---------GT-
---IDH--------QKKAGVSFDSEFSYKI-RNIALKNKVTVFNLLFSIVGYLLSCF---
S-------NQK---DICIGVPVTNR------N-------RS----QYKNIIGMFVNTLPV
RLNYE-
>Eschcoli_4.NP_754351.1.m_1_gly_LcL 42..341 Putative peptide synthetase [Escherichia coli CFT073]
AQAIPLSFNQERLW------F-L----QK--Y------D----S---TAT-------NY-
NLYVV-YRL--HGV----VD--MPM--LTEALRHVQARHAILRTRI--I--V----RNDR
P----CQ----V--IDD--------A----------------SS-LV----LD----T-V
TL-------AAQ------AP-----------TSALDAV---IQQVINTRFDLARG-PLWG
VT-Q-II-----Q-----------P------D----Q----G---------CHLVFCAHH
IIIDGISLRLLFDELQQQYARLH--------------------AG-N-E--T--------
--S----LP--P-----PPLQ-YAD---YAFW--QREWFQD--T---L---------LAN
ELAYWRAR-L-QDA--PL--LS----TF------P--S--------LH--PR-----PA-
---QPS-----TH-GSRFSITLDETLSLAL-KHVARTQETTPFVLMLTAFQLVLMRY---
A-------QQQ---RLVIGMPVSGR------I-------RP----ELQSSIGYYASTAVI
YTDFN-
>Stapepide_2.NP_763798.1.m_2_val_TO_phe_trp_phg_tyr_bht_LcL 1017..1300 surfactin synthetase [Staphylococcus epidermidis ATCC 12228]
SYQYDLSASQKSMY------L-L----WK--V------N----P---KDT-------VY-
NIPFL-WRL--SSE----LN--VMQ--LQRALSKLIERHEILRTQY--V--I----DDNE
V----KQ----R--IAT--------H-------------------------VS----P-D
FE-------EVT------T------------SLTNEQD---IIQSFMEPFDLEQP-SQMR
VK-Y-IH-----------------G------P----Q----Q---------DYLFMDTHH
SINDGMSNTILLSDLNALYQDKS-------------------------------------
-------LP--E-----LKLQ-YKD---YSEW--MVHRD------------------LSK
QRHFWLQQ-F-ENQVPIL--------NM------P--T--------DY--PR-----PS-
---IKT-----TN-GNMLTFHYNRQIKQQL-KSYVEQHQVTDFMFFASAIMVLLHKY---
T-------RQD---DIAIGSVISAR------T-------HR----DTENMLGMFANTLVY
RGRPH-
>Bradjapon.NP_768748.1.m_2_pro_TO_ser_LcL 895..1195 probable peptide synthetase [Bradyrhizobium japonicum USDA 110]
HEPLVLSFAQQRLW------F------LA-QL------N----E---GST-------NY-
HIPLA-LRL--RGM----LD--RSA--WQRSLNRLFARHEALRSVF------VA--TQGK
P----------RVEVLP--------P----------------DAGLP----IV----EHD
LR-------ERS-----------------DAEAAFLDL---CHEEGRTPFDLARG-PLIR
GR-L-IR-----T-----------A------D----E----E---------HVFLLTQHH
IVSDGWSMGVLLRELSQLYRAFQ--------------------AG-Q-D--D--------
--P----LP--P-----LAIQ-YPD---YAAW--QRQWLSG--ER------------LQQ
QAQYWRSA-L-AGT-ARL--------VL------P--T--------DH--AR-----PA-
---QQS-----FA-AAAVPITVDADLTREL-KRLSLQHGSTLFMTVLAAWAAVLSRL---
S-------GQD---DLVIGVPSANR------G-------HR----EIEELIGFFVNTLAL
RLDLS-
>Erwicarot.YP_048600.1.m_1_NA_LcL 69..372 putative non-ribosomal peptide synthetase [Erwinia carotovora subsp. atroseptica SCRI1043]
ATSGPLSSSQSGLW------F------IE-QY------E----E---QSH-------LY-
NMPVY-FRL--TGP----LD--VAA--LEFAFDALAQRHASLRTRF-----VVN--EQGK
G----EQ----R--IDA--------Y-------------------QP--FVIQ----HDD
FS-------LLP---------------EAEREGRLQQQ---VKAEISRPFDLTAG-DLTR
VR-L-VK-----M-----------S------E---------R--------THVLMITQHH
IISDGWSVKNLFADFKPAFLACQ--------------------NC-Q-P--Y--------
--P----VE--T-----TQLN-YID---YAHWFNSDSFLDY----------------HNE
FKPFWVER-L-TGI-PEV-------HSL------P--L--------DK--PR-----PA-
---HQN-----SG-GEVIFSAINNDLWDKF-KRLCQRYNTSNFIGLHAVFSLMLARI---
S-------GEK---DIVIGSPLAYR------E-------RP----DIEDVVGFFVNTIVL
RTQLQ-
>Erwicarot.YP_049592.1.m_1_thr_LcL 41..345 non-ribosomal peptide synthetase [Erwinia carotovora subsp. atroseptica SCRI1043]
NMPLPLSFAQQRLW------F------IG-QL------D---QA---ASQ-------AY-
HLPAA-LRL--TGK----LD--KPA--LTTALDGLIARHESLRTHF------AL--VDGQ
P----SQ----Q--IAP--------E----------------ETRFC----LS----SLD
LR-------DLD---------------ETARAQRVAEL---TESEAREPFDLMQG-PLIR
GQ-L-LQ-----L-----------S------D----E----E---------HVLLITQHH
IISDGWSLGIFVREFSALYRAAL--------------------SG-H-A--A--------
--H----LP--P-----LPIQ-YAD---YAAW--QHGWLKE--DT------------LAE
QRDFWHSQ-L-QGA-PAL-------LEL------P--T--------DR--PR-----PA-
---VQR-----YA-GSHVSFRLSADVLNAL-KTQGHQQGTTLFMTVLAAWSLVLSRL---
S-------GQD---DIVIGTPIANR------T-------RH----ELEGLIGFFVNTLAL
RIELD-
>Erwicarot.YP_049593.1.m_3_asn_TO_ser_LcL 2157..2461 non-ribosomal peptide synthetase [Erwinia carotovora subsp. atroseptica SCRI1043]
SQPLPLSFSQQRLW------F------LI-QL------E----PT--ASR-------AY-
NLPAA-LRL--IGR----FD--RKA--FITALDGLVARHESLRTRV------TS--IDGQ
P----CQ----K--IDP-------------------------AT-IG--FSLS----CLD
LR-------TLN---------------DKARAQRVSEL---AAQESRAPFNLAEG-PLIR
GQ-L-LQ-----L-----------G------D---------E--------IHVMLLTMHH
IVSDGWSIGILARELAALYQAAL--------------------EG-S-D--A--------
--N----LP--P-----LPVQ-YAD---YTVW--QRQWLQG--ET------------LND
LRDFWRNQ-L-QGA-PAL-------LEI------P--T--------DR--PR-----PS-
---VQR-----YE-GNILPVSLDPEELAAL-KTLCRQQGTTLFMTLLAVWSVVISRL---
S-------GQG---DIVVGTPLANR------K-------HS----ETEGLIGFFVNTLAL
RITPS-
>Erwicarot.YP_049593.1.m_6_glu_TO_ser_LcL 5366..5670 non-ribosomal peptide synthetase [Erwinia carotovora subsp. atroseptica SCRI1043]
TQPLPLSFSQQRLW------F------LA-QL------D----PA--ASQ-------AY-
HLPAA-LHL--TGR----LD--RPA--LTTALNGLVARHESLRTRF------TS--IDGQ
P----AQ----Q--IDP--------D----------------TLGFS----LS----SHD
LR-------KLD---------------EAARTTRVAEL---AEQEARARFDLTQG-PLIR
GQ-L-LQ-----L-----------D------D---------N--------THVLLLTQHH
IISDGWSIGILARELAALYQAAL--------------------EG-S-E--A--------
--N----LP--P-----LPVQ-YAD---YAVW--QRQWLQG--ET------------LND
LRDYWRDQ-L-QGA-PAL-------LEI------P--T--------DR--PR-----PS-
---VQR-----YA-GDQVPFHLDAGQLRRL-HALNRQQGTTLFMTLLAAWSVVLSRL---
S-------GQD---DIVIGTPVANR------P-------RQ----ELEGMVGFFVNTLAL
RTEPG-
>Lactplant.NP_784351.1.npsA_2_dhb_sal_TO_NA_LcL 565..843 non-ribosomal peptide synthetase NpsA [Lactobacillus plantarum WCFS1]
RNIFQMSPAEKRMF------V-L----YE--L------N----H---DST-------DY-
NEQTV-LNS--STR----LD--ENR--LKRALKALVLRHEILRTAF-----Y----RQND
H---YMQ----K--VLS--------N----------------NQ-LD----FT----V-I
DK-------EIS-----------------------------NYQELVKPFDLEAG-ETMR
IR-L-IK-----------------G------E----K----V---------DKLFVDKHH
IITDGTSETVFYTELEKLY------------------------RGEK-------------
-------LD--P-----VKFQ-YKD---YSEW--FNEL---------D---------VSD
DKQWWNRQ-L-IDY---Q--RL----EL------A--T--------DY--PW-----SK-
---NHV-----AV-GTTVYKKFDADMVAKL-RNLAHETSSSEYMILFSVLSAFLSKT---
Y-------HSN---DFILGTVASGR------V-------DA----ATENMLGMFINTLPV
RVNIK-
>Lactplant.NP_784351.1.npsA_3_NA_TO_pro_LcL 1544..1815 non-ribosomal peptide synthetase NpsA [Lactobacillus plantarum WCFS1]
EEDQNLSFAQERLF------F-I----DQ--L------E----G---GTN-------AY-
NIPML-LDL--QEN----VD--HVK--LEKSIQTVIQRHEVLRTVI-----R----GS--
-----YQ----Q--VMT----------------------------SP----VK----I-T
HE-------PIN-----------------------------IDEFFAYKFHLSSE-IPIR
IN-I-YH-----N---------------------------------------QLAINVHH
IAFDGWSTDIFLTELTDLY------------------------NG-K-D-----------
-------LP--R-----KTVQ-YKD---FAKW--QINNQTQ--DM------------LKP
QRSYWLKE-L-NGY-SPI--------DF------P--T--------DY--VR-----PQ-
---RFD-----YT-GDELNYHLSDGLIQQL-NQVARMHDTSFYCVALSAFILLLSAY---
S-------NQN---DVVVGTPIAGR------H-------IQ----GTEDMIGFFVNSLAI
RTTFD-
>Lactplant.NP_784351.1.npsA_4_pro_TO_ser_LcL 2499..2770 non-ribosomal peptide synthetase NpsA [Lactobacillus plantarum WCFS1]
VSDQKLSFAQERLW------F-V----EQ--F------E----D---NLS-------AY-
NVPVV-LNL--KKD----VS--KEK--IESALKSLVQRHEILRTCI-----K----GD--
-----YQ----I--VTN----------------------------QE----LQ----I-T
HD-------CID-----------------------------VNEYLNRPFNLTKN-IPIR
VN-L-YA-----R---------------------------------------KLVIDIHH
MAFDGWSTEVFLRELHQLYY--------------------------Q-E--P--------
-------LV--S-----LTVQ-YKD---FAQW--QRKYVAS--SA------------VQE
QLDFWKKE-L-SGY-ETL--------NL------P--A--------DY--ER-----PK-
---NFT-----YR-GKTLQVPFNNKLEHEL-LNFAKKQKTSLYTVMLSVLDLMLSRF---
S-------YQN---DIIVGTPLANR------N-------IE----GTEDLIGFFINTLPI
RTKVD-
>Lactplant.NP_784351.1.npsA__gly_TO__LcL 4899..5165 non-ribosomal peptide synthetase NpsA [Lactobacillus plantarum WCFS1]
VTEQCLSSAQASYQ-------------KE------------------PTN-------SYT
NVKIA-FKL--KPN----VD--VER--LIIAIEKEVKRQQILRSKI----------YDGF
Q----------I--VDD----------------------------TP----FT-----VK
QE-------KID-----------------------------RNRYFSHVFNLQQE-IPIK
AN-I-YN--------------------------------------------GEFTCVIDH
IAFDGWSTSIFLDEIEAFY------------------------RG-K-D-----------
-------LP--E-----LPYQ-YKD---FAKC--QQNFLNG--TQ------------AKR
QIDYWQHE-L-SCY-QPL--------LL------P--V--------DQ--TQ--------
---IES-----NQLGDDVYIRLDDELYHEL-KVLVVNEGTTMHNLLLTVYFVLLSRV---
T-------RNN---AISIAVPTVGR------N-------VT----GVENLIGLFINQFLI
TIDLD-
>Pseusyrin.NP_791957.1.pvsA_1__TO_glu_LcL 676..978 pyoverdine chromophore precursor synthetase [Pseudomonas syringae pv. tomato str. DC3000]
NEHLPQSLAQNRLW------F-L----WQ--L------D----P---QSS-------AY-
NIPGG-LHL--RGE----LD--INA--LRSSFQRLIERHESLRTRF-----Y-E--QDGV
A----LQ----R--IDA-------------------------AGEFQ----LH----SID
IS-------ELP---------------GEERQARARAI---REEQARLPFDLQNG-PLLR
VT-L-LQ-----L-----------D------E----E----E---------HQLLVTLHH
IIADGWSLNVLIDEFSRLYASAV--------------------QG-Q-T--L--------
--E----LT--P-----LPLR-YAD---YGQW--QREWLAQ--GE------------AER
QLDYWKQQ-L-GDE-QPT-------LTL------S--T--------DH--SR-----SL-
---RKQ-----HS-ASRYSLRLSAELSAAL-SNTAQAWQSTPFMLLLAGFQTLLHRY---
S-------GQT---DIRIGVPGANR------P-------RH----ETQGLIGFFINTLVL
RAQLD-
>Pseusyrin.NP_791957.1.pvsA_2_glu_TO_dhb_sal_LcL 1729..2031 pyoverdine chromophore precursor synthetase [Pseudomonas syringae pv. tomato str. DC3000]
SQPVPLSYSQQRMW------F-L----WQ--M------E----P---DSP-------AY-
NVGGM-ARL--NGV----FD--IEC--FEAALQALILRHETLRTTF--------PSVNGV
A----CQ----K--VSG-------------------------QTGLS----VQ----WQD
YY-------ALP---------------TEVRQQCIQAL---ADSEAHQPFDLETG-PLLR
AC-L-VR-----A-----------A------E----L----E---------HYFVLTLHH
IVTEGWAMDIFARELGLLYEAFL--------------------DG-K-P--S--------
--P----LE--P-----LAVQ-YLD---YSVW--QRQWMEA--GE------------RQR
QLDYWTAQ-L-GNE-HPL-------LEL------P--C--------DR--PR-----PP-
---VQS-----HQ-GELYRFDLDPELAAKV-RAFNARNGLTLFMTMTATLAVLLYRY---
S-------GQN---DLRIGAPVANR------I-------RP----ESEGLIGAFLNTQVL
RVQLD-
>Pseusyrin.NP_791969.1.m_1_val_leu_ile_abu_iva_LcL 15..317 pyoverdine sidechain peptide synthetase I, epsilon-Lys module [Pseudomonas syringae pv. tomato str. DC3000]
AERDGLSYAQQRMW------F-L----WQ--L------D----P---HSA-------AY-
NLPMS-VCL--NGP----LE--LPL--LERAFSALVERHESLRTTF-----G----QEGD
R---TFQ----R--VAP--------P-------------------AP--VNIR----LID
LS-------PLP------------------PQQRWSNARQAMAEQSAQTFDLQRG-PLFT
VQ-V-LR-----L-----------A------E----Q----E---------HLLLLNLHH
MITDGWSMNVLIDEWLRGYDALL--------------------GG-K-P--L--------
--P----FQ--P-----LAVQ-YRD---YAVW--QRSWLEA--GE------------QER
QLDYWRKH-L-GEE-HPV-------LEL------P--T--------DR--PY-----PA-
---LPS-----HE-GARLELALAPELLRNL-KILAQRQGVTLFVVLLATFKSLLHRY---
S-------GQT---DIRVGGLIANR------T-------RS----ETEGLIGCFINTQVL
RSEVT-
>Pseusyrin.NP_791970.1.m_1_asp_LcL 47..350 pyoverdine sidechain peptide synthetase II, D-Asp-L-Thr component [Pseudomonas syringae pv. tomato str. DC3000]
FSAIPLSFAQQRLL------F-L----WQ--L------D----P---LSD-------AY-
KMTTG-LRL--QGP----LN--ESA--LRRAFDHLIERHEVLRTVF-----Q----TDGD
Q---ALQ----V--LLH-------------------------NQSIA----LD----SID
LS-------VLA--------------DSELRDAELALQ---VTTLTSQPFDLRTG-PLLR
AH-L-FR-----L-----------A------S----D----E---------HVLVVNMHH
IVSDGWSMDVMIQEFVHCYQAYV--------------------EG-R-E--P--------
--S----LP--A-----LPLQ-YAD---YAIW--QRRWLEA--GE------------GER
QLDYWRGQ-L-GDE-QPL-------LDA------A--Q--------DF--PR-----PV-
---TQS-----FQ-GEHLRFDFGAELSHQL-NTFARTQGMSLFMLVLAGFSLFLSRK---
A-------GQR---DIRIGVPNANR------G-------RA----ETEGLIGFFINTQVL
RCQID-
>Pseusyrin.NP_791971.1.m_1_thr_LcL 42..338 pyoverdine sidechain peptide synthetase III, L-Thr-L-Ser component [Pseudomonas syringae pv. tomato str. DC3000]
PAASALSYAQQRQW------I-I----WQ--L------E----P---HSA-------AY-
NIPLA-LRL--HGA----LD--VEA--LRRSVEQLIERHETLRTTF-----E----QQGD
E---ALQ----V--VHP----------------------------AS----PF----ALN
VD-------QLA------------------LGETVESY---VDLEVQRPFDLQHG-PLLR
VR-L-LE-----L-----------S------E----Q----E---------HVLVLTQHH
IVSDGWSMPIMVDELMQCYQAAS--------------------LG-R-E--A--------
--E----LA--Q-----LPIQ-YAD---YAIW--QRNWLEM--GE------------QER
QLAYWTQQ-L-GDQ-QPI-------LEL------P--T--------DR--PR-----PA-
---LRS-----YD-GARLNIELDAALLNTL-KALARQQGITLFMLLLASLQTLLHRY---
S-------GQA---DIRVGVPVANR------T-------RS----ETQGLIGFFVNTQVL
KAEFG-
>Pseusyrin.NP_791971.1.m_2_thr_TO_ser_LcL 1094..1390 pyoverdine sidechain peptide synthetase III, L-Thr-L-Ser component [Pseudomonas syringae pv. tomato str. DC3000]
NQPLGLSYAQQRQW------F-L----WQ--L------D----P---EST-------AY-
TIPAA-LRL--SGS----LD--IAA--LEHSFSALIARHETLRTTF-----R----QQGE
Q---AVQ----I--IHA----------------------------PR----AL----TLT
VE-------SVP------------------AGQTLEAC---VEQEMQRPFDLEQG-PLLR
VR-L-LN-----L-----------A------A----D----E---------HVLILTQHH
IVSDGWSMPIMVDELVRLYEGYS--------------------QG-R-E--V--------
--L----LA--E-----LDMQ-YAD---YALW--QRSWMDA--GE------------QAR
QLAYWKQQ-L-GDQ-QPI-------LEL------P--A--------DH--PR-----PV-
---VQS-----HV-GARLAVELAPALIDDL-KQVARQQGVTLFMLLLASFQTLLHRH---
S-------GQL---DIRVGVPIANR------T-------RA----ETEGLIGFFVNTQVL
RAEFD-
>Pseusyrin.NP_791972.1.m_1_asp_LcL 47..342 pyoverdine sidechain peptide synthetase IV, D-Asp-L-Ser component [Pseudomonas syringae pv. tomato str. DC3000]
AARIPLSYAQQRML------F-L----WQ--M------E----P---DTA-------AY-
NVPMA-VRL--SGP----LD--RQA--LSAALDQLVQRHETLRTRF--------VSEDGA
F----YQ----E--ILQ----------------------------QA----TV----ALE
FA-------SVE-------------------PADIADQ---VRAELHKPFDLLSG-TLLR
VK-L-FQ-----L-----------G------D----T----E---------HVLTVCMHH
IVSDGWSGEVLIRECVQLYQAQV--------------------SG-Q-P--A--------
--Q----LP--A-----LAIQ-YAD---YAIW--QRAWLEA--GE------------GER
QLEYWKQQ-L-GSE-HPL-------LSL------P--L--------DH--ER-----PL-
---QPS-----QR-GATVRVDLPEHLSAQL-KTQARNSGQTLFMLMLAALSVVLSRF---
S-------GQA---DIRIGAPNAGR------T-------RS----ELEGLIGFFINTQVL
RVQVD-
>Pseusyrin.NP_792634.1.m_2_leu_TO_thr_LcL 1138..1437 non-ribosomal peptide synthetase, terminal component [Pseudomonas syringae pv. tomato str. DC3000]
NGPVPLSSAQQRIW------F-M----AQ---------M--E-D---ANS-------AY-
NISLG-LKL--TGP----LD--SRA--LKRALERIVARHDSLRSRF-SQ-------EDDI
A----WV------QAAP-------------------------IT-SV----PD----I-C
WQ-------DLR--GH--G------------ADALRAV---AQEEAAQPFDLRHD-LPVR
GR-L-LC-----L-----------A------E----E----R---------HVLLLTVHH
IVADGWSLGVLTRELTALYQAFS--------------------QG-L-A--D--------
--P----LP--P-----LTLQ-YGD---YAVW--QRTWLDA--ER------------LSH
QADYWQQA-L-TGA-PVL-------LTL------P--T--------DR--PR-----PA-
---HQD-----YS-GASVALTLDARLSTDI-RTFCQAQSVTPFMLFMGAWAVLLSRL---
S-------GQE---EVVVGMPVANR------R-------RA----EIEGLIGLFVNTLAV
RVDTS-
>Pseusyrin.NP_792634.1.m_4_val_TO_leu_LcL 3263..3561 non-ribosomal peptide synthetase, terminal component [Pseudomonas syringae pv. tomato str. DC3000]
DQSLPLSFAQQRLW------F------LA-QL------E----G---GSE-------AY-
NISLA-LSL--RGP----LD--VNA--LTAALARIVERHETLRSRF-----IAC--EEGA
E----------V--FFA--------E----------------LPGSS----------LLH
VE-------DLR-----------------LCPETLAER---VVSEAATPFDLTRG-PLIR
GS-L-LQ-----L-----------E------D----E----R---------HVLLLTVHH
IVADGWSMGVLTRELLALYTALR--------------------HG-K-A--D--------
--P----LP--A-----LAIQ-YAD---YAVW--QQSWMSG--ER------------LQH
QAAYWRQT-L-DGA-PTL-------LTL------P--T--------DR--PR-----PA-
---QQD-----FA-GASLAVRLNSQLTAGL-RALAQRQGVTLYMTLMTAWGALLACL---
S-------GQA---EVVIGSPIAGR------G-------RA----ELEGLIGLFVNTLAV
RIDTS-
>Pseusyrin.NP_794271.1.m_2_dhb_sal_TO_ser_LcL 687..987 non-ribosomal peptide synthetase, initiating component [Pseudomonas syringae pv. tomato str. DC3000]
QVPVPLSYAQQRFW------F-L----DQ--Y------Q----P---DNP-------FY-
SLPLA-LTI--DGP----LD--AEI--VQQVVNLLVMRHTPLRTLF-----K----REGG
V---LQQ----H--ILP--------V-------------------LK----VP----V-T
HV-------DFS-------------QSGDQAACAIAEA---IRQEAYQPFNLAQG-PLIR
AR-L-LQ-----S-----------A------P----Q----R---------HVLLLTLHH
ISCDGWSSNVLQHEFSALYDALV--------------------HD-Q-P--A--------
--A----LP--A-----LPFE-YTD---YTLW--EQQHIAG--PW------------LEE
KLAFWRAH-L-ANA-PTS-------LDL------Q--T--------DF--PR-----HE-
---NTR-----QE-GDVRTIQVPQELVRQL-ETFARLNNATVFMVMVTAMNVLLQRM---
T-------GQR---DLCIGVMSANR--------------PE----GTEGLIGNFINVVPL
YSHIK-
>Pseusyrin.NP_794272.1.m_1_gly_LcL 22..322 non-ribosomal peptide synthetase, terminal component [Pseudomonas syringae pv. tomato str. DC3000]
ADQFSTSFAQQRLW------F-L----EQ--Y------E----P---GTG-------LY-
NIPAA-CRI--NGV----LR--LDI--LERSLNAIIERHEALRTSF--S--V----DKDL
P----VQ----V--IMR--------E-------------------AP----VL----I-R
PV-------KLA-------------ALLER-NLTLQQF---MDDEAASPFDLTQA-PLIR
AT-A-IE-----V-----------R------A----D----E---------HVLLLTLHH
IVADGWSMSVLLDELSRLYNAEL--------------------NG-V-A--A--------
--D----LQ--A-----LEIH-YAD---YAVW--QREWLQE--EV------------VQP
QLDYWETQ-L-KDA-PSV-------LEL------P--T--------DR--PR-----PA-
---RLD-----YA-GNRVHFTLPAELGAQL-QELSQRHHVTLFTTLICAFNTLLLRL---
S-------NQP---DICIGYPVANR------G-------RA----EIQPLIGFFVNTLVL
RSQMS-
>Pseusyrin.NP_794272.1.m_2_gly_TO_pro_LcL 1069..1370 non-ribosomal peptide synthetase, terminal component [Pseudomonas syringae pv. tomato str. DC3000]
QHRQPLSYAQERLY------F-L----DQ--F------E----P---ASA-------AY-
TIALA-LEL--NGP----LE--ASL--LHRCLNELIRRHEPLRTTF-VL--D----ADGK
P----QA----Q--VHP--------E-------------------AL----SQ----L-V
YR-------DLR-------------HHSTP-YLLAQTQ---ANAEAQHLFSLEKG-PLFR
AS-L-LQ-----T-----------G------E----Q----Q---------HILLLTLHH
IVSDGWSVAVLAREVMALYQAFA--------------------QG-Q-P--S--------
--P----LA--P-----LDIQ-YGD---YAAW--QREWQAP--IE------------FAS
KTDYWSCH-L-AQA-PTT-------LEL------P--T--------DR--PR-----PA-
---IQT-----YR-GRVISRSLGKTLSARI-DALSQAQEGTPFMTLLALFNVLLNRY---
S-------GQQ---DIVIGTPIANR------T-------RP----EIEPLIGLFVNTLAM
RIRLE-
>Pseusyrin.NP_794272.1.m_3_pro_TO_ser_LcL 2128..2429 non-ribosomal peptide synthetase, terminal component [Pseudomonas syringae pv. tomato str. DC3000]
SGMKVASYAQERLF------F-L----NR--L------D----R---SST-------AY-
NIALA-LEL--NGP----LK--KPV--LQQCLDELIRRHEPLRTTF-AL--Q----EDGQ
V----VS----L--VHP--------P-------------------QL----DT----L-I
SL-------DLR-------------HTAQP-LSVAEKQ---VRDHASQLFSLETG-PLLR
VL-L-LQ-----V-----------A------D----E----H---------HILLFTVHH
IIADGWSIAVLTREIMALYQAFS--------------------TD-Q-A--S--------
--P----LP--P-----LEIQ-YSD---YAFW--QRSLQAP--SV------------FAA
QVGYWRQQ-L-DQA-PAR-------LEL------P--T--------DR--PR-----PA-
---IQT-----YR-GQAVTHTWPPTLSKKI-DTLSQSLGVTPFMTLLTLFSLLLSRH---
S-------GQR---DIVVGTPIANR------T-------RT----EVEPLIGLFVNTLAL
RTRIE-
>Pseusyrin.NP_794446.1.m_2_leu_TO_ser_LcL 1059..1362 non-ribosomal peptide synthetase, terminal component [Pseudomonas syringae pv. tomato str. DC3000]
EMPLPLSFAQQRQW------F------LA-QM------E----G---ASV-------AY-
HIPAG-LRI--LGA----LD--EPA--LQRSLNRIVARHEVLRTTF----------VQQT
A----DQSVVLR--IHP--------E----------------ETGCP----LR----KYD
LT-------THA-----------------DGSRELARL---VDEEAIRRFDLQQG-PLIR
GS-L-VR-----L-----------S------D----E----E---------HVLLLTMHH
IVSDGWSMGILTRELGALYASGC--------------------QD-E-A--A--------
--P----LP--P-----LLIQ-YAD---YAMW--QRSWLSG--EV------------LHK
QSTYWQTA-L-LDA-PAL-------LML------P--A--------DR--VR-----PA-
---QQD-----YT-GASVAVVLDATLSNEL-KTLSRRHGTTLFMTLLAGWATVLSRL---
S-------GQD---EVVIGSPVANR------M-------SA----EVEGLIGFFANTLAL
RVDVS-
>Pseusyrin.NP_794446.1.m_4_asp_asn_glu_gln_aad_TO_ser_LcL 3202..3506 non-ribosomal peptide synthetase, terminal component [Pseudomonas syringae pv. tomato str. DC3000]
NLPLPLSWAQQRLW------F------LD-QL------D---RA---AGA-------AY-
HIAAG-LRL--RGQ----LN--RDA--LQATLDRIVARHEILRTHF------VL--HKGQ
A----IQ----L--IAP--------A----------------AQGFA----LA----THD
LR-------SLG---------------STAQHEAVERL---AREESVAPFDLSSG-PLIR
GR-L-VQ-----L-----------S------E----T----E---------HVLLVTQHH
IVSDGWSTGVLLQEIGTLYRAFS--------------------QG-L-A--D--------
--P----LP--A-----LAFQ-YAD---YAAS--QRQWLQG--ET------------LQT
QVDFWRQH-L-SGA-PAL-------LEL------P--T--------DH--RR-----PP-
---LRS-----YA-GGRVSLALGPALTAGL-RQLGQRHGATLFMTLLAGWSSLLSRF---
S-------GQD---DVVIGTPVANR------P-------RS----ELESLIGFFVNTLAL
RIRPE-
>Bacicereu_2.NP_832215.1.m_2_gly_ala_TO_ala_LcL 1061..1363 Peptide synthetase [Bacillus cereus ATCC 14579]
EEIIPLSYAQKRLW------F-I----DQ--L------M----P---NSA-------MY-
NIHAA-CRL--TGK----WS--IEA--LEVGWNQLLERHESLRTTI--L--E----QEGE
P----FQ----Q--VQS--------H-------------------VF----RH----I-P
QT-------NLT------DL-----SLEDR-EKEMQRL---IQNEAEEPFHFGQD-PLIR
TR-I-LK-----V-----------D------R----E----E---------WVLICTMHH
IISDGWSMGILLEEWMAFYEGAL--------------------TG-K-P--V--------
--E----LK--E-----LSIQ-YAD---FVMW--QKEWQKE--EN------------LNQ
HLQYWKEE-L-SGE-LPV-------LQL------P--M--------DR--PR-----PA-
---VQT-----HR-GASQSLIVANSLQEKL-KDLSLQEGCTLFMTLMAAYQSFLSRY---
T-------GQD---DIIVGSPIANR------N-------VK----EIEGLIGFFANTLVY
RADFS-
>Bacicereu_2.NP_832218.1.m_2_val_leu_ile_abu_iva_TO_gln_LcL 599..901 Peptide synthetase [Bacillus cereus ATCC 14579]
GNNIPLSYAQQRLW------F------ID-QF------A----P---NSA-------LY-
NMPMA-CRL--TGN----WL--PEG--LELGWNQLIERHESLRTVF------HE--EEGH
P----VQ----Q--IQP-------------------------YIFRP----LP----QMD
LT-------KLS---------------LEERERKLEQW---IQTEVESPFDLDQG-PLFR
GK-L-IR-----I-----------S------E----E----E---------WVLLCNMHH
IISDGWSMEILLQEWMAFYENAI--------------------GE-K-Q--A--------
--E----LE--P-----LPVQ-YAD---FAQW--QREWLKD--EV------------LNQ
QLAYWKEE-L-SGE-LPV-------LML------P--M--------DR--PR-----PP-
---VQT-----HH-GLTHNVLLSRSLLDKL-NELSRQEGATLFMTLLASYQSFLARY---
T-------GQT---DIIVGSPIANR------N-------YR----EIEGLIGFFVNTLVY
RADLS-
>Photlumin.NP_928233.1.m_1_gly_ala_val_leu_ile_abu_iva_LcL 76..378 hypothetical protein plu0897 [Photorhabdus luminescens subsp. laumondii TTO1]
AEHYPLSFAQQRLW------F-I----DQ-LT------E--------GSP-------QY-
NCPGY-LRL--REQ----LN--FNA--FKAAVKTLLERHEALRTHI------KV--IDNE
P----RQ----V--ITH-------------------------CYDLP----IT----RHD
LT-------AFS---------------ETEQESQIKRF---SKEEDNLVFNLSTD-LMLR
IR-L-IK-----L-----------A------E----N----D---------YVIIYTIHH
IACDSWSIEIFVNELITLYRAYS--------------------KG-K-I--A--------
--P----LP--P-----LKIQ-YTD---YAQW--QRNWLQG--DI------------LKK
QLDYWQTQ-L-SGISPLH--------RF------P--L--------DN--PR-----PE-
---KQS-----FE-GRLNEQRISKDLTQEI-RVLCHQHEVTLFMFLETAFAVLLSRY---
S-------NEK---DILVGTPLAGR------R-------HH----DIEPLIGFFVNSLVI
RTDLS-
>Photlumin.NP_928234.1.m_1_gly_ala_val_leu_ile_abu_iva_LcL 76..378 hypothetical protein plu0898 [Photorhabdus luminescens subsp. laumondii TTO1]
AEHYPLSFAQQRLW------L-I----DQ---------L---TE---GSP-------QY-
NCTGD-FRL--RES----LN--LNA--FEAAIATLLERHESLRTYF-KI-------IDNE
P----RQ----V--IAT--------A----------------YD-LP----IT----IHD
LS-------TLA---------------EFEQQQQVKQL---GEQEWKQAVNLSTD-LMLR
IR-L-LK-----L-----------A------D----D----D---------YFILYTIHH
IACDGWSLAIFISELLTLYRAYC--------------------QG-E-G--N--------
--P----LP--P-----LPVQ-YTD---YSQW--QRDWLQG--D---I---------LEK
QLDYWQNQ-L-SAI--SP--LH----RF------P--L--------DN--PR-----PE-
---KQN-----FE-GNVHPQRISKALTQEI-RALCAKHEVTLFMFLETAFAVLLSRY---
S-------SEK---DILVGMPLAGR------R-------HR----DTEPLIGFFVNSLVI
RTDLS-
>Photlumin.NP_928235.1.m_1_gly_ala_val_leu_ile_abu_iva_LcL 77..379 hypothetical protein plu0899 [Photorhabdus luminescens subsp. laumondii TTO1]
AEHYPLSFAQQRLW------F-I----DQ--L------D----G---GSR-------QY-
NCMGD-FRL--RES----IN--IEA--FEAAVKALLERHEVLRTHF--K--I----INNE
P----RQ----F--IAA--------D-------------------YD----LP----I-T
DH-------DLS------AL-----SETEK-NDQVKQI---SKEEENLIFNLNTD-LMLR
VR-L-IK-----L-----------A------E----D----D---------YLIIYTIHH
IAFDGWSMAIFLHEFFTLYKAYC--------------------QG-K-A--N--------
--P----LP--P-----LRIQ-YAD---YAQW--QQSWLQG--DV------------LKK
QLTYWQNQ-L-AGISPVH--------RV------P--L--------DN--PR-----PE-
---KQN-----IE-GRLHLQRISAHLTQAI-RALCTKHNVTLFMFLETAFTVLLSRY---
S-------NEK---DILVGTAIAGR------Q-------HP----DIEPLIGFFVNSLVI
RTDLS-
>Photlumin.NP_928235.1.m__gly_ala_val_leu_ile_abu_iva_TO__LcL 1563..1867 hypothetical protein plu0899 [Photorhabdus luminescens subsp. laumondii TTO1]
DGKMPISYCQKMYW------Y-F----VQ--E------A----L---LED-------SF-
HVPIT-LLM--AGE----LD--RSA--LEKSLNTILARHESLRFKF--Y--Q----ENGQ
I----------F--MQP--------D----------------NS-MK----IN----LQV
IE-------ALP------RG-----IERDQIIIEINKL---WQEKLRTPFDVYNG-PLIK
TF-L-LP-----V-----------S------E----T----I---------TVLLIDVHH
IISDGWSVNIIMNEFKQLYTAYS--------------------QG-Q-E--N--------
--T----LP--P-----VAMQ-YSG---YVYD--LQEIHVT--EV------------AKK
QIKFWQQQ-F-ADV-NSE-------RDF------P--V--------SF--RK-----HL-
---ASK-----YR-SHAHHIKIPDSLDKAV-LQYCETHKITPYMLFMALFHTCLFMY---
S-------GES---QLIVTSPKADR------T-------RI----ESHQTIGLFLGDLIV
KSNIN-
>Photlumin.NP_929905.1.m_3_ala_TO_trp_LcL 2268..2569 hypothetical protein plu2670 [Photorhabdus luminescens subsp. laumondii TTO1]
DHQLPLSFAQQRLW------F------LA-QL------N----G---VSE-------TY-
HIPLA-LRL--RGR----LD--ITA--WQQALDTLFARHEALRSVF------VA--VDGQ
P----------QVELLP--------A----------------ASSLL----MK----KYD
LR-------DTP-----------------DVDDQLAFL---SAQEASAPFDLARG-PLIR
SS-L-VQ-----L-----------A------D----D----E---------HVFLLTQHH
IVSDGWSLGILKSELEALYSAHL--------------------NQ-Q-P--D--------
--P----LP--P-----LTIQ-YPD---YAAW--QRQWLSA--ER------------IQS
QSDYWRAR-L-VDA-PVL-------LDL------P--T--------DR--PR-----PP-
---QQS-----FA-GALLPVNLDAELTQSL-KRLSEQQGVTLFMTLLAAWTAVLSRL---
S-------GQE---DLVVGTPSAGR------S-------RQ----EVESLIGFFVNTLAL
RMDLS-
>Photlumin.NP_929905.1.m_5_val_TO_bht_LcL 4384..4685 hypothetical protein plu2670 [Photorhabdus luminescens subsp. laumondii TTO1]
EGQLPLSFAQQRLW------L------LA-QF------E----G---VSE-------TY-
HIPLA-LRL--RGL----LD--IAT--WQQALDTLFARHEALRSVF------VA--VDGQ
P----------QVELLP--------A----------------ALGWP----MK----KYD
LR-------NTP-----------------DVDAQLASL---STQEAGTPFDLARG-PLIR
SA-L-VQ-----L-----------A------N----D----E---------HVFLLTLHH
IIFDGWSVSVLMCELNALYTAFL--------------------TG-Q-P--D--------
--P----LS--P-----LTIQ-YPD---YAAW--QRQWLSA--ER------------IQF
QSDYWRAR-L-VDA-PVL-------LDL------P--T--------DR--PR-----PP-
---RQS-----FT-GNILPVSLDAELTQSL-KRLSEQQGVTLFMTLLAAWATVLSRL---
S-------GQE---DLVIGTPSAGR------S-------RQ----EVESLIGFFVNTLAL
RMDLS-
>Photlumin.NP_929905.1.m_7_trp_TO_val_LcL 6507..6808 hypothetical protein plu2670 [Photorhabdus luminescens subsp. laumondii TTO1]
EGALPLSFAQQRLW------L------LT-QF------E----G---VSQ-------TY-
HVPMA-LRL--HGQ----LD--IAA--WQQALNRLFARHEALRSIF------IS--EDGQ
P----------QVELLP--------A----------------ELGLP----MS----KHD
LR-------KVF-----------------DADKRLERL---CVQEAEVPFDLAGG-PLIR
AG-L-IQ-----R-----------A------D----D----D---------YVFLLTQHH
IVSDGWSAGVLMHELSALYTAFS--------------------MG-L-P--D--------
--P----LP--P-----LAIQ-YPD---YAAW--QRQWLSA--ER------------LQI
QSDYWRMS-L-ADA-PVL-------LDL------P--T--------DR--SR-----PS-
---QQS-----FA-GALLPVNLDAELTQSL-KRLSEQQGVTLFMTLLAAWATVLSRL---
S-------GQE---DLVIGTPSAGR------S-------RQ----EVESLIGFFVNTLAL
RMDLS-
>Photlumin.NP_929905.1.m_10_val_TO_trp_LcL 9711..10012 hypothetical protein plu2670 [Photorhabdus luminescens subsp. laumondii TTO1]
EGQLPLSFAQQRLW------F------LT-QF------D----G---VSE-------TY-
HIPLA-LRL--HGR----LD--IAA--WQQTLDTLFARHEALRSVF------VA--VDGQ
P----------QIELLP--------A----------------ASGLL----MR----KYD
LR-------DMP-----------------DVDAQLASL---SAQEIETLFDLARG-PLIR
SS-L-IQ-----L-----------A------D----D----D---------HVFLLTLHH
IVFDGWSVSVLMRELSSLYTAFL--------------------AG-Q-P--D--------
--P----LP--P-----LTIQ-YPD---YAAW--QRQWLSA--ER------------IQS
QSDYWRAR-L-VDA-PVL-------LDL------P--T--------DR--PR-----PL-
---QQS-----FA-GALLPVSLDAELTQSL-KRLSEQQGVTLFMTLLAAWATVLSRL---
S-------GQE---DLVIGTPSAGR------G-------RQ----EVESLIGFFVNTLAL
RMDLS-
>Photlumin.NP_929905.1.m_12_val_TO_thr_LcL 11834..12135 hypothetical protein plu2670 [Photorhabdus luminescens subsp. laumondii TTO1]
EGQLPLSFAQQRLW------F------LA-QF------E----G---VSE-------TY-
HIPLA-LRL--RGR----LD--IAA--WQRALDTLFARHEALRSVF------VA--VDGQ
P----------QVELLP--------T----------------EWGLP----MR----KYD
LR-------DTP-----------------DVDAQLASF---SVQEASVSFDLARG-PLIR
ST-L-VQ-----L-----------A------D----N----D---------HVFLLTQHH
IVSDGWSLGVLKSELETLYSAYL--------------------NQ-Q-P--D--------
--P----LL--P-----LTIQ-YPD---YAAW--QCQWLSA--AQ------------IQS
QSDYWCTK-L-ADV-PVL-------LDL------P--T--------DR--PR-----PP-
---QQS-----FA-GNTLLISLDAELTQSL-KLLSEQQGVTLFMTLLAAWATVLSRL---
S-------GQE---DLVIGTPSAGR------S-------RQ----EVESLIGFFVNTLAL
RMDLS-
>Photlumin.NP_929905.1.m_14_trp_TO_val_LcL 13967..14268 hypothetical protein plu2670 [Photorhabdus luminescens subsp. laumondii TTO1]
EGKLPLSFAQQRLW------F------LS-QF------D----G---VSE-------TY-
HIPVA-LHL--RGR----LD--IAA--WQQALDALFSRHKALRSVF--------VAVDGQ
P----------QVELLP--------A----------------ASGLP----MK----KYD
LR-------NAP-----------------DADAQLASL---SAQETEVPFNLTRG-PLIR
SS-L-VQ-----L-----------A------N----D----E---------HVFLLTLHH
IIFDGWSVSVLMRELNTLYTAFL--------------------AG-Q-P--D--------
--P----LP--P-----LTIQ-YPD---YAAW--QRQWLSA--ER------------IQS
QSDYWRTK-L-ADA-PIL-------LDL------P--T--------DR--PR-----PP-
---QQS-----FA-GNILLVSLDAELTQSL-KRLSEQQGVTLFMTLLAAWATVLSRL---
S-------GQD---DVVIGTPSAGR------S-------RQ----EVESLIGFFVNTLAL
RMDLS-
>Photlumin.NP_930489.1.m_3_trp_TO_phe_LcL 1745..2046 hypothetical protein plu3263 [Photorhabdus luminescens subsp. laumondii TTO1]
DSVLPLSFGQQRLW------F------LA-QF------E----G---VSD-------TY-
HIPTA-LRL--RGR----LN--FSA--WQQALNRLFARHEALRSVF------IT--VDGQ
P----------QVELLP--------A----------------EFGLP----VK----KYD
LR-------KAS-----------------NVDKQFKRL---CVQEAKTPFDLARG-PLIR
CA-L-IQ-----L-----------A------D----E----E---------HIFLLTQHH
IISDAWSLKILESELVALYAAGL--------------------NQ-Q-P--D--------
--P----LL--P-----LTIQ-YPD---YAAW--QRQVFSG--EG------------VQA
QSDYWRRT-L-ADA-PVL-------LEL------P--I--------DR--PR-----PS-
---QQS-----FT-GGRVAVHIDAPLVQAL-KHLGQQHGATLFMTLLTAWAALLSRL---
S-------GQD---DVVIGIPSANR------N-------LR----EIEPLLGFFVNTLAL
RIDLS-
>Photlumin.NP_930749.1.m_1_pro_pip_LcL 69..366 hypothetical protein plu3532 [Photorhabdus luminescens subsp. laumondii TTO1]
LTRLPLSFAQQRLW------F-I----DQ-LF------G--------SSE-------HY-
NMATV-LEV--NGE----FD--LTI--AEKVMQRIVERHEILRSVY------RE--EQGE
V----WQ----E--IQS--------A-------------------VK--AKIN----VRH
LT-------CEP--------------------AELKAI---FYQYVSAPFDLQKD-LMIR
ID-F-FT-----T-----------N------T----Q----R---------QFLIINLHH
IAGDGLSFSLLMEEFVIHYQEIK--------------------QNLP-E--S--------
-------LP--V-----LPVQ-YAD---YAYT--QQSWIAD--GV------------FDE
QLDYWQQK-L-ADI-PQV-------HQF------P--L--------DL--QR-----PV-
---KQT-----NY-GVKVRFRLDRQSSSML-RKHAGDAGATLFMLLHAAFSVFIARY---
S-------QQT---DIVIGTPATNR------K-------QK----ELQSLIGLFVNTLAL
RTEYQ-
>Photlumin.NP_930749.1.m_2_pro_pip_TO_ser_thr_ser-thr_dht_dhpg_dpg_hpg_LcL 1129..1432 hypothetical protein plu3532 [Photorhabdus luminescens subsp. laumondii TTO1]
MARLPLSFAQQRLW------F------ID-QL------D----G---QTP-------QY-
NMPLA-LTV--KGE----FN--LAI--AERAINIIVQRHQVLRTVY-----R-H--DTAG
A----WQ----E--VLD--------K-------------------VT--VKID----RID
YR-------SLG---------------EKSGQQQVQEF---IQQHAEQPFDLAND-VMLR
AA-Y-LK-----I-----------A------E---------D--------QCVMVFNMHH
IASDGWSIKVLADEFVDIYRQLL--------------------EGIQ-Q--P--------
--A----LP--S-----LAIQ-YKD---YAVW--QRQQLQG--ET------------LQT
DLNYWLTQ-L-NEL-PPV-------HDL------P--L--------DH--SR-----PL-
---QLG-----SR-GGLFEFSADKSLLTGL-KSLAGQHNTSLFVVLHAAFTLLLARH---
G-------QSP---DIVIGTPVANR------L-------QA----EVEPLIGFFVNMLVL
RTQYQ-
>Photlumin.NP_930750.1.m_1_phe_trp_phg_tyr_bht_LcL 71..379 hypothetical protein plu3533 [Photorhabdus luminescens subsp. laumondii TTO1]
LTKAPLSFAQRRFW------L------VE-QV------S----T---VER-------QY-
KISTA-FNL--YGQ----FS--LEA--ASQAIDAILKRHEILRTVY-----Q-E--SQGT
P----AQ----V--VLN--------D-------------------YV--FQID----KDT
LA-------D-----------------GVDQQQHIEDW---LERQRQRKFDLSRD-LPLR
VA-Y-LA-----S-----------D------L---------KPDTSDKPLTGVLFFDLHH
IAADGWSLAILVDEFTLLYQQIV--------------------QGKP-A--L--------
-------LT--E-----LELQ-YSD---YAYW--QNQAETQ--QM------------FDE
QLQYWQQQ-L-ANL-PLV-------HEL------P--L--------DY--AR-----PQ-
---KLD-----MR-SAMHTQKIPMETVSKL-KRLAVDANATLFMLLHTAFAVMLARY---
S-------DNP---DVVIGTPITSR------P-------VQ----KLESLIGCFLNTLVL
RLDCT-
>Photlumin.NP_930751.1.m_1_gly_LcL 72..374 hypothetical protein plu3534 [Photorhabdus luminescens subsp. laumondii TTO1]
TQPLPLSSSQQRIW------F------ID-QF------G----G---DST-------AY-
NMVSA-YTV--SGK----FE--LAA--ANLALQTIIDRHEVLRTVY-----L-S--DENG
T----RQ----V--IKP--------E-------------------WS--FEIV----QSD
IS-------DIE---------------QAQQEAWIEQA---IQDEMACQFDLSKD-MMVR
CR-Y-IS-----I-----------S------A---------E--------QGVLLFNMHH
IASDGWSIGVLVKEFVSLYQAYR--------------------QG-QAN--P--------
-------LS--A-----LEIQ-YAD---YAVW--QSSPERQ--AQ------------LAA
GLAYWQQQ-L-SDL-PPV-------HGL------P--L--------DY--GR-----PA-
---NQT-----SH-GRSYEFSLNNEVSKRL-QQLALTQGCTLFMVLHAAFTVLLSRH---
S-------GQR---DIVVGTPVANR------L-------QI----SLTPLIGCFMNTLVL
RSECG-
>Photlumin.NP_930751.1.m_2_gly_TO_orn_LcL 1129..1431 hypothetical protein plu3534 [Photorhabdus luminescens subsp. laumondii TTO1]
TNLLPQSYAQQRIW------F------IE-QF------G----G---DST-------AY-
NMVSA-YTV--SGK----FE--LAA--ANLALQTIIDRHEVLRTVY-----H-S--DENG
T----WQ----V--IKP--------E-------------------WS--FEIA----QSD
IS-------DIG---------------KAGQEAWIEQA---IQHEMTYRFDLAQD-VMVR
CH-Y-IS-----T-----------S------M---------E--------QGVLLFNMHH
IASDGWSMGVLVKEFVSLYQAYR--------------------QG-R-T-NP--------
-------LP--A-----LEIQ-YAD---YAVW--QHSAAEE--SQ------------LAA
GVAYWQQQ-L-SDL-PPV-------HGL------P--L--------DY--AR-----PA-
---NQT-----SH-GRSYEFSLDNEVSKGL-QQLALTQGCTLFMVLHAAFTILLSRH---
S-------GQR---DIVVGTPIANR------L-------QT----SLTPLIGCFINTLVL
RSECE-
>Photlumin.NP_930752.1.m_3_NA_TO_ala_LcL 2183..2485 hypothetical protein plu3535 [Photorhabdus luminescens subsp. laumondii TTO1]
DELLPLSFAQERLW------I------LS-QI------D----Q---SSA-------EY-
NMPIA-FAV--KGK----FD--VSA--AERALNQIIERHEILRTVY-----I-K--KEGN
P----FQ----K--VLS--------G-------------------RK--LTLN----YID
LI-------YMS---------------KEQQDRHVAEL---MIEDVNRIFDLSSD-LMIR
AT-F-IQ-----C-----------Q------V---------N--------NGVLLFNAHH
IASDGWSEDILIREFVARYEAIR--------------------NGNH-F--E--------
-------IE--E-----LDIQ-YAD---FAIW--QRNRLQG--EY------------LES
QICYWKQQ-L-SEL-PPV-------HGV------P--L--------DK--PR-----PK-
---VRQ-----YQ-GAVVTSILPEETTRAL-VSLARRHQMTPFMLFHAALALVLSRH---
S-------SSH---DIVIGTPVANR------L-------QA----ELETLIGFFVNTLIL
RVDTR-
>Pseusyrin_2.YP_273984.1.m_2_arg_TO_pro_LcL 633..934 non-ribosomal peptide synthetase [Pseudomonas syringae pv. phaseolicola 1448A]
CGAHALSSAQQRLW------F------LA-QM------E----G---GKA-------AY-
HMPLN-LRL--RGP----LQ--MAA--LQSSFNRLVARHEALRTTF------IA--VEGE
G----RQ----R--VAA--------T----------------GTIAA----LP----IIE
LH-------GEP-----------------DAQARLLEL---MDEEGSRPFDLAVG-PLMR
VS-L-VK-----L-----------A------E----D----D---------HVLLLTQHH
IISDGWSMGVLTRELGVLYEAAL--------------------HK-Q-A--D--------
--P----LP--P-----LSIQ-YVD---YAVW--QRQWLSG--EV------------LEA
QRRYWRET-L-SGA-PVL-------LEL------P--T--------DH--KR-----PA-
---VQN-----YR-GGFVPLMFDRALTARL-RALATQQGTTLFMNLLAAWSLLLMRL---
S-------GQD---DVVIGVPSANR------S-------QQ----ELEGLIGFFVNTLAL
RMTRS-
>Pseusyrin_2.YP_273985.1.m_1_val_leu_ile_abu_iva_LcL 67..369 non-ribosomal peptide synthetase [Pseudomonas syringae pv. phaseolicola 1448A]
LTALPLSFSQRQLW------F-L----DQ--M------E----P---GNA-------FY-
NVPTA-ILL--KGT----LD--VPV--LEKALNELIMRHEMLRTTF--A--S----VDGE
P----RQ----I--VHP--------V-------------------MA----LA----M-P
KV-------DLR------DL-----SPEAR-EVQVGMA---VDREAKAPFDLASG-PLLR
AS-L-LR-----L-----------A------D----D----E---------YLWLYSVHH
IIADGWSMGVILHEVSTLYGDFL--------------------RG-Q-A--S--------
--S----LA--P-----LAVQ-YAD---YACW--QQQRLSG--EA------------LAG
QLAFWQRT-L-ADA-PPL-------LDM------P--A--------DR--PR-----PT-
---VQR-----YA-GATFSSTVDGSTLRGL-NALARQTHGTLFNVLIGALSVLLWRH---
S-------GQR---DLCIGTPFANR------S-------RP----EIEPLIGHFVNTQVI
RQRLD-
>Pseusyrin_2.YP_274139.1.m_1__TO_glu_LcL 676..978 pyoverdine chromophore precursor synthetase [Pseudomonas syringae pv. phaseolicola 1448A]
NEHLPQSLAQNRLW------F-L----WQ--L------D----P---QSS-------AY-
NIPGG-LYL--RGE----LD--TTA--LRTSFQRLIERHESLRTRF-----Y-E--HDGV
A----LQ----R--IDA-------------------------PGEFH----FD----TLD
IS-------DLP---------------SDERQTRALAI---REEQARLPFDLQNG-PLLR
VT-L-LR-----L-----------D------E----E----E---------HQLLVTLHH
IIADGWSLNVLIDEFSRLYASAV--------------------QG-Q-P--L--------
--E----LA--P-----LPLR-YAD---YGQW--QREWLAN--GE------------AER
QLDYWKQQ-L-GDE-QPT-------LEL------S--T--------DR--PR-----SA-
---HQQ-----HS-ASRYSLRLSAELSAAV-RNTAQAWQSTSFMLLLAGFQALLHRY---
S-------GQT---DIRIGVPGANR------P-------RH----ETQGLIGFFINTLVL
RAQLD-
>Pseusyrin_2.YP_274139.1.m_2_glu_TO_dhb_sal_LcL 1729..2031 pyoverdine chromophore precursor synthetase [Pseudomonas syringae pv. phaseolicola 1448A]
SQPVPLSYSQQRMW------F-L----WQ--M------E----P---DSP-------AY-
NVGGM-ARL--NGV----LD--IER--FEAALQALILRHETLRTTF--------PSVNGV
A----CQ----K--VSE-------------------------QTGLR----VQ----WQD
YS-------ALP---------------AELRQQRLQAL---ADSEAHQPFDLETG-PLLR
AC-L-VK-----A-----------A------D----L----E---------HYFVLTLHH
IVTEGWAMDIFARELGLLYEAFL--------------------QG-K-P--S--------
--P----LE--P-----LAVQ-YLD---YSVW--QRQWMEA--GE------------RQR
QLDYWTAQ-L-GNE-HPL-------LEL------P--A--------DR--PR-----PA-
---VQS-----HQ-GELYRFDLNPELAAKV-RAFNARNGLTLFMTMTATLAVLLYRY---
S-------GQN---DLRIGAPVANR------I-------RP----ESEGLIGAFLNTQVL
RVQLD-
>Pseusyrin_2.YP_274151.1.m_1_val_leu_ile_abu_iva_LcL 15..317 pyoverdine sidechain peptide synthetase I, epsilon-Lys module [Pseudomonas syringae pv. phaseolicola 1448A]
AERDGLSYAQQRMW------F-L----WQ--L------D----P---HSA-------AY-
NLPMS-VCL--NGP----LE--LPL--LERAFSALVERHESLRTTF-------G--QEGD
R---AFQ----R--VAS--------P-------------------TP--VSIR----LID
LS-------QQP------------------HEQRWASARQAMAEQSAQTFDLQRG-PLFT
VQ-V-LR-----L-----------A------E----Q----E---------HLLLLNLHH
MITDGWSMNVLIDEWLRGYDALL--------------------AG-K-P--L--------
--P----FQ--P-----LPVQ-YRD---YALW--QRSWLEA--GE------------QER
QLDYWRSH-L-GEE-HPV-------LEL------P--T--------ER--PY-----PA-
---LPS-----HD-GARLELALEPELLRNL-KTLAQRQGVTLFVVLLATFKSLLHRY---
S-------GQT---DIRVGGLIANR------T-------RS----ETEGLIGCFINTQVL
RSEVT-
>Pseusyrin_2.YP_274152.1.m_1_asp_LcL 47..350 pyoverdine sidechain peptide synthetase II, D-Asp-L-Thr component [Pseudomonas syringae pv. phaseolicola 1448A]
FSAIPLSFAQQRLL------F-L----WQ--L------D----P---QSD-------AY-
KMTTG-LRL--QGP----LN--ESA--LRRAFDHLIERHEVLRTVF-------H--TDGD
Q----AQ----Q--VLL--------H----------------DQTVA----LD----SID
LS-------GLA--------------DVELRDAELALR---VITVTSQPFDLRTG-PLLR
AH-L-FR-----L-----------A------S----D----E---------HVLVVSMHH
IVSDGWSMDVMIQEFVHCYQAYC--------------------EG-R-E--P--------
--A----LP--E-----LPLQ-YAD---YAIW--QRSWLEA--GE------------GAR
QLDYWRSQ-L-GDE-QPL-------LDA------A--Q--------DF--PR-----PV-
---TQS-----YQ-GEHLRFDFGADLSRQL-NAFARTQGMTLFMLVLAGFSLFLSRK---
A-------GQR---DIRIGVPNANR------G-------RA----ETEGLIGFFINTQVL
RCQVD-
>Pseusyrin_2.YP_274153.1.m_1_thr_LcL 42..338 pyoverdine sidechain peptide synthetase III, L-Thr-L-Ser component [Pseudomonas syringae pv. phaseolicola 1448A]
QAPSALSYAQQRQW------I-I----WQ--L------E----P---HSA-------AY-
NIPLA-LRL--HGV----LD--VEA--LRRSVEHLIERHETLRTTF-----E----QPGD
E---ALQ----V--VHP----------------------------AS----PF----ALD
VD-------QLA------------------AGETVERY---VDQEVQQPFDLQHG-PLLR
VR-L-LK-----L-----------S------E----Q----E---------HVLVLTQHH
IVSDGWSMPIMVDELMQCYQAAT--------------------LG-R-K--A--------
--E----LT--P-----LPIQ-YAD---YALW--QRNWLEM--GE------------QER
QLAYWKQH-L-GEQ-QPI-------LEL------P--T--------DR--PR-----PA-
---LRS-----YD-GARLNVELDAALLNDL-KTLARQQGITLFMLLLASLQTLLHRY---
S-------GQA---DIRVGVPVANR------T-------RS----ETQRLIGFFVNTQVL
KADFD-
>Pseusyrin_2.YP_274153.1.m_2_thr_TO_ser_LcL 1094..1390 pyoverdine sidechain peptide synthetase III, L-Thr-L-Ser component [Pseudomonas syringae pv. phaseolicola 1448A]
SQPLGLSYAQQRQW------F-L----WQ--L------D----P---EST-------AY-
TIPAA-LRL--SGS----LD--IAA--LEHSFSALIARHETLRTTF-----R----QQGE
Q---AVQ----I--IHA----------------------------PR----AL----TLM
VE-------SVP------------------AGQTLEAC---VQQEMQRPFDLEKG-PLLR
VR-L-LN-----L-----------A------T----D----E---------HVLILIQHH
IVSDGWSMPIMVDELVRLYEGYS--------------------QG-R-E--V--------
--V----LT--A-----LDMQ-YAD---YALW--QRNWMDA--GE------------QAR
QLDYWKQQ-L-GEQ-QPI-------LEL------P--A--------DH--PR-----PV-
---VQS-----HA-GARLAVELAPALIDDL-KQVARQQGVTLFMLLLASFQTLLHRH---
S-------GQP---DIRVGVPIANR------T-------RA----ETEGLIGFFVNTQVL
RAEFD-
>Pseusyrin_2.YP_274154.1.m_1_asp_LcL 47..342 pyoverdine sidechain peptide synthetase IV, D-Asp-L-Ser component [Pseudomonas syringae pv. phaseolicola 1448A]
VARIPLSYAQQRML------F-L----WQ--M------E----P---GNA-------AY-
NVPMA-VRL--NGP----LD--RQA--LSTALDNLVQRHETLRTRF--------VSEDGA
F----YQ----E--ILQ----------------------------QA----TV----ALE
FA-------SVA-------------------PADIENQ---VRAELQKPFDLLSG-TLLR
VR-L-FQ-----L-----------G------E----A----E---------HVLTVCMHH
IVSDGWSGEVLIREFVQLYQAQV--------------------SG-Q-P--A--------
--Q----LP--A-----LAIQ-YAD---YAIW--QRAWLEA--GE------------GER
QLNYWKQQ-L-GTE-HPL-------LSL------P--L--------DH--QR-----SL-
---QPS-----QR-GATVRVDVPERLSAQL-KSLARNSGQTLFMLTLAALSVVLSRF---
S-------GQA---DIRIGAPNAGR------T-------RS----ELEGLIGFFINTQVL
RVQVD-
>Bacianthr_2.YP_028469.1.m_2_gly_TO_thr_LcL 1053..1355 nonribosomal peptide synthetase DhbF [Bacillus anthracis str. Sterne]
PNEVPLSFAQRRLW------F-L----NC--L------E----G---PSP-------TY-
NIPLV-IRL--SGK----LN--EEA--LQGAIHDVVEKHETLRTIF--P--N----VLGS
S----YQ----K--ILD--------M----------------EN-LN----LE----I-I
KT-------KTC-------------------KDELENV---LTQAVRYSFNLDGE-PAVR
VQ-L-FT-----M-----------S------E----N----E---------HVILILLHH
IVGDGWSLQPLTRDLTAAYKARC--------------------QG-N-R--V--------
--Q----LE--T-----LPVQ-YAD---YALW--QQQLLGDETTQESL---------IST
QLDFWKKE-L-RGL-PDQ-------LEL------P--T--------DY--QR-----PM-
---ETS-----YQ-GETIHFHIDASMHSRL-VELARKNGVSLFMVLQAGLSALFTRL---
G-------AGT---DIPIGSPIAGR------N-------DD----ALSDIVGLFVNTLVL
RTNTS-
>Bacithuri.YP_036474.1.entF_2_gly_TO_thr_LcL 1053..1355 nonribosomal peptide synthetase [Bacillus thuringiensis serovar konkukian str. 97-27]
PSEVPLSFAQRRLW------F-L----NC--L------E----G---PSP-------TY-
NIPLV-IRL--SGK----LN--EEA--LQGAFYDVVEKHETLRTIF--P--N----VLGS
S----YQ----K--ILD--------M----------------EN-IN----LE----M-I
KT-------KTC-------------------KKELESV---LAEAVRYSFNLDVE-PAVR
LQ-L-FT-----V-----------N------E----N----E---------HVLLILLHH
IVGDGWSLQPLTRDFTTSYKARC--------------------QG-E-R--A--------
--Q----LE--T-----LPVQ-YAD---YALW--QQQLLGNETTPESL---------IST
QLDFWKKE-L-EGL-PDK-------IEL------P--T--------DY--QR-----PV-
---ETS-----YR-GETIHFHIDAGMHSRL-VELARKNGVSLFMVLQAGLSALFTRL---
G-------AGT---DIPIGSPIAGR------N-------DD----ALSDIVGLFVNTLVL
RTNTS-
>Baciliche.YP_077640.1.lchAA_2_gln_TO_leu_LcL 1060..1345 lichenysin synthetase A [Bacillus licheniformis ATCC 14580]
SDDYPLSLAQQRIY------I-V----SQ--L------E---------GV-------GY-
NMPAA-AML--EGT----LD--SGR--LEAAFQKLIDRHEALRTSF-TV-------VDGE
P----RQ----T--VHQ--------R-------------------VQ----FK----I-E
KV-------KAE-------------------GKPI-EQ---IAKSFVRRFDLAKA-PLMR
AG-L-VS-----L-----------A------D----G----R---------HLLLFDMHH
LVSDGVSISIILNELAALY------------------------NG-E-E-----------
-------LP--E-----LRLH-YKD---YAFW--QRA-QAQ--EG------------FQK
EEAYWESM-F-AGE-LPV-------LQL------M--T--------DE--PR-----PP-
---VQS-----FE-GDRVSAVLPKDLKEKL-AVLAEQNGATLYMVMLSAYNMLLAKY---
S-------GQE---DVIVGTPAAGR------R-------HS----DLEGIIGMFVNTLAI
RSKVD-
>Baciliche.YP_077640.1.lchAA_3_leu_TO_leu_LcL 2097..2384 lichenysin synthetase A [Bacillus licheniformis ATCC 14580]
RETYPVSSAQKRLY------V-L----QQ--I------E----G---AEK-------SY-
NMPAV-LQL--EGK----LD--LKR--LESAAQMLIKRHEAFRTTF-EI-------RNGE
P----VQ----R--IWE--------A-------------------AE----LT----I-D
VI-------DAD-------------------EQEA-EK---LIKEFIRPFDLTKA-PLFR
MS-I-IR-----V-----------T------E----E----K---------HLLLVDMHH
IISDGASVSVLIDEMTRLY------------------------AG-E-A-----------
-------LE--P-----LRIQ-YKD---YAVW--QQHLL-T--ER------------HKM
QEEYWLKE-L-DGE-LPV-------LTL------P--T--------DY--PR-----PS-
---VQT-----FE-GSRISFSLKPELVQQL-RRLAKETESTLYMVLAASYSTFLSKL---
S-------GQS---EVIFGSPAAGR------P-------HA----DLSRIIGMFVNTLAI
RTRPE-
>Baciliche.YP_077641.1.lchAB_2_val_TO_asp_LcL 1050..1338 lichenysin synthetase B [Bacillus licheniformis ATCC 14580]
RANYPVSSAQRRMY------I-L----NQ--L------E----E---AST-------SY-
NVPAV-LLL--EGE----LD--KER--LEDAFRALISRHETLRTSF-EL-------IDGE
I----VQ----T--IHQ--------D-------------------AV----FH----L-T
ES-------VAD-------------------EAEA-EA---AIRGFIRPFQLNKA-PLVR
AE-L-VK-----L-----------E------E----K----R---------HLLMIDMHH
IITDGSSTGILIRDLASFY------------------------HG-E-E-----------
-------AP--A-----PKLH-YKD---FAVW--QNGPEHQ--EK------------LKE
QEQYWLDI-F-KGE-LPV-------LDL------P--Y--------DF--PR-----PS-
---KRS-----FE-GDRVVFGINRKLTADV-QKLLSEADATLYMFLLAAFNILLSKY---
A-------SQE---DLIVGSPVAGR------T-------HP----DLHNIPGMFVNTLAL
RNRPE-
>Baciliche.YP_077641.1.lchAB_3_asp_TO_leu_LcL 2095..2383 lichenysin synthetase B [Bacillus licheniformis ATCC 14580]
RDWYPVSSAQQRMY------A-L----HH--I------E----K---NGT-------GY-
NMPSV-LML--EGV----LD--TDR--LRRAFADLVNRHESLRTAF-VE-------IDGR
T----VQ----I--VHE--------K-------------------AD----ID----L-K
VI-------HIH-------------------EEDA-EA---QINRFIRPFDLSTA-PLIR
AE-L-LS-----I-----------S------S----A----R---------HLLLIDTHH
IIADGVSRSLFVKEIAQLY------------------------KG-A-S-----------
-------LP--E-----PKLH-YKD---YAVW--QQQPDQQ--EN------------IRK
QEDFWLRQ-F-KET-VPE-------LSL------P--L--------DF--PR-----PP-
---VQS-----FA-GDRVHFKVSKGTALKI-RRLMAKTNTTLNIVMLAVFNLFLSRL---
A-------GQK---DIVVGSAAAGR------T-------NA----DLKDVPGMFVNSLAL
KNHVP-
>Baciliche.YP_080976.1.dhbF_2_gly_TO_thr_LcL 1050..1352 DhbF [Bacillus licheniformis ATCC 14580]
RKEIPLSFAQRRLW------F-L----HC--L------E----G---PSP-------TY-
NIPVV-VHL--TGD----LD--QKA--LAAALGDVATRHEPLRTIF--P--D----QQGT
T----HQ----L--ILE--------E----------------DQ-SR----PE----L-T
VS-------HVS-------------------EHELEKV---LAEAVRHRYHLEKE-PPFR
AQ-L-FV-----L-----------G------P----D----K---------FVLLLLLHH
MIGDGWSLMPLTRDLETAYNARL--------------------QG-E-A--P--------
--V----WE--P-----LSIQ-YAD---YAVW--QEYLLGSENNPDSL---------IAK
QLEYWSKA-L-EHL-PDQ-------LEL------P--T--------DH--PR-----PS-
---ESS-----YR-SGTIDLSIDEQLHGRL-FDLSRSTGVSMFMILQSALAALLTRL---
G-------AGH---DIPLGSPIAGR------N-------DD----ALGEIVGLFVNTLVL
RTDTS-
>Bacicereu_3.YP_083310.1.dhbF_1_asn_LcL 17..300 multifunctional nonribosomal peptide synthetase (mycosubtilin synthetase) [Bacillus cereus E33L]
AKKFYMSNNQKRLY------I-I----NQ--L------Q----G---KDV-------SY-
NTPKV-LFF--PGR----FD--LKT--LNRSFNKLCKQHELLRTTF-----S----HNGD
K---FYQ----I--VQE--------E----------------VN-VK----VE----V-N
YD-------VN--------------------KTIKES-----FNDFLKPFDLETA-PVMR
LK-V-QE-----L-----------E------N---------A---------SVLMFDFHH
IICDAISVHIFVDDLLSLY------------------------KG-E-T-----------
-------LQ--K-----NKIQ-YKD---FAAW--QNSKD------------------MSE
HEAFWLEE-F-SKI-PPA-------VDL------K--T--------DF--VR-----PK-
---WKS-----IK-GQTIHKNPDYKLSELV-KGFCHRNDTTEFMTLLSAFMAFLSKY---
N-------SQK---DITVGIPVANR------T-------HQ----DAHNMVGMFVNTLAV
HTEID-
>Bacicereu_3.YP_083311.1.dhbF_1_NA_LcL 5..290 multifunctional nonribosomal peptide synthetase (mycosubtilin synthetase) [Bacillus cereus E33L]
SKKYKMSSAQKRMY-------------AM---------E----VIQESGI-------SY-
NVPTL-LKV--EGE----ID--LKV--LESAFGKLCERHELLRTHF----------MHSS
D--NFVQ----V--VEE-------------------------TVKAE----VT----YEE
VN-------GIK-------------------EKE-------LLDGFVQPFDLSKA-PLMK
MK-V-VK----NL-----------S------N---------E--------TSYLLIDVHH
IICDGESLAIIFDELSKLY---------------------------N-D--I--------
--P----LA--P-----IKVQ-YKN---YSAW--ESKRN------------------IDS
QKKYWMNE-FENGV-TPL--------EL------R--T--------DF--NR-----PA-
---WRS-----SN-GDSFNIMIKEELTAAI-KEICKKTKTTEYMFLMASFMTLLHKY---
S-------HQK---EVILGTPIAGR------T-------HP----DTQNMLGMFVNTLAI
KGEVD-
>Bacicereu_3.YP_083722.1.entF_2_gly_TO_thr_LcL 1053..1355 nonribosomal peptide synthetase [Bacillus cereus E33L]
PNEVPLSFAQRRLW------F-L----NC--L------E----G---PSP-------TY-
NIPLV-IRL--SGK----LN--EEA--LQGAIYDVVEKHETLRTIF--P--N----VLGS
S----YQ----K--ILD--------M----------------EN-LN----LE----I-I
KT-------KTC-------------------KDELENV---LTEAVRYSFNLDVE-PAVR
VQ-L-FT-----M-----------S------E----N----E---------HVILILLHH
IVGDGWSLQPLTRDLTAAYKARC--------------------QG-N-R--V--------
--Q----LE--T-----LPVQ-YAD---YALW--QQQLLGDETTQESL---------IST
QLDFWKKE-L-RGL-PDQ-------LEL------P--T--------DY--QR-----PM-
---ETS-----YQ-GETIHFHIDASMHSRL-VELARKNGVSLFMVLQAGLSALFTRL---
G-------AGT---DIPIGSPIAGR------N-------DD----ALSDIVGLFVNTLVL
RTNTS-
>Baciliche.YP_090052.1.m_2_gln_TO_leu_LcL 1060..1345 lichenysin synthetase A [Bacillus licheniformis ATCC 14580]
SDDYPLSLAQQRIY------I-V----SQ--L------E---------GV-------GY-
NMPAA-AML--EGT----LD--SGR--LEAAFQKLIDRHEALRTSF-TV-------VDGE
P----RQ----T--VHQ--------R-------------------VQ----FK----I-E
KV-------KAE-------------------GKPI-EQ---IAKSFVRRFDLAKA-PLMR
AG-L-VS-----L-----------A------D----G----R---------HLLLFDMHH
LVSDGVSISIILNELAALY------------------------NG-E-E-----------
-------LP--E-----LRLH-YKD---YAFW--QRAQAQE--G-------------FQK
EEAYWESM-F-AGELPVL--------QL------M--T--------DE--PR-----PP-
---VQS-----FE-GDRVSAVLPKDLKEKL-AVLAEQNGATLYMVMLSAYNMLLAKY---
S-------GQE---DVIVGTPAAGR------R-------HS----DLEGIIGMFVNTLAI
RSKVD-
>Baciliche.YP_090052.1.m_3_leu_TO_leu_LcL 2097..2384 lichenysin synthetase A [Bacillus licheniformis ATCC 14580]
RETYPVSSAQKRLY------V-L----QQ--I------E----G---AEK-------SY-
NMPAV-LQL--EGK----LD--LKR--LESAAQMLIKRHEAFRTTF-EI-------RNGE
P----VQ----R--IWE--------A-------------------AE----LT----I-D
VI-------DAD-------------------EQEA-EK---LIKEFIRPFDLTKA-PLFR
MS-I-IR-----V-----------T------E----E----K---------HLLLVDMHH
IISDGASVSVLIDEMTRLY------------------------AG-E-A-----------
-------LE--P-----LRIQ-YKD---YAVW--QQHLLTE--R-------------HKM
QEEYWLKE-L-DGELPVL--------TL------P--T--------DY--PR-----PS-
---VQT-----FE-GSRISFSLKPELVQQL-RRLAKETESTLYMVLAASYSTFLSKL---
S-------GQS---EVIFGSPAAGR------P-------HA----DLSRIIGMFVNTLAI
RTRPE-
>Baciliche.YP_090053.1.m_2_val_TO_asp_LcL 1050..1338 lichenysin synthetase B [Bacillus licheniformis ATCC 14580]
RANYPVSSAQRRMY------I-L----NQ--L------E----E---AST-------SY-
NVPAV-LLL--EGE----LD--KER--LEDAFRALISRHETLRTSF-EL-------IDGE
I----VQ----T--IHQ--------D-------------------AV----FH----L-T
ES-------VAD-------------------EAEA-EA---AIRGFIRPFQLNKA-PLVR
AE-L-VK-----L-----------E------E----K----R---------HLLMIDMHH
IITDGSSTGILIRDLASFY------------------------HG-E-E-----------
-------AP--A-----PKLH-YKD---FAVW--QNGPEHQ--EK------------LKE
QEQYWLDI-F-KGE-LPV-------LDL------P--Y--------DF--PR-----PS-
---KRS-----FE-GDRVVFGINRKLTADV-QKLLSEADATLYMFLLAAFNILLSKY---
A-------SQE---DLIVGSPVAGR------T-------HP----DLHNIPGMFVNTLAL
RNRPE-
>Baciliche.YP_090053.1.m_3_asp_TO_leu_LcL 2095..2383 lichenysin synthetase B [Bacillus licheniformis ATCC 14580]
RDWYPVSSAQQRMY------A-L----HH--I------E----K---NGT-------GY-
NMPSV-LML--EGV----LD--TDR--LRRAFADLVNRHESLRTAF-VE-------IDGR
T----VQ----I--VHE--------K-------------------AD----ID----L-K
VI-------HIH-------------------EEDA-EA---QINRFIRPFDLSTA-PLIR
AE-L-LS-----I-----------S------S----A----R---------HLLLIDTHH
IIADGVSRSLFVKEIAQLY------------------------KG---A--S--------
-------LP--E-----PKLH-YKD---YAVW--QQQPDQQ--EN------------IRK
QEDFWLRQ-F-KET-VPE-------LSL------P--L--------DF--PR-----PP-
---VQS-----FA-GDRVHFKVSKGTALKI-RRLMAKTNTTLNIVMLAVFNLFLSRL---
A-------GQK---DIVVGSAAAGR------T-------NA----DLKDVPGMFVNSLAL
KNHVP-
>Baciliche.YP_093405.1.dhbF_2_gly_TO_thr_LcL 1050..1352 DhbF [Bacillus licheniformis ATCC 14580]
RKEIPLSFAQRRLW------F-L----HC--L------E----G---PSP-------TY-
NIPVV-VHL--TGD----LD--QKA--LAAALGDVATRHEPLRTIF--P--D----QQGT
T----HQ----L--ILE--------E----------------DQ-SR----PE----L-T
VS-------HVS-------------------EHELEKV---LAEAVRHRYHLEKE-PPFR
AQ-L-FV-----L-----------G------P----D----K---------FVLLLLLHH
MIGDGWSLMPLTRDLETAYNARL--------------------QG-E-A--P--------
--V----WE--P-----LSIQ-YAD---YAVW--QEYLLGSENNPDSL---------IAK
QLEYWSKA-L-EHL-PDQ-------LEL------P--T--------DH--PR-----PS-
---ESS-----YR-SGTIDLSIDEQLHGRL-FDLSRSTGVSMFMILQSALAALLTRL---
G-------AGH---DIPLGSPIAGR------N-------DD----ALGEIVGLFVNTLVL
RTDTS-
>Burkmalle.YP_102862.1.m_1_val_leu_ile_abu_iva_LcL 47..349 non-ribosomal peptide synthetase, putative [Burkholderia mallei ATCC 23344]
AASVPASFAQTRLW------L------HA-RL------L----G---ESA-------AY-
HITER-LRL--DGG----LD--ANA--LRLSCDALIARHEALRTTF----------AEGA
A--GVLQ----T--VHA--------P----------------MR-CP----WR----FTD
LA-------DAS---------------AGSREQRAAAI---AERDEAEPFDLAHG-PLVR
AH-L-IR-----L-----------D------A---------A--------THWFVLTTHH
IVSDGWSADVMLAELSSFYRSYA--------------------TG-D-A--V--------
--S----LA--P-----LPVQ-YAD---YALW--QRRWLDA--GE------------GER
QLAYWRAT-L-DAS-RDA-------LLL------P--G--------AA--TR-----PA-
---QRG-----AS-GARHAFDISAELARRM-RALAQARRATPFAVLLAALATLLARA---
S-------GET---GIRIGVPSANR------E-------RG----ETVGLIGFFVNTLTL
AASTP-
>Burkmalle.YP_106216.1.m_3_gly_TO_ile_LcL 1723..2025 peptide synthetase, putative [Burkholderia mallei ATCC 23344]
GEPAPMSFAQQRLW------F-L----AR--M------G----G---LGD-------AY-
HMPIA-VRL--RGA----LD--VDA--LQRALSRIVSRHDALRTTF--A--L----EGEQ
P----VQ----R--VHA--------D----------------DG-AG----LR----L-R
ID-------DLR-------------GCADA-GARRARI---LAGQASEPFDLARG-PLVR
GA-L-VR-----E-----------A------D----D----V---------HTLCVTIHH
IVSDGWSIDVFCRELSELYRAFA--------------------GG-Q-P--D--------
--P----LP--P-----LPVQ-YAD---YAAW--QQRGIGG--AA------------LHA
QAEYWRDA-L-AGA-PTL-------LEL------P--T--------DR--PR-----PP-
---QPD-----YA-GATVGLALDAPLTAGL-RALARRHGATLFMTVFAAWSVLLSRL---
S-------RQT---DVVIGTPSANR------G-------HA----QIEGLIGFFVNTIAL
RVDLD-
>Burkpseud.YP_108312.1.m_3_leu_TO_leu_LcL 1832..2146 putative non-ribosomal antibiotic-related peptide synthase [Burkholderia pseudomallei K96243]
PARVPLSPAQQRMW------L-L----QA--L------E----P---DST-------DY-
HVCGA-LRV--HGA----LD--LER--LAAALTQTVARHEALRTCF--P--R----QDGQ
A----CQ----V--VLP--------P----------------AA-VA----VE----R-L
SV-------DID------ADR----ASPAAHDAAVQAR---IDAWEAQRFDLETG-PLLK
AA-Y-LP-----L-----------A------A----D----D---------GYLLLNLHH
IIADGRSIAILLDDIAARYADLR--------------------EAGA-G--ADA------
--P----GA--P-----EAPH-YAD---YCVW--SRSEAAR--E---R---------EAA
SLPFWRTQ-L-AGA-WPA--GLAALRPA------R--T--------AA--AQ-----HA-
---PGA-----AR-GDEIGDTLPADLARNV-RAVAARWGVTESTVYLAAYGLLVAKL---
G-------GDA---DVLIGIAYAGR------D-------LP----DTADMIGMFVNVLPI
RVALG-
>Burkpseud.YP_108312.1.m_4_leu_TO_orn_lys_arg_LcL 2901..3204 putative non-ribosomal antibiotic-related peptide synthase [Burkholderia pseudomallei K96243]
GAAIPLSPSQQRLW------L-V----QA--F------N----R---GSV-------DY-
NVVGA-LRV--SGA----LD--AAR--LRAAVAAAVERHEILRTRI--V--D----TEDG
P----RQ----R--APG--------A----------------DA-RE----AD----L-L
QM-------NLT------G------NPPSMQDDFVRDY---LARLAVEPFDLATG-PLFK
LV-L-IQ-----T-----------A------A----D----S---------GVLAASFHH
IVVDAWSANVFLRDLLECYAAQC--------------------AQ-R-A--P--------
--R----LA--P-----LPVQ-YRD---YSVW-AQRELARS----------------EDA
LRAFWRDY-L-HAL-PTH-------APL------P--V--------AH--HR-----AG-
---AAP-----RD-GRRLSIAWPADTLARL-KALARREQASLYEVLIAAYFAWLHRL---
S-------GQS---DLVVGMPYNDR------G-------RA----ELENLVGFFVNVLPV
RARVR-
>Burkpseud.YP_108312.1.m_5_orn_lys_arg_TO_dhpg_dpg_hpg_LcL 3985..4291 putative non-ribosomal antibiotic-related peptide synthase [Burkholderia pseudomallei K96243]
ARATPLSGAQYRLW------Y-L----HQ--R------D----P---DST-------AY-
HLPDL-LKL--AGP----LD--AAA--LRTALAHTLDEHESLRTTF--V--V----EGET
P----LQ----V--IAA--------R-------------------AQ----PR----L-D
GH-------DLS------AL-----APDAR-DAALDAL---VRRALDTPFDLARG-PLAT
FA-L-VT-----L-----------A------P----D----E---------HLLLSVFHH
IVVDGWSVGLFQRSLARHYNAAR--------------------GG-R-A--AEPAA----
--D----AS--A-----RALQ-YRD---FAAW--HRRVLDG--GE------------RER
QLDYWRAQ-L-DGTLPVL--------QL------P--T--------DF--KR-----PP-
---QAS-----GG-GEAFSFAFDDALAARL-QAVAQRHHVSMFMLLLAAYAALLARY---
A-------RQD---DLLIGVPALGR------T-------RP----EFESVVGFFVNTLVI
RVRAN-
>Burkpseud.YP_108312.1.m_6_dhpg_dpg_hpg_TO_glu_gln_LcL 5059..5364 putative non-ribosomal antibiotic-related peptide synthase [Burkholderia pseudomallei K96243]
RAHYELAPCQVPEW------Y-A----YQ--M------D----P---SSP-------VY-
NISVADLFF--TGK----LN--RDA--FIAAWRAILERHDVLRVKF--D--Y----RDGA
P----IQ----I--VDP--------A----------------ID-IR--AENV----FLD
RT-------TLA------GADA---------IDEANRL---GARFGTAPFDFANG-PLFR
LH-V-AS-----Y-----------A------G----D----F---------HQLIFVVHH
IIWDETSLINLMLELSELYNAHA--------------------AG-R-A--A--------
--N----VP--A-----LEVG-YFD---YVQWTHQQLRCGA----------------FDE
HKRYWLDM-Y-RTL-PPP-------LDL------P--T--------DR--AR-----PN-
---LMS-----YR-GDALRTWLPRGIVRKI-EAYLKQHDVTLFMLQLAILDCYLSRI---
S-------GQR---DFVIGCPIAGR------A-------DE----RLKPLLGLFATPMPI
RCTIG-
>Burkpseud.YP_108377.1.m_1_val_leu_ile_abu_iva_LcL 56..358 putative siderophore-related non-ribosomal peptide synthase [Burkholderia pseudomallei K96243]
AASVPASFAQTRLW------L-H----AR---------L---LG---ESA-------AY-
HITER-LRL--DGG----LD--ANA--LRLSCDALIARHEALRTTF----------AEGA
A--GVLQ----T--VHA--------P----------------MR-CP----WR----FTD
LA-------DAS----AGSR-----------EQRAAAI---AERDEAEPFDLAHG-PLVR
AH-L-IR-----L-----------D------A---------A--------THWFVLTTHH
IVSDGWSADVMLAELSSFYRSYA--------------------TG-D-A--V--------
--S----LA--P-----LPVQ-YAD---YALW--QRRWLDA--GE------------GER
QLAYWRAT-L-DAS-RDA-------LLL------P--G--------AA--TR-----PA-
---QRG-----AS-GARHAFDISAELARRM-RALAQARRATPFAVLLAALATLLARA---
S-------GET---GIRIGVPSANR------E-------RG----ETVGLIGFFVNTLTL
AASTP-
>Burkpseud.YP_108377.1.m__val_leu_ile_abu_iva_TO__LcL 1158..1505 putative siderophore-related non-ribosomal peptide synthase [Burkholderia pseudomallei K96243]
DGVLPLSAAQRGLW------F-L----WR--A------Q----P---DSA-------AY-
NIPVA-LRL--RGA----LD--VDA--LADALAHAAVRHPALRTRI-VA--R----ADGA
P----GQ----R--IAP--------A----------------RR-IE----LP----VVD
LR-------ADA------RI-----ADDDARLAAAIAL---TDADALAPFDLAADAPLWR
AR-V-IR-----L-----------G------A----H----D---------HVLSLVVHH
IVSDGQSIDLWLDAVRAAYVARRADEPATAAARAAADRRTDRHAGSR-A--A--------
--S----LA--PARAKEAPAQ-SAT---IAPI--QAPADAP--QP-APDAPVLPAAAPHA
RLAFWREA-L-AGA--PS--HA----LP------P--P--------RA--GR-----AC-
---APR-----WD-AGRLAFEFDAALVRRA-RAMALDAHATLPMLLHAALNAAFYRA---
T-------GAT---DQPVGVLASTREL----T-------GD----AAERALGLFINAVVV
RTRLS-
>Burkpseud.YP_108378.1.m_2_dhb_sal_TO_asp_LcL 662..965 putative siderophore related no-ribosomal peptide synthase [Burkholderia pseudomallei K96243]
ALERPASFAQQRFW------V-L----AR--T------Q----D---AGA-------AY-
HVSFH-WDI--DGA----LD--LGT--LQRALDMLIARHEAWRTTL-VE--N----DDGV
V----LQ----R--IHA--------A-------------------LP----VR----I-A
AV-------DLR------GE-----AGASR-AARLAEL---TERHAGAPFDLSDG-PLVR
AL-L-VT-----L-----------A------D----G----A---------QRFLLTTHH
AVSDGWSSRCAFAELTAAYAALA--------------------EG-R-A--P--------
--E----LP--A-----LPIQ-YAD---YAQW--QRDALDA--HE------------TAR
ELAYWRGA-L-DGA-PAP-------LAL------P--L--------DR--PR-----AA-
---ERD-----YR-GGRLARRLSPAASDAV-RAAARRLHASPFTVLLAAFDAWLFRL---
T-------GER---DLVVAAPIAQR------A-------RP----ETAPLVGLFLNTLAL
RARVS-
>Burkpseud.YP_108824.1.m_1_gly_ala_LcL 136..441 putative siderophore non-ribosomal peptide synthase [Burkholderia pseudomallei K96243]
ADDAPASPAQEDLW------L-A----AQ--V------Q----E---EGA-------AY-
HLSIA-LRF--DAP----VD--DAS--MRRALVEMIARHPSLRTTF-----R----RDAQ
G---LRQ----C--VRA--------A----------------AQ-AE----VD----W-S
EA-------VLP------AP-----DEAGERESGLRDA---LTRFAQSRFDLHAG-PLLR
AR-L-HR-----G-----------A------P----D----C---------DVVQIVVHH
IVFDAWSRMVVSREIVDAYHALR--------------------AG-R-A--I--------
--A----WS--A-----AAAS-PGA---FARG--QRDALTP--QR------------VAR
LREYWRVQ-L-AGV-PPV-------LDL------P--T--------DF--TR-----PA-
---VRD-----GI-GATALRMLPAALAERL-AAVGARHGASLFMTLMAAWQILLWRC---
S-------RQH---EFAIGTPMAAR------D-------AG----AFESTVGYLVNTVVL
RASVR-
>Burkpseud.YP_111203.1.m__CYS_TO__LcL 1096..1396 putative non-ribosomal peptide/polyketide synthase [Burkholderia pseudomallei K96243]
DGPLPLSPAQERLW------F-L----HR--L------E----P---DSP-------FY-
TIVLA-AWL--DGR----VE--RAA--LERAVAVVVERHEILRSHI-----V-D--IDGR
P----AQTPARA--DLP----------------------------LP----IR----VVD
LT-------GAA-----------------DPQAEALAL---ARAEALRPFDLARA-LPFR
VL-L-AP-----T-----------R------A---------D--------RALALILMDH
AAADGWSIGIFAQELLGAYDALV--------------------DG-A-A--P--------
--A----LP--P-----LDAQ-YAD---LSAW--QAARLGR--GE------------LER
QLDYWRAT-L-AGL-PAL--------NL------P--T--------DR--PR-----AP-
---TPR-----FA-GAVVRFHVPAASARAL-AALARRESCTLFMVGLAAFATVLRHR---
S-------GQD---DLAIGTDLAGR------T-------HP----AAERLIGFFVNQLVL
RIDLS-
>Burkpseud.YP_111640.1.m_2_thr_TO_thr_LcL 1200..1500 probable non-ribosomal peptide synthetase [Burkholderia pseudomallei K96243]
DGRIALSLAQQRLW------F-L----TQ---------L---EG---VSE-------AY-
HMSGA-VRL--DGP----LN--REV--LQRALNRIVMRHEALRTCF-VR-------EEGE
P----IQ----V--IQP--------H----------------AD-LT----VS----YHD
LR-------EAE----QS-------------EQRAKNL---SQAHASAPFDLSRD-LPVR
VL-L-LQ-----L-----------A------D---------E--------AHVVQVVMHH
IASDGWSVGVFLQELSALYGSFI--------------------AE-Q-D--D--------
--P----LA--P-----LPLQ-YAD---YAAW--QRRWLAS--GQ------------LEK
QGAFWQTN-L-SGA-PTL-------LEL------P--T--------DR--PR-----PP-
---KQS-----HA-GASVEVKLGAALSERV-KRLSQRHGVTPYMTLLSSWAAVLGRL---
S-------GQE---EVVIGSPVAGR------N-------RT----EVEALIGFFVNTLAL
RLDLS-
>Burkpseud.YP_111640.1.m_3_thr_TO_glu_LcL 2324..2631 probable non-ribosomal peptide synthetase [Burkholderia pseudomallei K96243]
DGRIALSLAQQRLW------F------LT-QL------E----G---VSE-------AY-
HMSGA-VRL--DGP----LN--REV--LQRALNRIVMRHEALRTCF------AR--EEGE
P----IQ----V--IQP--------H-------------------AD--LTVS----YHD
LR-------EAK----------SIRHEAENREQRAKDL---SQAHASAPFDLSRD-LPVR
VL-L-LQ-----L-----------A------D---------E--------AHVVQVVMHH
IASDGWSVGVFLQELSALYGSFI--------------------AE-Q-G--D--------
--P----LA--P-----LPLQ-YAD---YAAW--QRRWLAS--GQ------------LEK
QGAFWQTN-L-SGA-PTL-------LEL------P--T--------DR--PR-----PP-
---KQL-----HA-GASVEVKLGAALSERV-KRLSQRHGVTPYMTLLSSWAAVLSRL---
S-------GQE---EVVIGSPVAGR------N-------RT----EVEPLIGFFVNTLAL
RLDLS-
>Burkpseud.YP_111640.1.m_5_gly_TO_ile_LcL 4489..4791 probable non-ribosomal peptide synthetase [Burkholderia pseudomallei K96243]
GEPVPMSFAQQRLW------F-L----AR--M------G----G---LGD-------AY-
HMPIA-VRL--RGA----LD--VDA--LQRALSRIVSRHDALRTTF--A--L----EGEQ
P----VQ----R--VHA--------D----------------DG-AG----LR----L-R
ID-------DLR-------------GCADA-GARRARI---LAGQASEPFDLARG-PLVR
GA-L-VR-----E-----------A------D----D----V---------HTLCVTIHH
IVSDGWSIDVFCRELSELYRAFA--------------------GG-R-P--D--------
--P----LP--P-----LPVQ-YAD---YAAW--QQRGIGG--AA------------LHA
QAEYWRDA-L-AGA-PTL-------LEL------P--T--------DR--PR-----PP-
---QPD-----YA-GATVGLALDAPLTAGL-RALARRHGATLFMTVFAAWSVLLSRL---
S-------RQT---DVVIGTPSANR------G-------HA----QIEGLIGFFVNTIAL
RVDLD-
>Burkpseud.YP_111641.1.m_2_glu_gln_TO_thr_LcL 1163..1463 probable non-ribosomal peptide synthetase [Burkholderia pseudomallei K96243]
DGRIALSLAQQRLW------F-L----TQ---------L---EG---VSE-------AY-
HMSGA-VRL--DGP----LN--REV--LQRALNRIVMRHEALRTCF-AR-------EEGE
P----IQ----V--IQP--------H----------------AD-LT----VS----YHD
LR-------EAE----QS-------------EQRAKDL---SQAHASAPFDLSRD-LPVR
VL-L-LQ-----L-----------E------D---------E--------AHVVQVVMHH
IASDGWSVGVFLQELSALYGSFI--------------------AE-Q-G--D--------
--P----LA--P-----LPLQ-YAD---YAAW--QRRWLAS--GQ------------LEK
QGAFWQTN-L-SGA-PTL-------LEL------P--T--------DR--PR-----PP-
---KQS-----HA-GASVEVKLGAALSERV-KRLSQRHGVTPYMTLLSSWAAVLSRL---
S-------GQE---EVVIGSPVAGR------N-------RT----EVEALIGFFVNTLAL
RLDLS-
>Burkpseud.YP_111641.1.m_4_leu_TO_dab_LcL 3388..3688 probable non-ribosomal peptide synthetase [Burkholderia pseudomallei K96243]
DGRIALSLAQQRLW------F-L----TQ---------L---EG---VSE-------AY-
HMSGA-VRL--DGP----LN--REV--LQRALNRIVMRHEALRTCF-VR-------EEGE
P----IQ----V--IQP--------H----------------AD-LT----VS----YHD
LR-------EAE----QS-------------EQRAKDL---SQAHASAPFDLSRD-LPVR
VL-L-LQ-----L-----------A------D---------E--------AHVVQVVMHH
IASDGWSVGVFLQELSALYGSFI--------------------AE-Q-G--D--------
--P----LA--P-----LPLQ-YAD---YAAW--QRRWLAS--GQ------------LEK
QGAFWQTN-L-SGA-PTL-------LEL------P--T--------DR--PR-----PP-
---KQL-----HA-GASVEVKLGAALSERV-KRLSQRHGVTPYMTLLSSWAAVLSRL---
S-------GQE---EVVIGSPVAGR------N-------RT----EVEPLIGFFVNTLAL
RLDLS-
>Burkpseud.YP_111642.1.m_3_glu_TO_ser_LcL 2192..2499 probable non-ribosomal peptide synthetase [Burkholderia pseudomallei K96243]
DGRIALSLAQQRLW------F-L----TQ--L------E----G---VSE-------AY-
HMSGA-VRL--DGP----LN--REV--LQRALNRIVMRHEALRTCF--V--R----EEGE
P----IQ----V--IQP--------H-------------------AD----LT----V-S
YH-------DLR------EAESIRHEAGNR-EQRAKDL---SQAHASAPFDLSRD-LPVR
VL-L-LQ-----L-----------A------D----E----A---------HVVQVVMHH
IASDGWSVGVFLQELSALYGSFI--------------------AE-Q-G--D--------
--P----LA--P-----LPLQ-YAD---YAAW--QRRWLAS--GQ------------LEK
QGAFWQTN-L-SGA-PTL-------LEL------P--T--------DR--PR-----PP-
---KQS-----HA-GASVEVKLGAALSERV-KRLSQRHGVTPYMTLLSSWAAALSRL---
S-------GQE---EVVIGSPVAGR------N-------RT----EVEALIGFFVNTLAL
RLDLS-
>Nocafarci.YP_116926.1.m_2_pro_pip_TO_aad_LcL 599..903 putative non-ribosomal peptide synthetase [Nocardia farcinica IFM 10152]
PARVPLSYAQQRMW------F-L----NR--F------D----P---DSG-------VN-
NIPVA-VRL--TGA----LH--VDA--LRAAVRDLVERHEVLRTVY-----P-E--VDGD
G----VQ----E--VLP-------------------------LD-DP--RVVP----ALD
VV-------TAT-------------------EEELFAQ---VGTVALGGFDVTVA-PPVR
LR-L-FA-----L-----------G------P---------E--------EHVLLCVVHH
IAGDGFSMGPLTRDLMSAYSVRV--------------------NG-D-R--P--------
--R----WA--P-----LAVQ-YAD---YALW--QRETLGAEDDPDSL---------LAQ
QIAFWREQ-L-AGL-PEQ-------LDL------P--A--------DR--PR-----PA-
---VMS-----NR-AAAYSFELDAELHAAL-DSLAQQHNSTLFFVMHAAFSVLLARL---
S-------GTT---DIAVGTAVAGR------G-------DE----ALDDLVGMFVNTLVL
RSDVD-
>Nocafarci.YP_116926.1.m__aad_TO__LcL 1662..1965 putative non-ribosomal peptide synthetase [Nocardia farcinica IFM 10152]
PEQVPLSLAQQRMW------V-L----NQ--L------D----P---ASA-------AY-
NLPFA-IRL--AGA----LD--TDA--LRLAVEDVLVRHEALRTRF--PTTG----PGGQ
P----YQ----Q--VLP--------V----------------TA-VL----PH------G
LA-------VEH-------------------PADPRAR---IGELMSAGFDVTEA-APVR
IA-L-LA-----A----------GA-----------E----E---------HVLVVVVHH
ICADGVSLAPLARDLVTAYLART--------------------EG-E-A--P--------
--G----WA--P-----LPVQ-YAD---YALW--QRAVVGTDEDPDSP---------AAR
QLDYWRQQ-L-AGL-PGA-------LEL------P--L--------DR--PR-----PP-
---VPS-----ER-GASVGIVVDDDVHAGL-VRLAHEHRASLFMVVHAALAVLLARL---
S-------GSS---DIAIGTPVAGR------G-------ER----ALDDLVGMFVNTLTL
RTEVD-
>Nocafarci.YP_116927.1.m_2_dhpg_dpg_hpg_TO_ser_LcL 619..921 putative non-ribosomal peptide synthetase [Nocardia farcinica IFM 10152]
PERIPLSLAQQRMW------F------LN-RF------E----P---DSA-------AY-
TIPIA-LRM--TGA----LD--VPA--LAAAVRDLVARHEVLRTVY--------PETAEG
P----AQ----V--ILP--------P----------------GDRTP----------ELE
VR-------DVV-------------------PEQLHTA---VAGVLGAGFDVTAE-VPLR
IV-L-FR-----V-----------A------P----E----D---------FVLAIAVHH
ISGDGSSGGPLTRDLMTAYAARA--------------------AG-H-A--P--------
--E----WA--P-----LPVQ-YAD---YSIW--QREVLGSEDDPDTA---------AAR
QIAYWRAE-L-AGL-PDQ-------LDL------P--T--------DR--PR-----PA-
---VQS-----YD-GDVVDIRIDAELHRGL-VELARAEGATLFMVVHTALAVLLARL---
S-------GGD---DVAVGTPIAGR------G-------EA----VLDDLIGMFVNTLVF
RSRID-
>Nocafarci.YP_116928.1.m_2_val_leu_ile_abu_iva_TO_ser_LcL 621..923 putative non-ribosomal peptide synthetase [Nocardia farcinica IFM 10152]
PERIPLSLAQQRMW------F------LN-RF------E----P---ESA-------AY-
NIPIA-IRL--SGA----LD--VPA--LGQAIADLVGRHEVLRTVY--------PETAHG
P----VQ----V--ILP--------A----------------GDASP----------ELE
VR-------DVA-------------------PEQVRAA---VAELLGAGFDVTRE-VPLR
VV-L-FR-----V----------TA------E---------D---------FVLAMSVHH
ISGDGSSGGPLTRDLMTAYAARA--------------------AG-H-A--P--------
--E----WA--P-----LPVQ-YAD---YSIW--QREVLGSEDDPESP---------AAK
QIAYWRDQ-L-AGL-PDQ-------LDL------P--T--------DR--PR-----PA-
---VQS-----FQ-GSVVDIRIDAELHRGL-VELARAEGATLFMVVHTALAVLLARL---
S-------GGD---DVAVGTPIAGR------G-------EA----VLDDLIGMFVNTLVF
RSRVD-
>Nocafarci.YP_116928.1.m_3_ser_TO_NA_LcL 1682..1986 putative non-ribosomal peptide synthetase [Nocardia farcinica IFM 10152]
PERIPLSPAQQRMW------L-L----NG--I------D---GG---AA--------VY-
NIPAA-VRL--TGT----LS--VPA--LQQAVADVLARHEVLRTVY--P--A----HDGT
A----HQ----V--VLP--------V----------------DH-VV----PD----L-T
PR-------VVP-------------------AAALREH---IAAELGTGFDVTRE-VPVR
AV-L-FR-----V---------AED------P----A----E---------HVLVLVVHH
IAADGWSMAPFTRDLMVAYAARE--------------------IG-E-A--P--------
--S----WQ--P-----LPVQ-YAD---FSLW--QRELLGDENDPASP---------AAR
QLAYWRTA-L-AGL-PDA-------LSL------P--F--------DR--PR-----PA-
---IQE-----TA-ARAVAVHIDARTHRAL-LELARAQHATLFMVVHTALAVLLARW---
S-------RAD---DIAIGTPVAGR------G-------DA----ALDDLVGMFVNTLVL
RTRVD-
>Nocafarci.YP_116929.1.m_2_val_leu_ile_abu_iva_TO_ser_LcL 621..925 putative non-ribosomal peptide synthetase [Nocardia farcinica IFM 10152]
PARVPLSYAQQRMW------F------LN-RF------D----P---GSG-------VN-
NIPVA-VRL--SGT----LD--VPA--LRAAIADVVERHEVLRTVY--------PEVDGA
G----VQ----V--VLP--------I----------------DDPRA----LP----ELS
LI-------SVT-------------------EDSVADR---VAAAVTEGFDVTAA-PPVR
LR-L-LA-----I-----------D------D---------R--------EYVLVCVVHH
IAGDGFSMRPLTRDLMTAYAARV--------------------EG-K-T--P--------
--E----LA--P-----LPVQ-YAD---YALW--QREVLGGEDDPDSV---------LAR
QVAYWRQR-L-ADL-PEL-------LAL------P--T--------DR--PR-----PQ-
---TAS-----YR-GATVTFDIDADTHATL-AELARRHNATLFMVAHVALAVLLARL---
S-------GRT---DIAVGTPVAGR------G-------EP----ALDDLVGMFVNTLVL
RTDID-
>Nocafarci.YP_116929.1.m_3_ser_TO_gly_ala_val_leu_ile_abu_iva_LcL 1691..1994 putative non-ribosomal peptide synthetase [Nocardia farcinica IFM 10152]
PERVPLSLAQQRMW------V-L----NR--M------D----P---ASA-------TY-
NIPFA-LQI--AGD----LD--VDA--LRAAVDDVLDRHEALRTRF--P-IG----PDDL
P----YQ----E--ILA--------V----------------DE-VL----PG------G
LR-------VER-------------------PADIMGR---VLDLIASGFDVTQA-VPVR
IA-L-LN-----G----------GV------P----D----K---------HLLVLVAHH
ISADGASLGPLARDLMTAYLARS--------------------QG-Q-E--P--------
--A----WS--P-----LPVQ-YAD---YALW--QRAVLGEEDDPDSP---------AAR
QLAYWRDR-L-AGLRPGP--------IL------P--Q--------DR--IR-----TA-
---STG-----TR-GASVRFALPAEIHGAL-AELARAHHASLFMVVHALLAALLARL---
G-------GES---DIAVGTPVAGR------G-------ER----ALDDLVGMFVNTLTL
RTEVD-
>Nocafarci.YP_116929.1.m_4_gly_ala_val_leu_ile_abu_iva_TO_ser_LcL 2757..3060 putative non-ribosomal peptide synthetase [Nocardia farcinica IFM 10152]
PERIPLSPAQRRYW------F------LN--------------QFDTAAS-------AVD
NIAMA-VRM--SGE----LD--VAA--LARAVADVLERHEVLRTTY--------PGGDEE
P----RQ----L--IHP----------------------------VP----AE----AAA
LT-------PVE-----------------VREDALLDT---VVDLARRTFDVTRE-IPFH
VA-L-LR-----P-----------A------P---------H--------EHVLAFVVHH
VSADGASMAPLARDVMVAYTARL--------------------HG-T-A--P--------
--R----WT--P-----LPIQ-YAD---YALW--HAAVLGSEDDPASL---------AAT
QIVYWRAR-L-AGL-PDQ-------LEL------P--T--------DR--PR-----PP-
---VQS-----FR-GAVVREVLDADRHAAL-QALAREHRASLFMVVHAAFAVLLAKL---
S-------GTG---DIAVGTPLAGR------G-------ER----ELDDLIGMFVNTVVF
RTQVR-
>Nocafarci.YP_116975.1.nbtD_1_hpg_LcL 41..332 putative non-ribosomal peptide synthetase [Nocardia farcinica IFM 10152]
GERYPLSPGQRRMW------F-L----QT--R------D----A---ADT-------TL-
NICLA-YRL--TGA----LD--EQR--LREAFGTVVARHDLLRTTY-GV--D----EQGE
P----YQ----V--FTD--------D-------------------VV----LA----W-Q
SH-------DLT------DL------PEQGRARRVEVL---ARREFGRPFDLAAE-TPLR
AT-L-VR-----T-----------G------A----E----E---------HVLVLVVHH
IAFDDESWPVFFAEVNAAY------------------------NG---A-----------
-----------E-----PGAA-------PAQFVAAEVLAGPDEP-------------AEA
DVEYWRAS-L-RPL-PEP-------LEL------PGSA-------------------PS-
---QPS-----TQ-AERRTLALPADLMTRV-DAFARERSATPFMVLLAAFDALVHRY---
T-------AAT---DFLVSVPVTNR--------------RA----ATEGLIGYFGNTLLL
RAAVR-
>Nocafarci.YP_116975.1.nbtD__hpg_TO__LcL 1118..1420 putative non-ribosomal peptide synthetase [Nocardia farcinica IFM 10152]
PERIPLSYSQLAMW------F-Q----YR--M------E----G---ATV-------AG-
NLPFA-MRI--DGD----LD--TTA--LSAALNDIVARHEALRTNF--P--E----HDGV
P----YQ----L--VHP--------S----------------LE-------IE----L-P
VL-------ATS-------------------EENLDAT---LDELRGYLFSVETE-PLIR
PT-L-LV-----L-----------G------P----R----T---------HVLSLLVHH
IVADHASLGIFLDDLITAYRARV--------------------AG-S-A--P--------
--R----WA--A-----PAIQ-YAD---YALW--QRAAFDHEPAGAPSEF-------ARA
EIEHWRGV-L-AGL-PDE-------ISV-----AP-----------DR--PR-----PP-
---VLG-----KR-GEVVTFVVPAAERAAL-EDLAKQSGVSEFMLYQAAVATLLHTL---
G-------GGT---DIAVGTPVAAR------V-------EP----AVGALVGLFANMVVL
RNDLA-
>Nocafarci.YP_117314.1.m_3_gly_ala_val_leu_ile_abu_iva_TO_phe_trp_phg_tyr_bht_LcL 2597..2905 putative non-ribosomal peptide synthetase [Nocardia farcinica IFM 10152]
PDRVPLSPAQQRMW------V-L----NR--L------E----P---DSP-------AY-
NIAVA-LRL--TGV----LD--TAA--MRRALAAVVRRHESLRTVY--P--A----DAEG
P----RQ----V--VVG--------V----------------EV-AA--PEPA----V-Q
PI-------D-D-------------------GAALRAA---IAELACAGFDLTTD-PPLR
VG-L-FR-----L------PADAGA------A----P----E---------HVIALVVHH
ISADGASMAPLAADLMTAYATET--------------------AG-G-T--A--------
--E----LP--P-----LPIQ-YAD---YALW--HRELLGDEDDPTSR---------TAA
QTAFWRET-L-VGA-PES-------IEL------A--A--------DR--PR-----PA-
---VPS-----LR-GTDLPFTVDADLHRRL-AALAAATGVSLFMVVHAAFAVLLARL---
G-------STR---DVVLGTAVAGR------G-------EP----ALDGMVGMFVNTLAL
RTEVD-
>Nocafarci.YP_119006.1.m_4_gly_ala_val_leu_ile_abu_iva_TO_leu_LcL 3664..3966 putative non-ribosomal peptide synthetase [Nocardia farcinica IFM 10152]
PERLPLSLAQQRMW------F-L----NR--F------E----P---DSA-------AY-
NVPVL-LRL--SGR----LD--PAA--LAAALRDVMARHEVLRTVY-----P-E--TDGE
P----RQ----V--ILD-------------------------EPEIA----LE----SVR
VD-----------------------------PAAVEDT---IGEFVRRGFDVTTR-VPLR
VG-L-FE-----L-----------A---GTTG---------E---------FLLALVVHH
IAGDGRSMGPLARDVMTAYAART--------------------AG-Q-A--P--------
--A----WA--P-----LPVQ-YAD---YALW--QRAVLGTAEDPGSL---------MSA
QLAFWRAT-L-AGA-PDR-------LEL------P--T--------DR--PR-----PP-
---VAS-----LS-GARMPVEIGADLHARL-LELARSHGTSLFMVLHAALAVVLARA---
S-------GSD---DVVIGTPVAGR------G-------EP----GLDELVGMFVNTLAL
RTPLD-
>Nocafarci.YP_119006.1.m_5_leu_TO_NA_LcL 4727..5029 putative non-ribosomal peptide synthetase [Nocardia farcinica IFM 10152]
PERVPLSYAQQRMW------F------LN-RF------E----P---ESA-------AY-
SIPVV-IRL--SGS----LD--RDA--LRAALDDVVGRHEILRTVY------PL--VAGE
P----VQ----V--VLP----------------------------VA--EAAA----APE
VV-------RVD-------------------RDAVAEA---VRAFLATVFDVTTQ-PPFR
VR-L-FD-----L-----------G------G----D----E---------WVLAAAMHH
IGGDGASLAPLARDMMLAYEARL--------------------LG-Q-A--P--------
--A----WT--P-----LPVQ-YAD---YAIW--QRAVLGAEEDPASL---------LHA
QIDYWTTH-L-ADL-PPR-------LEL------P--T--------DR--PR-----PP-
---VQS-----YA-GASVPIRIGAELHADL-ERVAREHNTTLFMVFHAALAATLGRL---
A-------GTD---DVAVGTPYAGR------G-------EP----QLDDLVGMFVNTLVL
RTRMR-
>Nocafarci.YP_119328.1.m_2_ser_TO_leu_LcL 1078..1380 putative non-ribosomal peptide synthetase [Nocardia farcinica IFM 10152]
PARIPLSPAQQRLW------I-L----NR--F------D----E---HAA-------AY-
NMPLA-LRL--DGV----LD--HAA--LRAGLIDVIDRHESLRTTF--P--E----GPDG
P----YQ----L--IHP--------A----------------AD-IP----LT----L-D
PV-------EAT-------------------GADVTAL---AAEFAGYGFDLRNQ-APVR
VA-L-WS-----T-----------G------P----R----S---------HVLVLVLHH
ICGDGWSIAPLVRDLVAAVTARA--------------------QG-T-A--P--------
--R----WT--P-----LPVQ-YAD---FTLW--QRALLGDEADPHSG---------LGR
QLAYWRTA-L-AGL-PDQ-------LDL------P--L--------DR--PR-----PL-
---RRT-----GE-AQRVRFTIPADTRAAA-LAVAAGRGVSLFMVLHAALATLLARL---
S-------ASS---DIAVGTPIAGR------S-------DP----ALDELVGMFVNTLVL
RTEID-
>Nocafarci.YP_119328.1.m_3_leu_TO_val_leu_ile_abu_iva_LcL 2142..2444 putative non-ribosomal peptide synthetase [Nocardia farcinica IFM 10152]
PARIPLSLPQQRLW------F-L----NR--F------A----P---ESS-------AY-
NIAFV-LRI--DGA----LD--TVA--LRAALADVIARHEVLRTVY--P--E----DGAG
A----HQ----V--VLP--------T----------------AR-AV----PA----V-E
IV-------DAD-------------------EPAAREQ---LAALARGSFDLTVD-TPLR
LT-V-LR-----T-----------A------P----R----R---------HLLGIVLHH
IAADGWSLAPLTRDLAAAYEARR--------------------GG-A-A--P--------
--A----WT--P-----LPVQ-YAD---FGLW--QRACLGDAADADSV---------AGA
QLAYWRDA-L-ADL-PEE-------LPL------P--Y--------DR--PR-----PA-
---EPE-----YH-AASVPFAVPDQLRRAL-ADLARAQGVSMFMVLRSALAVLLRAV---
T-------GGR---DIVIGTPVAGR------T-------DT----ALDELVGMFVNTLLL
RSDVD-
>Nocafarci.YP_119328.1.m_4_val_leu_ile_abu_iva_TO_leu_LcL 3198..3519 putative non-ribosomal peptide synthetase [Nocardia farcinica IFM 10152]
PDHVPLSAAQRRLW------F-L----DR--F------N----A---GGGDGDRTAGAY-
NVPIV-LRL--HGR----LE--LPA--LVAALHEVQRRHEVLRTVY--P--E----RDGE
P----AQ----V--VLD--------P----------------AT-AA----VT----L-Y
TA-------TVT-------------------EAEVAAT---VRGFAAGGFDLAAA-PPLR
AA-L-IT-----V---ADPDDLGTA------TPATAD----E---------NVLVLVVHH
IAIDGWSLEPLAVEVAAAYRAAA--------------------AG-R-E--I--------
--E----LP--E-----PELQ-YAD---YTLW--QRETLGTEDDPGSV---------LNR
QLDYWVRA-L-DGS-PEL-------LAV------P--A--------DR--PR-----PP-
---APS-----YR-GGTVGCTVDAFTHREL-QRVAATHNVSMFMLLHAALAVLLHRM---
T-------GTD---DITVGTAVAGR------G-------HP----ALDRMIGMFVNTLVL
RTRID-
>Nocafarci.YP_121249.1.m_2_aad_TO_gln_LcL 1030..1338 putative non-ribosomal peptide synthetase [Nocardia farcinica IFM 10152]
PDRVPLSLAQQRMW------F------IN-QF------D----P---TAP-------TY-
NLPFV-VRL--RGN----VD--IAA--LKAALNDVMARQESLRTIFPES-------GDGG
Y----QQ-------VIP-------------------------DDEIN----LA-----IA
VQ-------SID-------------------ESELPAT---LAEFAATGFDVARE-LPIR
VR-I-FR-----V----------TGGSTNGTP---------D---------HAVAFVVHH
IAADGFSFGPLSRDVAAAYLARA--------------------AG-E-A--P--------
--Q----WA--P-----LPVQ-YQD---YSIW--QRELLGSESDPESM---------AAR
QIAYWRRQ-L-AGL-PDQ-------LEL------P--T--------DR--PR-----PP-
---VQS-----FR-GATTHFEIDAELHAEL-AQLARAQGVSLFMVVHAALAVLMGRL---
S-------GTT---DVAIGTPIAGR------G-------EQ----ALDDLIGMFVNTLVL
RSDVD-
>Nocafarci.YP_121249.1.m_3_gln_TO_ser_LcL 2110..2412 putative non-ribosomal peptide synthetase [Nocardia farcinica IFM 10152]
PEQVPLSLSQQRMW------F------LN-RF------D----G---SNV-------AY-
NIPVA-MRL--SGD----LD--IAA--LQVAVIDVIDRHESLRTVF--------PETEHG
P----VQ----V--VLD----------------------------AA--QIVP----DLT
PY-------RVT-------------------EETLIDH---LVDLASVAFDVTSE-VPLH
AR-L-FE-----I-----------S------E----S----E---------YVLGMVVHH
ISADGWSMVPLARDVMLAYAART--------------------SW-E-A--P--------
--A----WT--E-----LPVQ-YAD---YALW--QREVLGSEDDPQSL---------ISS
QIRYWTRQ-L-ADL-PDE-------LVL------P--A--------DH--PR-----PA-
---AAS-----YR-GGTYPFVISEETQRAL-VELGRRYNASLFMVMHSALAVLLARA---
S-------GTS---DIAIGTPVAGR------G-------EA----ALDDLIGMFVNTLVL
RTEVS-
>Nocafarci.YP_121249.1.m_4_ser_TO_ser_LcL 3180..3487 putative non-ribosomal peptide synthetase [Nocardia farcinica IFM 10152]
PEHPPLSLAQQRMW------F-L----NR--FDTGPDAG----G---AAS-------TY-
NIPAA-VRL--RGL----LD--VAA--LRGAVADVVARHETLRTVY--P--S----HEGV
A----YQ----R--VLP--------A----------------AR-AI----PE----V-D
VV-------ETA-------------------EQDLLGR---LYDFVNAGFDVTAE-PPVR
LR-I-YE-----L-----------G------E----R----D---------YVLALVVHH
IAADGFSMRPLVRDLMTAYVART--------------------GN-T-E--P--------
--G----WS--P-----LDVQ-YID---FALW--QRETLGDEDDPTSL---------IAQ
QLDYWRTA-L-ADL-PDE-------LRL---------V--------HK--PR-----PN-
---VAS-----YR-AGTHRFRVPGELIDRL-NRVAHANGTTLFMVVHGAFATLLSRL---
S-------GAD---DIAIGIPVAGR------G-------EQ----ALDDLVGMFVNTLVL
RTQVD-
>Nocafarci.YP_121249.1.m_5_ser_TO_thr_LcL 4261..4563 putative non-ribosomal peptide synthetase [Nocardia farcinica IFM 10152]
AQLVPLSPAQQRMW------F------LN-RF------D--------NRT-------GVN
NIPVA-VRL--TGA----LD--AAA--LQAAIRDVVARHETLRTVY--------PEVDGE
G----YQ----R--VLP-------------------------ADEAP----VD---LVTE
WV-------PAS---------------------EAPRR---VVELASTWFDVTAE-IPFR
AT-L-LT-----L-----------D------E---------R--------SNLLVLVMHH
ISADGFSLRPLLRDIVVAYTERV--------------------GG-E-A--P--------
--N----WA--P-----LEVQ-YAD---YTLW--QRGVLGAEDDPESV---------AAA
QIAYWIEQ-L-RDL-PDQ-------IEL------P--A--------DR--PR-----PE-
---VAS-----NA-GALHHFTVDAQLHRAL-EDVARAHGVTLFMVVHAALATWAARL---
S-------NST---DIAIGTPIAGR------G-------ER----ALDDLVGMFVNTLVL
RNEID-
>Nocafarci.YP_121249.1.m_6_thr_TO_val_leu_ile_abu_iva_LcL 5342..5645 putative non-ribosomal peptide synthetase [Nocardia farcinica IFM 10152]
GELVPLSYAQQRMW------F-L----NK--Y------D---TS---SA--------AY-
NLPIA-IRL--TGA----LD--VPA--LRLALADVVRRHESLRTRY--P--E----HGGT
P----VQ----V--VVP--------A----------------EQ-IE----ID----L-H
PV-------AVA-------------------ADELLET---VTEFVGTGFDVAEE-VPLR
TR-L-YA-----V----------SG------A----D----E---------HVLVVVVHH
IAADGFSMGPLTRDVMTAYGART--------------------QG-A-V--P--------
--G----WA--P-----LPVQ-YAD---FALW--QREVLGAEDDPESL---------LAR
QVAYWQRA-L-AGV-PDE-------LTL------P--T--------DR--PR-----PA-
---VAS-----HR-GATLSAELPAELIRAL-DDVARRHGASLFMVMHGALAVLLARL---
S-------GSD---DITVGTPIAGR------G-------EA----ALDELVGMFVNTLVL
RTGID-
>Nocafarci.YP_121249.1.m_8_ser_TO_thr_LcL 7948..8259 putative non-ribosomal peptide synthetase [Nocardia farcinica IFM 10152]
PERVPLSLAQQRMW------F-L----NR--F------N---IG---TGGGEHNLAAAAD
NIPAA-VRL--SGL----LD--RQA--LQVAVADVLARHESLRTYY--P--E----IGGV
G----YQ----Q--VVP--------T----------------AQ-VI----PD----L-A
PI-------EIT-------------------EAELPER---IADLVLTAFDVTAE-VPFR
AR-L-FE-----I-----------S------P----T----E---------HVLALVVHH
ISADGFSMGPLTRDVMIAYSARV--------------------EG-D-E--P--------
--A----WR--P-----LEIQ-YAD---YALW--QRDVLGAEDDPESL---------IAR
QIAFWQRE-L-GGL-VEQ-------LDL------P--T--------DR--PR-----PA-
---VAS-----NR-GATVGFTVDPEVHAGL-RGLAADHNSTLFMVVHAALAVLLARL---
S-------GTR---DIAIGTPIAGR------G-------ER----ALDDLIGMFVNTLVL
RTEID-
>Nocafarci.YP_121249.1.m_9_thr_TO_ser_LcL 9033..9343 putative non-ribosomal peptide synthetase [Nocardia farcinica IFM 10152]
PERIPLSLAQQRMW------F-L----NR--F------D--------SAT-------AVN
NIPLA-VRM--VGE----LD--IEA--LRQAVADVIDRHEVLRTVYPET-------ADGQ
G----VQ----V--ILP----------------------------AG----SH----TLD
LH-------PIV-----------------VEEAELTER---VSELVLTGFDVTQS-VPVR
AA-L-FRVAGSMD-----------G---SQPP---------T---------HVLVFVVHH
VSGDGWSVGPLARDVMVAYAARS--------------------RG-E-A--P--------
--G----WA--P-----LPVQ-YAD---YAIW--QRDVLGSEDDPDSL---------ISE
QVAYWSRQ-L-AGL-PDQ-------LDL------P--A--------DR--KR-----PA-
---VAS-----NR-GGVYEFGLDDALVAEL-DELGRAHGASLFMVVHAAFAALLARL---
S-------GSD---DIAVGTVVAGR------G-------EA----ALDDAIGMFVNTLVL
RSAVD-
>Nocafarci.YP_121249.1.m_10_ser_TO_NA_LcL 10095..10396 putative non-ribosomal peptide synthetase [Nocardia farcinica IFM 10152]
PERIPLSPAQQRYW------F-L----NQ--F------D---TA---TS--------AVD
NIPLA-VRL--SGA----LD--VAA--LEQAIGDVFARHEVLRTTY--P--S----SPEG
P----HQ----V--ILP--------V-------------------VR----PR----L-E
PV-------DID-------------------ESELVQR---VIAFSMTTFDVTTE-VPLA
VT-L-FR-----I-----------R------P----D----E---------HVVAFVVHH
VAADGSSMGPLARDLMAAYVARV--------------------AG-E-A--P--------
--Q----WT--P-----LPVQ-YAD---YALW--QREVLGSEDDPDSV---------AAR
QVAYWKSA-L-AGL-PDQ-------LDL------P--S--------DR--PR-----PP-
---AQS-----FH-GKAVRFDITPELHARL-HELARANNASLFMVVHTALAVLLARL---
S-------GTD---DIAVGTPIAGR------G-------ER----ELDDLIGMFVNTLVF
RTQVE-
>Nocafarci.YP_121249.1.m_11_NA_TO_aad_LcL 11164..11470 putative non-ribosomal peptide synthetase [Nocardia farcinica IFM 10152]
PERIPLSLAQQRMW------F-L----NR--F------D----T---QSA-------AY-
NVPMA-VRL--TGE----LD--VTA--LRTAIADLIGRHEVLRTVY-----P-A--VDGD
P----VQ----L--ILS--------P----------------AQ-AQ----VP-----LA
TR-------AIA-------------------AAEIENA---VVELVGQPFDVTDQ-VPVR
VT-L-FE-----I-----------T------DAGEVP----E---------YVIAMVVHH
IAGDGSSFAPLVRDLMTAYVARS--------------------MG-E-A--P--------
--N----WS--P-----LPVQ-YAD---YSIW--QRELLGSEDDPTSL---------MAG
QLAYWKTA-L-ADL-PEQ-------LDL------P--A--------DR--PR-----PA-
---TQS-----FR-GGAVPVRIDAETHRKL-IAVGQAESATLFMVVHTALAVLLSRL---
S-------GAD---DIAIGTPIAGR------G-------EA----ALNDLIGTFINTLVF
RSRVA-
>Nocafarci.YP_121249.1.m_12_aad_TO_ser_LcL 12233..12547 putative non-ribosomal peptide synthetase [Nocardia farcinica IFM 10152]
PERIPLSPAQARYW------F------LN-QF------D----P---SAS-------AVD
NVPFA-VRL--TGA----LD--VSA--LERAVADIFARHEVLRTVY--------PTVDGE
P----VQ----V--VLP--------A----------------GQATP----------SLR
PV-------EIT-------------------ESELIAT---VIDFVLTTFDVTAE-VPLK
VA-L-FR-----IADSAAPAQHPTA------P---------E--------QHVIAFVAHH
VSADGASMGPLARDLMTAYMARA--------------------AG-E-A--P--------
--Q----WA--P-----LPVQ-YAD---YALW--QREVLGTEDDPESV---------AAQ
QVAYWKSA-L-AGL-PDQ-------LEL------P--A--------DR--PR-----PP-
---VQS-----FR-GSAVRFEIDPALHARL-HEVARANNASLFMVVHAALAVLLARL---
S-------GTD---DIAVGTPIAGR------G-------ER----ELDDMIGMFVNTLVF
RTQVR-
>Nocafarci.YP_121278.1.m_2_ser_TO_aad_LcL 726..1034 putative non-ribosomal peptide synthetase [Nocardia farcinica IFM 10152]
PEHIPLSPAQRRMW------F-L----NR--LGTDSGRD----P---AAG-------AVD
NIPVA-LRL--RGP----LD--AAA--LAAAMSDLVARHEILRTVY--P--Q----TETG
P----VQ----V--IRP--------V----------------HP-V-----PA----L-A
PG-------AVA-------------------ESELVET---VQAIAIQGFDVAEE-IPMR
VR-L-LR-----C-----------G------P----E----D---------HTLVFVVHH
IAADGVSMGVLVRDLVTAYAARR--------------------DG-H-A--P--------
--D----WA--P-----LPVQ-YAD---YALW--QQRVLGDAQDPESA---------LAR
QLDFWRAE-L-AEL-PAQ-------LDL------L--T--------DR--PR-----PA-
---VST-----YR-GASHAFALDAGLRADI-DRVAARYGATPFMVVHAALAALLARL---
S-------GTA---DIAVGTPVAGR------G-------EA----LLDDVVGMFVNTLVL
RTEVR-
>Nocafarci.YP_121278.1.m_3_aad_TO_ser_LcL 1798..2109 putative non-ribosomal peptide synthetase [Nocardia farcinica IFM 10152]
PDRIPLSPAQQRLW------F-L----NR--VETQ---D----G---ADS-------VY-
NLPVV-LRL--TGE----LD--IPA--LEHAVGDVLGRHESLRTVF--P--Q----DERG
P----CQ----A--VLP--------A----------------AE-VG----PA----L-D
LI-------PVT-------------------PDELDDA---VASLVRAGFDVTSE-LPAR
IA-L-LG-----I---------ERE------NPTEHA----E---------YVLVFVVHH
IAADALSAAPLVADLMRAYRARH--------------------AG-A-A--P--------
--D----WA--E-----LPVQ-YAD---YSLW--QHELLGSPDRPGDL---------AAD
QLDFWRAT-L-DGA-PAQ-------LPL------P--T--------DR--PR-----PA-
---QPT-----LR-GAAVDLALDAAATEGL-RALAARGGATLFMVVHAAFAATLARL---
S-------GTD---DIVVGTPVGGR------G-------DR----ALDALVGMFVNTLVL
RTPIR-
>Nocafarci.YP_121278.1.m_4_ser_TO_NA_LcL 2863..3168 putative non-ribosomal peptide synthetase [Nocardia farcinica IFM 10152]
LDPVPLSIAQQRMW------F-L----NR--F------D---NR---GG--------GY-
QIPFA-LRL--SGA----LN--VPA--LDAAIADVIARHETLRTLY--P--E----QDGA
A----HQ----V--VLP--------A----------------GT-RL----VD----L-V
AR-------PVR-------------------AAELPEL---VAAAASTPFDVTAE-VPVR
VK-L-LE-----V---------RDA------PG---P----E---------HVLLFVVHH
IAADGWSFAPLTRDLAAAYVARC--------------------AG-V-A--P--------
--A----WA--P-----LPVQ-YAD---YACW--QRRALGAPDEPGSV---------LAD
QLRYWTEQ-L-AGL-PDV-------LTL------P--V--------DR--PR-----PA-
---VAT-----GR-GGAVTGHLDAALHRGI-VELAAAHRATPFMVLHAALAALLSRL---
A-------VTD---DVVLGAPVAGR------G-------DA----ALDELVGMFVNTLVL
RTRVR-
>Nocafarci.YP_121278.1.m_5_NA_TO_ser_LcL 3929..4229 putative non-ribosomal peptide synthetase [Nocardia farcinica IFM 10152]
PQRIPLSAAQTRIW------L------LN-RL------D----P---ESP-------VY-
NIPLT-IRL--TGA----LD--VPA--LGTALADVMARHESLRTVF------PA--DAEG
P----HQ-------VVR----------------------------AP----GP----APD
LD-------PVR------------------VEGDPATA---VLGFLADGFDLRTE-LPVR
AR-L-FR-----L-----------A------A----D----E---------HVLAVVVHH
IAADGVSTAPLARDLMTAYAARA--------------------AG-A-A--P--------
--G----WA--P-----LPVQ-YAD---FALW--QRETLGDPDDPASV---------LAR
QSAHWRAE-L-AGL-APV-------LEL------P--A--------DR--PR-----PP-
---VAS-----GR-GATVEFALSTELTAAI-ADTARRHGVSPFMVVHAAYAVLLARL---
A-------GTA---DVAIGTPVAGR------A-------EA----ALDDLVGMFVNTVVL
RTPVP-
>Nocafarci.YP_121278.1.m_6_ser_TO_aad_LcL 4982..5281 putative non-ribosomal peptide synthetase [Nocardia farcinica IFM 10152]
PEHVPLSPAQQRMW------F-L----NR--F------D----P---TET-------VH-
NIPVA-IRF--TGE----LD--RAA--LTAALAAVVDRHETLRTRY--P--D----RDGI
G----HQ----Q--ILP--------P----------------GR-VP------------E
IV-------ELD-------------------GADPAAA---LTEFVATPFDVTAE-VPLR
IG-L-AR-----L-----------G------A----R----E---------HLLALVVHH
IAADGFSMGPLARDLAAAYTAQL--------------------TG-T-A--P--------
--D----WP--E-----LRVH-YAD---YALW--QRELLGAEDDPDSP---------AAV
QLGYWRET-L-RGL-PAQ-------LDL------P--A--------DR--PR-----PA-
---VAS-----HR-AASVCVPLPDELRAGV-DAVAARYEATPFMVVHAALAVLLARL---
S-------GTA---DIAVGAPIAGR------G-------AR----GLDDLVGMFVNTLVL
RTAVP-
>Nocafarci.YP_121278.1.m_7_aad_TO_val_LcL 6042..6339 putative non-ribosomal peptide synthetase [Nocardia farcinica IFM 10152]
PPVLPLAPVQRGMW------F-L----NR--L------D----P---ESP-------AH-
NIPVA-LRM--TGE----LD--EDW--LTAAFADVVARHEALRTVY--P-AD----ADGV
G----HQ----V--VLP--------A----------------ED-AP----VR----L-A
IE-------AVD-------------------PAQVDAR---IAEFLADGFDVTAE-VPVR
AV-L-LR-----E-----------S------A----T----S---------RVLVAVLHH
LAADGFSMRPLLRDLLVAYMSRA--------------------LR-T-E--P--------
--A----WP--P-----LHAQ-YAD---YALW--QSAAADA--A-------------ADR
ELAYWREQ-L-RGL-PDD-------LAL------P--T--------DR--PR-----PA-
---VAS-----KR-GATVRARLGAPVAARI-RALAQRHEATPFMVVYAALAVLLARL---
S-------GAT---DVAVGTPVAGR------G-------AA----ALDDLVGMFVNTLTL
RSRPE-
>Nocafarci.YP_121278.1.m_8_val_TO_gly_ala_LcL 7090..7404 putative non-ribosomal peptide synthetase [Nocardia farcinica IFM 10152]
DGPVPLSLAQQRMW------F-L----NR--F------D---HQ---ST--------AY-
NIPLA-VRL--TGE----LD--VAA--LGAAVADVVARHEVLRTVY--P--E----QDGA
P----VQ----V--VLP--------V----------------RR-AD--A-PS----L-T
AI-------PVA-------------------LDDLRTA---VVDFVSAGFDVTAA-PPVR
AT-L-FR-----PVADADPDAGAVP------A----R----E---------HVLVVVMHH
IAADGSSLVPLARDVMVAYAARK--------------------RG-L-A--P--------
--D----WA--P-----LPVQ-YAD---YAIW--QRDVLGAEDDPDSL---------IAR
QLRFWLDT-L-AGL-PAE-------LPL------P--T--------DR--PR-----PA-
---VAS-----TR-GRHVDFTVDAATHTRL-VELARAHGATPFMVVHAAFAVLLARL---
S-------GTT---DIAVGTPVAGR------G-------AA----ELDDVVGMFVNTLVL
RTEVE-
>Nocafarci.YP_121279.1.m_2_ser_TO_tyr_bht_LcL 1126..1427 putative non-ribosomal peptide synthetase [Nocardia farcinica IFM 10152]
PPLVPLSPAQQRIW------F-L----SR--L------E----R---DDP-------RY-
HMPVL-LRL--DGA----LE--VTA--LRAALADVLDRHEILRTVF--P-VD----TDGA
A----HQ----Q--ILP--------A----------------TT-------VE----L-P
VE-------PVE-------------------AAELTAA---VRVFAARPFQLETE-IPVR
AT-L-FR-----L-----------G------P----D----E---------YALALVLHH
IAADGLSLPVLAADTATAYAARR--------------------DG-G-A--P--------
--Q----WA--P-----LPLQ-YAD---YALW--QRERLGDPADPGSL---------AAR
QLAFWTAA-L-DGA-PDH-------LEL------P--A--------DR--PR-----PA-
---IAD-----GA-GATYRIDIPAELHTRV-AELAREEGATVFMVLHAALAVLLARL---
S-------GVD---DVVIGAPVGGR------D-------AA----GLDALVGMFVNTVPL
RTPVD-
>Nocafarci.YP_121279.1.m_3_tyr_bht_TO_ser_LcL 2191..2493 putative non-ribosomal peptide synthetase [Nocardia farcinica IFM 10152]
PPRVPLSYAQQRMW------F-L----NR--F------D----A---DST-------AN-
NLTAA-LRI--TGP----LD--VTA--LAAAVTDLVARHEILRTRY--P--E----ADGG
G----YQ----Q--ICS--------V----------------ED-SG----VA----L-E
RE-------ELA-------------------ADAVDAR---VRELAARPFDVTAH-PPLR
LH-L-LR-----V-----------A------A----E----E---------HVLVVGLHH
IAADGWSVAPLTRDLLRAYDSRR--------------------AG-T-A--P--------
--D----WA--P-----LPVQ-YAD---YTLW--QRELLGTAADPDSL---------PAA
QLAFWSAE-L-AGL-PDL-------LEL------P--T--------DR--PR-----PA-
---EAS-----GH-GARHRCALPASTVAEL-RALADATDSSLFMVLHAAFATVLAAL---
S-------GSR---DIVVGTPVAGR------G-------EA----ALDELVGMFVNTLVL
RTEVR-
>Nocafarci.YP_121279.1.m_4_ser_TO_thr_LcL 3239..3544 putative non-ribosomal peptide synthetase [Nocardia farcinica IFM 10152]
PDRIPLSAAQQRIW------F-L----NR--F----LAD----G---PGD-------AVS
NIPVA-LRL--TGE----LD--AAA--LTAALHDVVTRHESLRTVH--P--A----DVAG
P----YQ----V--VRP--------A----------------GE-QR----FD----L-R
PV-------AVT-------------------ADDLPAR---LAARIAEPFDLTVE-TPLR
AD-L-FA-----L-----------A------P----D----E---------HVVLVVLHH
IGADGFSLGPLAADLMTAYTARR--------------------AG-V-A--P--------
--A----WT--P-----LPVQ-YAD---YALW--QAELLGDDADPGSR---------AHR
ELAFWRAA-L-DGL-PEQ-------LDL------P--T--------DR--PR-----PA-
---VAS-----HR-GATHRLRIDADLHSEL-RELARKRDTTLFATVHAALAVLLARL---
S-------GTA---DIAIGTPVAGR------G-------DQ----GLDGVVGMFVNTLVL
RSHID-
>Nocafarci.YP_121279.1.m_5_thr_TO_gly_ala_LcL 4313..4613 putative non-ribosomal peptide synthetase [Nocardia farcinica IFM 10152]
PARLPLSPAQQRMW------F-L----NR--Y------D----A---AST-------AY-
TIPVA-LRL--RGA----LD--PAA--LRAALDDLVARHEALRTRY-----P-E--VDGE
P----VQ----E--ILP----------------------------AG----PA----LPD
AE-------TVA-------------------ESALPQR---IRELVHAPFDVTAE-VPVR
LR-L-LR-----V-----------A------E---------T--------EHVLVGALHH
IAADGSSIVPFVRDLMTAYTARV--------------------AD-S-A--P--------
--C----WQ--P-----PAVQ-YAD---YALW--QRALLGDESDPASR---------AAE
QIGYWTRA-L-AGL-PDQ-------LAL------P--T--------DR--PR-----PA-
---TQS-----LR-GDTVSVAVDARLHAGL-VALGRAHGATLFMVVHAAFAALLARL---
S-------GTA---DIAVGTPVAGR------G-------AA----ELDDVIGMFVNTLVL
RTVVD-
>Nocafarci.YP_121279.1.m__gly_ala_TO__LcL 5399..5714 putative non-ribosomal peptide synthetase [Nocardia farcinica IFM 10152]
TAPVPLAPAQQRMW------V-V----NR--L------A----P---DSA-------AY-
NIPAA-LRL--TGD----LD--HAA--LTAAVRDVLDRHATLRTRY--P--D----GPEG
P----IQ----E--VLP--------V----------------AA-LA----PD----L-T
PV-------PVR-------------------ADELPTR---LAEFVSRGFDVAAA-PPAR
IA-L-FA-----C--ADEHGGGHDG------PPSTST----E---------HVLVVVVHH
ISADGYSVLPLTRDLMRAYAERA--------------------AG-H-A--P--------
--G----WA--P-----LAIT-YAD---YSVW--QHDLLGAPDAPDSA---------AAA
QLAYWRGE-L-ASA-PEL-------LAL------P--T--------DR--PR-----PP-
---HRD-----MR-GASVDVTVDAELTGAL-DRVARTHGTTLFTVLHSALAVLLAKL---
S-------GGT---DICVGVPVAGR------G-------ER----ELDDLVGMFVNTVVL
RTEIE-
>Photprofu.YP_133477.1.m_1_NA_LcL 52..355 hypothetical peptide synthetase [Photobacterium profundum SS9]
ETVGPLSYSQSGLW------F------IE-QY------E----E---NSH-------LY-
NMPVH-FRV--TGP----LD--YDA--LAYAFDVLAQKHASMRTRF-----AIN--TEGK
G----EQ----H--IDG--------H-------------------TP--FTVK----HKD
LS-------HLP---------------EGEREAVLLQW---VIDDVNRPFDLNQG-QLTR
VD-V-VK-----L-----------D------D---------E--------LHILMLTQHH
IISDGWSVKNMFADFKQAFLSYQ--------------------NQ-Q-L--M--------
--P----VV--P-----TART-YID---YANWFNSPAFQDY----------------HAE
FKPFWVER-L-AGI-PEV-------HSL------P--L--------DK--PR-----PA-
---AHD-----ND-GELVFSNIDNALWDKF-KRLCQQYNTSNFIGLHAVFSLLMARL---
S-------DEK---DIVIGTPLAYR------E-------RN----DIEDVVGFFVNTIVL
RTQLG-
>Therfusca.YP_289923.1.m_3_gly_TO_gly_LcL 2566..2868 non-ribosomal peptide synthase:Amino acid adenylation [Thermobifida fusca YX]
DAPPVLSHFQRRLW------L------IEQVY------Q--------TRG-------AY-
NVPLA-VHV--SDR----LD--LDV--LRAAVRDLVARHEVLRTLV--------RSSDDG
P----DP----V--LLA-------------------------PEDAA----VD----VAE
VQ-------AAG---------------------PVADL---LAELTAQPFDLATQ-IPLR
VR-M-IT-----------------G------E---------Q------VDGCVLLLVCHH
IAADEWSFAPLLRDLDTAYRARA--------------------AG-R-A--P--------
--D----WE--P-----LPAQ-YSD---YAAT--LHDWLGEATDPASP---------LRR
QLDYWQHA-L-QDL-PDE-------LDL------P--T--------DR--PR-----PA-
---TAS-----HR-GGLARAELPPELVEAV-RRLAAQHGVTVFMVVQAAVAVLLHRL---
G-------AGD---DIPLGSPVADR------A-------DE----AVHDTVGFFLNTLVL
RVNLS-
>Bacianthr_3.YP_019016.1.dhbF_2_gly_TO_thr_LcL 1053..1355 nonribosomal peptide synthetase dhbf [Bacillus anthracis str. 'Ames Ancestor']
PNEVPLSFAQRRLW------F-L----NC--L------E----G---PSP-------TY-
NIPLV-IRL--SGK----LN--EEA--LQGAIHDVVEKHETLRTIF--P--N----VLGS
S----YQ----K--ILD--------M----------------EN-LN----LE----I-I
KT-------KTC-------------------KDELENV---LTQAVRYSFNLDGE-PAVR
VQ-L-FT-----M-----------S------E----N----E---------HVILILLHH
IVGDGWSLQPLTRDLTAAYKARC--------------------QG-N-R--V--------
--Q----LE--T-----LPVQ-YAD---YALW--QQQLLGDETTQESL---------IST
QLDFWKKE-L-RGL-PDQ-------LEL------P--T--------DY--QR-----PM-
---ETS-----YQ-GETIHFHIDASMHSRL-VELARKNGVSLFMVLQAGLSALFTRL---
G-------AGT---DIPIGSPIAGR------N-------DD----ALSDIVGLFVNTLVL
RTNTS-
>Chroviola.NP_902473.1.m_1_dab_LcL 1..235 probable peptide synthetase protein [Chromobacterium violaceum ATCC 12472]
MLRAVFGIDQGELA-------------YR-IL------D---------------------
DVSVK-VRV---------VD--VGA-----------ESDEALRHRV--------------
------------------------------------------------------------
------------------------------------------ARDCERAFDLSRP-PLLA
AY-WYVR-----A-----------G------Q---------D---------PVMLIFCEH
LAVDGWSYWVLLDELGFVL------------------------AGEP-L--E--------
--A----LP--P-------QD-FAH---YVQW--QRKWLEG--P---V---------AQA
QRRHWQEV-L-SGE--LP--VL----QF------P--V--------GK--RG-----AK-
---G----------SQVIDPVVPESLARRL-NDLADRQGSGLFAIMLSAYQILLHRY---
S-------GLD---DIIIGSSLPGR------T-------RS----KWGRVVGEFVNSVAL
RCQID-
>Pseusp.Q84BQ4.arfC_2_leu_TO_ser_LcL 1129..1430 Arthrofactin synthetase C [Pseudomonas sp. MIS38]
DGALPLSFAQQRLW------F------LA-QM------E----G---ANT-------AY-
NIPVA-LRL--RGR----LD--DAA--LQRALARIVARHETLRSRF-----AQF--NDEA
Q----VL-------IAP--------V----------------DTGLL----LR----VED
LR-------QHP-----------------QPEETLQAL---IQGEASGPFDLQDD-PLIR
GR-L-VR-----L-----------A------D----D----H---------HVLLLTLHH
IISDGWSMGVLTRELMALYQAFS--------------------HG-Q-P--D--------
--P----LP--P-----LALQ-YTD---YAVW--QRRWLSG--EV------------LQR
QSEYWQQT-L-AGA-PAL-------LML------P--T--------DR--PR-----PA-
---QQD-----YA-GSSVAVVLDERLSAGL-KALGQRHGVTLYMTLMSAWAMLLSRL---
S-------GQA---EVVIGSPVANR------T-------RA----EIEGLIGMFVNTLAL
RIDTS-
>Pseusp.Q84BQ4.arfC_4_ile_TO_ile_LcL 3258..3559 Arthrofactin synthetase C [Pseudomonas sp. MIS38]
DQALPLSFAQQRLW------F------LA-QM------D----G---GNS-------AY-
NIPLG-LRL--RGQ----LD--GEA--LQRALAQIVARHATLRSRF-----VSI--DDQA
Q----VL-------IAP--------V----------------DSGLL----LP----IED
LR-------QDP-----------------QAEACVQAL---LAQEAATAFDLQHD-PLIR
DR-L-IR-----L-----------A------D----D----H---------HVLLLTVHH
IVADGWSMGVLTRELMALYQAFS--------------------HG-Q-P--D--------
--P----LP--P-----LALQ-YGD---YAVW--QRRWLSG--EV------------LQR
QSDYWQQT-L-DGA-PAL-------LTL------P--T--------DR--PR-----PA-
---QQD-----FA-GSSVEVRLDERLSAGL-KALSQRHGVTLFMTLMSAWSLLLSRL---
S-------GQS---DVVIGSPVANR------T-------RA----EIEGLIGMFVNTLAL
RIDTS-
>Pseusp.Q84BQ4.arfC_5_ile_TO_asp_LcL 4309..4610 Arthrofactin synthetase C [Pseudomonas sp. MIS38]
DQLLPLSFAQQRLW------F------LA-QM------D----G---GNS-------AY-
NIPVG-LRL--RGR----LD--EDA--LQRALARIVARHETLRSRF-----SQI--DDQP
Q----VR-------ILP--------A----------------DTGLL----LP----VED
LR-------RHP-----------------QADNALRGL---IEEQACASFNLQHD-ALLR
GR-L-VR-----L-----------A------D----D----H---------HVLLLTLHH
IIADGWSMGVLTRELAALYQAFS--------------------RG-E-D--D--------
--P----LP--P-----LALQ-YTD---YAVW--QRRWLSG--EV------------LQR
QSDYWQRT-L-AGA-PAL-------LTL------P--T--------DR--PR-----PP-
---QQD-----YS-GSRVDLLLDQHLSAGL-KALCQRRAVTPYMVIMSAWAMLLSRL---
S-------GQS---DVVIGSPVANR------T-------RA----EIEGLIGMFVNTLAL
RIDTS-
>Bacisubti.NP_389716.1.ppsA_2_glu_TO_ORN_LcL 1049..1338 plipastatin synthetase [Bacillus subtilis subsp. subtilis str. 168]
QETYPVSSAQKRIY------V-L----QQ--L------E----D---GGT-------GY-
NMPAV-LEL--EGK----LN--PER--MERAFKELIKRHESLRTSF-EQ--D----AGGD
P----VQ----R--IHD--------E-------------------VP----FT----L-Q
TT-------VLG-------------------ERTE-QE---AAAAFIKPFDLSQA-PLFR
AQ-I-VK-----I-----------S------D----E----R---------HLLLVDMHH
IISDGVSVNILIREFGELYNNRN-------------------------------------
-------LP--A-----LRIQ-YKD---YAVW--REGFKTG--DA------------YKT
QEAYWLKQ-L-EGE-LPV-------LDL------P--A--------DH--AR-----PP-
---VRS-----FA-GDKVSFTLDQEVASGL-HKLARENGSTLYMVLLAAYTAFLSRL---
S-------GQE---DIIVGSPIAGR------P-------HK----DLEPILGMFVNTLAL
RTRPE-
>Bacisubti.NP_389715.1.ppsB_2_tyr_TO_thr_LcL 1053..1342 plipastatin synthetase [Bacillus subtilis subsp. subtilis str. 168]
RDVYPLSFSQKRLY------A-L----HQ--L------A----D---DST-------GY-
NMPAV-LEL--RGN----LN--RQR--LRSVLTELVNRHEALRTVF-VL--D----RD-E
P----VQ----I--IYP--------E-------------------MA----FD----L-K
EL-------EME-------------------SEQMLES---AIETFIKPFYLSSG-PLFR
AC-V-IT-----M-----------G------N----N----R---------GFLLLDMHH
IIADGVSMSTLVQEFTDLY------------------------CG-K-E-----------
-------LP--A-----LNLH-YKD---FAVW--QQEKHPK--EL------------YKK
QEAYWLGQ-L-GGS-LPT-------LEL------P--L--------DK--TR-----PR-
---LPD-----FR-GGTIEVNIDKDMADEL-HRLMAETGTTLYMILLAVYSILLSKL---
S-------GQE---DIVVGSPAAGR------P-------HA----DLERVIGMFVNTLAM
RSKPE-
>Bacisubti.NP_389714.1.ppsC_2_glu_TO_val_LcL 1055..1344 plipastatin synthetase [Bacillus subtilis subsp. subtilis str. 168]
QETYPVSSAQKRIY------V-L----QQ--L------E----D---GGT-------GY-
NMPAV-LEL--EGK----LN--LER--MDRAFKELIKRHESLRTAF-EQ--D----AGGD
P----VQ----R--IHD--------E-------------------VP----FT----L-Q
TT-------VLG-------------------ARTE-EE---AAAAFIKPFDLSQA-PLFR
AQ-I-VK-----V-----------S------D----E----R---------HLLLVDMHH
IISDGVSVNILIREFGELYNNRK-------------------------------------
-------LP--A-----LRIQ-YKD---YAVW--QEGFKTG--DA------------YKT
QGAYWLKQ-L-EGE-LPV-------LDL------P--A--------DH--AR-----PP-
---MRS-----FA-GDKVSFTLDQEVTSGL-YKLARENGSTLYMVLLAAYTAFLSRL---
S-------GQE---DIIVGSPIAGR------P-------HK----DLEPILGMFVNTLAL
RTRPE-
>Bacisubti.NP_389713.1.ppsD_2_pro_TO_glu_LcL 1054..1334 plipastatin synthetase [Bacillus subtilis subsp. subtilis str. 168]
RDTYPVSSAQKRIY------V------LQ-QL------D--------EGV-------AY-
NMPAV-LEL--EGA----LD--VAK--LSAVCKELISRHEPLRTSFVSG-------ADDE
P----VQ----R--IHT--------E-------------------VP----FT----LSK
ET---------------------------------------TIEGFVRPFDLSQA-PLFR
AG-L-IE-----V-----------S------N---------E--------KHVLLVDMHH
IISDGVSVQLLIREFTDLYANRQ-------------------------------------
-------LK--P-----LRIQ-YKD---YAVW--QQKFKKG--DS------------YQK
QETYWQQQ-F-SGD-LPI-------LEL------P--T--------DK--RR-----PA-
---ERQ-----FI-GGKVTFQLDKEITARI-KRLAHKNRSTLYMTLLALYSAFWSRL---
S-------GQD---DIAIGSPIAGR------P-------HA----DLEAVLGMFANTLAL
RTRPA-
>Bacisubti.NP_389713.1.ppsD_3_glu_TO_tyr_LcL 2085..2374 plipastatin synthetase [Bacillus subtilis subsp. subtilis str. 168]
QETYPVSSAQKRIY------V-L----QQ---------L---ED---GGT-------GY-
NMPAV-LEL--EGK----LN--PER--MDRAFQELIKRHESLRTSF-EQ--D----EGGD
P----VQ----R--IHD--------E----------------VP-FT----LQ----TTV
LG------------------------------ARTEQE---AAAAFIKPFDLSQA-PLFR
AQ-I-VK-----V-----------S------D----E----R---------HLLLVDMHH
IISDGVSVNILIQEFGELYNNRK-------------------------------------
-------LP--A-----LRIQ-YKD---YAVW--QEGFKTG--DA------------YKM
QEAYWLKQ-L-EGE-LPV-------LDL------P--A--------DH--AR-----PP-
---VRS-----FA-GDKVSFTLEPEVASGL-HKLARENGSTLYMVLLAAYTAFLSRL---
S-------GQE---DIIVGSPIAGR------P-------HK----DLEPILGMFVNTLAL
RTRPE-
>Nostsp.Q9RAH1.m_1_TYR_LcL 3..305 NosD [Nostoc sp. GSV224]
TEELPLSYAQQRLW------F-L----DQ--L------E----P---NSA-------IY-
NIPLA-LRL--VGN----LN--RAA--LEQSFQEIIDRHEALRTNF--I--T----VDGK
P----SQ----I--IQT--------Q-------------------IN----WT----V-S
VV-------ECE------HL-----PPSEQ-EIATQQL---VQQQAIQPFDLAEG-ALIR
AT-L-IV-----L-----------S------K----T----E---------HILLLCMHH
IVSDAWALGVFVQELAALYNAYS--------------------QG-E-P--S--------
--P----LT--P-----LPIQ-YAD---FGIW--QREWLQG--EV------------LQN
QISYWQQQ-L-KDA-PAL-------LSL------P--T--------DR--PR-----PA-
---VQT-----FA-GAIQEFALSVELSNQL-TQLSQKQGVTLFMTLLAAFDTLLYRY---
T-------GQL---DILVGSAIANR------E-------HS----EIEGLIGFFVNTLVL
RTDLS-
>Nostsp.Q9RAH1.m_2_TYR_TO_pro_LcL 1075..1377 NosD [Nostoc sp. GSV224]
NAELPLSYAQQRLW------F-L----DQ--F------E----P---NSA-------IY-
NIPMA-LRL--VGT----LN--QVA--LEQSLYEIINRHEALRTNF--V--I----VDGK
P----SQ----L--IQT--------Q-------------------TN----WT----V-S
VV-------DLK------HL-----STTEQ-EIATQQL---AQQQANQPFDLANQ-ALVR
AT-L-IV-----L-----------S------E----T----E---------HVLSVCMHH
IVSDAWSMGVFIQELAALYNAYS--------------------QG-E-P--S--------
--P----LT--P-----LSIQ-YAD---FAIW--QRNWLQG--SV------------LQT
QLSYWQQQ-L-KDA-PAL-------LSL------P--T--------DR--PR-----GS-
---VQT-----FA-GGHQEFALSVELSNKL-TKLSQEQGCTLFMTLLAAFDTLLYRY---
T-------GTE---DILVGSPIANR------N-------RN----EIEGLIGFFVNTLVL
RTDLS-
>Nostsp.Q9RAH2.m_1_leu_LcL 71..373 NosC [Nostoc sp. GSV224]
PQNLPLSFAQERLW------L------LN-QL------E----P---DNP-------SY-
NEQAA-LKL--HGK----LN--VVA--LEQSLNKIIDRHEALRTNF--------RTINEQ
P----VQ----V--ITD--------S-------------------LN--LNVP----IVD
LS-------ELP---------------ESEREIACQQL---ATTEANRPFDLASS-PLIR
AS-V-VK-----L-----------T------E----V----E---------HALVLTIHH
IVVDGWSIGVLMRELATIYSAFC--------------------NN-L-S--P--------
--Q----LP--E-----LPIQ-YAD---FAIW--QRQWLQT--EV------------LQT
QLDYWKQL-L-KNA-PTL-------LEL------P--T--------DR--PR-----PP-
---IQT-----FR-GEIQYGEFSVELSEAI-ANFTRQEGATLFMTLFAAFVTLLYRY---
T-------DSD---DIVVGTPIANR------D-------RL----ELEGLIGFFVNTLVL
RTDLS-
>Nostsp.Q9RAH2.m_2_leu_TO_gly_LcL 1143..1459 NosC [Nostoc sp. GSV224]
NAQLLLSYAQQRLW------F-L----DQ--F------E----P---NSA-------LY-
NIPLA-LRL--VGT----LN--QVA--LEQSLHEIIARHEALRTNF--V--T----VNGK
P----SQ----I--IQT--------Q-------------------TN----WT----V-S
VV-------GLK------HL-----STTEQ-EIATQQL---VRQQAIEPFDLANQ-VLVR
AT-L-LV-----L-----------S------E----T----E---------HILLVCMHH
IVSDGWSMGVFLQELAALYNAYS--------------------QA-Q-P--SLRDATRSL
LPRRGTPLA--P-----LPIQ-YAD---FALW--QRQWLQG--GV------------LQS
QLNYWQQQ-L-KDA-PAL-------LSL------P--T--------DR--PR-----PA-
---VQT-----FA-GAHQEFALSQKLTQGL-IQLSQKQGVTLFMTLLAAYDTLLYRY---
T-------GTE---DILVGSPIANR------D-------RS----EIEGLIGFFVNTLVM
RTNLA-
>Nostsp.Q9RAH2.m_3_gly_TO_asn_LcL 2244..2546 NosC [Nostoc sp. GSV224]
NAELPLSYAQQRLW------F-L----DQ--F------E----P---NSA-------IY-
NIPMA-LRL--VGT----LN--QVA--LEQSLYEIINRHEALRTNF--V--T----VNGK
P----SQ----I--IQT--------Q-------------------TN----WK----V-S
VV-------GLK------HL-----STTEQ-EIATQQL---AQQQAIQPFDLANQ-ALVR
AT-L-VV-----L-----------S------E----T----K---------HILLVCMHH
IVSDGWSMSVFLQELAALYNACS--------------------QA-Q-T--S--------
--P----LA--P-----LPIQ-YAD---FALW--QRQWLQG--DV------------LQS
QLSYWQQQ-L-KDA-PAL-------LSL------P--T--------DR--PR-----GP-
---VQT-----FA-GGHQEFALSVELSNKL-TKLSQEQGCTLFMTLLAAFDTLLYRY---
T-------GTE---DILVGSPIANR------D-------RS----EIEGLIGFFVNTLVM
RTNLA-
>Nostsp.Q9RAH4.m_2_ile_TO_ser_LcL 1094..1404 NosA [Nostoc sp. GSV224]
DAELPLSYAQQRLW------F-L----DQ--L------E----P---NSA-------FY-
NIPMA-LRL--VGN----LN--QPA--LEQSLLEIIHRHEALRTNF--I--T----VDGK
P----SQ----I--IQTRREQGTGNR-------------------EQ----GT----V-S
IV-------DFK------DL-----STNEQ-EIASKQL---ARQQAIEPFDLANG-ALIR
TT-L-LV-----L-----------S------E----T----E---------HILLVCMHH
VVSDGWSMGVFVQELAALYDAYA--------------------QG-Q-P--S--------
--S----LA--P-----LPIQ-YAD---FAIW--QREWLQG--NV------------LQN
QLTYWQQQ-L-ANA-PSL-------LSL------P--T--------DR--PR-----PA-
---VQT-----FA-GAYQKFALSAELTGRL-TQLSQKQGVTLFMTLLAAFDTLLYRY---
T-------GAE---DILVGSPIANR------D-------RS----EIEGLIGFFVNTLVM
RTDLA-
>Nostsp.Q9RAH4.m_3_ser_TO_pro_LcL 2183..2485 NosA [Nostoc sp. GSV224]
NAQLALSYAQQRLW------F------LD-QF------E----P---NSP-------FY-
NMSIA-LRL--AGT----VE--VAA--LEQSFQQIIHRHEALRTNF--------ITVDGQ
A----TQ----I--IQT-------------------------ETNWT----VS----IVD
LK-------NLS---------------TTKQEIASQQL---VQQQAIQPFELATQ-ALVR
AT-L-VV-----L-----------S------E----T----E---------HILLMCIHH
IVSDGWSIGLFLQELAALYNAYS--------------------QG-K-S--S--------
--T----LA--P-----LPIQ-YAD---FALW--QRQWLQG--EV------------LQS
QLSYWQQK-L-ASA-PTL-------LSL------P--T--------DR--PR-----PS-
---VQT-----YQ-GTHQEFALSEELTGKL-AKLSQEQGVTLFMTLLAAFDTLLYRY---
T-------GTE---DILVGSPIANR------D-------RS----EIEGLIGFFVNTLVM
RTDLS-
>Nostsp.Q9RAH4.m_4_pro_TO_leu_LcL 3277..3575 NosA [Nostoc sp. GSV224]
NAELPLSYAQTRLW------F-L----DK--L------N----P---NSA-------FY-
NFPIA-LRL--VGT----LN--RTA--LEQSLQEIIHRHEALRTNF-----V-I--VDGK
P----SQ----I--IQT--------Q----------------IN-CT----LS----VVD
FK-------HLS-------------------TTEQEIA---SQQLVKQPFDLANE-ALVR
AT-L-VV-----L-----------S------E---------T--------EHALLVCMHH
IVSDGWSMGVFVQELAALYNAYS--------------------QG-E-P--S--------
--P----LT--P-----LPIQ-YAD---FAIW--QRNWLQG--DV------------LQS
QLSYWQHQ-L-ANA-PAL-------LSL------P--T--------DR--PR-----PS-
---MQT-----FA-GAYQQFALSKELTDKL-TQLSQQQGVTLFMTLLAAFDTLLYRY---
T-------GTE---DILVGSPIANR------D-------RS----EIEGLIGFFLNTLVM
RTNLA-
>Strchrys.Q9L8H4.acmC_2_gly_LcL 1056..1356 Actinomycin synthetase III. [Streptomyces chrysomallus]
PDAVPLSFAQRRLW------F------LH-KM------E----G---PSA-------TY-
NIPLA-LRL--TGE----LN--LEA--LRAALEDVTGRHESLRTVF------PE--VDGT
P----YQ----R--VLD----------------------------TA----------TIE
LV-------RTA-----------------TTEAELTDH---LLRAARHPFDLAGE-PPLR
TE-L-FE-----L-----------S------A---------R--------EHVLLLVVHH
IAGDGWSLGPLASDLARAYAARA--------------------EG-R-A--P--------
--Q----WA--P-----LPVQ-YAD---YTLW--QNELLGDQNDPDSL---------FAT
QVAYWTET-L-AGL-PDQ-------ITL------P--T--------DR--PR-----PA-
---VMT-----YR-GDYLTVDIDPELHRRL-TELARGSGASLFMVLQAGLAALIKRL---
G-------AGD---DIPLGSPIAGR------T-------DQ----ALDDLIGFFVNTLVL
RTDTT-
>Strchrys.Q9L8H4.acmC_3_val_LcL 2530..2832 Actinomycin synthetase III. [Streptomyces chrysomallus]
PATMPLSFAQRRLW------F------IH-KM------E----G---PSA-------TY-
NIPLA-LRL--SGD----LD--RDA--LRGALTDLVSRHESLRTVF------PE--VDGT
P----YQ----R--LLT--------P----------------EAAAP----------RLT
VT-------PTS-------------------EADLPDA---LEAAARYAFDLAEQ-PPLR
TE-L-FE-----L-----------S------A---------R--------EHVLLLVVHH
IAGDGWSLGPLASDLARAYAARA--------------------EG-R-A--P--------
--Q----WA--P-----LPVQ-YAD---YTLW--QNELLGDQNDPDSL---------FAT
QVAYWTET-L-AGL-PDQ-------ITL------P--T--------DR--PR-----PA-
---VMT-----YR-GDYLTVDIDPELHRRL-TELARGSGASLFMVLQAGLAALLKRL---
G-------AGD---DIPLGSPIAGR------T-------DQ----ALDDLIGFFVNTLVL
RTDTT-
>Strchrys.O68487.acmB_2_val_LcL 1066..1368 Actinomycin synthetase II. [Streptomyces chrysomallus]
PPVMPLSSAQRRLW------F------LS-TL------E----G---PSA-------TY-
NIPLV-LRL--SGR----LD--VPA--LCAALGDVVGRHESLRTVF------PE--VDGT
P----YQ----R--VLT--------P----------------EAAAP----------RLT
VT-------PTS-------------------EADLPNA---LKAGARYAFDLAGE-PPLR
TE-L-FE-----L-----------S------P---------R--------EHVLLVVAHH
IAADGWSMEPLSRELTEAYAARA--------------------EG-R-A--P--------
--Q----WA--P-----LPVQ-YAD---YTLW--QNELLGDQNDPDSL---------FAT
QVAYWTET-L-AGL-PDQ-------ITL------P--T--------DR--PR-----PA-
---VMT-----YR-GDYLTVDIDPELHRRL-TELARGSGASLFMVLQAGLAALLKRL---
G-------AGD---DIPLGSPIAGR------T-------DQ----ALDDLIGFFVNTLVL
RTDTT-
>Strprist.Q54959.snbC_2_abu_LcL 1038..1340 Pristinamycin I synthase 2. [Streptomyces pristinaespiralis]
DGPRPTSYAQHRMW------V-L----RE--V------E----G---AAP-------TY-
NMPLA-LRL--SGT----LN--RTA--LRAALYDVVVRHESLRTVY--P--R----GEHG
V----TP----R--LLP--------P----------------EQ-AR----PW----V-I
ES-------RVD-------------------DEQLPAA---LTAAAREPFNLDCQ-LPIR
AH-L-FT-----L-----------P------G----G----D---------SVLLLLMHH
VAGDGWSLRPLLGDLSTAYAARL--------------------AA-R-A--P--------
--D----FP--P-----LPVS-YAD---FAVW--QRELLGDEHDPDSL---------AAR
QLAHWEST-L-AGL-PDQ-------LEL------P--A--------DF--PR-----PP-
---VAE-----HR-GGSVPLAVPPQLHARL-DTFARAHGATCHMVLQAALAALLTRL---
G-------AGT---DIPIGCPTASR------P-------DS----ALDDLVGFFVNPVVL
RADTS-
>Strprist.O07944.snbDE_2_phe_LcL 1050..1352 Pristinamycin I synthase 3 and 4. [Streptomyces pristinaespiralis]
PERLPLSHAQRRLW------F-L----GR--L------D----G---PNS-------TY-
NIPLA-LRL--SGT----LD--TAA--LRAALADLVARHETLRTRY--------PSHDGE
P----YQ----H--IVA--------P----------------ADATP----------ALT
VV-------HTE-------------------EHRLAEQ---LAEATARPYDLTTE-LPLR
AT-L-FR-----L-----------G------E----D----E---------HVLLLLLHH
IAGDGWSLAPLTRDLAAAYAARR--------------------DG-H-A--P--------
--G----FA--P-----LPVQ-YAD---YTLW--QRGLLGDADDPTSL---------QAA
QLAHWRQA-L-EGR-PAH-------LEL------P--C--------DH--PR-----PA-
---VAT-----HR-GATVPFHIDAGLHEKL-TALAKACDSSLFMVLQAAFAALLTRH---
G-------AGT---DIPVGSPVAGR------T-------DD----ALDDLVGFFVNTLVL
RTDTS-
>Strprist.O07944.snbDE_3_pip_LcL 2483..2783 Pristinamycin I synthase 3 and 4. [Streptomyces pristinaespiralis]
PAEVPLSFAQYRLW------F-L----HR--M------E----G---PGP-------TY-
NIPMS-LRL--TGT----LD--TAA--LRAALADVTARHEALRTVY--------PESGGV
P----RQ----H--VLH--------D-------------------VR--PHFE----TAD
TT-----------------------------AQTLEAD---LTRAARRGFDLARE-LPLR
AT-L-FR-----L-----------A------E----D----E---------HVLLLLMHH
IAGDGWSWPPLARDLGDAYAARL--------------------AG-R-A--P--------
--D----LP--P-----LPVQ-YAD---YALW--QRDLLGDEDDPTSR---------HAR
QLAYWAGA-L-DDL-PEE-------LQL------P--C--------DR--PR-----PA-
---VAT-----HR-GDTVPFAVDPDLHQRL-NALATEGRASLFMVLQAAFAALLTRH---
G-------AGT---DIPLGSPIAGR------T-------DD----ALEDLVGFFVNTLVL
RTDTS-
>Strprist.O07944.snbDE_4_phg_LcL 3525..3828 Pristinamycin I synthase 3 and 4. [Streptomyces pristinaespiralis]
PERLPLSYAQRRLW------F------LG-RL------T----G---GDP-------GY-
NMPVG-LRL--SGT----LD--TAA--LTAALADLVARHETLRTVF-----PEG--DDGS
P----HQ----L--VLD--------P----------------GAARP----------ALH
PR-------DTT-------------------QDDLATE---LAAAARHCFDLTTE-LPLR
AT-L-FR-----L-----------A------E----D----E---------HVLLLLLHH
IAGDGWSLAPLARDLVTAYAARR--------------------DG-H-A--P--------
--D----FA--P-----LPVQ-YAD---YTLW--QHALLGDENDPDST---------ISR
QSAHWKDA-L-AGL-PEE-------IQL------P--A--------DR--PR-----PA-
---TPA-----HR-GEAVFRTLDADLHREL-LHLARTGGASLFMVLQAAVAAVLTRH---
G-------AGT---DIPLGSPIAGR------T-------DD----ALDDLVGFFVNTLVL
RTDTS-
>Strecoeli.NP_627443.1.m_2_ser_TO_thr_LcL 1174..1481 CDA peptide synthetase I [Streptomyces coelicolor A3(2)]
PDRLPLSFAQRRLW------F------IH-QY------E----G---PSP-------LY-
NIPAA-LRL--TGP----VD--GAA--LSAALGDVVARHESLRTVF-----A-E--DAHG
P----HQ----V--ILS----------------------------AE--RAAP----RLK
TL-------DSD-------------------PERLAAD---LARTARHTFDLTRD-VPLR
AT-L-LR-----V-----------A------P----E----E---------HVLLLVLHH
IAGDGWSLAPLARDLGTAYAART--------------------AG-T-A--P--------
--D----WA--P-----LPVQ-YAD---YTLW--QRELLGADGNGAGTGDGGE----GAR
QLAHWREA-L-AGL-PER-------LEL------P--S--------DR--PR-----PA-
---RRD-----NS-GARLDVSVPAGLHRSL-AALAAETRTSVFMVLQAALAGLLTRL---
G-------AGE---DVPIGSTIAGR------T-------DA----AVENLVGFFVNTLVL
RTDTG-
>Strecoeli.NP_627443.1.m_3_thr_TO_trp_LcL 2284..2586 CDA peptide synthetase I [Streptomyces coelicolor A3(2)]
PERLPLSYAQQRLW------F-L----HQ--L------E----G---PSP-------TY-
NITGA-LRL--TGD----LD--PGA--LRAAFQDVVTRHESLRTVF-----S----EDGH
G---ARQ----T--VLD-------------------------AAGVR--FELP----VAD
VS-----------------------------EDRLDAR---LEEAARHCFDLTTD-IPVR
AE-L-FR-----L-----------G------A---------R--------EHVLLLMVHH
IAGDGWSLGPLIRDLAAAYTARA--------------------AR-R-A--P--------
--D----WA--P-----LPVQ-YAD---FALW--QRAALGDAADATSP---------AGR
QLAHWKEA-L-AGL-PDR-------LEL------P--A--------DR--PL-----PA-
---VAS-----HR-GGRVPLTVPAPLHSGV-AELARESRTSVFMVLQAALAALLTRM---
G-------AGE---DVPLGTPVAGR------G-------DD----AVDQVVGFFVNTLVL
RTDTG-
>Strecoeli.NP_627443.1.m_5_asp_TO_asp_LcL 4846..5148 CDA peptide synthetase I [Streptomyces coelicolor A3(2)]
PERIPLSYAQQRLW------F-L----HQ--L------E----G---PSA-------TY-
NTVLT-LRL--GGA----LD--VDA--LRAAISDVVARHESLRTVF----------TEDE
R--GAYQ----I--VLP-------------------------VEAAS--TPFT----VVD
VA-----------------------------EEEIGDR---LDEAVGHCFDLAQE-LPAR
TS-L-FR-----V-----------S------E---------R--------EHVLLLLIHH
IASDAWSRAPLAQDLTAAYAARV--------------------RS-E-A--P--------
--M----WA--P-----LTVQ-YAD---YALW--QQEILGDDTDADSL---------AGR
QLAYWKQQ-L-AGL-PEQ-------LDL------P--T--------DR--PR-----PA-
---VAG-----YS-GDRVPFTVPTELHTRL-TELARATNTSAFMVIQAAVAVLLTRL---
G-------AGE---DIPIGTPVAGR------T-------DD----AADDLIGLFINTLVL
RTDTS-
>Strecoeli.NP_627443.1.m_6_asp_TO_hpg_LCL 5886..6188 CDA peptide synthetase I [Streptomyces coelicolor A3(2)]
PERIPLSYAQQRLW------F------LH-QL------E----G---PSA-------TY-
NIPTT-LRL--TGT----LD--TDA--LQSALNDLLARHESLRTTY-----T-E--DGEG
P----RQ----V--IHA----------------------------WE--PGML----PLG
VV-------DTG-------------------EGELDAM---LSAGVHHAFDLTAG-IPVR
AT-L-FR-----I-----------S------E----Q----E---------HVLLLLIHH
IATDAWSRTPLGHDLAAAYSARC--------------------AG-D-V--P--------
--A----WE--P-----LPVQ-YAD---YALW--QREVLGDEGDADAP---------AGR
QLAYWTRQ-L-ADL-PEQ-------LDL------P--T--------DR--PR-----PA-
---VAS-----QD-GDRVAFSLDADLYVRL-TELARATHSSTFMVVQAALAVLLTRL---
G-------AGE---DIPIGTPVAGR------T-------DD----ATENLVGFFVNTLVL
RNDTS-
>Strecoeli.NP_627444.1.m_2_asp_TO_gly_LCL 1032..1334 CDA peptide synthetase II [Streptomyces coelicolor A3(2)]
PERIPLSYAQQRLW------F------LH-QL------E----G---PTA-------TY-
NIPTT-LRL--TGT----LD--TDA--LQSAFNDLLARHESLRTTY-----T-E--DDQG
A----QQ----I--VLP----------------------------VE--AVAT----PFA
VV-------DVA-------------------AEDVAER---VAEAAAHAFDLGAE-IPVR
AR-L-FR-----V-----------S------E----R----E---------HVLLLLVHH
IASDAWSRGPLAQDLTAAYTARC--------------------AD-D-A--P--------
--A----WQ--P-----LPVQ-YAD---YALW--QQEILGDDTDPDTL---------AGR
QLAYWKQQ-L-AGL-PEQ-------LDL------P--T--------DR--PR-----PA-
---TAD-----HT-GDRVTFTVPADLHTRL-TELARETNTTAFMVIQAALAALLTRH---
G-------AGE---DIPIGTPVAGR------T-------DD----ATDHLIGFFVNTLVL
RTDTS-
>Strecoeli.NP_627444.1.m_3_gly_TO_asn_LcL 2081..2383 CDA peptide synthetase II [Streptomyces coelicolor A3(2)]
PERVPLSPAQQRLW------F------LH-QF------E----G---PSA-------TY-
NMPTA-LRL--SGP----VD--RAA--LERAIGDVLVRHESLRTVF-----A-A--DDGG
S----WQ----V--VLP----------------------------AD--RAVG----RLD
VV-------DVT-------------------AGEVAER---VGEAARHAFDLTAD-IPFL
AR-L-FR-----V-----------S------D----T----E---------HVLLLLIHH
IAGDGWSMAPLARDLTAAYAARC--------------------AG-A-A--P--------
--D----WE--P-----LPVQ-YAD---YALW--QREVLGDESDPDSV---------AAR
QLAYWKDA-L-AGL-PEQ-------LEL------P--T--------DR--PR-----PA-
---TAG-----YT-GDRIAFTVPTALHARL-TELARSTHSSLFMVVQAAFATLLTRL---
G-------AGE---DIPVGTAVAGR------N-------DA----ATEDLVGFFVNTLVL
RTDTG-
>Strecoeli.NP_733597.1.m_2_3-me-glu_TO_trp_LcL 1062..1364 CDA peptide synthetase III [Streptomyces coelicolor A3(2)]
PERLPLSYAQQRLW------F------LH-LL------E----G---PSP-------TY-
NIPTV-LRL--SGP----LR--PDA--LRAALLDVVGRHESLRTTF----------TEDE
R--GARQ----V--VHP--------A----------------DGVRP----------VFE
TA-------EST-------------------EADYEAD---LARAARHAFDLGAE-IPVR
AR-L-LR-----L-----------S------E---------R--------EHVLLLLVHH
IASDAWSRGPLAQDLTAAYTARC--------------------AG-D-A--P--------
--A----WQ--P-----LPVQ-YAD---YALW--QQEILGDDTDPDTL---------AGR
QLAYWKQQ-L-AGL-PER-------LDL------P--T--------DR--PR-----PA-
---TAD-----HT-GDRVEFALPADLHTRL-TELARATDTTLYMVLQAALATLLTRH---
G-------AGE---DIPIGTPVAGR------T-------DD----ATDHLVGFFVNTLVL
RTDTS-
>Pseusyrin_3.O85168.syr.m_5_arg_LcL 4261..4563 Syringomycin synthetase [Pseudomonas syringae pv. syringae]
DQAWPLSFGQQRLW------F------LA-QM------E----G---ASA-------AY-
HIPAG-LSL--HGN----LN--LKA--LQRALERIVARHEGLRTTF-----MQG--DDGQ
P----VQ----R--ISP--------A----------------DTGFN----LQ----MHD
LQ-------GLA-----------------DAEEKLQAL---ASEESLQSFDLQQG-PLIR
GR-L-IR-----M-----------A------E----D----H---------HVLLLTLHH
IVSDGWSVDVLTRELSALYAAFS--------------------QD-Q-D--D--------
--P----LA--P-----LELQ-YLD---YAVW--QRRWLSG--DV------------LQQ
QSNFWQQT-L-ADA-PAL-------LML------P--T--------DR--AR-----PA-
---LQD-----YA-GAALPVVFDKDLTRGL-KALSQRRGSTLFMTVMAAWAGLLGRL---
A-------GQD---DVVIGTPVANR------T-------RS----EVEGLVGLFVNTLAI
RVDLS-
>Pseusyrin_3.O85168.syr.m_6_phe_LcL 5327..5629 Syringomycin synthetase [Pseudomonas syringae pv. syringae]
SGALPLSYAQQRLW------F------LA-QL------E----G---GSA-------AY-
HIPAG-LRL--RGN----LD--QAS--LQRALDRIVARHEALRTTF------VQ--EQGQ
P---AEQ----R--ISA--------A----------------ETGFR--LQLQ----VLA
GQ-------TDA-------------------EDKLLAI---AAQEASEHFDLVNG-PLVR
GR-L-VR-----M-----------A------N----D----N---------HVLLVTMHH
ILSDGWSTGVLNRELGALYAPFR--------------------QG-A-G--D--------
--P----LP--A-----LPVQ-YVD---YALW--QRDWLSG--DV------------LQQ
QRQYWQQA-L-AGA-PAL-------LTL------P--T--------DR--PR-----PA-
---QQD-----YS-GQTLELVLDTQLTRGL-KALSQRHGSSLFMTVMGAWAALLGRL---
S-------GQD---DVVIGTPVANR------M-------SA----EVENLIGFFVNTLAI
RVDLS-
>Pseusyrin_3.O85168.syr.m_7_thr_LcL 6383..6687 Syringomycin synthetase [Pseudomonas syringae pv. syringae]
NAPLALSFSQQRLW------F-L----DR--L------D---PG---ASS-------AY-
HMPMS-LLL--RGE----LD--HRA--LKAALDRLVARHESLRTTF--E--L----HGEQ
P----VQ----V--IAA--------A----------------D--SG----FA----L-A
ED-------DLR------SQ-----PYEQA-SLNASRI---ADSEAAAPFDLRQG-PLIR
GR-L-LR-----L-----------A------D----D----E---------HMLLITQHH
IISDGWSVGVLINEFTALYQAFT--------------------EQ-R-P--D--------
--P----LP--A-----LSIQ-YAD---YAAW--QRRTFTG--ER------------LAE
QADLWREH-L-GGA-PTL-------LSL------P--T--------DR--PR-----PV-
---VQS-----YR-GGAVPVTIDAALHQRL-ERFCQAHNVTLFMGLLSAWSVLMTRL---
G-------NER---DVVIGVPSANR------G-------RT----ETENLIGFFVNALAL
RVDLT-
>Bacisubti.NP_388230.1.srfAA_2_glu_TO_leu_LcL 1070..1344 surfactin synthetase [Bacillus subtilis subsp. subtilis str. 168]
EHISSASSRMRESA------I------HA---------S---SS---NSE-------GFR
YSKAG-ARI--SG-----IN--PTP--------------RVIETSF-VL-------ENST
P----RQ----K--IHV--------C----------------VD-FN----IE----MIE
RG------------------------------GRSDEA---IMASFVRTFDLAKA-PLFR
IG-L-LG-----L-----------E------E----N----R---------HMLLFDMHH
LISDGVSIGIMLEELARIY------------------------KGEQ-------------
-------LP--D-----LRLQ-YKD---YAVW--QSRQAAE--G-------------YKK
DQAYWKEV-F-AGELPVL--------QL------L--S--------DY--PR-----PP-
---VQS-----FE-GDRVSIKLDAGVKDRL-NRLAEQNGATLYMVMLSAYYTLLSKY---
T-------GQD---DIIVGTPSAGR------N-------HS----DTEGIIGMFVNTLAI
RSEVK-
>Bacisubti.NP_388230.1.srfAA_3_leu_TO_leu_LcL 2096..2384 surfactin synthetase [Bacillus subtilis subsp. subtilis str. 168]
QDTYPVSSPQKRMY------V-L----QQ--L------E----D---AQT-------SY-
NMPAV-LRL--TGE----LD--VER--LNSVMQQLMQRHEALRTTF-EI-------KDGE
T----VQ----R--IWE--------E-------------------AE----CE----I-A
YF-------EAP-------------------EEET-ER---IVSEFIKPFKIDQL-PLFR
IG-L-IK-----H-----------S------D----T----E---------QVLLFDMHH
IISDGASVGVLIEELSKLY------------------------DG-E-T-----------
-------LE--P-----LRIQ-YKD---YAVW--QHRFIQS--EL------------YKK
QEEHWLKE-L-DGE-LPV-------LTL------P--T--------DY--SR-----PA-
---VQT-----FE-GDRIAFSLEAGKADAL-RRLAKETDSTLYMVLLASYSAFLSKI---
C-------GQD---DIIVGSPVAGR------S-------QA----DVSRVIGMFVNTLAL
RTYPK-
>Bacisubti.NP_388231.1.srfAB_2_val_TO_asp_LcL 1055..1340 surfactin synthetase [Bacillus subtilis subsp. subtilis str. 168]
QQHYPVSPAQRRMY------I-L----NQ--L------G----Q---ANT-------SY-
NVPAV-LLL--EGE----VD--KDR--LENAIQQLINRHEILRTSF-DM-------IDGE
V----VQ----T--VHK--------N-------------------IS----FH----L-E
AA-------KGR-------------------EEDA-EE---IIKAFVQPFELNRA-PLVR
SK-L-VQ-----L-----------E------E----K----R---------HLLLIDMHH
IITDGSSTGILIGDLAKIY---------------------------Q-G--A--------
--D----LE--L-----PQIH-YKD---YAVW--HKEQTN-----------------YQK
DEEYWLDV-FKGELPIL---------DL------P--A--------DF--ER-----PA-
---ERS-----FA-GERVMFGLDKQITAQI-KSLMAETDTTMYMFLLAAFNVLLSKY---
A-------SQD---DIIVGSPTAGR------T-------HP----DLQGVPGMFVNTGAL
RTAPA-
>Bacisubti.NP_388231.1.srfAB_3_asp_TO_leu_LcL 2099..2386 surfactin synthetase [Bacillus subtilis subsp. subtilis str. 168]
QDMYPLSSAQKRMY------V-L----NQ--L------D----R---QTI-------SY-
NMPSV-LLM--EGE----LD--IWP--ARLT-PQLVNRHESLRTSF-ME-------ANGE
P----VQ----R--IIE--------K-------------------AE----VD----L-H
VF-------EAK-------------------EDEA-DQ---KIKEFIRPFDLNDA-PLIR
AA-L-LR-----I-----------E------A----K----K---------HLLLLDMHH
IIADGVSRGIFVKELALLY------------------------KGEQ-------------
-------LP--E-----PTLH-YKD---FAVW--QNEAEQK--ER------------MKE
HEAYWMSV-L-SGE-LPE-------LDL------P--L--------DY--AR-----PP-
---VQS-----FK-GDTIRFRTGSETAKAV-EKLLAETGTTLHMVLHAVFHVFLSKI---
S-------GQR---DIVIGSVTAGR------T-------NA----DVQDMPGMFVNTLAL
RMEAK-
>Brevbrevi.P0C064.m_2_pro_TO_val_LcL 1058..1346 Gramicidin S synthetase 2 [Brevibacillus brevis]
QEYYPVSSVQKRMF------I-L----NE--F------D----R---SGT-------AY-
NLPGV-MFL--DGK----LN--YRQ--LEAAVKKLVERHEALRTSF-HS-------INGE
P----VQ----R--VHQ--------N-------------------VE----LQ----I-A
YS-------EST-------------------EDQV-ER---IIAEFMQPFALEVA-PLLR
VG-L-VK-----L-----------E------A----E----R---------HLFIMDMHH
IISDGVSMQIMIQEIADLYKEKE-------------------------------------
-------LP--T-----LGIQ-YKD---FTVW--HNRLLQS--DV------------IEK
QEAYWLNV-F-TEE-IPV-------LNL------P--T--------DY--PR-----PT-
---IQS-----FD-GKRFTFSTGKQLMDDL-YKVATETGTTLYMVLLAAYNVFLSKY---
S-------GQD---DIVVGTPIAGR------S-------HA----DVENMLGMFVNTLAI
RSRLN-
>Brevbrevi.P0C064.m_3_val_TO_ORN_LcL 2093..2381 Gramicidin S synthetase 2 [Brevibacillus brevis]
QDYYPVSSAQKRMY------I-L----YE--F------E----G---AGI-------TY-
NVPNV-MFI--EGK----LD--YQR--FEYAIKSLINRHEALRTSF-YS-------LNGE
P----VQ----R--VHQ--------N-------------------VE----LQ----I-A
YS-------EAK-------------------EDEI-EQ---IVESFVQPFDLEIA-PALR
VG-L-VK-----L-----------A------S----D----R---------HLFLMDMHH
IISDGVSMQIITKEIADLY------------------------KG-K-E-----------
-------LA--E-----LHIQ-YKD---FAVW--QNEWFQS--AA------------LEK
QKTYWLNT-F-AED-IPV-------LNL------S--T--------DY--PR-----PT-
---IQS-----FE-GDIVTFSAGKQLAEEL-KRLATETGTTLYMLLLAAYNVLLHKY---
S-------GQE---EIVVGTPIAGR------S-------HA----DVENIVGMFVNTLAL
KNTPI-
>Brevbrevi.P0C064.m_4_ORN_TO_LEU_LcL 3138..3426 Gramicidin S synthetase 2 [Brevibacillus brevis]
QDYYPVSSAQKRMF------I-V----NQ--F------D----G---VGI-------SY-
NMPSI-MLI--EGK----LE--RTR--LESAFKRLIERHESLRTSF-EI-------INGK
P----VQ----K--IHE--------E-------------------AD----FN----M-S
YQ-------VAS-------------------NEQV-EK---MIDEFIQPFDLSVA-PLLR
VE-L-LK-----L-----------E------E----D----R---------HVLIFDMHH
IISDGISSNILMKELGELY------------------------QG-N-A-----------
-------LP--E-----LRIQ-YKD---FAVW--QNEWFQS--EA------------FKK
QEEYWVNV-F-ADE-RPI-------LDI------P--T--------DY--PR-----PM-
---QQS-----FD-GAQLTFGTGKQLMDGL-YRVATETGTTLYMVLLAAYNVLLSKY---
S-------GQE---DIIVGTPIVGR------S-------HT----DLENIVGMFVNTLAM
RNKPE-
>Mycotuber_2.NP_336932.1.pchE_1_ser-thr_cyc 97..394 dihydroaeruginoic acid synthetase [Mycobacterium tuberculosis CDC1551]
GEPFPVAPMQHAMW------V------GR---------H---DHQQLGGV----------
AGHLY-VEF--DGA-R--VD--PDR--LRAAATRLALRHPMLRVQF-----L----PDGT
Q----------R--IPP--------A----------------AG-SR----DF-PISVAD
LR-------HVA----PDVV-----------DQRLAGI---RDAKSHQQLD---G-AVFE
LA-L-TL-----L----------PG------E---------R---------TRLHVDLDM
QAADAMSYRILLADLAALY------------------------DG-R-E-----------
-------PP--A-----LGYT-YRE---YRQAIEAEETLPQ--PV------------RDA
DRDWWAQR-I-PQL-PDP-------PAL------P--T------------RA-----GG-
---ERD-----RRRSTRRWHWLDPQTRDAL-FARARARGITPAMTLAAAFANVLARW---
S-------ASS---RFLLNLPLFSRQA----L-------HP----DVDLLVGDFTSSLLL
DVDLT-
>Corydipht.NP_940471.1.m_1_cys_cyc 87..373 nonribosomal peptide synthase [Corynebacterium diphtheriae NCTC 13129]
TNGRTMTPVQATYW------V------GR---------Q----PDYALGG----IATRF-
YMEHD-ITI--DGP----MDEWIDA--LRRSWNTVVQRHGMLRATV-----D----RDGK
I----------S--IAD--------T-------------------------VT----EHP
LP-------VHN-------------------ADHAAEV---RERLAHRTADLGTW-PVHD
IE-LTTI-----T-----------A------T---------T---------VRIHCGFDV
ILIDYPSIMRVLNDWGRAL------------------------AGYD-------------
-------LG--T-----EDTS-FSD---LI----AQGIAEP----------------CPS
DEAYWRER-A-PRL-LPG----------------P--L--------DL--AEMTYDAAT-
---TPE--------FHRHTRTIAAQQWKQF-VDNAHAHGTNASSALLAVAAHSLRHV---
G-------PRR---SFTLGATFFSP--------------DV----LEHGPVGDFTRTGVV
ELPDT-
>Corydipht.NP_940471.1.m__cys_TO_cyc 1189..1467 nonribosomal peptide synthase [Corynebacterium diphtheriae NCTC 13129]
SDHAPLTPLQLGYL------V------GR---------A---DTWLGEPV----------
APHYY-TEV--EVA-D--LD--VVA--LQRALDEVVRAHPALMLGV-----H----DDGN
Q----------G--LSE--------A----------------LR-PR----LV----VTD
LR-------DHP----DPDG-----------E--LERI---RAVGCAGVSDPLGT-AWFQ
LR-A-TL-----L----------PT------A-------------------VRLHLSIDM
LFCDVVGAGVLVSDLQRAY------------------------NG-E-T-----------
-------LE--P-----EQRG-FLEFAQRVAQ--NFGAQVT-------------------
-----------AGA-SDA--Q-----PL------P--S-------VIG--PW---QQPT-
---SAR--------FERIRTEITSDVADEL-SRAAATMGVTLDALMATIISTTAGAI---
T-------GSP---AQPIVATVLARPR----G--------------FERTVGEFTST--V
RVVPD-
>Mycoavium.NP_961111.1.mbtB_1_cys_cyc 98..393 MbtB [Mycobacterium avium subsp. paratuberculosis K-10]
TEPFALAPMQHAMW------V------GR---------Q---DNQQLGGV----------
AGHLY-VEF-DAGL----LD--SGR--LRAAATALARRHPMLRVRF---------LPDGT
Q----------C--ITP----------------------AVECGDFP----VH----VED
LR-------ELG---------------TDEVERRLTAL---REAKSHQQLD---G-AVFE
LT-VTLL-----P-----------G------G---------R---------SRLHVDLDM
QAADAMSYRTLMADLAALY------------------------RGCD-------------
-------LP--E-----LSYT-YRQ---YRHA--VEAQDAQPQPR------------RDA
DRDWWARR-L-PEL-PDP----------------P-----------AL--PI-----TA-
---GRG-----ANRSTRRWHWLDPQTRDAL-FARAQARGITPAMALAAGFANTLARW---
S-------SNS---RFLLNVPLFGRQP----L-------HP----DVDALVGDFTSSLLL
DVDLV-
>Mycobovis.NP_856053.1.mbtB_1_ser-thr_cyc 97..394 PHENYLOXAZOLINE SYNTHASE MBTB (PHENYLOXAZOLINE SYNTHETASE) [Mycobacterium bovis AF2122/97]
GEPFPLAPMQHAMW------V------GR---------H---DHQQLGGV----------
AGHLY-VEF--DGA-R--VD--PDR--LRAAATRLALRHPMLRVQF-----L----PDGT
Q----------R--IPP--------A----------------AG-SR----DF-PISVAD
LR-------HVA----PDVV-----------DQRLAGI---RDAKSHQQLD---G-AVFE
LA-L-TL-----L----------PG------E---------R---------TRLHVDLDM
QAADAMSYRILLADLAALY------------------------DG-R-E-----------
-------PP--A-----LGYT-YQE---YRQAIEAEETLPQ--PV------------RDA
DRDWWAQR-I-PQL-PDP--P-----AL------P--T------------RA-----GG-
---ERD-----RRRSTRRWHWLDPQTRDAL-FARARARGITPAMTLAAAFANVLARW---
S-------ASS---RFLLNLPLFSRQA----L-------HP----DVDLLVGDFTSSLLL
DVDLT-
>Yerspesti.NP_404402.1.m_1_cys_cyc 81..378 putative siderophore biosysnthesis protein [Yersinia pestis CO92]
--AFPLSHVQAAYF------V------GR---------Q---SVFEYGGV----------
GCHGY-FEI--LAP-C--WD--KAK--LECIWEQMIIRHDMLRAII-----T----PNGE
Q----------R--ILP--------S----------------VA-PF----VI---EQVD
VS-------SE-------------------------TV---RQAMSHRVYQTDKW-PLFD
LK-I-SH-----Q----------NG------K-------------------DCLHFSIDL
LIADFLSVQILLAELFKGY------------------------LG-Q-T-FP--------
-------AA--P-----LTAS-FRD---VICY--ERQQQSG-----RA---------YGD
ARQYWFSR-L-PTL-PAC--P-----QL------P--TCVQLPTGSPS--PAMQTNASE-
---IPR--------FVRYRHQLAPSCWRRL-QQGCQQQGVSPSAFLLTVFSEVIGRW---
S-------ENR---HFTLNLTVMNRPN----I-------HK----DIDKLVGDFTSVSLL
EVDLR-
>Yerspesti.NP_404404.1.m_1_cys_cyc 280..575 putative siderophore biosysnthesis protein [Yersinia pestis CO92]
GEPFVLTPVQQAYW------Q------GR---------Q---KGQTLGQV----------
ACQVY-LEL--DCP-S--LA--DER--LHQAVTQLFHRHELLRMRI-----N----EQGM
G-------------VIQ--------E----------------IE-PV----TV---TQYH
WD-------QLS----ARAG-----------AKERYAL---RARLSHRMADLTDE-SGFQ
LI-A-S-----------------HD------G---------Q--------NTRLHINVDM
VIADAMSLQILLEELGLLLSSQN-----------------------T-P-----------
-------FA--P-----LDYH-FPQ---YLLE--QKSTPST-----------------GE
SEAYWQQR-LIAGL-PLA--P-----QL------P--L-------AIK--P----EQID-
---KPI--------FQHREWRLASEHWAKL-QQIARQHRLTPSMLLAGCFAETLRGW---
A-------KLP---DFSLNLTIFNRRG----A-------HP----QLAKLVADFTSLLIL
ACEVK-
>Yerspesti.NP_404404.1.m__cys_TO_cyc 1699..2014 putative siderophore biosysnthesis protein [Yersinia pestis CO92]
YSPFELTDVQRAYLMGRQSGFPLGGVATH-YYQEYEYQE----YEYQENE-------IYQ
EHESH-QQY--KGTP---FD--RER--LERALTLLVARHDALRIVF-------D--EQGT
Q----------R--VLP--------H----------------QPSPA----LQ----VIH
CG-------AVE------------------WETVTATQ---RDRLSHYVSEPTQW-PLFH
AT-L-IQ-----S-----------D------E----G----R---------NRFCLGLDN
LVLDGLSMQIFFKELAVLYEDHT-----------------------A-T-----------
-------LP--S-----VEIG-FRD---YLLA--ESSSPHR-----------------QV
SEDYWRES-L-PML-PDA--P-----RL------P--L-------VCD--P----ALVG-
---TPK--------FKRWQAVLSASDWQML-LHKAKQHQITPSCLLLTCYAQVLAKW---
S-------ESA---SLTINVTLFDRKP----C-------HP----DINHIMGDFTSLLLL
GCRQE-
>Nostsp.NP_486685.1.m_2_ala_TO_cys_cyc 1105..1399 peptide synthetase [Nostoc sp. PCC 7120]
YQPFPLTDIQQAYL------I------GR---------N---AAFELGNI----------
ATHGY-QEI--ETV-G--LS--VAQ--VEMAMQRLIERHDMLRVIV-----Q----ADGQ
Q----------K--VLS--------Q----------------VP-DF----KI---AVTD
LR-------GV-------AS-------------ALQDI---RQRLSHQVRPTDSY-PLFE
IQ-A-IL-----L----------ND------N---------K---------TRFCISFDV
LIGDAWSFRLLGRELVQIMENPE-----------------------V-E-----------
-------LP--P-----INLT-FRD---YVLT--EKTLQDS--AI------------YHR
SQAYWQNR-L-TTLPPAP--------EL------P--L------------TK-----PLS
KITEPH--------FTRRSGTLSPTQWQKL-KQQASEAGITPSGILLAAFAKILSRW---
S-------KQP---NFTLNLTLFNRLP----L-------HP----EVNQIVGDFTASLLL
EMKSA-
>Ralssolan.NP_519932.1.m_1_cys_cyc 241..540 PUTATIVE SIDEROPHORE SYNTHETASE PROTEIN [Ralstonia solanacearum GMI1000]
DDTFALTDIQHAYW------I------GR---------G---QALALGGV----------
SCHVY-FEW--VSP-D--LD--LQR--FEQAWNRIVARHGMMRAVL-----T----PDGR
Q----------R--ILG--------T----------------VP-HY----AI---ETED
LR-------AQP----PDRV-----------AARLAQK---RAGMCGQVLDAERW-PLFD
LR-A-TR-----E----------PA------G---------V---------TRLHLDLDL
LMFDVQSFHILLAELERSYRDPA-----------------------A-Q-----------
-------LP--A-----IGLS-FRD---YLLA--GRDAAGE--AA------------YLA
DKAWWQAR-L-PEI-APP--P-----RL------PLAR--------VA--SD-----VA-
---RPT--------FRRLQHRFDPQAWQRL-SAFAAEAGLTGSSVLLTAFSEVLARW---
A-------GDG---RFTLNLTHFNRRR----V-------HP----DVERLVGDFTSVLLL
TVDCN-
>Strecoeli.NP_630518.1.m_1_cys_cyc 83..385 putative peptide synthase [Streptomyces coelicolor A3(2)]
GHPFPVTDLQSAYQ------V------G----------E---SDFPELAT----------
PAYIA-HGF--EVP-G--LD--TGR--WHGALRTVLARHEMLRAAV-----G----PDGR
Q----------R--VVP--------L----------------DD-GW----GP---ALVD
WS-------HLD----AAEA-----------RAAFHRE---RETAAALLPGLTDG-PQLG
CA-V-YS-----A----------RD------T-------------------AFVLLCLRL
FVLDARSIGLLCRDLADAY------------------------EG-R-P-FA--------
-------EP--P-----VAPGYFAR---YTEALAAHRDSQA----------------HRN
AVAHWQRR-T-PAL-PGP--------PT------PPAL------------SR-----PA-
---RAR--------FARVRHRLPAPVWAAL-REQARGAGLSANSVLCAAYAEVLRRW---
S-------GRP---SFTLTVLVATRAMLAAGP----NGTDP----APAACVGNFGSTLLL
ECDGT-
>Strecoeli.NP_631721.1.m_1_cys_cyc 106..408 putative non-ribosomal peptide synthase [Streptomyces coelicolor A3(2)]
TDSFPLATMQHAYW------I------GR---------Q---DGQPLGGV----------
AAHFY-VEL--DGH-G--VD--PAR--LDTALRSLVLRHGMLRAVF-----D----EDGR
Q----------R--F----------------------------G-AA----GA-PLAVHD
LR-------ELA----PVEA-----------ESELERL---RERNTHTRPDIGAG-DVFR
TA-L-CL-----L----------PD------G---------R---------TRLQINLDM
MAGDALSLRVLLSDLRRFYECPD-----------------------E-P-----------
-------PR--E-----LGLD-YRR---YLAE--HDARRRT--E-------------RER
DAAWWRER-L-PDL-PRA--P-----RL------PTTV--------DPLTPV-----TA-
---DDG----TLTHSRRLHHWLGPADKAAL-LGAARRHAVTPAAALATAFAEVIAAW---
S-------DSR---RFLLNLPLFDREM----F-------AP----EVAGLVGDFSSSVLL
DADLS-
>Strecoeli.NP_631721.1.m_2_cys_TO_cys_cyc 1166..1469 putative non-ribosomal peptide synthase [Streptomyces coelicolor A3(2)]
HEPFPLTDVQAAYH------T------GR---------D---PRFTLGGV----------
GTWHY-TEF--DGT-D--VD--LDR--LERAWNTLVRRHGMLRAVV-----E-----DGH
Q----------R--VLP--------D----------------VP-PV----RI---PVHD
AR-------AG-------GA-----------AEALAGL---RARLSQQVRDPARW-PLFA
IE-A-VR-----HRADEDTGEKGAE------T---------R---------TRIGIGLDY
LVLDALSITTLYAELNALYADPE-----------------------H-Q-----------
-------LP--P-----VGVS-FRD---YLTR--LPADPES----------------TVR
ARAHWQAR-L-PEL-PPP--P-----AL------P--F--------DR---D-----PA-
---TLD-----APVFTRRRLSLPAGDWQAV-KRDAARHGLTPSTVLLALYAEVLAAW---
S-------GAD---AVTVTLTLFNRRD----V-------HP----HIHRVLGDFTSLSLV
GYRRE-
>Strecoeli.NP_631722.1.m_1_cys_cyc 67..379 putative non-ribosomal peptide synthase [Streptomyces coelicolor A3(2)]
HEPFPLTDIQAAYL------I------GR---------T---DAYAYGGV----------
GCHAY-VEL--AYP-D--LD--VDR--VTSVWRQLVQRHDMLRAVI-----H----QDGH
Q----------R--VLP--------E----------------VP-AL----SV---GTDD
LT-------ALP----AATA-----------EARMRHT---RARLSAREAPTDQW-PLFD
VH-V-TR-----T----------DR------R-------------------AVLHLSFDM
LVVDHASLRILLAEFRRSY------------------------GG-T-A--L--------
-------TD--A-----PRIT-FRD---YVLA--RRALADT--DG------------HAR
DRAYWTER-L-DTLPPAP--------EL------P--LAEAWQAAVDD--PAEAGRVPAP
GGDAVA--------FRRLEVLLPAADRDRL-TARAARRGLTPSTALLTAYAETVGAW---
S-------RSS---RFTLNVPTVDRPA----L-------HE----DIDRLVGDFTSLELL
AVDLD-
>Eschcoli_4.NP_754316.1.m_1_cys_cyc 118..416 Putative peptide synthetase [Escherichia coli CFT073]
STPFPLTPVQHAYL------T------GR---------M---PGQTLGGV----------
GCHLY-QEF--EGH-C--LT--ASQ--LEQAITTLLQRHPMLHIAF-----R----PDGQ
Q----------V--WLP--------Q----------------PY-WN----GV---TVHD
LR-------HND----AESR-----------QAYLDAL---RQRLSHRLLRVEIG-ETFD
FQ-L-TL-----L----------PD------N---------R---------HRLHVNIDL
LIMDASSFTLFFDELNALL------------------------AG-E-S-----------
-------LPAID-----TRYD-FRS---YLLH--QQKINQPL---------------RDD
ARAYWLAK-A-STLPPAP--------VL------P-----------LA--CE-----PA-
---TLC-----EVRNTRRRMIVPATRWHAF-SNRAGEYGVTPTMALATCFSAVLARW---
G-------GLT---RLLLNITLFDRQP----L-------HP----AVGAMLADFTNILLL
DTACD-
>Eschcoli_4.NP_754351.1.m_2_gly_TO_cys_cyc 1094..1391 Putative peptide synthetase [Escherichia coli CFT073]
HQPFPLTDVQRAYW------L------GR---------Q---TGAT--SI----------
ATHIY-HEF--DVE-H--FN--VTR--FTHAVNALIARHEMLRARV-----L----PDGT
Q----------Q--ILA--------Q----------------VP-AY----QL---EQRD
LS-------ALS----PNAR-----------NDALMAI---RDRLSHHVHPADRW-PLFD
FS-Y-SA-----C----------TA------Q---------H---------GRLHFSLDL
LIADALSMRTLQQELMMLYREPH-----------------------V-S-----------
-------LP--L-----LPFS-FRD---YVQALLVEQASEA----------------YAR
DQAYWQRA-L-PQLYGPP--------TL------PVQG--------DL--AQ-----LS-
---AIR--------FVRRRHRLSAHNWGVL-SALAQRTRITKTALLLTVFSQVLARW---
S-------LSP---TFTLNLTLFNRPQ----G-------YP----NAEAVIGDFTAVSLL
NVCYD-
>Photlumin.NP_929572.1.m_1_cys_cyc 97..395 hypothetical protein plu2320 [Photorhabdus luminescens subsp. laumondii TTO1]
ARPFPLTAVQHAYF------V------GR---------S---PEQTLGGV----------
GCHLY-QEF--DGI-G--LE--PEP--LEAAIHKLIQRHPMLRVRF-----L----PDGR
Q----------Q--GMA--------D----------------AY-WK----KL---TVHD
LR-------SFT----AEEQ-----------RQALNNI---REQLSHRVLQVEQG-ETFD
IQ-L-SL-----F----------GE------N---------Q---------HRLHANIDL
LIMDAASFSLFFTELAALIVKRN-------------------------------------
-------LPVIP-----SDYD-FCR---YLVQ-YQAQFAQA----------------RQE
AEIFWRNR-L-DTLPPAP--------QL------P-----------LA--KE-----PS-
---LIK-----NVRIQRRCFRLAPEYWQRF-KQLAQQNGVTPTMALATAFAGLLCRW---
N-------HAP---RLLFNLTLFDRAP----L-------HT----EVDNLLADFTNILLL
DIPAD-
>Photlumin.NP_929572.1.m__cys_TO_cyc 1498..1787 hypothetical protein plu2320 [Photorhabdus luminescens subsp. laumondii TTO1]
YQPFPLTEVQQAYL------V------GR-HP------GFALSG---VGA-------HF-
FIEYQ-IEQ---------LD--VQR--LNRVLNRLIQRHPMLRTVV----------VNGQ
Q----------Q--ALE--------N-------------------VP----------LFS
VK-------QHQ-------------------FTNITQADTLREQLSHQVLDASSW-PVFD
FQ-L-AQ-----------------D------D---------G-------IVSRLFVSLDN
LLLDGLSMQILLAELEQLYLDEQ-----------------------H-E-----------
-------LP--P-----LKVT-FRD---CVLR--QQQAPAH-----------------QR
SLQYWQEQ-V-KTL-PLA--P-----QL------P--L-------RIA--P----EKVQ-
---SPR--------FVRYSDRLSAYEWSQL-KQHAAPYQITPSALLIAAYAAVLSAF---
S-------TKP---ELTLNLTLFDRPH----W-------HE----DINHILGDFTSLSLL
AWHPE-
>Pseusyrin_2.YP_273984.1.m_3_pro_TO_cys_cyc 1698..1997 non-ribosomal peptide synthetase [Pseudomonas syringae pv. phaseolicola 1448A]
YAPFPLTDIQQAYW------F------GR---------E---SSVSLGGV----------
SAHGY-EEL--RIP-G--LD--VPR--FEQALNRMIQRHDMLRVVF-----R----SDGT
Q----------Q--VLE--------D----------------VP-TY----WM---PRSD
LR-------GLP----VAAA-----------QQALQDT---RERQSHQVLDASCW-PLFE
FS-L-SL-----L----------DD------S---------I---------SHLHISLDA
LIVDAASTQILARELMAFYTDPQ-----------------------L-Q-----------
-------LP--E-----PGLT-FRD---YVLA--EQRLRSD--RR------------YEQ
ALGYWREK-V-ATLAPAP--------DL------P-----------LV--CQ-----PE-
---SIS-----QPHFTRRDRELSVQQWSRL-KELARQFAVTPSVMLLTAFSEVLALW---
S-------RQP---RFTLSLPLFNRMP----L-------HA----DVDDIIGDFTSLILL
EVSLE-
>Nocafarci.YP_116977.1.nbtF_1_cys_cyc 109..404 putative non-ribosomal peptide synthetase [Nocardia farcinica IFM 10152]
SAPFPLATMQHAYW------I------GR---------S---GEQELGGV----------
AAHLY-VEF--DGG-R--ID--PAR--LEKAVADLVAAHPMLRTRF-----L----PDGT
Q----------Q--TMP--------A----------------PG-KP----VF---SVVD
LR-------DRD----ADAT-----------EAALADL---REQKTHQLLDIEAG-QVID
IT-L-TL-----R----------DE------N---------S---------TRLHLDVDM
LAGDAMSYRVLISDLADLY------------------------HG-A-T-----------
-------LP--T-----PGYS-YRR---YRTE--RQIDEAA----------------RER
DRRWWQER-L-PEL-PGA--P-----EL------P-----------TV--PV-----AE-
---RTD-----PHRTVRYNHWLAPEAKQRL-LAAAHERGITPAMALAAVFAEVIGGW---
S-------AQS---RFLLNVPLFHREP----V-------HP----DIDRVIGDFTSSIML
EVDVT-
>Photprofu.YP_129881.1.m_1_cys_cyc 100..398 hypothetical non-ribosomal peptide synthetase [Photobacterium profundum SS9]
GAPFPMTPVQLAYY------I------GR---------E---PSQPLGGN----------
GCHLY-QEF--NTE-H--LD--LAI--LETAINTLIQRHPMLSVSF-----H----SDGT
Q----------R--WVK--------P----------------KD-KQ----KI---TVHD
LS-------HFS----SEAA-----------EHQMFST---RNKLSHRVLDVQSG-QTFD
IQ-V-SV-----L----------SD------Q---------Q---------YRVHVSIDL
LVMDASSFSLFFNELSTLL------------------------RG-D-P-----------
-------LEEKS-----SEYD-FCS---YLQQ--ESTELGAQ---------------KCV
SSEFWQSQ-Y-ATLPVAP--------NL------P-----------LR--IE-----PA-
---QLQ-----KPKFSRRRHSLHKTEWAKL-QRLSATNQVTPTMVLATLYSAVLSRW---
S-------GQR---KLLLNLTLFDCHP----F-------NK----HLNKMLADFTNILLL
DAEIS-
>Photprofu.YP_129881.1.m__cys_TO_cyc 1503..1799 hypothetical non-ribosomal peptide synthetase [Photobacterium profundum SS9]
YLPFPMTDVQQAYW------I------GR---------Q---HGFALGAS----------
SSQFF-IEF--KVRE---LD--VVR--FNQAMDKLIERHDMLRAVV----------QNHQ
Q-----Q----V--LIN-------------------------VPSFD----LK----CHL
FD-------DLN-------------------NPEADAI---RNKLSHQVNNPEFW-PLFS
IEAI-LN-----Q-----------S------Q---------E---------ARLFINLDN
MMLDGLSMKIFLSELETFYHNPT-----------------------S-K-----------
-------LP--E-----LNVT-FRD---YVNW--KNTHKDSDLSV------------IEQ
GKAYWHSQ-L-ATLPPAP--------NL------P-----------IQ--SD-----PA-
---KLH-----KPKFIRAETRLMPAEWAAL-KEIAIRHQITPSAILMCAYASTLSAW---
S-------DNK---AVTLNLTLFDRKA----V-------HP----QINHVMGDFTTLLLL
AWHPE-
>Photprofu.YP_129880.1.m_1_hyb_cyc 1682..1980 putative Beta-ketoacyl synthase [Photobacterium profundum SS9]
YAPFPLTPIQHAYW------I------GR---------E--------SWI-------EYG
GIACH-VVFEWDKD-LSNFD--PQQ--FENAWNALIKRHDMLRMTV-----T----PEGE
Q----------I--IQA--------K----------------VPSFQ----IP----QLD
LR-------YLS-------------------ESEQKNELMNIRNAMSYDVRPADVWPLFD
LR-L-SR-----I-----------S------D----K----K---------IRLHINLDL
LQFDVQSFKIMMDDLSVAY------------------------QG-L----A--------
-------LS--E-----MPIT-FRD---YVIH--EHKLRQE-----PD---------WKA
SWDYWQQA-I-PTL-PKA--P-----KL------P--L--------NP--L----HDSD-
---NPT--------FITLEGKLDSVLWKTL-KSEWQKWGVTPSAGLLTLFAEALSQC---
A-------QSP---DFTLNMTFFNRQP----F-------HE----DVQNIIGDFTSVLLM
DFMLS-
>Photprofu.YP_129880.1.m_2_hyb_cyc 2711..3007 putative Beta-ketoacyl synthase [Photobacterium profundum SS9]
KNEYYLTPLQNAYW------L------GE---------S---EMFSLGNG----------
IAHFY-AEL--EIQ-H--LD--QTR--FTQAWNQLIAAHSQLRGTI-----K-----DGK
Y----------C--IDD--------D----------------VP-YY----QP---QYVD
LT-------AMD----EPNK-----------QHIVDDA---RRRITANGVPTDQW-PLFD
IN-I-IQ-----T----------DT------K---------T---------SLVHLVVDL
VVADGRSLSTIFKHLQELYQAPH-----------------------T-K-----------
-------LV--L-----PSLT-AGE---YLKE--LDGLKNS-----SG---------YNV
AKDYWLNR-L-SSL-PEA--P-----TL------P--L--------ND-------DRSE-
---ALS--------QSVLTHRINKEEWAQL-QHVSLANNVLPSMTMLTTFCMVLRKW---
S-------ETK---HFSINVLHSNRQR----V-------QS----GSDSVIGNLSTTSML
EVNAT-
>Eschcoli.NP_754350.1.m_2_hyb_cyc 807..1104 Putative peptide synthetase [Escherichia coli CFT073]
HLPFPLTDVQQAYW------V------GR---------R---KSLGLGNI----------
STHIY-VEY--ELQ-G--LD--ETA--FNRALNAVIARHSMLRAIV-----N----DDGM
Q----------Q--ILP--------N----------------VP-EY----HV---AFYT
TQ-------CE------DAF-----------QQRCREL---RDTLSHQMIDCSRW-PLFQ
ME-V-VV-----D----------PQ------Q---------K---------ARLHVSIDL
LIADAWSLELFIRELAYHYRHPQ-----------------------A-A-----------
-------LP--T-----LTYS-FRD---YVLT--LKSYEKT--PQ------------FER
ARDYWRAR-I-ETL-PPG--P-----RL------P-----------LR--TD-----PT-
---KLE-----NPTFVRRSYCLSRAIWQRL-KTQAGQMSITPTTLLLTGFAQVLARF---
S-------SSP---HFSLNLTLFNRLP----L-------HA----DINHLIGDFTALTLL
EIDMS-
>Burkpseud.YP_110607.1.pchE_1_cys_cyc 153..450 pyochelin synthetase [Burkholderia pseudomallei K96243]
HAEFELSAVQQAYW------L------GR---------G---AGEVLGNV----------
SCHAF-LEF--RSR-G--ID--PQR--LAAACRLVRARHPMLRARF-----V-----GGR
Q----------Q--IVA--------A----------------PD-AP----VF---DCRD
WR-------GRA----PAQA-----------EAEWAAL---RAFRSHECLDIAHA-QVFI
AG-L-AQ-----M----------PD------G---------E---------DRVWLSIDL
LAADVDSVRLLMNEIGAAYASPA-------------------------S-----------
-------LP--D-----APATWFPV---YLAQ--RAAATRAA---------------REA
ARGHWQAR-L-ADLPDGP--------AL------P-----------LA--CA-----PE-
---SIR-----APRFSRRAHTLSAAELARL-RQRAAQHRVTLPSVFGYAFAAVLARW---
S-------GQH---AFVLNVPLFDRHG----E-------AP----DLAAMIADFTTLLLV
ECEVR-
>Burkpseud.YP_110608.1.pchF_1_cys_cyc 65..367 pyochelin synthetase [Burkholderia pseudomallei K96243]
HERFALTPVQAAYV------L------GR---------H---AAFEFGGS----------
ACHLY-VEYRESAD----LD--VRR--FEAAWNACVARHPMLRAIV-----------EDN
A----WQ----R--ILP--------D-------------------VP----WQ-TLAVHD
LR-------DAN---------------AAAFDAHVRRV---RERLDHAVHALDRW-PVLQ
PE---VS-----I-----------G------P---------D--------GAVLHLSVDF
TLIDYASLQLLLAEWRRRH------------------------DD-P-Q-WK--------
-------PA--P-----LDVT-FRD---YVVNEARAGRRAQ----------------HAR
DAAWWLAR-I-DGL-PGR--P-----DL------P-----------VL--PR-----PPE
GRADAR-----PR-FTHRHARLDRARWDVL-VAFASRFGLSPAGVALAAFAEVVGRW---
S-------QSP---AFCLNLTVLNRPP----V-------HP----QIDAVLGDFTALSLL
AVDVA-
>Agrotumef.NP_534178.1.mtaD_2_ala_TO_cys_cyc 1093..1388 non-ribosomal peptide synthetase [Agrobacterium tumefaciens str. C58]
HEPFPLTDIQHAYW------I------GR---------N---KGFELGSV----------
GSHGY-REF--DID-D--LD--IDA--LENAINALVARHDMLRAIV-----D----TDGR
Q----------R--VLA--------D----------------VP-HY----TL---PVAD
LR-------DAV----DRAS-------------RLTDI---RNRLSHNIFKADHW-PLFH
IE-A-AR-----L----------DG------K---------T---------TRLFVSFDV
LIGDAWSLKLMGTELAALMQKRA-------------------------------------
-------LP--E-----IGLT-FRD---YVLFEKSAHNSAA----------------YER
AREHWSAR-M-ATL-PAS----------------P-----------DL--PL--ACNPS-
---QIE-----HPRFTRRRGRLAATDWSRF-KDVAQSAGLTPTAAIMTIFAEVLARW---
S-------RRQ---DFTLNLTVFNREP----V-------HQ----DVEKIVGDFTASLLL
GLDFS-
>Mycotuber.NP_216899.1.mbtB_1_ser-thr_cyc 97..394 PHENYLOXAZOLINE SYNTHASE MBTB (PHENYLOXAZOLINE SYNTHETASE) [Mycobacterium tuberculosis H37Rv]
GEPFPLAPMQHAMW------V------GR---------H---DHQQLGGV----------
AGHLY-VEF--DGA-R--VD--PDR--LRAAATRLALRHPMLRVQF-----L----PDGT
Q----------R--IPP--------A----------------AG-SR----DF-PISVAD
LR-------HVA----PDVV-----------DQRLAGI---RDAKSHQQLD---G-AVFE
LA-L-TL-----L----------PG------E---------R---------TRLHVDLDM
QAADAMSYRILLADLAALY------------------------DG-R-E-----------
-------PP--A-----LGYT-YRE---YRQA--IEAEETLPQPV------------RDA
DRDWWAQR-I-PQLPDPP--------AL------P--T------------RA-----GG-
---ERD-----RRRSTRRWHWLDPQTRDAL-FARARARGITPAMTLAAAFANVLARW---
S-------ASS---RFLLNLPLFSRQA----L-------HP----DVDLLVGDFTSSLLL
DVDLT-
>Yerspseud.YP_071788.1.m_2_hyb_cyc 1384..1679 possible high molecular weight siderophore biosynthesis protein. [Yersinia pseudotuberculosis IP 32953]
GEPFVLTPVQQAYW------Q------GR---------Q---KGQTLGQV----------
ACQVY-LEL-DCPS----LA--DER--LHQAVTQLFHRHELLRMRI-----N----EQGM
G----------V--IQE--------I----------------KP-VT----VT----QYH
WD-------QLS----ARAC-----------AKERYAL---RARLSHRMADLTDE-SGFQ
LI-A-SH-----D-----------G------Q---------N---------TRLHINVDM
VIADAMSLQILLEELGLLLSSQS-------------------------T--P--------
-------FA--P-----LDYH-FPQ---YLLE--QKSTPST--G---------------E
SEAYWQQR-LIAGL-PLA--P-----QL------P--L---------A--IK-----PE-
---QID-----KPIFQHREWRLAAEHWAKL-QQIARQHRLTPSMLLAGCFAETLRGW---
A-------KLP---DFSLNLTIFNRRG----A-------HP----QLAKLVADFTSLLIL
ACEVK-
>Yerspseud.YP_071788.1.m_3_hyb_cyc 2815..3134 possible high molecular weight siderophore biosynthesis protein. [Yersinia pseudotuberculosis IP 32953]
YSPFELTDVQRAYLMGRQSGFPLGGVATH-YYQEYEYQEYEYQEYEYQEY-------EYQ
EHESH-QQY--KGTP---FD--RER--LERALTLLVARHDALRIVF-----D----EQGT
Q----------R--VLP--------H----------------QPSPA----LQ----VIH
CG-------AVE------------------WETVTATQ---RDRLSHHVSEPTQW-PLFH
AT-L-IQ-----S-----------D------E----G----R---------NRFCLGLDN
LVLDGLSMQIFFKELAVLYEDHT-----------------------A-T-----------
-------LP--S-----VEIG-FRD---YL----LAESSSP--H-------------RQV
SEDYWRES-L-PML-PDA--P-----RL------P--L---------V--CD-----PA-
---LVG-----TPKFKRWQAVLSASDWQML-LHKAKQHQITPSCLLLACYAQVLAKW---
S-------ESA---SLTINVTLFDRKP----C-------HP----DINHIMGDFTSLLLL
GCRQE-
>Pseuaerug.NP_252915.1.pchF_1_cys_cyc 66..364 pyochelin synthetase [Pseudomonas aeruginosa PAO1]
HQRFPLTPVQAAYV------L------GR---------Q---AAFDYGGN----------
ACQLY-AEY--DWP----ADTDPAR--LEAAWNAMVERHPMLRAVI-----------EDN
A----WQ----R--VLP--------E-------------------VP----WQ-RLTVHA
CA-------GLD---------------EAAFQAHLERV---RERLDHACAALDQW-PVLR
PE---LS-----I-----------G------R---------D--------ACVLHCSVDF
TLVDYASLQLLLGEWRRRY------------------------LD-P-Q-WT--------
-------AE--P-----LEAT-FRD---YVGV--EQRRRQS--PA------------WQR
DRDWWLAR-L-DAL-PGR--P-----DL------P--L---------R--VQ-----PD-
---TRS-----TR-FRHFHARLDEAAWQAL-GARAGEHGLSAAGVALAAFAETIGRW---
S-------QAP---AFCLNLTVLNRPP----L-------HP----QLAQVLGDFTALSLL
AVDSR-
>Pseuaerug.NP_252916.1.pchE_1_cys_cyc 102..399 dihydroaeruginoic acid synthetase [Pseudomonas aeruginosa PAO1]
DQPFELSSVQQAYW------L------GR---------G---AGEVLGNV----------
SCHAF-LEF--RTR-D--VD--PQR--LAAAAECVRQRHPMLRARF-----L-----DGR
Q----------Q--ILP--------T----------------PP-LS----CF---DLQD
WR-------TLQ----VDEA-----------ERDWQAL---RDWRAHECLAVERG-QVFL
LG-L-VR-----M----------PG------G---------E---------DRLWLSLDL
LAADVESLRLLLAELGVAYLAPE-----------------------R-------------
-------LA-EP-----PALH-FAD---YLAH--RAAQRAE--A-------------AAR
ARDYWLER-L-PRL-PDA--P-----AL------P--L--------AC--AP-----ES-
---IRQ-----PR-TRRLAFQLSAGESRRL-ERLAAQHGVTLSSVFGCAFALVLARW---
S-------ESA---EFLLNVPLFDRHA----D-------DP----RIGEVIADFTTLLLL
ECRMQ-
>Pseusyrin.NP_792411.1.m_1_cys_cyc 112..410 yersiniabactin non-ribosomal peptide synthetase [Pseudomonas syringae pv. tomato str. DC3000]
GQPFALTSVQHAYL------V------GR---------S---SEQPLGGV----------
GCHLY-QEF--DGR-G--LT--PQV--LEAAIYQLIERHPMLKTRF-----L----ADGR
Q----------Q--WQA--------H----------------ST-WP----GL---KVHD
LR-------DSD----DTLR-----------QQRLGDL---REQLGHRRLDVENG-ETFD
FQ-L-CL-----L----------PD------G---------G---------NRLLVNIDL
LVADAASFNQLFEELIALIEDRP-------------------------------------
-------LPPSP-----VDYD-FCS---YLTQ--VRRNDQA--R-------------VEK
AKAWWLAR-L-DDL-PLA--P-----IL------P--L------------AQ--D--PE-
---RIA-----QVRISRRRGQLDAAQWQAF-KDHAGTAGVTPTMALATLFSAVLGRW---
S-------GQQ---SLLLNLTLFDRQP----L-------NP----AVASMIADFTNILAL
PVSCC-
>Pseusyrin.NP_792411.1.m__cys_TO_cyc 1498..1789 yersiniabactin non-ribosomal peptide synthetase [Pseudomonas syringae pv. tomato str. DC3000]
YQPFALSEVQQAYL------V------GR---------Q---PGFVLSGV----------
GAHFF-VEF-SVER----LN--VQL--FQNAWQRLIERHDILRAVV----------RDGM
L----------Q--VLK--------Q----------------VQAFI----PR----RHR
VA-------TLE-------------------GSEAHAL---RERLSHQVLDAGQW-PLFD
AQ-I-VE-----D-----------G------S----P----H---------SRIFVSLDN
LLLDGMSMQILLAELETLYLHPE-----------------------Q-T-----------
-------LE--P-----IAIG-FRD---YQC---LRASQPP----------------SPG
ARAYWQRR-I-DNLPPAP--------RL------P-----------LR--CA-----PA-
---DVG-----IPRFVRLAERLPADRWERL-KAQANQRQLTPSGLLLSAFSAVLSAW---
S-------SAP---ELTLNLTLFDRQP----L-------HT----HIDRVMGDFTSLLLL
AWHPT-
>Pseufluor.YP_260595.1.pchF_1_cys_cyc 68..358 pyochelin synthetase F [Pseudomonas fluorescens Pf-5]
EEPFPLTDVQAAYL------L------GR---------T---TAFSYGGV----------
ACHGY-LEF-AQKD----LD--PVR--LEQAWNQLIARHEMLRAVV-----L----EEGY
Q----------R--ILP--------Q----------------VPHYS----IA----RHD
LS-------RDD-------------------GSALQAL---RERMELRRAPPQQW-PLIE
LC-V-SQ-----------------G------R---------D--------TSRLHLSVDL
LVCDYQSVRMLLAELQQLY------------------------RG-E-S-----------
-------LP-AP-----AQIS-FRD---YVLG--ERRLREQ--PR------------YQR
DRDYWWAR-V-DSL-PGA--P-----EL------P-----------LL--GP-----PS-
---GPR--------FQRRAMGLEARDCNAL-RLNAAAAGVGVSAAILSAYAETLGRW---
S-------RRG---HFCLSLTLLNRLS----L-------HP----QVDRLVGDFSSVELL
EVQTL-
>Pseufluor.YP_260596.1.pchE_1_cys_cyc 107..405 pyochelin synthetase E [Pseudomonas fluorescens Pf-5]
NSDFALTPLQQAYW------F------GR---------D---PGMPLGGV----------
GCHLY-QEL--DGH-G--LE--PQR--LEQALRRLCQRHPMLRACF-----I----SDTC
Q----------R--ILP--------Q----------------SP-WP----GL---TVHD
LR-------QAS----CVGA-----------AEALEQI---RENLSHRCLEVSRG-QVFD
VQ-L-SL-----L----------PE------G---------R---------SRLHLNIDL
LVADVLSIGILLRDLALIH------------------------AG-Q-E-HS--------
-------LP--A-----LDWN-FAD---YLRA--EQAARAPL---------------LAA
ARDYWLER-L-EELPDGP--------QL------P-----------LA--QE-----PQ-
---NAG-----TARFRRLAMRLDQGQLQAL-EQRARQHGLTLASVLACAYAQVLGRW---
S-------ASQ---HFLLNVPLFNRQE----L-------HP----CVPHLLADFSNLVLL
EVDQR-
>Vibrchole.NP_231840.1.m_1_thr_cyc 3..303 nonribosomal peptide synthetase VibF [Vibrio cholerae O1 biovar eltor str. N16961]
----EMTAMQAAYW------L------GR---------Q---HDCLLDGV----------
AAHLY-AEF--DGQ-A--LN--RQA--LTEAVRALYAKHPMLRLAI-----T----KDGQ
Q----------K--ILP--------L----------------ST-FH----QL---KVDD
LS-------QWK----PDEV-----------ESFVHTK---RQRMTHQMLDLTQG-NPIE
IS-L-TL-----L----------PE------G---------K---------HRLHIDADM
IACDAQSFRLLVDDLTSLYLEAI--------------------EH-R-L-EI--------
-------IE--S-----DVVT-FFQ---YLDA--QQADRALAKR-------------KEV
DKKWWQER-L-ATIPAEP--------SL------P-----------YQ--PV-----PT-
---DAV-----SANSQRFAHWFTPVERKGL-AEVARQHHLTLTQLTLALFSQVIANA---
C-------QER---QFRLNVPTFHRGN----R-------SL----DIEHTIGDFSNLLIF
SADVG-
>Yerspseud.YP_071787.1.m_1_cys_cyc 79..378 putative siderophore biosysnthesis protein. [Yersinia pseudotuberculosis IP 32953]
YAAFPLSHVQAAYF------V------GR---------Q---SVFEYGGV----------
GCHGY-FEI--LAP-C--WD--KAK--LECVWEQMIIRHDMLRAII-----T----PNGE
Q----------R--ILP--------S----------------VA-PF----VI---EQVD
VS-------SE-------------------------TV---RQAMSHRVYQTDKW-PLFD
LK-I-SH-----Q----------NG------K-------------------DCLHFSIDL
LIADFLSVQILLAELFKGY------------------------LG-Q-T-FP--------
-------TA--P-----LTAS-FRD---VICY--ERQQQSG--RA------------YGD
ARQYWFSR-LPTLP-ACP--QLPTCVQL------P--T--------GS--PS-----PA-
---MQTNASE-IPRFVRYRHQLAPSCWRRL-QQGCQQQGVSPSAFLLTVFSEVIGRW---
S-------ENR---HFTLNLTVMNRPN----I-------HK----DIDKLVGDFTSVSLL
EVDLR-
>Yerspesti.NP_405472.1.irp2_1_cys_cyc 112..410 yersiniabactin biosynthetic protein [Yersinia pestis CO92]
STPFPLTPVQHAYL------T------GR---------M---PGQTLGGV----------
GCHLY-QEF--EGH-C--LT--ASQ--LEQAITTLLQRHPMLHIAF-----R----PDGQ
Q----------V--WLP--------Q----------------PY-WN----GV---TVHD
LR-------HND----AESR-----------QAYLDAL---RQRLSHRLLRVEIG-ETFD
FQ-L-TL-----L----------PD------N---------R---------HRLHVNIDL
LIMDASSFTLFFDELNALL------------------------AG-E-S-----------
-------LPAID-----TRYD-FRS---YLLH--QQKINQP--L-------------RDD
ARAYWLAK---AST-LPPAPVL----PL---------A------------CE-----PA-
---TLR-----EVRNTRRRMIVPATRWHAF-SNRAGEYGVTPTMALATCFSAVLARW---
G-------GLT---RLLLNITLFDRQP----L-------HP----AVGAMLADFTNILLL
DTACD-
>Yerspesti.NP_405472.1.irp2__cys_TO_cyc 1493..1782 yersiniabactin biosynthetic protein [Yersinia pestis CO92]
YQPFALTDVQQAYL------V------GR---------Q---PGFALGGV----------
GSHFF-VEF-EIAD----LD--LTR--LETVWNRLIARHDMLRAIV----------RDGQ
Q----------Q--VLE--------------------------QTPP----WV----IPA
HT-------LHT-------------------PEEALRV---REKLAHQVLNPEVW-PVFD
LQ-VGYV-----D-----------G------M---------P---------ARLWLCLDN
LLLDGLSMQILLAELEHGYRYPQ-----------------------Q-L-----------
-------LP--P-----LPVT-FRD---YLQQ--PSLQSPN-----------------PD
SLAWWQAQ-L-DDI-PPA--P-----AL------P--L-------RCL--P----QEVE-
---TPR--------FARLNGALDSTRWHRL-KKRAADAHLTPSAVLLSVWSTVLSAW---
S-------AQP---EFTLNLTLFDRRP----L-------HP----QINQILGDFTSLMLL
SWHPG-
>Yerspseud.YP_070124.1.irp2_1_cys_cyc 112..410 yersiniabactin biosynthetic protein [Yersinia pseudotuberculosis IP 32953]
STPFPLTPVQHAYL------T------GR---------M---PGQTLGGV----------
GCHLY-QEF--EGH-C--LT--ASQ--LEQAITTLLQRHPMLHIAF-----R----PDGQ
Q----------V--WLP--------Q----------------PY-WN----GV---TVHD
LR-------HND----AESR-----------QAYLDAL---RQRLSHRLLRVEIG-ETFD
FQ-L-TL-----L----------PD------N---------R---------HRLHVNIDL
LIMDASSFTLFFDELNALL------------------------AG-E-S-----------
-------LPAID-----TRYD-FRS---YLLH--QQKINQP--L-------------RDD
ARAYWLAK-A-STL-PPA--P-----VL------P--L---------A--CE-----PA-
---TLR-----EVRNTRRRMIVPATRWHAF-SNRAGEYGVTPTMALATCFSAVLARW---
G-------GLT---RLLLNITLFDRQP----L-------HP----AVGAMLADFTNILLL
DTACD-
>Yerspseud.YP_070124.1.irp2__cys_TO_cyc 1493..1782 yersiniabactin biosynthetic protein [Yersinia pseudotuberculosis IP 32953]
YQPFALTDVQQAYL------V------GR---------Q---PGFALGGV----------
GSHFF-VEF-EIAD----LD--LTR--LETVWNRLIARHDMLRAIV----------RDGQ
Q----------Q--VLE--------------------------QTPP----WV----IPA
HT-------LHT-------------------PEEALRV---REKLAHQVLNPEVW-PVFD
LQ-VGYV-----D-----------G------M---------P---------ARLWLCLDN
LLLDGLSMQILLAELEHGYRYPQ-----------------------Q-L-----------
-------LP--P-----LPVT-FRD---YL----QQPSLQS--P-------------NPD
SLAWWQAQ-L-DDI-PPA--P-----AL------P--L--------RC--LP-----QE-
---VET-----PR-FARLNGALDSTRWHRL-KKRAADAHLTPSAVLLSVWSTVLSAW---
S-------AQP---EFTLNLTLFDRRP----L-------HP----QINQILGDFTSLMLL
SWHPG-
>Yerspesti.NP_405471.1.irp1_hyb_cyc 1913..2210 yersiniabactin biosynthetic protein [Yersinia pestis CO92]
YAPFPLTPIQHAYW------L------GR---------T--------HLI-------GYG
GVACH-VLFEWDKR-HDEFD--LAI--LEKAWNQLIARHDMLRMVV-----D----ADGQ
Q----------R--ILA--------T----------------TPEYH----IP----RDD
LR-------ALS---------------PEEQRIALEKR---RHELSYRVLPADQW-PLFE
LV-V-SE-----I-----------D------D----C----H---------YRLHMNLDL
LQFDVQSFKVMMDDLAQVW------------------------RG-E-T-----------
-------LA--P-----LAIT-FRD---YVMA--EQARRQT-----SA---------WHD
AWDYWQEK-L-PQL-PLA--P-----EL------P--V--------VE-------TPPE-
---TPH--------FTTFKSTIGKTEWQAV-KQRWQQQGVTPSAALLTLFAATLERW---
S-------RTT---TFTLNLTFFNRQP----I-------HP----QINQLIGDFTSVTLV
DFNFS-
>Yerspseud.YP_070123.1.irp1_hyb_cyc 1913..2210 yersiniabactin biosynthetic protein [Yersinia pseudotuberculosis IP 32953]
YAPFPLTPIQHAYW------L------GR---------T--------HLI-------GYG
GVACH-VLFEWDKR-HDEFD--LAI--LEKAWNQLIARHDMLRMVV-----D----ADGQ
Q----------R--ILA--------T----------------TPEYH----IP----RDD
LR-------ALS---------------PEEQRIALEKR---RHELSYRVLPADQW-PLFE
LV-V-SE-----I-----------D------D----C----H---------YRLHMNLDL
LQFDVQSFKVMMDDLAQVW------------------------RG-E-T-----------
-------LA--P-----LAIT-FRD---YVMA--EQARRQT--SA------------WHD
AWDYWQEK-L-PQL-PLA--P-----EL------P--V--------VE--TP-----PE-
---TPH--------FTTFKSTIGKTEWQAV-KQRWQQQGVTPSAALLTLFAATLERW---
S-------RTT---TFTLNLTFFNRQP----I-------HP----QINQLIGDFTSVTLV
DFNFS-
>Ralssolan.NP_522203.1.RSp0642_1_val_dual 108..403 PROBABLE PEPTIDE SYNTHETASE PROTEIN [Ralstonia solanacearum GMI1000]
EDIYPLAPLQEGIL------Y-H----HL---------A--A-Q---QGD-------PY-
VLHAM-FGM--ADR----ER--VNA--FAQALQAVIDRHPILRTAV-VWQ------GLDE
P----MQ----V--VWR--------H----------------AE-LV----VE----EVA
LE-------SGA--DP---------------AGQLRSM---FDPRRRPLLAIGQA-PLVK
LV-Y-AA-----------------------------DAATGR---------CVAMLLFHH
LVLDHLALERVRQEMQAHL------------------------SG-Q-A--A--------
--W----LP--A-----V-VP-YRD---YVAQ--AKQRVS-----------------QAA
HEAFFREM-L-GDV-EAP--------TL------P--F--------GL--QD-----VQ-
---GDG-----GA-IEEVTLRLDAALSARL-RHQGRQAGVSAASLHHLAWARVVAVL---
S-------GRD---DVVFGTVLLGRLQ----G-------GR----SAERALGLFINTLPL
RVAVH-
>Ralssolan.NP_522203.1.RSp0642_3_ser_TO_gly_dual 2244..2539 PROBABLE PEPTIDE SYNTHETASE PROTEIN [Ralstonia solanacearum GMI1000]
EDIYPLAPLQEGIL------Y------HH-LMA-----K--------QRD-------PY-
LLFAM-FRM--DSR----AR--LEA--FAQGLQSLIARHTILRTAV-IWD------GLDE
P----MQ----V--VWR--------Q-------------------AA----LE----RQQ
MR------LDAA-------------------DGDIATQLKQRFDQGLHGLDLRQA-PLMR
LV-F-AE-----------------D---AARG---------G---------WVAMLVFHH
MIDDATSMKWLHTELEARLANEA-----------------------R-H-----------
-------LP--------RAIP-FRN---YVAR--TRQAIAG-----------------NA
HEAFFREM-L-ADV-VEP--------TL------P--F--------GLQDAR--------
---GDD-----LA-IGQATRRLSGPLSRRL-RQQARLLKVSAASLHHLAWARVVSAT---
S-------GRD---DVVFGTVLMGRSQ----G-------GR----GAEHTVGMFINTLPL
RVLLD-
>Pseufluor.YP_259252.1.m_2_leu_TO_asp_dual 1078..1369 non-ribosomal peptide synthetase [Pseudomonas fluorescens Pf-5]
QDIYPLAPLQEGLL------Y------HH-MT------A--------ARD-------PY-
QQHAL-FAF--AGR----ED--LDA--FALALQAVIERHDILRTSL-VWD------VLEQ
P----LQ----V--VWR--------Q-------------------AR----LT----VQE
WQ-------AGP-------------------GGHVAERLREHFDPQHNPLDIRQA-PMLA
LA-W-AE-----------------D---RANG---------R---------WIGLLRFHH
LVNDATSTAVLLAEIAAHV------------------------QG-R-Q--A--------
--S----LA--P-----A-YA-YRD---YVAR--TRLG-------------------QAA
HKAFFEAG-L-GTV-DEP--------TL------A--F--------EL--QE-----RP-
---GEQ-----LD-LQHASGLLEAELGQRL-RTQVRQLGVSAASLFHLAWALVLGRT---
S-------GRE---DVLFGSVLLGRLQ----A-------GA----GADRALGMFINTLPL
RLELA-
>Pseufluor.YP_259254.1.m_1_leu_dual 110..405 Nonribosomal peptide synthetase [Pseudomonas fluorescens Pf-5]
QDIYPLAPLQEGIL------Y------HH--------------VSAQQGD-------PY-
VMQAQ-FAF--ASE----ER--LEA--FAEALRGVIARHDILRTAV-LWD------GLEQ
P----MQ----V--VWR--------E-------------------AG----LE----LQE
VE------TDPA-------------------AGEVLAQLHARFDARHYRLDVSQA-PLLR
LV-H-AR-----------------D---EAGQ---------R---------IVAMLLFHH
MALDHSALDVVRHEMQAFL------------------------TG-Q-A--E--------
--R----LG--P-----A-MP-FRN---YVAQ--ARLGI----S-------------EQE
HEAFFRQM-L-GDI-DEP--------TL------P--Y--------GL--QD-----VQ-
---GDG-----RA-IEECTQALPTELSQRL-RTRARLAGVSAASLFHLAWGRVLGTL---
A-------GKH---KVVFGTVLMGRLQ----G-------AE----ATERALGIFINTLPF
RLDVD-
>Pseufluor.YP_259254.1.m_4_ser_TO_val_dual 3285..3580 Nonribosomal peptide synthetase [Pseudomonas fluorescens Pf-5]
QDIYPLAPLQAGIL------F-H----HL---------A--A-G---AGD-------PY-
VLQAQ-FAF--AST----ER--LQA--FAQALQGVIERNDILRSAV-LWE------GLEQ
P----LQ----V--VWR--------Q----------------AP-LC----CE----EIA
LE-------PGD--GE---V-----------LGQLQAR---FDSRRYR-LDIAQA-PLLR
LV-H-AA-----------------------------DPVNQR---------VVALLLFHH
LVMDHVALEVLQHELQAFL------------------------LG-Q-Q--Q--------
--R----LG--E-----A-VP-YRN---YVAQ--ARLGIG-----------------EAE
HEAFFRQM-L-GDI-DQP--------TL------P--L--------GL--QE-----VP-
---GGS-----AE-LSEARQPLDRLLSRRL-RLQARQLGVSAASLMHLAWGRVLGSL---
A-------GQQ---QVVFGTVLLGRMQ----G-------GE----GAERALGVFINTLPL
RVDLG-
>Bradjapon.NP_768748.1.m_3_ser_TO_phe_dual 1989..2284 probable peptide synthetase [Bradyrhizobium japonicum USDA 110]
QDIYGLSPLQDGIL------F------HHLLA------A--------KGD-------PY-
LLMSQ-MAFAERGL--------LAR--YLAAIQRVVDRHDILRTSFVWE-------GLSR
P----VQ----V--VWR-------------------------KARLE----VI----EVQ
LD-------GAD-------------------GAGAEQL-RNRFDPRRHRIELGRA-PLLR
FV-I-AR-----------------------------EPGSAR---------WLLLELQHH
LIGDHATRDVMHAEVRAKLEGRE-----------------------H-E-----------
-------LT--------APQP-FRN---LVAQ--AHLRG----D-------------AKA
DEAFFREL-L-AGI-DEP--------TT------P--F--------NL--SE-----VR-
---GDG-----GG-VREAYRMLPPALHARL-AEQARRLGVSLASLCHLAWGQVVARS---
S-------GRE---QVVFGTVLLGRLQ----G-------SA----GADRAMGLFINTLPL
RLDLD-
>Erwicarot.YP_049592.1.m_2_thr_TO_TYR_dual 1142..1436 non-ribosomal peptide synthetase [Erwinia carotovora subsp. atroseptica SCRI1043]
QDIYPLASLQEGIL------F------HH--RL-----H----P---DND-------PY-
VVSSL-LRV--ANE----TK--LDA--FIAALQSVINRHDILRTSI-HWT------ELTQ
P----VQ----V--VHR--------H----------------AT-LN----VH----RLE
PE-------NSV------D--------V---VTTMRER---VVSSHAS-MDLSQA-PLMH
LY-V-AP-----D-----------S------T---SP----A---------LYILLQFHH
IIDDNLSLRQLLAETTAFLMG----------------------KG-E-A-----------
-------LP--------PSFP-YRN---FVAY--TRQED----K-------------NHA
AEAFFQDY-L-ADI-DEI--------TA------P--F--------GV--AN-----VQ-
---ASG-----EN-AAEARQSLSPELSQTI-RDAARRFGISPAALFHASWALVIART---
S-------GRD---DLVFGTTLSGRMS----G-------LE----GSTTALGMFINTLPF
RIKLA-
>Erwicarot.YP_049592.1.m_3_TYR_TO_ser_dual 2221..2514 non-ribosomal peptide synthetase [Erwinia carotovora subsp. atroseptica SCRI1043]
QDIYSLSPLQQGIL------F------HHRLQ------E--------QGD-------AY-
LLNSL-LAF--DNR----ER--LDT--FLNALQQVIDRHDILRTSFCWH-------GLTQ
P----VQ----V--VWR--------H-------------------AP----LP----VST
FS-------PVS-------------------EDNILSQLKAYTDSRHRRLNLNQA-PLLS
AD-IAYN-----P-----------A------T----G----E---------WLLAFGFHH
LIGDHMTLDLIVSEITTLL------------------------QG-R-A--E--------
--T----LP--P-----S-LP-YRN---FIAQ--ILSVP------------------PSV
HEQYFRSR-L-ADI-DTP--------TA------P--F--------GILNTQ-----DD-
---SEH--------IAEARLALDTGLAQAI-RKQARQLGISPSVLFHVAWAQVLAHV---
S-------SSD---DVVFGSVFLGRLQ----G-------TA----GVSRIMGMFINTLPL
RITLG-
>Erwicarot.YP_049592.1.m_4_ser_TO_tyr_bht_dual 3300..3593 non-ribosomal peptide synthetase [Erwinia carotovora subsp. atroseptica SCRI1043]
QDIYPLSPLQEGIL------F------HY-RF------Q----E---QGD-------TY-
LLYHL-LAF--KDR----AR--LDA--FLGALQQVIDRHDILRTAV-----CWQ--GLSQ
P----VQ----V--VWR-------------------------QAVLP----IN----TFE
PT-------SAD-----------------DVPAQLKKQ---TDPRTRR-LDLNQA-PLLS
AD-I-AH-----------------------------DAATGE---------WLLALGLHH
LISDHMTLTLIVGEIRHLL------------------------QG-Q-Q--D--------
--T----LP--T-----P-LP-YRN---FIAQ---ILSV----P-------------NTE
HEAYFRER-L-ADI-DAP--------TI------P--F--------DL--LD-----TQ-
---GEG-----EN-IAEVRVPLPAPLSNAI-YQQSRRLGISPGVLFHVAWAQVLAQT---
S-------GRD---DIVFGTVLLGRLQ----G-------SA----GADQVMGMFINTLPL
RISLA-
>Erwicarot.YP_049592.1.m_5_tyr_bht_TO_val_leu_ile_abu_iva_dual 4374..4667 non-ribosomal peptide synthetase [Erwinia carotovora subsp. atroseptica SCRI1043]
QDIYPLSPLQEGIL------F------HH--------------RLQAQGD-------AY-
LLNNL-VAF--DTR----ER--LDA--FLDALQRVIDRHDILRTALYWQ-------GLNQ
P----VQ----V--VWR--------Q-------------------AP----LS----VNT
FV-------PAQ-------------------EEQVLAQLKAYTDPSVRRLNLNQA-PLFS
TD-I-VH-----D-----------G------E---------R-------NEWLLALTFHH
LIGDHMTLALIIEEIRLILQSHT-----------------------E-A-----------
-------LP--------TPLP-YRN---FIAQ---NLSV----P-------------TSA
HEDYFRDR-L-ADI-DAP--------TA------P--F--------DL--LN-----VQ-
---GDG-----DD-VMKASQLLAPSLAMAI-RKQCRQLGISPGVLFHVAWAQVLAQT---
S-------GRD---DVVFGSVLLGRLQ----G-------SA----GADQVMGMFINTLPL
RLSLA-
>Erwicarot.YP_049592.1.m_6_val_leu_ile_abu_iva_TO_ser_dual 5456..5749 non-ribosomal peptide synthetase [Erwinia carotovora subsp. atroseptica SCRI1043]
QDIYPLAPLQEGIL------F------HY-LL------Q----E---QGD-------TY-
LSQTV-IAF--DTR----ER--LDT--FLSALQRVINRHDILHTAV-----CWQ--GLSQ
P----IQ----V--VWR-------------------------HAQLP----IN----TLE
TD-------SEN-----------------DVLSQLRTH---TDSHTRR-INLGEA-PLLT
AD-I-AH-----------------------------DVANQE---------WLLALGFHH
LVCDHITLALMIDEIRTILQGRD-----------------------N-D-----------
-------LP--------TPLP-YRN---FIAQ---ILSV----P-------------MTA
HETYFRSR-L-ADV-DAP--------TA------P--F--------GL--VD-----IQ-
---SGG-----EN-MDETVQYLDPALAQAI-RHRANRLGVSLGVLFHVAWAQVLAHI---
S-------NRD---DVVFGSVLLGRLQ----G-------TD----GADRVMGMFINTLPL
RISLN-
>Erwicarot.YP_049593.1.m_2_gln_TO_asn_dual 1112..1405 non-ribosomal peptide synthetase [Erwinia carotovora subsp. atroseptica SCRI1043]
QDIYPLAPLQEGIF------F------HR--LY-----Q----Q---TGD-------VY-
QLDLL-VAF--DTR----ER--LDI--FLNTLQKVIDRHDILRTAI-CWQ------GLSQ
P----VQ----V--VWR--------H----------------AP-LP----VN----TFE
PA-------SSE------D--------I---TAQLQAY---ISPQTLS-LDLNKA-PLLA
AD-I-VY-----D-----------P------S---RS----E---------WLMALRVHH
LVSDHMTLDLIIAEVRLML------------------------WG-K-T--D--------
--E----LS--P-----P-QP-YRN---FIAH--VLSIP------------------NAV
HEQYFRSR-L-ADV-DTP--------TI------P--F--------GL--AE-----VQ-
---DYD-----GE-MAEATLSLDHNLVDAI-HHHARQLSVSPGVLFHVAWAQVLAQI---
S-------DSS---DVIFGSVLLGRLQ----G-------FT----GADRVMGMFVNTLPL
RIPLN-
>Erwicarot.YP_049593.1.m_4_ser_TO_gly_ala_val_leu_ile_abu_iva_dual 3251..3544 non-ribosomal peptide synthetase [Erwinia carotovora subsp. atroseptica SCRI1043]
QDIYPLSPLQEGIL------F------HH--------------QMQKHGD-------AY-
LLRNL-AAF--DTR----EH--LDA--FLAALQQVIERHDILRTAV-CWQ------GLNQ
P----VQ----V--VWR--------R-------------------AS----LQ----ISH
FE-------PAS-------------------PEAVLAQLQAHTDPRTYRVSLNQA-PLFQ
AD-I-AH-----------------------------DPKRNE---------WLLALRFHH
LVCDHMTLALIIGEIRHLL------------------------QG-Q-K--N--------
--A----LP--T-----P-LP-YRN---FIYQ---TLNV----P-------------TSE
HEAYFRER-L-ADI-DAP--------TA------P--F--------GV--LD-----VQ-
---GDG-----DG-ITEAHLPLETVLASAI-RSQARRFGVSPSVLFHVAWAQVLAQT---
S-------GRD---DVVFGSVLLGRLA----G-------TA----DADRIMGMFINTLPL
RISLA-
>Erwicarot.YP_049593.1.m_5_gly_ala_val_leu_ile_abu_iva_TO_glu_dual 4327..4620 non-ribosomal peptide synthetase [Erwinia carotovora subsp. atroseptica SCRI1043]
QDIYPLAPLQEGIL------F------HY-QL------Q----E---KGD-------TY-
LLNSL-LAF--DSQ----TR--LDA--FLDVLQQVIARHDILRTAI-----CWQ--GLHQ
P----VQ----V--VWR-------------------------QAPLT----VN----TLT
TT-------SSD-----------------TVPAQLRAA---TDPSNHR-LNLSNA-PLLS
AT-T-AH-----------------------------DPVCGE---------WLLSLSIHH
LISDHITQALIIDEIRLLLEDRP-----------------------E-A-----------
-------LP--------KPLP-YRN---FIAQ---ILSV----P-------------LSE
HEQYFRNR-L-ADI-DTP--------TA------P--F--------DL--VD-----VQ-
---GNG-----ED-ITEARLSLDSSLADAL-RRQARHLGISSSVLFHVAWAQVLALT---
S-------GRD---DVVFGSVLSGRLQ----G-------NL----GADRVMGMFINTLPL
RVSLR-
>Erwicarot.YP_049593.1.m_7_ser_TO_gly_dual 6460..6753 non-ribosomal peptide synthetase [Erwinia carotovora subsp. atroseptica SCRI1043]
QDIYPLAPLQEGIL------F------HH-LL------Q----E---QGD-------TY-
LLRSM-VAF--THR----ER--LDA--FLSALQQVIDRHDILRTAV-----CWQ--DLSQ
P----VQ----V--VWR-------------------------QAILP----IN----HFE
PT-------SPE-----------------DVLAQLQAH---TEPRTRR-IDLSQA-PLFR
AD-I-AH-----------------------------DPLQNE---------WLLALSFHH
LISDHMTLALIVGEIRLLLQHQA-----------------------D-A-----------
-------LP--------TPLP-YRN---FIAQ-------TLSVP-------------NSA
HEAYFRDK-L-ADV-DEP--------TA------P--F--------GL--LN-----VQ-
---GSG-----GD-IHEARLVLDATLASAI-RQQARHLGVSPGVLFHVAWAQVLAQT---
S-------GRD---DVVFGSVLLGRLA----G-------AE----GADRIMGMFINTLPL
RISLA-
>Pseusyrin.NP_794446.1.m_3_ser_TO_asp_asn_glu_gln_aad_dual 2154..2449 non-ribosomal peptide synthetase, terminal component [Pseudomonas syringae pv. tomato str. DC3000]
QDIYALAPLQEGVL------F------HH--------------LASLEGD-------PY-
LLNTR-FAL--PSE----DH--LKA--FVRALQGVIARHDILRTAV-LWE------GLDE
P----VQ----I--VWR--------E----------------AP-LA----VE----ALE
LK-------AAD--------------------GDIEQQLQERFDPRHCRLDLTKA-PLMK
MA-YAYD-----D-----------A------N---------S--------RWVAILLFHH
MVLDHMALEVVQHEVQADL------------------------LG-Q-A--A--------
--R----LP--T-----P-VP-YRN---HVAQ--ARLGV----S-------------QAA
HEAFFQEM-L-GQV-TEP--------TL------P--F--------GL--HD-----VQ-
---GDG-----RD-IRQARQAVPAELAGRI-RRQARSLGVSAASLHHLAWAHVLGRT---
S-------GRE---EVVFGTVLLGRMQ----G-------GD----GADRSLGMFINTLPV
CLNVG-
>Chroviola.NP_902472.1.m_1_thr_dual 100..395 probable peptide synthetase protein [Chromobacterium violaceum ATCC 12472]
QDIYPLAPLQEGIL------F------HH-LL------G----G---EGD-------AY-
LLYDL-LAF--DSG----ER--LNG--FLASLQQVVDRHDILRTGV-----LWQ--DLPE
P----VQ----V--VWR--------R-------------------AP--VQVE----TVA
LD-------PAD--------------------GPLPQQLEARYHPRRHRIDVRQA-PLLR
GF-VAAE-----E-----------G------T----G----R---------QYLQLLFHH
LAIDHTTLGFLLDEIRLLQ------------------------QG-Q-G--A--------
--E----LP--P-----P-LP-FRQ---FVAQ--ARLGV----S-------------AAE
HEAYFRAQ-L-GEV-DEP--------TL------P--F--------GL--QG-----YL-
---GDG-----GD-IEEARLNLSTELAGQL-RQQARRLGVSVACLAHLAWGQVLARA---
S-------GRT---QVVFGTVLFGRLQ----G-------GA----GADRALGLFINTLPL
KLEIG-
>Chroviola.NP_902472.1.m_2_thr_TO_val_dual 1192..1487 probable peptide synthetase protein [Chromobacterium violaceum ATCC 12472]
QDIYPLAPLQEGIL------F------HH-LL------G----G---EGD-------AY-
LLYDL-LAF--DSG----ER--LND--FLASLQQAVDRHDILRTGV-----LWQ--DLPE
P----VQ----V--VWR--------R-------------------AP--VQVE----TVA
LD-------PAD--------------------GPLAQQLEARYHPRRHRIDVRQA-PLLR
GF-AAAE-----A-----------G------T----G----R---------QYLQLLYHH
LAIDHTTLERLLDEVRQLQ------------------------QG-Q-G--A--------
--S----LP--P-----S-LP-FRQ---FV------AQARLGVG-------------AAE
HEAYFRAQ-L-GEV-DEP--------TL------P--F--------GL--QG-----YL-
---GNG-----GD-IEEARLNLSTELAGQL-RQQARRLGVSVACLAHLAWGQVLARA---
S-------GRT---QVVFGTVLFGRLQ----G-------GA----GADRALGLFINTLPL
KLEIG-
>Chroviola.NP_902472.1.m_3_val_TO_ile_dual 2255..2550 probable peptide synthetase protein [Chromobacterium violaceum ATCC 12472]
QDIYPLAPLQEGIL------F------HH-LL------G----G---EGD-------AY-
LLYDL-LAF--DSG----ER--LNG--FLASLQQAVDRHDILRTAV-----LWQ--DLPE
P----VQ----V--VWR--------K-------------------AP--VQVE----TVA
LD-------PAD--------------------GPLAQQLEARYHPRRHRIDVRQA-PLLR
GF-VAVE-----A-----------A------T----G----R---------HYLQLLFHH
LAIDHTALETMLQEISLLQ------------------------QG-R-Q--A--------
--E----LG--P-----T-TP-FRQ---FVAQ--ARLGV----G-------------AAE
HEAYFRAQ-L-GEV-DEP--------TL------P--F--------GL--QG-----YL-
---GDG-----GG-IEEARLNLSTELAGQL-RQQARRLGVSVACLAHLAWGQVLARA---
S-------GRT---QVVFGTVLFGRLQ----G-------GA----GADRALGLFINTLPL
RLEIG-
>Chroviola.NP_902473.1.m_2_dab_TO_ser_dual 1048..1342 probable peptide synthetase protein [Chromobacterium violaceum ATCC 12472]
QDIYPLAPLQEGIL------F------HH-LL------G----G---EGD-------AY-
LVPTL-IRL--ADR--------EKARHFIANVQQAVDRHDILRTGV-LWQ------DLPE
P----VQ----V--VWR--------Q----------------AP-VQ----VE----TVA
LD-------PAD--------------------GPLAQQLEARYHPRRHRIDVRQA-PLIK
AI-I-AE-----S-----------G------A---------G--------ECWMLLLVHH
LIMDNVGLALLVSEIRQLQQG----------------------QG-E-A-----------
-------LP--------SPLP-FRQ---FVAQ--ARLGV----S-------------AAE
HEAYFRAQ-L-GEV-DEP--------TL------P--F--------GL--QG-----YQ-
---GVG-----GD-LEEARLNLSPELAEQL-RQQARRLGVSVACLAHLAWGQVLARA---
S-------GRT---QVVFGTVLFGRLQ----G-------GA----GADRALGLFINTLPL
KLEIG-
>Chroviola.NP_902473.1.m_3_ser_TO_val_dual 2131..2426 probable peptide synthetase protein [Chromobacterium violaceum ATCC 12472]
QDIYPLAPLQEGIL------F------HH-LL------G----G---EGD-------AY-
LLYDL-LAF--DSS----ER--LNG--FLASLQQAVDRHDILRTGV-----LWQ--DLPE
P----VQ----V--VWR--------R-------------------AP--VQVE----TVA
LD-------PAD--------------------GPLAQQLEARYHPRRHRIDVRQA-PLLR
GF-VAAE-----A-----------G------T----G----R---------QYLQLLYHH
LAIDHTTLERLLDEVRQLQ------------------------QG-Q-G--A--------
--S----LP--P-----S-LP-FRQ---FVAQ--ARLGVG-----------------AAE
HEAYFRAQ-L-GEV-DEP--------TL------P--F--------GL--SG-----TQ-
---EDG-----SR-QEEWRTRLPMALADQL-RQQARRLGVSVACLAHLAWGQVLARA---
S-------GRT---QVVFGTVLFGRLQ----G-------GA----GSDRALGLFINTLPL
KLEIG-
>Photlumin.NP_929905.1.m_2_trp_TO_ala_dual 1228..1522 hypothetical protein plu2670 [Photorhabdus luminescens subsp. laumondii TTO1]
QDIYGLSPLQDGIL------F------HHLLA------N--------KGD-------PYL
FVSKM-VFA--DRA----L---LDS--YLVAVQQVVNRHDILRTAFVWQ-------GLSA
P----VQ----V--VWR-------------------------QAQLS----VT----ELT
LD-------PVD--------------------GPVRDQLAQYFDLHHHRLDLNQA-PLLH
FG-V-AQ------------------------E---------E------DGRWSVLQLLHH
LIGDHTTLEVMNGEIQAYL------------------------AG-Q-E--G--------
--N----LP--V-----P-IP-FRN---LVAQ--ARLGV----S-------------QAE
HTRFFTEM-L-AEV-DQP--------TL------P--F--------GL--ME-----VH-
---RDG-----SQ-VTESYRMLPATLNDRL-RSQAQRLGVSLATLCHLAWAQVLSHT---
S-------GQE---KVVFGTVLFGRMQ----V-------GQ----GADSGMGLFINTLPL
RLDIN-
>Photlumin.NP_929905.1.m_4_trp_TO_val_dual 3350..3644 hypothetical protein plu2670 [Photorhabdus luminescens subsp. laumondii TTO1]
QDIYALSPLQDGIL------F------HHLLA------N--------KGD-------PYL
LVSQM-IFA--DRS----L---LDR--YLAAVQQVVNRHDILRTAFVWQ-------GLSA
P----VQ----V--VWR-------------------------QAQLS----VT----ELT
LD-------PVD--------------------GPVRDQLAQHFDPRHHRLDLNQA-PLLH
FA-I-AQ-----E-----------D------D----G----R---------WSVLQLLHH
LIGDHTTLEVMNGEVQAYL------------------------AG-Q-E--E--------
--S----LP--A-----P-AP-FRN---LVA---QARLGVS----------------QAE
HTRFFTDM-L-AEV-DEP--------TL------P--F--------GL--TE-----VY-
---RDG-----SQ-VTEFHRMLPATLNDRL-RSQARRLDVSLATLCHLAWAQVLSRT---
S-------GRE---QVVFGTVLFGRMQ----A-------GQ----GADSGMGLFINTLPL
RLDMD-
>Photlumin.NP_929905.1.m_6_bht_TO_trp_dual 5466..5760 hypothetical protein plu2670 [Photorhabdus luminescens subsp. laumondii TTO1]
QDIYALSPLQDGIL------F------HHLLT------N--------EGD-------PY-
LLVSQ-MAFADRSL--------LDS--YLVAVQQVVNRHDTLRTAFIWQ-------GLSA
P----VQ----V--VWR--------Q-------------------AP----LS----VVE
LI------LDPA-------------------DGPVYEQLAQRFNPRQHRLDLGQA-PLLR
FV-IAQE-----M-----------D------G---------R---------WIALQLQHH
LIGDHTTLEVMNREVQAYLTGQE-----------------------E-S-----------
-------LP--------VPAP-FRN---LVAQ--VRLGVN-----------------QAE
HTRFFTDM-L-AEV-DQP--------TL------P--F--------GL--TE-----VH-
---RDG-----SQ-MTQSYRMLPAILNNRL-RSQARRLGVSLAALCHLAWAQVLSRT---
S-------GQE---KVVFGTVLFGRMQ----T-------GQ----GTDSSMGLFINTLPL
RLDMD-
>Photlumin.NP_929905.1.m_8_val_TO_thr_dual 7589..7883 hypothetical protein plu2670 [Photorhabdus luminescens subsp. laumondii TTO1]
QDIYALSPLQDGIL------F------HHLLA------N--------EGD-------PY-
LLVSQ-MTF--DDR----AL--LDR--YLAAVQQVVNRHDILRTAFVWQ-------GLST
P----AQ----V--VWR-------------------------QAPLS----VT----KLT
LD-------PVD--------------------GPVRDQLAQLFDPRRYRIDLQRA-PLLH
FV-V-AQ------------------------E---------E------DGRWSVLQLLHH
LIGDHTTMEVMHGEVQAYLVGQE-----------------------E-N-----------
-------LP--------VPVP-FRN---LVAQ--VRLGVS-----------------QAE
HTRFFTDM-L-AEV-DEP--------TL------P--F--------GL--TE-----VH-
---RDG-----SQ-VTESHRMLPVRLNDRL-RNQARRLGVSLATLCHLAWAQVLSRT---
S-------GQD---KVVFGTVLFGRMQ----A-------GQ----GGDSSMGLFINTLPL
RLDMD-
>Photlumin.NP_929905.1.m_9_thr_TO_val_dual 8670..8964 hypothetical protein plu2670 [Photorhabdus luminescens subsp. laumondii TTO1]
QDIYGLSPLQDGIL------F------HHLLA------N--------KGD-------PY-
LLAGQ-MVFANRDL--------LDN--YLAAVQQVVNRHDILRTAFVWQ-------GLSA
P----VQ----V--VWR-------------------------QAQLS----VT----ELT
LD-------PVD--------------------GLVCDQLAQHFDPRRYRIDLQRA-PLLH
FA-V-AQ-----E-----------D------D----G----R---------WSALQLQHH
LIGDHTTMEVMQGEIQAYL------------------------AG-Q-E--E--------
--N----LP--V-----P-VP-FRN---LVAQ--ARLGV----S-------------QAA
HTRFFTDM-L-SEV-DEP--------TL------P--F--------GL--ME-----VH-
---RDG-----SQ-VMESHQMLTPELNDRL-RSQARRMGVSLATLCHLAWAQVLSRT---
S-------GQV---KVVFGTVLFGRMQ----A-------GQ----GADNGMGLFTNTLPL
RLDMD-
>Photlumin.NP_929905.1.m_11_trp_TO_val_dual 10793..11087 hypothetical protein plu2670 [Photorhabdus luminescens subsp. laumondii TTO1]
QDIYALSPLQDGIL------F------HHLLA------S--------EGD-------PYL
LVGQM-VFA--DRA----L---LDS--YLVAVQQVINRHDILRTAFIWQ-------GLST
P----VQ----V--VWC-------------------------QALLS----IT----ELT
LN-------PID--------------------GPVRDQLAQRFDPRRYRIDLKRA-PLLH
FV-VAQE-----E-----------D------G---------R---------WSVLQLLHH
LIGDHTTLEVMNGEVQAYL------------------------AG-Q-E--E--------
--N----LS--A-----P-VP-FRN---LVA---QARLGGS----------------QAE
HTRFFTDM-L-AEV-DEP--------TL------P--F--------GL--TE-----VH-
---RNG-----SQ-MAELHRMLTPELNNRL-RSQARRLGVSLAALCHLAWAQVLSRT---
S-------GQA---KVVFGTVLFGRMQ----V-------GE----GVDSGMGLFINTLPL
RLDID-
>Photlumin.NP_929905.1.m_13_thr_TO_trp_dual 12926..13220 hypothetical protein plu2670 [Photorhabdus luminescens subsp. laumondii TTO1]
QDIYALSPLQDGIL------F------HH----------LLAN----KGD-------PYL
LVSQT-AFV--DRS----L---LDS--YLAVVQQVINRHDILRTAF---IWQ----GLST
P----VQ----V--VWR--------Q-------------------APLSVTEL----TLD
-P-------ID---------------------GPVYEQLIQRFDPRYHRLDLSQA-PLLR
FM-VAQE-----------------TD---G-R-------------------WIALQLQHH
LIGDHTTLEVMNREVQAYLTGRE-----------------------E-N-----------
-------LS--------APVP-FRN---LVAQ--VRLGVS-----------------QAE
HTRFFTDM-L-AEV-DEP--------TL------P--F--------GL--TE-----VH-
---RDG-----SQ-VTELHRMLPTILNNRL-RSQARRLGVSLAALCHLAWAQVLSRI---
S-------GQE---KVVFGTVLFGRMQ----G-------GE----GADSGMGLFVNTLPL
RLDIN-
>Photlumin.NP_929905.1.m_15_val_TO_val_dual 15049..15343 hypothetical protein plu2670 [Photorhabdus luminescens subsp. laumondii TTO1]
QDIYALSPLQDGIL------F------HHLLA------N--------KGD-------PY-
LLAYP-IAFADRSL--------LDR--YLAAVQQVINRHDILRTAFVWQ-------GLSV
P----AQ----V--VWR-------------------------QASLS----------VTE
LT------LDPA-------------------DGPVYEQLSQRFDPRQHRLDLGQA-PLLR
FV-IAQE-----T-----------D------G---------R---------WIVLQLQHH
LIGDHTAMDVMNREVQAYLAG----------------------QG-D-S-----------
-------LP--------VPIP-FRN---LVAQ--ARLGMS-----------------QAE
HTRFFTDM-L-AEV-DQP--------TL------P--F--------GL--TE-----VH-
---RDG-----SQ-VAQSHRMLPAMLNDRL-RHQARRLGVSLAALCHLAWAQVLSRT---
S-------GQE---KVVFGTVLFGRMQ----A-------GE----GGDSGMGLFINTLPL
RLDMD-
>Photlumin.NP_930355.1.m_2_lys_TO_val_dual 914..1204 hypothetical protein plu3123 [Photorhabdus luminescens subsp. laumondii TTO1]
QDIYALSPLQDGIL------F------HHLLE------Q--------EGD-------PY-
LVLYP-VAFANRSL--------LDR--YLAAVQQAVDRHDILRTAFIWQ-------GLSV
P----AQ----V--VWR--------Q----------------AR-LP----VT----ELT
LD-------PAD-------------------GPVIDQLTR-RFDPAQYRLDLSQA-PLLH
FV-I-AQ-----E-----------T------D---------G--------RWFLLELQHH
LIGDHETMEVMHREVQAYF------------------------SG-Q-G--D--------
--R----LP--A-----P-VP-FRH---LVAE--ARLGVS-----------------QEA
HTRFFTDM-L-AAV-DEP--------TL------P--F--------GL--TG-----VH-
---RDG-----SQ-KTESHRMLVPELNNRL-RSQARRLGVSLAALCHLAWAQVLSRT---
S-------GQE---KVVFGTVLFGR------M-------------AVGEGMGLFINTLPL
RLDID-
>Photlumin.NP_930355.1.m_3_val_TO_val_leu_ile_abu_iva_dual 1986..2280 hypothetical protein plu3123 [Photorhabdus luminescens subsp. laumondii TTO1]
QDIYALSPLQDGIL------F------HHLLA------N--------EGD-------PY-
LVVSQ-MAFADRSL--------LDR--YLAAVQQVIDRHDILRTAFIWQ-------GLSV
P----AQ----V--VWR-------------------------QASLS----VT----ELA
LN-------PVD--------------------GPVSDQLARRFNPRHYRLDLGQA-PLLR
FV-VAQE-----T-----------D------G---------R---------WFLLELQHH
LIGDHTTMKVMNREVQAYLAG----------------------QG-N-S-----------
-------LP--------DPAP-FRN---LVA---QARLGGD----------------QEA
HTRFFTEM-L-AEV-DEP--------TL------P--F--------GL--TD-----VH-
---RDG-----SQ-EIASHRLLTASLNHRL-RSQARRLGVSLAALCHLAWAQVLSCT---
S-------GQE---KVVFGTVLFGRMA----A-------GE----GADNGMGLFINTLPL
RLDMD-
>Photlumin.NP_930355.1.m_4_val_leu_ile_abu_iva_TO_val_dual 3063..3357 hypothetical protein plu3123 [Photorhabdus luminescens subsp. laumondii TTO1]
QDIYALSPLQDGIL------F------HHLLE------N--------EGD-------TY-
LLISQ-MVF--ADR----VL--LDR--YLAAIQRIIDRHDILRTAFIWQ-------GLSV
P----TQ----V--VWR--------Q-------------------AP----LS----VTE
LT-------LNP------------------ADGSVSDQLTRRFDPRYYRLDLSQA-PLLR
FV-IAQE-----T-----------D------G---------R---------WLLLELHHH
LIGDHETMEVMHREVQAYL------------------------MG-E-E--E--------
--S----LP--V-----P-VP-FRN---LVAQ--ARLGIS-----------------QEE
HTRFFTEM-L-AEV-DEP--------TL------P--F--------GL--TE-----VH-
---RDG-----SQ-VTEFHRMLTSTLNDRL-RSQARRLGVSLAALCHLAWAQVLSCT---
S-------GQQ---SVVFGTVLFGRMQ----A-------GE----GVDNGMGLFINTLPL
RLDID-
>Photlumin.NP_930355.1.m_5_val_TO_NA_dual 4138..4432 hypothetical protein plu3123 [Photorhabdus luminescens subsp. laumondii TTO1]
QDIYALSPLQDGIL------F------HHLLA------N--------KGD-------PY-
LLTGQ-MVF--TER----TL--LGR--YLAAVQQVVNRHDILRTAFIWQ-------GLSV
P----AQ----V--VWR-------------------------QASLS----VT----ELT
LN-------PAD--------------------GPVSGQLAERFDPRHHRLDLGEA-PLLR
FI-VAQE-----T-----------D------G---------R---------WIVLQLLHH
LIGDHTTLDVMNREVQAYL------------------------DG-Q-E--E--------
--S----LP--T-----P-TP-FRN---LVA---QARLGVS----------------QDA
HIRFFTEM-L-AEV-DEP--------TL------P--F--------GL--TE-----VH-
---RDG-----SQ-VTESQRMLAPELNDRL-RSQARRLGVSLAALCHLAWAQVLSRT---
S-------GQE---QVVFGTVIFGRMA----V-------GK----GVDSGMGLFINTLPL
RLDMD-
>Photlumin.NP_930362.1.m_2_orn_lys_arg_TO_lys_dual 910..1204 hypothetical protein plu3130 [Photorhabdus luminescens subsp. laumondii TTO1]
QDIYALSPLQDGIL------F------HHLLE------Q--------EGD-------PY-
LLHYP-VVFANRSL--------LDR--YLAAVQQAIDRHDTLRTAFIWQ-------GLSA
P----AQ----V--VLR-------------------------RAQLP----VT----ELT
LD-------PAD-------------------GPVIDQL-TRRFDPSQYRLDLGQV-PLLH
FV-VAQE-----T-----------D------G---------R---------WFLLEVQHH
LIGDHETMEVMHREVRAYF------------------------AG-Q-E--E--------
--H----LP--T-----P-AP-FRN---LVA---QSRLGVS----------------QEA
HTRFFTDM-L-AEV-DEP--------TL------P--F--------GL--AE-----VH-
---RDG-----SR-MTESHRMLTTTLNDRL-RSQARRLGVSLAALCHLAWAQVLSHT---
S-------GQE---KVVFGTVLFGRMA----A-------GE----GADNGMGLFMNTLPL
RLDID-
>Photlumin.NP_930362.1.m_3_lys_TO_lys_dual 1987..2281 hypothetical protein plu3130 [Photorhabdus luminescens subsp. laumondii TTO1]
QDIYALSPLQDGIL------F------HHLLE------Q--------EGD-------PYL
LLYPVIFEN--RSL--------LDR--YLAAVQQAIDRHDILRTAF---IWE----GLSV
P----AQ----V--VWR-------------------------QARLP----------VTE
LT------LDPT-------------------DGPVIDQLTRRFDPGHYRLNLSQA-PLLH
FV-ITQE-----T-----------D------G---------R---------WFLLELQHH
LIGDHETLEVMHREVQAYFTG----------------------QG-D-S-----------
-------LP--------APVP-FRN---LVA---QTRLKGD----------------QAA
HTRFFTDM-L-AAV-DEP--------TF------P--F--------GL--TE-----VH-
---RDG-----SQ-MREFHRMLAPELNDRL-RSQARHLGVSLAALCHLAWAQVLSHT---
S-------GQE---KVVFGTVLFGRME----A-------GE----GADNGMGLFMNTLPL
RLDID-
>Photlumin.NP_930489.1.m_2_val_TO_trp_dual 685..979 hypothetical protein plu3263 [Photorhabdus luminescens subsp. laumondii TTO1]
QDIYALSPLQDGIL------F------HHLLA------K--------EGD-------PY-
LLAYP-MIFADRGL--------LDR--YLFAVQQVVDRHDILRTAFIWQ-------GLSV
P----AQ----V--VWR--------Q-------------------AP----LS----VTE
LT------LNSA-------------------DGPVGDQLAQRFDPRQYRLDLSQA-PLLR
FV-IAQE-----E-----------D------G---------R---------WYVLQLQHH
LIGDHTTLEVMNLEVRAYLDEQD-----------------------D-N-----------
-------LP--------TPVP-FRN---LVAQ--ARQGVD-----------------QTE
HHRFFTDM-L-AEV-DEP--------TL------P--F--------GL--TE-----VH-
---RDG-----SQ-VTQAHRMLSPLLNDRL-RAQARRMGVSLATLCHLAWAQVLSRT---
S-------GQE---KVVFGTVLFGRMA----A-------GE----GADSGMGLFINTLPL
RLDID-
>Photlumin.NP_930489.1.m_4_phe_TO_trp_dual 2827..3121 hypothetical protein plu3263 [Photorhabdus luminescens subsp. laumondii TTO1]
QDIYALSPLQDGIL------F------HHLLA------N--------EGD-------PYL
LITQQ-AFA--DRP----L---LNR--YLAAVQQVVDRHDILRTAFIWE-------GLSV
P----AQ----V--ICR--------Q-------------------AP----LS----VTE
LT-------LNP------------------ADGAISNQLAQRFDPRRHRIDLNQA-PLLR
FV-VAQE-----S-----------D------G---------R---------WILLQLLHH
LIGDHTTLEVMNSEVQACLLGQM-----------------------D-S-----------
-------LP--------APVP-FRH---LVAQ--ARQGVS-----------------QAE
HTRFFTDM-L-AEV-DEP--------TL------L--F--------GL--AE-----AH-
---HDG-----SQ-VTESHRMLTAGLNERL-RGQARRLGVSVAALCHLAWAQVLSRT---
S-------GQT---QVVFGTVLFGRMQ----A-------GE----GSDSGMGLFINTLPL
RLDID-
>Photlumin.NP_930489.1.m_5_trp_TO_trp_dual 3903..4197 hypothetical protein plu3263 [Photorhabdus luminescens subsp. laumondii TTO1]
QDIYALSPLQDGIL------F------HHLLA------D--------EGD-------PY-
LLAGQ-MAFADRPL--------LDR--YLAAVQQVINRHDILRTAFIWQ-------GLSV
P----AQ----V--VCR--------Q-------------------AP----LS----VTE
LT------LDVA-------------------DGPISDQLAQRFNPRQYRLDLGQA-PLLR
FV-VAQE-----S-----------D------S---------R---------WIVLQLMHH
LIGDHTALDVMSNEVQTYL------------------------DG-Q-G--G--------
--N----LP--A-----P-AP-FRN---LVAQ--SRLGM----S-------------QAE
HTRFFTEM-L-AEV-DEP--------TL------P--F--------GL--AE-----VR-
---HDG-----SQ-MTESHRMLTPELNSSL-RGQARRLGVSLAALCHLAWAQVLSRT---
S-------GQQ---QVVFGTVLFGRMA----A-------GE----GAENGMGLFINTLPL
RLDVD-
>Photlumin.NP_930751.1.m_3_orn_TO_pro_dual 2208..2502 hypothetical protein plu3534 [Photorhabdus luminescens subsp. laumondii TTO1]
AGIYPLAPLQEGIL------F------HH--MM-----C----G---RSD-------LY-
VTPML-YSF--PSN----TE--MES--FIGALDKIVQRHDALRTGI-FWQ------GIDE
P----VQ----I--AYK--------E----------------VP-LP----VV----DID
LR-------DDV------D--------I---QQQLAQF---MDPSQQW-MDVTQA-PLIR
VT-R-FI-----D-----------R------Q---QK----Q---------FYAMVQEHH
LISDHVSLEIIQEELLVIL------------------------AG-D-E--K--------
--S----LP--E-----A-LS-YRD---FVLN--AISKTD-----------------TKA
AQQFFTEQ-L-AGI-DEI--------TA------P--F--------GI--TS-----GM-
---VDN-----NL-FTEIQIGLPADLSAQI-RRSSSAWRISPALIFHMAWALVLAKT---
S-------GTK---DVIFGTVLSGRLQ----G-------ID----NVERVVGLFINTLPL
RIDLS-
>Photlumin.NP_930752.1.m_2_lys_TO_NA_dual 1122..1415 hypothetical protein plu3535 [Photorhabdus luminescens subsp. laumondii TTO1]
QDIYPLSPLQEGIF------F------HH--RM-----N----G---EHD-------PY-
IIPIL-IKF--SDE----QK--LTA--FLHALDKIVERHDVFRTSI-HWQ------DLTT
S----VQ----V--VHR--------T----------------AS-IP----LH----WQA
VI-------PGL------S--------A---LETVQQA---AFERHY--MKLDRA-PMMQ
AI-V-AK-----G-----------T------E---SG----E---------CFLLLKQHH
LLSDHISVLLQIEEMQALLEDPN-----------------------V-V-----------
-------LP--------TPVQ-YRE---FVAH--SLRINQS-----------------DK
GVDYFKAK-L-SDV-VET--------TA------P--F--------GLLNVY-----HD-
---GLE--------VNSAGELVGPHLAQQI-IGLATQQRISTANIFHLAWALVVAKC---
S-------GKD---DVVFGSMMSGRMQ----A-------IH----GSDRILGMLINLLPI
RINLT-
>Burkmalle.YP_106219.1.m__ser_TO__dual 1120..1415 peptide synthetase, putative [Burkholderia mallei ATCC 23344]
QDIYPLAPLQEGIL------F-H----HL---------M--S-G---ESD-------PY-
VLSGV-LAF--RSR----EV--MER--FVSALQQVIDRHDILRTGF-FWE------GLEQ
P----VQ----V--VQR--------R----------------AT-LP----VS----VVE
LD-------ARE--GD---I-----------VRQLETR---FDSRGYR-MDVSRA-PLMH
VH-A-AC-----------------------------DGEHER---------WVARVLFHH
LSIDHTTLERVIEEARAIGQGRA-----------------------E-D-----------
-------LP--------QPVP-FRN---FVAQ--ARLGV----S-------------EAD
HEAYFRAK-L-GDI-DEP--------TA------P--F--------GL--LS-----VQ-
---GDG-----RE-IAEAARTLKPELSGAL-RGHARRLGVSAASMMHVAWGLVLSRT---
T-------GRQ---DVVFGTVLFGRMQ----G-------GA----QSDRALGLFINTLPV
RMRVA-
>Burkmalle.YP_106216.1.m_2_glu_TO_gly_dual 683..978 peptide synthetase, putative [Burkholderia mallei ATCC 23344]
QDIYPLAPLQEGML------F------HH-LL------H----T---QGD-------LY-
LEPHL-LAF--RTR----ER--LER--FLSALQCVIDRHDVLRTGF-FWE------GVPQ
P----VQ----V--VWR--------R----------------AR-LP----VE----YVE
LP-------DGH--------------------GDVASQLEARCDPRRHRIDIGRA-PLVH
CH-V-AH-----------------D---ARND---------R---------WVLGVLTHH
LVSDHTTLALLAEEAQAFE------------------------QG-R-G--D--------
--A----LP--P-----A-VP-FRN---FVAH----ARLGT--S-------------ERE
HEAFFREM-L-GDV-DEP--------TA------P--F--------GL--LD-----VQ-
---GDG-----SA-IVEHRRALAPGLSRSV-RAHARRLGVSAASVMHVAWSLVLART---
A-------NRR---DVVFGTVLFGRMQ----G-------GA----HAHRTMGLFMNTLPV
RIALD-
>Burkpseud.YP_111640.1.m_1_thr_dual 108..403 probable non-ribosomal peptide synthetase [Burkholderia pseudomallei K96243]
QDIYPLVPMQEGML------F-H----HL---------L--S-Q---QGD-------AY-
LESYL-LAF--RTR----ER--LDR--FLSALQQVIDRHDILRTAF-FWE------GLPH
S----VQ----V--VQR--------R----------------AT-LP----LN----VVE
LD-------PRD--GD---V-----------GQQLEAR---YDPRSHR-IDVGRA-PLMQ
VH-A-AH-----------------------------DAAGGR---------WLVRLLSHH
LAVDHTTLERVIEEARAIEQGRA-----------------------E-D-----------
-------LP--------RPEP-FRN---FVAQ--ARLGV----S-------------EAD
HEAYFRAK-L-GDI-DEP--------TA------P--F--------GL--LS-----VQ-
---GDG-----RE-IAEAARTLKPELSGAL-RGHARRLGVSAASMMHVAWGLVLSRT---
T-------GRQ---DVVFGTVLFGRMQ----G-------GA----QSDRALGLFINTLPV
RMRVA-
>Burkpseud.YP_111640.1.m_4_glu_TO_gly_dual 3449..3744 probable non-ribosomal peptide synthetase [Burkholderia pseudomallei K96243]
QDIYPLAPLQEGML------F-H----HL---------L--H-T---QGD-------LY-
LEPHL-LAF--RTR----ER--LER--FLSALQCVIDRHDVLRTGF-FWE------GVPQ
P----VQ----V--VWR--------R----------------AR-LP----VE----YVE
LP-------DSH--GD---V-----------ASQLEAR---CDPRRHR-IDIGRA-PLVH
CH-V-AH-----------------------------DARNDR---------WVLGVLTHH
LVSDHTTLALLAEEAQAFE------------------------QG-R-G--D--------
--A----LP--P-----A-VP-FRN---FVAH------ARLGTS-------------ERE
HEAFFREM-L-GDV-DEP--------TA------P--F--------GL--LD-----VQ-
---GDG-----SA-IVEHRRALAPGLSRSV-RAHARRLGVSAASVMHVAWSLVLART---
A-------NRR---DVVFGTVLFGRMQ----G-------GA----HAHRTMGLFMNTLPV
RIALD-
>Burkpseud.YP_111641.1.m_1_glu_gln_dual 96..391 probable non-ribosomal peptide synthetase [Burkholderia pseudomallei K96243]
QDIYPLAPLQEGIL------F-H----HL---------M--S-G---ESD-------PY-
VLSGV-LAF--RSR----EV--MER--FVSALQQVIDRHDILRTGF-FWE------GLEQ
P----VQ----V--VQR--------R----------------AT-LP----VS----VVE
LD-------ARE--GD---I-----------VRQLEAR---FDSRGYR-MDVSRA-PLMH
VH-A-AC-----------------------------DGEHER---------WVARVLFHH
LSIDHTTLERVIEEARAIGQGRV-----------------------E-D-----------
-------LP--------QPEP-FRN---FVAQ--ARLGV----S-------------EAD
HEAYFRAK-L-GDI-DEP--------TA------P--F--------GL--LS-----VQ-
---GDG-----RE-IAEAARTLKPELSGAL-RGHARRLGVSAASMMHVAWGLVLSRT---
T-------GRQ---DVVFGTVLFGRMQ----G-------GA----QSDRSLGLFINTLPV
RMRVA-
>Burkpseud.YP_111641.1.m_3_thr_TO_leu_dual 2302..2594 probable non-ribosomal peptide synthetase [Burkholderia pseudomallei K96243]
QDIYPLAPLQEGMV------F-H----HL---------L--H-A---ESD-------AY-
MEAYF-VGF--RTR----AR--LDR--FLDALRMIVDRHDILRTGF-FWE------GLEQ
P----VQ----I--VQR--------R----------------VR-LP----IE----FVD
LD-------PAD--GD---V-----------LRQLEAR---HDPRAHR-LDIRRP-ALLS
CH-A-AH-----------------------------DPAAGR---------WLLCVMAHH
LAIDNTSLKLLVAEEQAIE------------------------QG-G-F--D--------
--A----LP--P-----A-PS-FRN---FIAQ--IASGVD-----------------RRE
HEAFFSAM-L-GDI-DSP--------TH------P--F--------GL--QD-----VQ-
---GDG-----RE-IAEFQQRLSPELSKAI-RVCTRRLGVSPASLMHLAWAMVLSRA---
T-------GRR---EAVFGTVLFGR--------------MQ----GGERGMGMFINTLPI
RIDVD-
>Burkpseud.YP_111642.1.m_2_ser_TO_glu_dual 1120..1415 probable non-ribosomal peptide synthetase [Burkholderia pseudomallei K96243]
QDIYPLAPLQEGIL------F-H----HL---------M--S-G---ESD-------PY-
VLSGV-LAF--RSR----EV--MER--FVSALQQVIDRHDILRTGF-FWE------GLEQ
P----VQ----V--VQR--------R----------------AT-LP----VS----VVE
LD-------ARE--GD---I-----------VRQLEAR---FDSRGYR-MDVSRA-PLMH
VH-A-AC-----------------------------DGEHER---------WVARVLFHH
LSIDHTTLERVIEEARAIGQGRA-----------------------E-D-----------
-------LP--------RPVP-FRN---FVA---QARLGVS----------------EAD
HEAYFRAK-L-GDI-DEP--------TA------P--F--------GLLSVQ-----GD-
---GRE--------IAEAARTLKPELSGAL-RGHARRLGVSAASMMHVAWGLVLSRT---
T-------GRQ---DVVFGTVLFGRMQ----G-------GA----QSDRSLGLFINTLPV
RMRVA-
>Pseufluor.YP_259253.1.m_1_thr_dual 116..411 arthrofactin synthetase B [Pseudomonas fluorescens Pf-5]
QDIYPLAPLQEGML------Y-H----HL---------S--A-A---QGD-------PY-
VLQAR-FAF--ASA----ER--RQA--FAEALQWVIDRHDILRTAI-AWE------SLDE
P----LQ----V--VWR--------Q----------------AP-LV----IE----AVA
LD-------PAD--GD---V-----------LGQLQAR---YDSRHFR-LDLRQA-PLLR
LV-H-AE-----------------------------DPANQR---------QVALLLFHH
LALDHSALDLVRQEIHARLQGHS-----------------------E-R-----------
-------LP--------APVP-FRN---HLAQ--ALASR----S-------------EAA
HERFFREM-L-GDI-DEP--------TL------P--C--------GL--GD-----VQ-
---GAG-----RV-IEEARLTLDRELSQRL-RAQARQLGVSSASLMHLALARMLGQL---
S-------GRE---AVVFGTVLLGRME----A-------GE----GGERALGMFINTLPL
RVDVG-
>Pseufluor.YP_259253.1.m_2_thr_TO_ile_dual 1202..1497 arthrofactin synthetase B [Pseudomonas fluorescens Pf-5]
QDIYALAPLQAGIL------Y------HH--------------LSSAEGD-------PY-
VLQVQ-FEF--AGE----DA--LQT--FTLALQQVIARHDILRSSM-AWE------GLEQ
P----VQ----V--VWR--------Q----------------AP-LD----IQ----VVE
TD-------PAQ-------------------GPVLEQLQA-RFDPRRYRLDLSRA-PLLQ
LACA-AD-----P-----------G------Q---------Q--------RWLGLLLFHH
LALDHSSLEVLVEEISAVLQGAA-----------------------A-Q-----------
-------LP--------APAP-YRN---YVAQ--ARLGH----G-------------EEQ
HQAFFREM-L-ADI-DEP--------TL------A--F--------GL--QD-----VQ-
---RDG-----SG-IRERQLRLDPALCRRL-REQARHLGVSLASLLHLAWGRVLGQL---
A-------GRD---DVVFGTVLLGRMQ----G-------GA----GADRALGMFINTLPL
RVSVG-
>Pseufluor.YP_259253.1.m_3_ile_TO_leu_dual 2279..2574 arthrofactin synthetase B [Pseudomonas fluorescens Pf-5]
QDIYPLAPLQEGIL------Y------HH-LS------A----G---QGD-------PY-
LLQSR-LAF--DSL----ER--LQR--FAGALQQVITRHDILRTAV-LWE------GLPQ
P----LQ----V--VWR--------H-------------------AE----LR----VEE
QH------LDPA-------------------EGDLLAQLQQRFDARHWRLDLAQA-PLIR
LV-Y-AR-----------------E---PGQQ---------R---------VPAILLFHH
LALDHTAMEVIGEEMRDLLFDRA-----------------------Q-H-----------
-------LG--------TPVP-YRN---YVAQ--ARLGA----G-------------QAE
HEAFFRDM-L-GDI-DEP--------TL------A--F--------GV--ED-----VQ-
---GDG-----LG-IEEAELVLPEALSRRL-RQQARHLGVSAAALMHLAWGLVLGQL---
A-------NRR---QVVFGTVLMGRMQ----G-------GA----GADRALGVFINTLPL
RVDVQ-
>Pseufluor.YP_259253.1.m_4_leu_TO_ser_dual 3346..3640 arthrofactin synthetase B [Pseudomonas fluorescens Pf-5]
QDIYPLAPLQEGIL------Y-H----HL---------S--A-R---QGD-------PY-
LLQSQ-LAF--ASR----QR--LDD--FAAALQRVVERHDILRTAV-LWE------GLKQ
P----LQ----V--VWR--------Q----------------AG-VQ----VQ----EVQ
AN-------PAQ--GE---V-----------LEQLQAR---FDARHLR-LDLTRA-PLMR
LV-Y-AQ-----------------------------DPARQR---------IVAILLFHH
MALDHTALEVVREEIQACL------------------------LG-Q-S--P--------
--A-----G--T-----A-IP-YRN---YVA---QARLGVS----------------REE
HEAFFREM-L-GDI-DEP--------TL------P--F--------GLQDVQ-----GD-
---GDA--------IEERQQALEPSLSARL-RTQARLLGVSAASLFHLAWARVLSVT---
S-------GQD---RVVFGTVLLGRLS----A-------GQ----GADRALGMFINTLPL
RVDLD-
>Pseusyrin.NP_792633.1.m_2_leu_TO_leu_dual 1080..1376 non-ribosomal peptide synthetase [Pseudomonas syringae pv. tomato str. DC3000]
QEIYPLAPLQKGIL------Y------HH-LT------A----G---QGD-------PY-
LLQWR-LAF--DSL----ER--LHA--WAAALQQVINRHDILRTSV-VWE------GLES
P----QQ----V--VWR--------R----------------AE-LT----LQ----AVD
FE-------AED------------------SQISVIDRLQRRYDARSHRLDLAQA-PLMR
LV-H-AR-----------------D---SSSG---------E---------TVAILLFHH
LVLDNTAMEVVSREMQALLSRQY-----------------------S-A-----------
-------LK--------TPVP-YRN---YVAH--VNLRN----D-------------DAC
HKAFFSEM-L-ADV-EEP--------TL------P--F--------GI--HD-----VP-
---ADG-----SG-IEEDRRTLDNDLALRL-REQARQLGVSAASLMHVAWARVLSVL---
A-------NRR---DVVFGTVLLGRM-----S-------GE----GAERALGVFINTLPL
RVDTA-
>Pseusyrin.NP_792633.1.m_3_leu_TO_gln_dual 2142..2427 non-ribosomal peptide synthetase [Pseudomonas syringae pv. tomato str. DC3000]
QEIYPLAPLQEGIL------Y-H----HL---------T--A-E---QGD-------PY-
LLQLR-INV--DSL----DR--LNA--VAAALRTVIARHDSLRTAI-VWQ------GLEV
P----QQ----V--VWR--------H----------------AD-LT----VE----HVA
SA-------QID--AE---------------------------PGAAR-MDLARA-PLIR
LL-Y-SP-----------------------------DATGAG---------LSATLQFHH
IVVDATALEVMREEMLAHL------------------------RG-E-P--G--------
--P----TL--P-----A-VP-YRN---YVA---QARLGVS----------------EAE
HEAYFREQ-L-GDI-DAP--------TL------P--F--------DL---R-----DV-
---QGD-----SRTIEEARQVIPDALLRGL-RSQARQLGVSVASLLHLAWGRVLAAA---
T-------GNP---RVVFGTVLLGRLQ----G-------GA----GADRGMGMFINTLPL
RIDLD-
>Pseusyrin.NP_792634.1.m_1_leu_dual 110..391 non-ribosomal peptide synthetase, terminal component [Pseudomonas syringae pv. tomato str. DC3000]
QDLYPLAPLQQGIL------Y------HH--------------VTATQGD-------PY-
VMQVQ-FAF--SDQ----PR--LEA--FAQALQTVINRHDILRTSV-HWD------GLDT
P----VQ----V--VWR----------------------------------------HAE
LK-------VDS-----------------------------VSTGAGVTMDLGQA-PLMR
LV---CHESAPAD-----------G----------------H--------GVKATLLFHH
IAMDHSALEVVRHEIQACLLGQA-----------------------N-A-----------
-------LG--------VPVP-FRN---YVGQ--ALLGV----S-------------EEE
HETFFREM-L-ADL-DEP--------TL------A--Y--------GL--QD-----LS-
---GDG-----DD-LEEHSITLDLLLCQRL-RAQARTLGVSVASLFHLGWAQVLAGL---
T-------GQP---RVVFGTVLMGRLL----G-------AE----ATERALGIFINTLPL
RLDLD-
>Pseusyrin.NP_792634.1.m_3_thr_TO_val_dual 2230..2511 non-ribosomal peptide synthetase, terminal component [Pseudomonas syringae pv. tomato str. DC3000]
QDIYPLGPLQTGIL------Y------HH-LT------A----G---DRD-------PY-
LLQPQ-FAFADTSR--------LDA--FCQALQRVIERNDILRTAL-CWE------GLQA
P----VQ----V--VWR--------Q----------------AP-LR----IQ-------
-------------------------------ETPLPEL------FNAPRMELTQA-PLLH
LV-Y-AH-----------------D---PDNQ---------R---------ITAVLRYHH
VIMDHIALDVLSHELQAILLGNE--------------------AG---------------
-------LA--------APVP-YRN---YIAH--VLQGPGD-----------------DA
HETFFREQ-L-GDV-DEP--------TL------P--Y--------GL---------AM-
---TSA-----EQIPGEARLKLDSALCSQV-RDQARQLSVSAATLMHLAWAQVLGQL---
S-------GRD---SVVFGTVLLGRLR----G-------GE----GGERALGVFINTLPL
RMDLA-
>Pseusyrin.NP_792634.1.m_5_leu_TO_leu_dual 4339..4620 non-ribosomal peptide synthetase, terminal component [Pseudomonas syringae pv. tomato str. DC3000]
QDIYPLGPLQAGIF------Y------HY-LS------A----G---DDD-------PY-
RLQAR-FAFADRSR--------LDA--FCQALQQVIARNDVLRTSL-----CWE--GLET
P----VQ----V--VWR----------------------------HA----------LLP
VI-------ELP-------------------LAALHDP---------EPLNLLDA-PLLR
LV-H-AE-----------------D---PDNQ---------R---------IVAVLLFHH
LIMDHVALDLLSHELQAVLLDQQ-----------------------A-Q-----------
-------LP--------APVP-YRN---YIA---HTLLGPG----------------NDA
HETFFREQ-L-GDL-EEP--------TL------P--Y------------AQ-----AT-
---LPG-----PEVPGEARLRLDAALSQRI-RNQVRQLGVSPASLMHLAWAQVLGRL---
S-------GRD---TVVFGTVLIGRLG----G-------AE----GAERTLGVFINTLPL
RIDLA-
>Eschcoli.NP_415118.1.entF_1_ser_starter 2..301 ATP-dependent serine activating enzyme (may be part of enterobactin synthase as component F) [Escherichia coli K12]
SQHLPLVAAQPGIW------M-A----EK--L------S----E---LPS-------AW-
SVAHY-VEL--TGE----VD--SPL--LARAVVAGLAQADTLRMRF-TED-N------GE
V----WQ----W--VDD--------A----------------LT-FE----LP---EIID
LR-------TNI------DP-----------HGTAQAL---MQADLQQDLRVDSGKPLVF
HQ-L-IQ-----V-----------A------D----N----R---------WYWYQRYHH
LLVDGFSFPAITRQIANIYCTWL--------------------RG-E-P--T--------
-------PA--S-----PFTP-FAD---VVEE--YQQYRES--EA------------WQR
DAAFWAEQ-R-RQL-PPP-------ASL-----SP--A------------PL-----PG-
---RSA-----SADILRLKLEFTDGEFRQLATQLSGVQRTDLALALAALW---LGRL---
C-------NRM---DYAAGFIFMRR------L-------GS----AALTATGPVLNVLPL
GIHIA-
>Bacisubti.NP_391076.2.dhbF_1_gly_starter 6..302 involved in siderophore 2,3-dihydroxybenzoate (DHB) synthesis [Bacillus subtilis subsp. subtilis str. 168]
DLQYSLTGAQTGIW------F-A----QQ--L------D----P---DNP-------IY-
NTAEY-IEI--NGP----VN--IAL--FEEALRHVIKEAESLHVRF-GENMD------G-
P----WQ----M--INP--------S----------------PD-VQ----LH----VID
VS-------SEP------DP-----------EKTALNW---MKADLAKPVDLGYA-PLFN
EA-L-FI-----A-----------G------P----D----R---------FFWYQRIHH
IAIDGFGFSLIAQRVASTYTALI--------------------KG-Q-T--A--------
-------KS--R-----SFGS-LQA---ILEE--DTDYRGS--EQ------------YEK
DRQFWLDR-F-ADA-PEV-------VSL---------A--------DR---------AP-
---RTS-----NS-FLRHTAYLPPSDVNAL-KEAARYFSGSWHEVMIAVSAVYVHRM---
T-------GSE---DVVLGLPMMGR------I-------GS----ASLNVPAMVMNLLPL
RLTVS-
>Pseuaerug.NP_252017.1.m_1_ser_starter 4..292 probable non-ribosomal peptide synthetase [Pseudomonas aeruginosa PAO1]
FARLPLSPYQRDIW------V------AAAQF-----------P---ELD-------QY-
TIFSY-DRF--TGE----VD--TQA--LERALLQAARDTEAFRLRL--------GETDGT
P----YQ----W--LDT-------------------------DAEFE----AR----HVD
LR-------ADR-----------------DPEAAVRSW---LRDAFRHAYPLDGR-SLVD
LA-L-LH-----------------S------D---------Q--------ALYVYVRTHH
IVSDAWGLQLFLSRVRAGY------------------------LGEL-G--E--------
--P----QA--Q-----MPTA-SLL---AQLE--TDDYSGS--EQ------------YRG
DRAYFAEA-L-EGL--EP--------AL---------F--------TR--RR-----PA-
-----G-----LRRTARHRLTLERTLLDAI-----RDRGESPFLFLSAAVALYLARI---
H-------QND---DVVLGVPVLNR------A-------DR----AAKQVVGHFANTLPL
RIRTA-
>Mycoavium.NP_960176.1.pstA_1_phe_starter 13..310 PstA [Mycobacterium avium subsp. paratuberculosis K-10]
DRAFPLTRGQLDIW------L------SQ--------------EAGFAGT-------QW-
QLGLL-VKI--DGK----VH--RDA--LEQAITQAVAEAEPGRVSF--------FELDGQ
V----VQ----K--PID-------------------------YPHVE----LA----FHD
LT-------DHA-----------------DPVAEAREM---SSAIQRTPMPLNG--QMFK
FV-L-FQ-----T-----------G------H----D----E---------FYLFGCCHH
IAIDGLGMALVCRRVATIYSAMV--------------------AG-K-P--I--------
-------PD--A-----YFGT-VQD---LIDL--ESGYEAS--PD------------YAE
DKAYWSEH-L-PPE-SGP-------------------V--------DR--LP-----DA-
---EGE----RDHYSPSASVQLDPSVANRI-KELSKKLAIRRFSVTTAACALLVRGW---
S-----GSGS----EVALDFPVSRR------V-------RP----ESKTLPAMLAGVVPL
VLSTA-
>Mycoavium.NP_960354.1.m_1_gly_ala_starter 5..303 hypothetical protein MAP1420 [Mycobacterium avium subsp. paratuberculosis K-10]
DRAYPVTRGQLDIW------L-AEQTGHL---------D----V-------------AW-
QLGVL-VRI--DGA----ID--PAL--LHQTMRHVVGEAESLRASF-FE-------ADGQ
V----FQ----K--AVE--------Y----------------SD-VD----LT----FYD
LS-------GSS------DP-----------EREVREM---TASIQRTPMPLTG--PMIK
FA-L-FR-----T-----------G------S---------A--------EYYWFTTCHH
IAIDGMGIALVGRRIAAVYTALA--------------------SG-K-P--I--------
-------PP--A-----FFGS-LQD---LVGG--ELEYEAS--AK------------FLE
DKDYWLAH-R-PGD-GTA-------------------G--------HP--PR-----PA-
---DDG----RDPYSPSPPVQLDESVIGSV-KELSKALGIRRSSVLTAACALLVRGW---
C-----ADGSD---EVVLDFPVSRR------V-------DP----KSKTHPGMLAGVVPL
VLHAP-
>Streaverm.NP_821778.1.nrps6_1_dhpg_dpg_hpg_starter 5..302 putative non-ribosomal peptide synthetase [Streptomyces avermitilis MA-4680]
ARRHPLLAAQEGIW------T-G----QQ--L------D----P---DSP-------AY-
NTAEY-VLI--EGP----VD--TAV--FDAALHHVVAETEALNVVF-VVDDQ------GR
P----WQ----A--TAP--------V----------------GD-WR----LH----TAD
LT-------TEP------NP-----------HAAALAW---MGEDMARPVDLARG-PVFG
HA-L-LR-----T-----------A------P----E----Q---------YLWYHRVHH
IALDGFGLSLVARRVAQVYTALA--------------------AG-E-R--A--------
-------AA--G-----GFGT-LAS---VRDE--ERAYRES--PR------------FAK
ARAYWADR-F-ADR-PPV--------AT------P--A--------GR--TA-----LP-
---ART--------FHRRVADLDAAQTQAL-RAVARDLQLTWSEVLLAVTVAQLHHA---
T-------RAP---EIVLSLPAMGR------L-------GS----VSLRVPCMVRNILPL
RVAVT-
>Salmtyphi.NP_459580.1.entF_1_ser_starter 2..301 enterobactin synthetase component F [Salmonella typhimurium LT2]
TQRLPLVAAQPGIW------M-A----EK--L------S----D---LPS-------AW-
SVAHY-VEL--NGE----LD--AAL--LAKAVAVGMQQADTLRMRF-TEE-N------GE
V----WQ----W--IDP--------E----------------HT-FG----EP---PIAD
LR-------DQP------DP-----------HHAALAL---MQADLRQNLRADSGKPLAF
HQ-L-IR-----I-----------D------D----T----R---------WYWYQRYHH
LLVDGFSFPAITRQIAAIYRAWQ--------------------SD-A-P--T--------
-------PE--S-----PFTP-FAD---VVEE--YQRYRQS--EA------------WQR
DGAFWAQQ-R-REL-PPP-------ASM---------S--------AA--PL-----PG-
---RSA-----SADILRMKLSAPAGAFRQLAAHMPEIPRADLALALVTLW---LGRL---
C-------GRM---DYAAGFIFMRR------M-------GS----AALTATGPVLNVLPL
AVNLH-
>Salmenter.NP_455165.1.entF_1_ser_starter 2..301 enterobactin synthetase component F [Salmonella enterica subsp. enterica serovar Typhi str. CT18]
TQRLPLVAAQPGIW------M-A----EK--L------S----D---LPS-------AW-
SVAHY-VEL--NGE----LD--APL--LAKAVAVGMQQADTLRMRF-TEE-N------GE
V----WQ----W--IDP--------E----------------HT-FG----EP---PIAD
LR-------DQP------DP-----------HLAALAL---MQADLRQNLRADSGKPLAF
HQ-L-IR-----I-----------D------D----T----R---------WYWYQRYHH
LLVDGFSFPAITRQIAAIYRAWQ--------------------SD-A-P--T--------
-------PE--S-----PFTP-FVD---VVEE--YQRYRQS--EA------------WQR
DGAFWAQQ-R-REL-PPP-------ASM---------S--------AA--PL-----PG-
---RSA-----SADILRMKLSAPAGAFRQLAAHMPEIPRADLALALVTLW---LGRL---
C-------GRM---DYAAGFIFMRR------M-------GS----AALTATGPVLNVLPL
AVNLH-
>Bacicereu.NP_978712.1.dhbF_1_gly_starter 6..301 nonribosomal peptide synthetase DhbF [Bacillus cereus ATCC 10987]
KIRHSLSSAQSGMW------F-A----QQ--L------D----P---LNP-------IY-
NTGEY-VEI--NGN----MN--QEI--FELAVRKVVMEAEALHVRF-EEDEI------G-
P----WQ-------VIE--------E----------------SQ-FH----MH----FID
VR-------KEE------NP-----------EEAAKAW---MKNDLSMPVDLKKD-TLFI
EA-L-IQ-----V-----------E------N----N----R---------FFWYQRIHH
IVMDGYGFSLLSQKVANEYTSLI--------------------EE-T-N--K--------
-------NE--K-----TFGS-LAK---VVQE--DMEYRES--KQ------------FQE
DRAFWLEK-F-ADE-PEV-------VSL---------A------------ER-----AP-
---RTS-----NG-FLRETACLSSSSTKTL-LEDINISLTSWPEFIVAVTSIYMHKL---
T-------GEN---DIVLGLPMMGR------L-------GS----ASIHTPSMVMNLVPL
RLTVT-
>Bacianthr.NP_844754.1.dhbF_1_gly_starter 6..301 nonribosomal peptide synthetase DhbF [Bacillus anthracis str. Ames]
KVRHSLSSAQSGMW------F------AQ-QL------D----P---LNP-------IY-
NTGEY-VEI--NGN----IN--QEI--FELAVRKVVMEAEALHVRF--------EEDEIG
P----WQ----V--IEE----------------------------LQ--FHMH----FID
VR-------KEE-----------------NPEEAAKVW---MKNDLSMPVDLKKD-TLFT
EA-L-IQ-----V-----------E------N----N----R---------FFWYQRIHH
IVMDGYGFSLLSQKVAKEYTSLI--------------------EE-T-N--K--------
-------NE--K-----PFGS-LAK---IVQE--DMEYGES--KQ------------FQE
DRAFWLEK-Y-GDE-PEV-------VSL---------A------------ER-----AP-
---RTS-----NG-FLRETAYLSSSSTKTL-LEDINVSLASWPEFIIAVTSIYMHKL---
T-------GAN---DIVLGLPMMGR------L-------GS----ASIHTPSMVMNLVPL
RLTVT-
>Pseufluor.YP_259252.1.m_1_leu_starter 8..308 non-ribosomal peptide synthetase [Pseudomonas fluorescens Pf-5]
ARGLPLTAGQRDIW------L-D----QL--S------R----G---DSP-------LY-
NIGGY-AVL--KGP----FR--PEL--MQRTVELLVDKHDVLRTVL-SLEGS----VDGL
P----LQ----H--FDR--------Q----------------WP-VE----LV----FHD
LS-------AAA------DP-----------LAAAQAQ---IRRQMQQAFK-LDGERLCR
FS-L-FR-----V-----------G------P----E----H---------HLMEVEAHH
LILDGWGFAQLSQSLGGLYSALA--------------------SG-E-E--P--------
-------QA--T------APS-FVD---FIED--DARYHQS--SR------------YAR
DRDYWLDK-Y-QSL-PEP--------VL---------R--------PR--YR-----PA-
---ADA-----ATPGATLVQAFPAALHERM-KALGKSTGASAFHVLLAALHVYFTRT---
L-------QRD---EWVLGMPVLNR------P-------NA----AFKVTLGSFTQVSAV
RMDFG-
>Oceaiheye.NP_691879.1.dhbF_1_gly_starter 5..298 monomodular nonribosomal peptide synthetase [Oceanobacillus iheyensis HTE831]
MKNYPISDAQAGIW------F-A----HQ--L------D----T---TSA-------SY-
NMGEY-VEI--KNS----MN--VAL--FIESIKQVVKETDSLHMKY-GEDAN------G-
P----WQ----Q--LQE--------P----------------NH-IE----VQ----YID
IS-------QMQ------SA-----------KEEAIQL---MKSDLHRRVDLRKD-DVYK
QI-V-LK-----I-----------D------S----K----H---------YLWYQRIHH
IAMDAYGFSLLTNRVAHIYSSKV--------------------AQ-K-Q--Y--------
-------KQ--T-----PWNP-FYK---VLEE--EEIYKES--D---Q---------YIE
DGNYWIDR-Y-QHL-PEP--------ET------L--T--------TK--YE------S-
---ENS-----TV---KVSTILKNDQLKRL-KEKAKHMKVGWPDLIMAVKAIYMYRM---
K-------GNQ---DIILGIPMMNR------L-------KS----ASIQIPCTRMNVLPL
HIS---
>Eschcoli_4.NP_754347.1.m_1_asn_starter 31..326 Putative peptide synthetase [Escherichia coli CFT073]
MSGNPLSWPQEQCH------I-I----DQ-LY-----------P---YSA-------VN-
IIGGV-VTI--EGI----VD--LPR--LHAAIQSAIRQFDALRMWF----------VMGE
E----SE----V--VSQ--------V-------------------QP----YH----WRD
IR-------HLT--------FSPDYDKENLRPAAIETF---VDEWFRQPFTLLAH-DLFE
FV-T-FT-----C-----------G------E---------Q--------YSGYLFKAHH
GIADGWSMALLSNHVKRAYEQ-------------------------Q-D-----------
-------VP-DD-----ASPA-YSA---FLAQ--QQSYQAS--TR------------FAV
DRGWWRDY-I-DEYRDCF----------------P-----------DS---------SP-
---IVT-----TE-GISCSTWLEPAMINRL-YRLCNRYGCTLNTLFIALFALYRARV---
W-------GEE---KGVIGVPLANR------H-------TR----EARRCFGMFTNQLPL
AYRLV-
>Erwicarot.YP_048598.1.entF_1_tyr_bht_starter 3..304 enterobactin synthetase component F [Erwinia carotovora subsp. atroseptica SCRI1043]
----PLSVAQCGLW------L-G----HA--L------N----D---DKA-------TF-
NTAEC-IAF--DGK----VD--IDA--MLSAIRQAVMECECLYCQF-VEVAG------EH
A----EQPEIGF--VAS--------Q----------------LP-VP----IG-VLPIVE
LL-------PAP----MTDE-----------EQTIRQW---ARDEISLPLDLLNGLP-CR
FA-L-LC-----------------G------E----K----R---------DFLYSCVHH
IALDGFGTTMLFQRIAQIYTALT--------------------AG-Q-S--A--------
-------PV--A-----EFGP-FSA---VLEE--ERQRDAS--G---Q---------TAQ
ARDFWLET-L-NAM-PEP--------AS------F--S--------EK--KA-----PI-
---AAR-----FL---RQSCDMPADLWQPL-SALCEGNKISWPDLFLAMLATHLKLV---
S-------GSD---RLTFGMMVMNR------I-------GS----ASLMVPSMQMNIVPL
CIQVD-
>Erwicarot.YP_049593.1.m_1_gln_starter 23..320 non-ribosomal peptide synthetase [Erwinia carotovora subsp. atroseptica SCRI1043]
SNKLPLSSTQQVVW------L-D----QT--L------N----P---ESP-------NY-
NIGTR-LRI--DEH----LD--ETL--FNQAFERLVARHDALHLQL-IHTH-------GL
P----LQ----A--LTD--------A----------------SP-SS----IN----VYD
FS-------HYD------DA-----------EERAQQH---IHATFMRPFD-LRG-KLWA
SE-L-LR-----V-----------S------D----T----H---------RYWQFCCHH
LIADGWSLKLLVNELVATYNQLK--------------------NS-D-D--N--------
-------AG--E-----VAPS-YLD---YISE--DLIYLDS--RH------------YQS
DLKFWLDR-Y-KTL-PPA--------LI------P----------------------PSS
QNKELT-----NELPPPHLWQLKNEYFHKI-ENIAAEHGLSVLHFMYAILACYFSRT---
T-------ETE---DIVIGIPIHNR------R-------NA----KQKNTIGMFSSVIPI
GVSIK-
>Pseusyrin.NP_792633.1.m_1_leu_starter 6..307 non-ribosomal peptide synthetase [Pseudomonas syringae pv. tomato str. DC3000]
APTFSLTAAQRDIW------L-D----QI--S------R----G---DSP-------LY-
NIGGY-LQI--TGP----MD--AQA--LQRALAQLVAAHEGLRTVL-MPGAG----ADGL
P----LQ----T--YAA--------S----------------IP-MP----LA----VHD
FS-------DHL------DP-----------ASSALAL---ISEQMQRPCV-FDGRPLVE
FC-L-IR-----L-----------A------T----D----R---------YWLASQAHH
LILDGWGFGQMMKSLGELYTAQV--------------------EG-H-S--L--------
-------EL--D------APR-YSD---FIVD--DVRYHAS--PR------------FAK
DKAYWLDK-Y-QNL-PEP--------LL---------V--------SRYHNR-----RS-
---TDP-----AP-SHAWVQALPEALHARM-KKFAESHNASTFHVLLAALHVYFTRT---
T-------QRK---EWVVGLPLLNR------T-------GA----HFKATLGHFAQVSAV
RMAFA-
>Pseusyrin.NP_794446.1.m_1_leu_starter 13..310 non-ribosomal peptide synthetase, terminal component [Pseudomonas syringae pv. tomato str. DC3000]
NFSYELSSVQQGIW------L-G----QI--A------D----S---NIP-------LY-
NIGMR-LEI--NGD----LD--IPM--FEKAINLVAKHNDALRLAL-FHEG-------DI
A----RQ----R--VLP--------S----------------VD-IR----LA----LVD
FS-------DYV------DS-----------VERALEY---LQQSFSRPFNPLEG-ILWE
VQ-L-VR-----C-----------S------A----S----H---------HYWLGRCHH
LVMDGAGVTLFCHAVEKAYNNLL--------------------AG-I-D--E--------
-------LE--E------APS-YSD---FLIK--DKAYLSS--SR------------LER
DRAFWRER-Y-TQL-PPP--------LL------QWSG--------DH--AV-----GS-
---MCK--------SGHIRSTIKRDLFNAL-VAVATEHDLSPVAIFFAAVGAYFSRV---
G-------DAE---EVIIGMPLHNR------T-------TA----CQKKTIGMFSSVIPI
GVRVD-
>Chroviola.NP_901903.1.cbsF_1_asp_asn_starter 31..338 synthetase CbsF [Chromobacterium violaceum ATCC 12472]
ERELPLSGSQLGIW------L-A----DQ--I------A----E---QKN-------TY-
TVAHC-VAL--DGA----ID--AER--LRQSIRLGLAEADTVVGHY-LETPD------GP
V----LR----L--PRG--------L----------------RA-ED----LP-LAGIQD
LS-------AES------DP-----------EARARQW---MRDDLAAGLAADGERPLYL
HR-L-FK-----L--------AGGA------G----E----R---------WFWYQRYHH
VCVDGYSFAALTRRIADIYQALG--------------------RG-E-A--P--------
-------PP--S-----PFVS-FAA---VAAE--REAYLAS--PR------------CEE
DRAFWRGY-A-AAL-PPP-------STL---------S------------AR-----DAL
AGDGAA-----NVDVLRRRFELIGGDARAL-GGLAA--GLGAPQLAMAAAFAYLAKM---
T-------GKA---RVAMGMPFMRR------M-------GS----AALRATGPVVNVLPV
ALDVS-
>Photlumin.NP_929146.1.m_1_thr_starter 6..306 hypothetical protein plu1878 [Photorhabdus luminescens subsp. laumondii TTO1]
GSYYPLTAAQQEIW------L-A----EQ--L------N----V---STG-------IY-
NTGCY-IDI--SGA----ID--IET--LNTALSQLIDEAECLRVVV-VQHPQ------G-
P----QQ----Q--IVT--------N----------------LQ-WK----CP----LID
LS-------HHE------DA-----------LIEAETW---MNAELVRPMALTLG-PLFG
LA-L-LK-----I-----------S------D----E----H---------YFLFIRVHH
LASDAFGTTLLIQRLAELYTQKL--------------------TG-A-A--E--------
-------LE--N-----PFGP-LSD---LLAF--DEEYRRS--EN------------FQH
DRQWWSQY-M-VGRSEPQ--------SL---------A--------VG--AK-----PGQ
FADLGS--------FSCTPCEIPAKVKDIL-RTLSEESGSSMAQIIIAIVASWISRM---
T-------DKQ---DITLGMPVTAR------S-------GR----ALRSIPGMISNVLPL
RLTID-
>Photlumin.NP_930752.1.m_1_lys_starter 8..320 hypothetical protein plu3535 [Photorhabdus luminescens subsp. laumondii TTO1]
PLVIPLNQQQKEIY------L-D----HI---------N---RE---DTA-------AF-
NIGGY-VEI--KQS----IN--IKN--LECAIKHTIQEHAVLRCSI-VD-------KYSM
P----HH-------IDS-------------------------DA-LK--DTVE----FAH
IV-------QDH----HFELSHLDLSGEEEAESKALAI---VQRIFSEPFRLAQD-VLYR
VG-L-IQ-----L-----------A------T----N----R---------FWLYFISHH
IIIDGVGYANWFRRIFDAYQQLS--------------------LG-N-A--P--------
-------KE--N-----TGVR-FLD---LAAQPLPENYSQQ----------------FAK
AAKYWKEL-L-HHL-PDV--------PF------Q--C--------RK--EG-----PG-
---TAD-----SRKNSRLVHFIKPDRYKSF-LTKASQCNLPISPLFITAIASLVNRI---
N-------QSD---GVLIGTPLHNR------T-------TS----AQRNMVGSFISMLPV
MCVQN-
>Bacithuri.YP_036474.1.entF_1_gly_starter 6..301 nonribosomal peptide synthetase [Bacillus thuringiensis serovar konkukian str. 97-27]
KVRHSLSSAQSGMW------F-A----QQ---------L---DP---LNP-------IY-
NTGEY-VEI--NGN----IN--QEI--FELAVRKVVMEAEALHVRF----EE----DEIG
P----WQ----V--IEE-------------------------LQ-FH----MH----FID
VR-------KEE------NP-----------EEAAKVW---MKNDLSMPVDLKKD-TLFT
EA-L-IQ-----V-----------E------N----N----R---------FFWYQRIHH
IVMDGYGFSLLSQKVAKEYTSLI--------------------EE-T-N--K--------
-------NE--K-----PFGS-LAK---IVQE--DMEYGES--KQ------------FQE
DRAFWLEK-Y-GDE-PEV-------VSL---------A------------ER-----AP-
---RTS-----NG-FLRETAYLSSSSTKTL-LEDINVSLASWPEFIIAVTSIYMHKL---
T-------GAN---DIVLGLPMMGR------L-------GS----ASIHTPSMVMNLVPL
RLTVT-
>Baciliche.YP_080976.1.dhbF_1_gly_starter 6..303 DhbF [Bacillus licheniformis ATCC 14580]
HNRKPLSGAQAGIW------F------AQ-QL------D----P---ENP-------IY-
NTAEY-VEI--KGP----LD--QEL--FEKALRHVIKEAESFHARF--------GEDQDG
P----WQ----E--IVP-------------------------STDFP----LH----YID
VS-------SET-----------------DPEQAAKSW---MMDDLARPVDLTRG-PLFT
EA-L-FK-----A-----------A------Q----D----H---------YFWYQRTHH
IATDGFSFTLIAERLSKIYTALM--------------------QN-K-S-ID--------
-------QS--G-----AFGS-LDL---ILAE--ETAYRAS--EQ------------YQE
DRRFWLGR-F-SDE-PEV-------VSL---------A------------ER-----AP-
---RTS-----SS-FLRRSEHLPSEDADRL-LSAASRMGATWHETVMAAAAIYVHRL---
T-------GAN---DVVLGMPMMCR------L-------GS----AALHIPGMVMNLLPL
RIGMQ-
>Baciliche.YP_090052.1.m_1_gln_starter 3..302 lichenysin synthetase A [Bacillus licheniformis ATCC 14580]
NTFYPLTHAQRRIW------Y-T----EK--F------Y----P---GTS-------VS-
NLSGF-GKL--KSA----SG--IDSGLLTEAIRKFVRTNDTMRFRL-MF--E----GEDE
P----KQ----Y--IAE--------D----------------EP-FQ----IE----YFD
AS-------ESG------GA------------DGVLKW---GQAEARRPLPLYDS-PLFK
FA-V-VR-----I-----------S------E----E----E---------SWFFAKVHH
IISDGISMTILGNRITDIYLKLA--------------------KGET-D-----------
-------LE--P-----VQSS-FTE---HIQS--ELEYENS--KR------------FQK
DKAYWNAQ-Y-EAI-PEP-------VSL----------------------KA-----SDT
YQIQLD--------AARFSKEISPDLYKKI-QTYCNEHNISVLSLFLSILHIYMHRV---
T-------GQK---DVVLGTFMGNR------T-------NA----KEKQMLGMFVSTIPM
KASIE-
>Baciliche.YP_093405.1.dhbF_1_gly_starter 6..303 DhbF [Bacillus licheniformis ATCC 14580]
HNRKPLSGAQAGIW------F------AQ-QL------D----P---ENP-------IY-
NTAEY-VEI--KGP----LD--QEL--FEKALRHVIKEAESFHARF--------GEDQDG
P----WQ----E--IVP-------------------------STDFP----LH----YID
VS-------SET-----------------DPEQAAKSW---MMDDLARPVDLTRG-PLFT
EA-L-FK-----A-----------A------Q----D----H---------YFWYQRTHH
IATDGFSFTLIAERLSKIYTALM--------------------QN-K-S-----------
-------ID--------QSGA-FGSLDLILAE--ETAYRAS--EQ------------YQE
DRRFWLGR-F-SDE-PEV-------VSL---------A------------ER-----AP-
---RTS-----SS-FLRRSEHLPSEDADRL-LSAASRMGATWHETVMAAAAIYVHRL---
T-------GAN---DVVLGMPMMCR------L-------GS----AALHIPGMVMNLLPL
RIGMQ-
>Burkmalle.YP_106219.1.m_1_ser_starter 25..324 peptide synthetase, putative [Burkholderia mallei ATCC 23344]
ERVLALTAGQYGIW------L------DQ-ML------N----P---DLP-------CY-
ILGAI-LRI--DGT----FD--EAL--LTSVVNEVVNANDSLRAVL--------VSEGGS
V----RQ----R--VLS--------D-------------------VE--LEIA----HID
FS-------GSA-------------------HPHDSAW-RYMRTAFDTAFALDG--LLCD
FR-I-VR-----E-----------S------P----S----R---------TYWMYRCHH
LVADGQSVSMICRMIVDLYNRRA--------------------SA-D-M--A--------
-------RI--E-----PTPS-YFD---SLDD--DRKYAES--SR------------YER
DAQFWQDK-F-SSL-PPP--------LL------SSRS--------SEAAAR-----PA-
---SFP--------DGQVNLTIERAKYDRL-GRIAEASGCTIVHVMFGVLALYFSRA---
F-------QVD---EVVIGMPVHNR------S-------TA----QQKRAIGMFASVVPI
RIPVD-
>Burkmalle.YP_105775.1.dhbF_1_thr_starter 17..317 nonribosomal peptide synthetase DhbF [Burkholderia mallei ATCC 23344]
TSLRPLLPAQREIW------L------AE-QL------R----P---GTG-------VY-
NTAGY-ADI--VGA----VD--HGA--LRDAFGHAMREADAVRATF------SA--HGDD
A----WQ-------TPR--------D----------------APHAD----VP----LVD
VS-------GQA-----------------DPAGVALAW---MMRDMRTPPDFAAG-PLAR
SA-L-LR-----V-----------G------A----A----R---------FFWYVCAHH
IVTDAYGTALVVQRTAQLYGARV--------------------RG-A-A--P--------
-------PP--A-----WFGT-LDA---LIDE--DRAYRES--AA------------FAD
DRDYWRAR-L-AAA-PEP-------RSL-----SPVAL-------------------PGQ
FAPAGD--------FHRQWGELDAATSDGL-RAMARAGAQGMPPLVAAMMAAYVHRF---
T-------HER---DVVLGLPVMAR------L-------SR----ATRRTPGMVANVLPL
RFAFD-
>Burkpseud.YP_111273.1.m_1_thr_starter 6..306 putative peptide/siderophore synthetase [Burkholderia pseudomallei K96243]
TSLRPLLPAQREIW------L-A----EQ---------L---RP---GTG-------VY-
NTAGY-ADI--VGA----VD--HGA--LRDAFGHAMREADAARATF-----S----AHGD
D---AWQ----TPRDAP--------H----------------AD-VP----------LVD
VS-------GQA------DP-----------AGVALAW---MMRDMRTPPDFAAG-PLVR
SA-L-LR-----V-----------G------A----A----R---------FFWYVCAHH
IVTDAYGTALVVQRTAQLYGARV--------------------RG-A-A--P--------
-------PP--A-----WFGT-LDA---LIDE--DRAYRES--AA------------FAD
DRDYWRAR-L-AAA-PEP-------RSL-----SPVAL-------------------PGQ
FAPAGD--------FHRQWGELDAATSDGL-RAMARAGAQGMPPLVAAMMAAYVHRF---
T-------HER---DVVLGLPVMAR------L-------SR----ATRRTPGMVANVLPL
RFAFD-
>Burkpseud.YP_111642.1.m_1_ser_starter 25..324 probable non-ribosomal peptide synthetase [Burkholderia pseudomallei K96243]
ERVLALTAGQYGIW------L------DQ-ML------N----P---DLP-------CY-
ILGAI-LRI--DGT----FD--EAL--LTSVVNEVVNANDSLRAML------VS--EGGS
V----RQ----R--VLS--------D-------------------VE--LEIA----HID
FS-------GSA-------------------HPHDSAW-RYMRTAFDTAFALDG--LLCD
FR-I-VR-----E-----------S------P----S----R---------TYWMYRCHH
LVADGQSVSMICRMIVDLYNRRA--------------------SA-D-M--A--------
-------RI--E-----PTPS-YFD---SLDD--DRKYAES--SR------------YER
DAQFWQDK-F-SSL-PPP--------LL------SSRS--------SEAAAR-----PA-
---SFP--------DGQVNLTIERAKYDRL-GRIAEASGCTIVHVMFGVLALYFSRA---
F-------QVD---EVVIGMPVHNR------S-------TA----QQKRAIGMFASVVPI
RIPVN-
>Nocafarci.YP_117314.1.m_1_orn_lys_arg_starter 17..312 putative non-ribosomal peptide synthetase [Nocardia farcinica IFM 10152]
ADAFPLSAAQRGIW------F------AQ-HF------A--------GDT-------PI-
SIAQY-VEL--TGP----VD--VEL--LAAVSRQAGREFGTGYLRL------IE--VDGL
P----YQ----V--VDT--------G-------------------IE--HDLP----VID
LR-------DAA-----------------DPVAAAQEW---MRAEYSAPLDLLSD-RLGA
FA-M-LR-----L-----------G------D----E----H---------WYWYQRIHH
IVLDGFGAVTMVRRIAELYTAAR--------------------TG-T-Q--P--------
-------PP--S-----TAED-LRA---IVAA--DAAYRDS--AR------------FEA
DGAHWREH-L-AGMAEPV--------GL---------A--------GR--TA-----PV-
---DAH--------PIVAAGELPSATAELI-DAVARAESSGVAPIVVAAFAAYLAAA---
T-------SAA---EVTLSLPVSGR------T-------TA----ALRRSGGMVANVVPL
RLRVD-
>Nocafarci.YP_119006.1.m_1_tyr_starter 47..342 putative non-ribosomal peptide synthetase [Nocardia farcinica IFM 10152]
PEVLRLTAAQRGIW------F-A----QH--L------A--------GGS-------PI-
SVAQY-VEI--VGE----LR--PDL--LVEACRTASREFGSGHVRL-----I-E--VDGE
P----CQ----F--VDL--------T----------------LD-AP----VS----VVD
LR-------GHT------DP-----------VATAHRL---MVEDYSAPLDLLTD-RLMK
SY-V-YQ-----V-----------G------P---------Q--------HYLWYQRAHH
IALDGFAAVTMLRRITELYNAWV--------------------RG-E-D--A--------
-------PL--P-----AAQN-LAD---IVDQ--DLAYRDS--TR------------FDN
DRKYWTEH-L-AGA-PPV--V-----SL------A--G--------RV--GK-----PT-
---LHP---------TLISAPLPDDTARLL-DEVIAARGTSVTPIAVAAFAAYLARM---
T-------GSD---EVLLSLPVSGR------H-------SA----VLRRSGGMVANVVPL
RVRVA-
>Nocafarci.YP_119328.1.m_1_ser_starter 20..317 putative non-ribosomal peptide synthetase [Nocardia farcinica IFM 10152]
TQPFPLSPAQTALW------Y------AQ-RI------R--------PDV-------PL-
TIAQY-VEI--TGD----LD--VGR--LLYAVERCGAENQSGYLRL------VE--IDGV
P----HQ----V--IDP--------D-------------------RR--PGWG----RLD
LR-------GRP-----------------DPRAAAMRW---MNEHAASPIDLEND-PLVT
NV-I-LR-----I-----------G------D----A----E---------YLWYGRAHH
IVIDGYGAMSGLTRTAEIYTALE--------------------RH-T-E--P--------
-------SV--S-----RATP-LAT---LYAE--ESAYRDS--AR------------CER
DREYWREQ-L-AGAGEPV--------SLSTVAAAP--T------------PD-----PG-
--------------RRLAQGVLDASLDAAL-DAAAAAFGTNASTLLVAALAAYVRSV---
T-------GDP---DVVLSLPVAAR------T-------TV----ALRRSAGVLSNVVPL
RLGVD-
>Nocafarci.YP_121249.1.m_1_aad_starter 1..274 putative non-ribosomal peptide synthetase [Nocardia farcinica IFM 10152]
-----------------------------------------------MPI----------
NIAQY-VDL--RGD----LD--VDA--LERASAAAAREMGSGFLKI-----V-E--RDGE
P----FQ----T--VDF--------T-------------------LD--ATLE----YVD
LR-------DAE------DP-----------ESAAAEW---MRAEYSRPLDIVAD-RLIR
AA-A-LR-----L-----------A------D---------S--------RWFWYSRAHH
IALDGFGAMTFMNRIAELYTAEV--------------------TG-T-E--P--------
-------SP--A-----KATD-LKT---LYES--EIAYRDS--SR------------FES
DKQHWAER-V-AGLEEGS--------SL---------A--------GR--SA-----PP-
---APV--------NGVTSAALSSEQDALL-TEAVARHDNSPAGLLIAAFATYLAQM---
T-------GAE---DVILSLPVTAR------T-------TA----AMRRSGGAVSNIVPL
RLRVA-
>Nocafarci.YP_121279.1.m_1_ser_starter 42..337 putative non-ribosomal peptide synthetase [Nocardia farcinica IFM 10152]
AAPFPLSPAQTGVW------Y------AQ-LL------D--------PQV-------PI-
TVAQY-VDL--RGD----LD--VDL--LQEVSAEAALDYGSGFVRL-----C-E--IDGV
P----HQ----V--VDP--------T-------------------LS--RELT----VLD
LR-------EHA-----------------DPVAAAHEW---MRADAAAPLDLLRD-RLTR
GA-I-LR-----V-----------G------T---------R--------RWFWYLRAHH
IVLDGYGALVNTQRVAERYTARV--------------------HG-T-E--P--------
-------AP--V-----RPAP-LPE---LVAA--EQAYRDS--SR------------FAA
DRAHWASR-V-AGLDGVT--------SL---------D--------GR--VA-----PR-
---AAS--------NLVVGRALPQALVERM-NTVAADQDSTIATVLIAAFGGYLGRL---
T-------DRP---DVVLSLPVTAR------T-------TA----AMRRSTGMMSNIVPL
RLPVG-
>Coryjeike.YP_251606.1.dhbF_1_glu_starter 2..311 non-ribosomal peptide synthetase [Corynebacterium jeikeium K411]
SSTLPLTSAQYGVW------N-A----QK--L------N----P---ESP-------YY-
VVGEV-LHL-GPGH----IE--LET--LQHSIAQLQQEAETLRVRV-TTDGL------T-
P----QQ----S--VVQ--------E----------------GP-GV----DR----VID
VR-------HAA------DP-----------QRSAEAWVDALRAECAETMRTMVDQPLCR
YV-I-IL-----L-----------D------V----T----E---------TWVVQLYHH
LIVDGFSASLLTRRLSQIYTARV--------------------AG-K-Q--A--------
-------RP--F-----RAAS-LSE---LVAL--DQEYRES--AE------------HIR
DKQYWTSV-L-AQL-PEV-------------------A--------ER--ATMNTATKT-
---EGT-----GQTTITTTMRLGPEIMEKA-TKAATDEQITWVELMIALYGAFVHRLLAP
R-------STS---EQFLAVPVMAR------S-------HT----RELRTPAMAVNVLPL
RVNVD-
>Therfusca.YP_289923.1.m_1_asp_asn_starter 6..303 non-ribosomal peptide synthase:Amino acid adenylation [Thermobifida fusca YX]
TTRLPLTDAQAGVW------Y-A----QQ--I------V----P---DSP-------VF-
NVGQY-TDI--PAD----LD--VDR--FIRAVESVVRDSETLRSRP-VARGD------T-
A----VQ----E--IRA--------D----------------GA-GV----VE----VHD
LT-------AEA------DP-----------RHAAAAW---MRRDMAHPVRFDTDEPLVR
YA-L-LR-----V-----------G------E----R----R---------WYWYQRYHH
ILVDAYAVTLLARRVADVYTALG--------------------RG-Q-E--P--------
-------PP--S-----RFGS-LAD---IVAD--ETAYAAS--EQ------------CAA
DRAYWTGL-L-GDG-YPT--------AL------L--S------------SR-----PQ-
---APY-----AG-VLRARADVAADVLTGL-TELGERTGATWADTVIASSAAYLSRM---
T-------GHR---DVVLGIPVMGR------L-------GR----AALRTPAMVVNVLPL
RVHVR-
>Pseusp.Q84BQ6.arfA_1_leu_starter 16..317 Arthrofactin synthetase A [Pseudomonas sp. MIS38]
LQTYPLTAAQLDIW------L------DQ---------L--SRG---DSP-------LY-
NIGGY-LDL--SGP----LD--PAR--MQAALEALVARHDALRTIL-LPGAG----ADGL
P----LQ----Q--FAR--------S----------------VA-VP----MP----IDD
VS-------AHS------DP-----------ESAARAL---VQARIDQPFVLDGG-CLLR
FL-L-IR-----L-----------N------D---------Q--------RHWLSVQAHH
LIVDGWGFGEMFKSLDEIYNALA--------------------HG-Q-P--T--------
-------PV--A------APS-YID---FIEA--NARYQAS--PR------------YAQ
DRAYWLDK-Y-RQL-PEP-------LLL------P--R--------HQ--QS-----LA-
---GQT-----AQ-TQVYAQPLPALLHERM-QQVARAFGASAFHVLLAALHVYFSRT---
A-------QRD---EWVVGLPILNR------S-------GA----RFKSTLGLFAQVSAV
RMGFG-
>Bacisubti.NP_389716.1.ppsA_1_glu_starter 3..300 plipastatin synthetase [Bacillus subtilis subsp. subtilis str. 168]
EHTYSLTHAQRRVW------F-T----EL--L------E----P---DTS-------IC-
NLTAC-VKF--KGN----IE--LDT--LEGALNHSISRNDAIRFQL-LE--G----EELE
P----RL----H--LTE--------Y----------------KY-YP----LR----IID
FS-------NVE------MI-------------EIEQW---IQDQASIPFKLFNS-PLFQ
FY-L-LR-----I-----------D------S----H----E---------VWLFAKFHH
IIMDGISLNVMGNQIIDLYQKMK--------------------KK-D-P-----------
-------LP-DQ-----PEPS-YLS---YIEK--ESQYLQS--P---R---------FAK
DRLFWTQT-F-EHP-LEY--------HS------L--A--------DQ--TS-----LQ-
---KQS-----TS-ASRDTIILSPDLEQTI-RIFCEEHKINIISLFMASFYICISRI---
T-------SKK---DLAIGTYYGNR------G-------SK----AEKEMLGMFVSSLPI
RITVD-
>Strchrys.O68487.acmB_1_thr_starter 6..303 Actinomycin synthetase II. [Streptomyces chrysomallus]
DAELPLTAAQREIW------I------AE---------Q----RLGKRNR-------VF-
RVGEY-LEI--HGR----VD--LGL--FDRAVRLVVGEAQALHVRF--------TEAHGE
V----RQ----A--LRP-------------------------PTDWA----PT----LVD
LS-------AEP-----------------DPERAARAW---LAAAVARPMDLARE-HLFD
HA-L-LR-----L-----------G------D----D----R---------CYWYQGYHH
IVMDAFGTVLITRRTAEVYTALA--------------------EG-R-P--V--------
-------SP--S-----PFGS-LDG---FLAA--DQKYRDS--EG------------FTG
DRAYWTER-F-ADR-PEP--------TG------I--V------------AR-----PS-
---TTP-----DH-YLRRTAALTPGELDGL-REAARGARAPWSHLVIAAVAVYLHRM---
T-------GAT---DVVLGLPVTAR------L-------DQ----LQRRTPGTASNVLPL
RLTVR-
>Strprist.Q54959.snbC_1_thr_starter 6..303 Pristinamycin I synthase 2. [Streptomyces pristinaespiralis]
DARLPLTAAQLGIW------F-A----QA--R------D----P---HSP-------VF-
NTGEY-VEL--TGG----LD--ADR--FEAALRATVARTDALRLRF-HTDAE------GT
V----TQ----S--VAD--------D----------------VP-FT----LH----RVD
VS-------AED------DP-----------AAAADAW---MRDVIARPLDVTCGRPLFT
QA-L-FT-----L-----------G------P----G----R---------HRWFQHVHH
LLLDGYGFRLVAERVAAAYRAGA--------------------EA-G-D-AE--------
-------AG--D-----TEPG-IRD---LLAA--EADWRAS--DA------------YAQ
DRAHWLAT---PRH-TPV--------TL---------A--------GT--TA-----PG-
---APG--------ALRRTASAGPEVLAGL-DAVARAAETGRQVAFPAAVAAYVQWL---
T-------GER---TVTLGMPVTAR------R-------TS----AARRAPGTVANVPAL
HVEPR-
>Strecoeli.NP_627443.1.m_1_ser_starter 6..319 CDA peptide synthetase I [Streptomyces coelicolor A3(2)]
SVRHGLTSAQHEVW------L-A----QQ--L------D----P---RGA-------HY-
RTGSC-LEI--DGP----LD--HAV--LSRALRLTVAGTETLCSRF-LTDEE------GR
P----YR----A--YCP--------PAPEGSAAVEDPDGVPYTP-VL----LR----HID
LS-------GHE------DP-----------EGEAQRW---MDRDRATPLPLDRP-GLSS
HA-L-FT-----L-----------G------G----G----R---------HLYYLGVHH
IVIDGTSMALFYERLAEVYRALR--------------------DG-R-A--V--------
-------PA--A-----AFGD-TDR---MVAG--EEAYRAS--AR------------YER
DRAYWTGL-F-TDR-PEP--------VS------L--T------------GR-----GG-
---GRA-----LA-PTVRSLGLPPERTEVL-GRAAEATGAHWARVVIAGVAAFLHRT---
T-------GAR---DVVVSVPVTGR------Y-------GA----NARITPGMVSNRLPL
RLAVR-
>Bacisubti.NP_388230.1.srfAA_1_glu_starter 3..303 surfactin synthetase [Bacillus subtilis subsp. subtilis str. 168]
ITFYPLTDAQKRIW------Y-T----EK--F------Y----P---HTS-------IS-
NLAGI-GKL--VSA----DA--IDYVLVEQAIQEFIRRNDAMRLRL-RL--D----ENGE
P----VQ----Y--ISE--------Y----------------RP-VD----IK----HTD
TT-------EDP------NA-----------IEFISQW---SREETKKPLPLYDC-DLFR
FS-L-FT-----I-----------K------E----N----E---------VWFYANVHH
VISDGMSMNIVGNAIMHIYLELA--------------------SG-S-E-----------
-------TK-EG-----ISHS-FID---HVLS--EQEYAQS--KR------------FEK
DKAFWNKQ-F-ESV-PEL--V-----SL------------------KR--NA-----SA-
---GGS-----LD-AERFSKDVPEALHQQI-LSFCEANKVSVLSVFQSLLAAYLYRV---
S-------GQN---DVVTGTFMGNR------Q-------NA----KEKQMLGMFVSTVPL
RTNID-
>Baciliche.YP_077640.1.lchAA_1_gln_starter 3..302 lichenysin synthetase A [Bacillus licheniformis ATCC 14580]
NTFYPLTHAQRRIW------Y-T----EK--F------Y----P---GTS-------VS-
NLSGF-GKL--KSA----SG--IDSGLLTEAIRKFVRTNDTMRFRL-MF--E----GEDE
P----KQ----Y--IAE--------D----------------EP-FQ----IE----YFD
AS-------ESG------GA------------DGVLKW---GQAEARRPLPLYDS-PLFK
FA-V-VR-----I-----------S------E----E----E---------SWFFAKVHH
IISDGISMTILGNRITDIYLKLA--------------------KGET-D-----------
-------LE--P-----VQSS-FTE---HIQS--ELEYENS--KR------------FQK
DKAYWNAQ-Y-EAI-PEP--V-----SL------K--A--------SD--TY-----QI-
---QLD--------AARFSKEISPDLYKKI-QTYCNEHNISVLSLFLSILHIYMHRV---
T-------GQK---DVVLGTFMGNR------T-------NA----KEKQMLGMFVSTIPM
KASIE-
