# Supplementary material for: Phylogenetic analysis of condensation domains in NRPS sheds light on their functional evolution
Source: BMC Evol Biol. 2007 May 16;7:78. doi: 10.1186/1471-2148-7-78 (PMC1894796; doi:10.1186/1471-2148-7-78)
Supplement: Additional file 6 — Aligned full length condensation domains of this study. Zipped sequence file (aligned protein sequences in FASTA format). [file 1471-2148-7-78-S6.zip › alignment_Fig5_203taxa.fa]

>Bacisubti.NP_389716.1.ppsA_1_glu_starter 3..300 plipastatin synthetase [Bacillus subtilis subsp. subtilis str. 168]
EHTYSLTHAQRRVWFTEL-LE---PDTSICNLTACVKFKG---NIELDTLEGALNHSISR
NDAIRFQLLEG----EELEPR--------L--HLTE------YKYYPLRII--DFSN---
----VEMIEIE-Q--WIQDQASIP-FKLFNS-PLFQFYLLR--IDSHE---------VWL
FAKFHHIIMDGISLNVMGNQIIDLYQKMKKKD--------------PLPD--QPEP---S
YL--SYIEKESQYLQ-SP--RF-----AKDRLF--WTQTF-EHPLEYHSLADQTSLQKQ-
---------------STSA-SRDTIILSPDLEQTI-RIFCEEHKINIISLFMASFYICIS
RITSKK------DLAIGTYYGNRGSK----------AE--KEMLGMFVSSLPIRITVD
>Bacisubti.NP_388230.1.srfAA_1_glu_starter 3..303 surfactin synthetase [Bacillus subtilis subsp. subtilis str. 168]
ITFYPLTDAQKRIWYTEK-FY---PHTSISNLAGIGKLVS-ADAIDYVLVEQAIQEFIRR
NDAMRLRLRLD----ENGEPV--------Q--YISE------YRPVDIKHT--DTTE---
--DPNAIEFIS-Q--WSREETKKP-LPLYDC-DLFRFSLFT--IKENE---------VWF
YANVHHVISDGMSMNIVGNAIMHIYLELASGS---------------ETK--EGIS--HS
FI--DHVLSEQEYAQ-SK--RF-----EKDKAF--WNKQF-ESVPELVSLKRNASAGGS-
----------------LDA-ERFSKDVPEALHQQI-LSFCEANKVSVLSVFQSLLAAYLY
RVSGQN------DVVTGTFMGNRQNA----------KE--KQMLGMFVSTVPLRTNID
>Baciliche.YP_077640.1.lchAA_1_gln_starter 3..302 lichenysin synthetase A [Bacillus licheniformis ATCC 14580]
NTFYPLTHAQRRIWYTEK-FY---PGTSVSNLSGFGKLKS-ASGIDSGLLTEAIRKFVRT
NDTMRFRLMFE----GEDEPK--------Q--YIAE------DEPFQIEYF--DASE---
--SGGADGVLK----WGQAEARRP-LPLYDS-PLFKFAVVR--ISEEE---------SWF
FAKVHHIISDGISMTILGNRITDIYLKLAKGE---------------TDL--EPVQ--SS
FT--EHIQSELEYEN-SK--RF-----QKDKAY--WNAQY-EAIPEPVSLKASDTYQIQ-
----------------LDA-ARFSKEISPDLYKKI-QTYCNEHNISVLSLFLSILHIYMH
RVTGQK------DVVLGTFMGNRTNA----------KE--KQMLGMFVSTIPMKASIE
>Baciliche.YP_090052.1.m_1_gln_starter 3..302 lichenysin synthetase A [Bacillus licheniformis ATCC 14580]
NTFYPLTHAQRRIWYTEK-FY---PGTSVSNLSGFGKLKS-ASGIDSGLLTEAIRKFVRT
NDTMRFRLMFE----GEDEPK--------Q--YIAE------DEPFQIEYF--DASE---
--SGGADGVLK----WGQAEARRP-LPLYDS-PLFKFAVVR--ISEEE---------SWF
FAKVHHIISDGISMTILGNRITDIYLKLAKGE---------------TDL--EPVQ--SS
FT--EHIQSELEYEN-SK--RF-----QKDKAY--WNAQY-EAIPEPVSLKASDTYQIQ-
----------------LDA-ARFSKEISPDLYKKI-QTYCNEHNISVLSLFLSILHIYMH
RVTGQK------DVVLGTFMGNRTNA----------KE--KQMLGMFVSTIPMKASIE
>Bacicereu_3.YP_083311.1.dhbF_1_NA_Epi 1034..1334 multifunctional nonribosomal peptide synthetase (mycosubtilin synthetase) [Bacillus cereus E33L]
AGEVPLTPIQSDFFMSHL------EAPNHFNQSIVMESKN---EVNPSVFKKALEALVLH
HDQLRAHFV------NGKQII--------R--SKNS------ETLFAISEF--ELGE---
QEFNDVELKIE----SIGNKLQTS-LNIEKG-PLIKCAVLR---SQRF---------NGV
LLCIHHLLVDNVSWRIILEDLNRFYDGFSKNM--------------ALEF--PQKT--LS
YK--NWSIETEKYFD-SL--ER-----KSEIDY--WKKVQ-KEVES-SQFPYYRKGDIV-
----------------NKGIQESEIRFGKKLTSNLIGKAKQAYYSEVNELLFAALFRTIQ
QIGGNS------TVSLNMESHGRPEI--------FEDVSVDRTVGWFTTIFPIALSEV
>Bacicereu_3.YP_083310.1.dhbF_1_asn_Epi 1038..1337 multifunctional nonribosomal peptide synthetase (mycosubtilin synthetase) [Bacillus cereus E33L]
AGETVLSPIQKQFMGSEL------PEPEYFNQSVLLESKG---SINTSIVRESLLKIVKH
HDILRATFN------DGKQVI--------K--SATD------GKLYEYFEF--DLSN---
---VQTEEEFN-SVLLNETLKLTNSMNLNDG-PLVKAGHF---ITNES---------DYL
FITIHHLVIDSVSWQIIIEDLNKLYQSGLDKK--------------EMKL--PNKT--AS
YK--QWSEEQVNLAE-HS--IV-----KKELPY--WKKIE-KDLRESALNPSRTKRESV-
------------------L-DQVEVNFSEEITSNLIYKAIKPYGLEAKEVLLTALFRAIA
KINNST------RAAVNLETHGRENS--------ISSLPIERTVGWFTNMYPVVVKNI
>Bacicereu_3.YP_083312.1.dhbF_1_leu_Epi 784..1084 multifunctional nonribosomal peptide synthetase (mycosubtilin synthetase) [Bacillus cereus E33L]
VGPAVLSPIQQTFFEKMR-IN----EPNYFNQSYMLESTS---ELNLDFIENALNAVVKH
HDLLRATYS------DQGQNI--------L--PYKK------NKHFGMSVV--DLTH--I
KNVVELEEQII----NETLKIQKS-IDIGKG-PLFKVGLFK---CIDR---------SYL
FFCIHHLSIDGISWRILVSDFIEGYETQVEGK--------------EIVL--PPKT--IS
FK--EWSQYLREYGK-SE--QL-----AKEIPY--WKEIN-------SKIAAGKFRKKP-
---------QT---KEFTL-KTMVIELDEKYTNEMLYEAGKAYKTEINDILITGLVRAIQ
KQTKNQ------TIAINMEGHGREPI--------HKDVKNDRTIGWFTSEYPVVVDNV
>Pseusyrin.NP_791957.1.pvsA_2_dhb_sal_Epi 2792..3089 pyoverdine chromophore precursor synthetase [Pseudomonas syringae pv. tomato str. DC3000]
EGASALTPIQHWFFDTPI------PQRQHWNQSLVLEPVS---ALDPRILEQALRAVLEQ
HDALRLSFTE-----QNGKWQ-----------AEHR------AVTAETLLIQARVAD---
------MAECA----ALYADTQRS-LDLQNG-PLLRALLVD--GAQGQ---------QRL
LMVIHHLVVDGVSWRVLLDDLQTAYRQLSDVT--------------PVRF--AAKT--SA
FR--DWAARLQAYAG-NE-------SLREELHV--WQRQL--GGPA-TNLPCHNSQGGQ-
---------QN-----RHA-QTVSVRLDAERTRQLLQQAPSAYRTQVNDLLLTALAQVVC
RWSGQP------SALIQLEGHGRETL--------FDDIDLTRTVGWFTSAYPLRLTPA
>Pseusyrin.NP_791970.1.m_1_asp_Epi 1114..1411 pyoverdine sidechain peptide synthetase II, D-Asp-L-Thr component [Pseudomonas syringae pv. tomato str. DC3000]
SGSLPLLPIQARFFEMDI------PERQHWNQALMLKPLQ---TLDVTHLQAALTALIEQ
HDALRLGFTQ-----QNGQWQ--------ATFGALN------TRDLLWVH---ELDS---
------PERLT----ELANEAQRS-LDLKNG-PLLRAVLVN--LPHGE---------QRL
LLVIHHLAVDGVSWRVLLEDLQQAYVALTKGQ--------------PVAL--AAKT--TS
LK--RWAEQLQQYAT-GA-------VLTAERDY--WLRAL-QGDDQ--PLPRDKPEGSM-
---------RT-----RDA-AHASSWLSKDLTHKLLKVAPAAYRTQVNDLLLTALAQVLC
EWSQQP------SVLVQLEGHGREDL--------FDDTDLSRTVGWFSSLFPVRLTPH
>Pseusyrin.NP_791972.1.m_1_asp_Epi 1085..1382 pyoverdine sidechain peptide synthetase IV, D-Asp-L-Ser component [Pseudomonas syringae pv. tomato str. DC3000]
SGSLPLLPIQARFFEKDI------PERQHWNQALMLKPLQ---TLDAIPLQAALTALIEQ
HDALRLGFTQ-----QNGQWQ--------AAFGALN------TRDVLWTH---ELDS---
------VERLS----ELADEAQRS-LDLKNG-PLLRAVLID--LPQGE---------QRL
LLVIHHVAVDGVSWRVLLEDLQQAYVAIVAGR--------------PLSL--PAKT--SS
LK--SWAEHLQAYAQ-SP-------ALEQELGY--WQAQL-QEVSD--ALPCDYPHGGQ-
---------QQ-----KHA-LSVATQLNGELTRQLLQDAPAAYRTQINDLLLTALARVVS
RWTAQP------HALIRLEGHGREDL------FDALDI--TRTVGWFSNLYPVRLTPQ
>Bacisubti.NP_389716.1.ppsA_2_ORN_Epi 2090..2400 plipastatin synthetase [Bacillus subtilis subsp. subtilis str. 168]
EGEAELTPIQRRFFGQVH------AFHYHYNQSVMLFSEK---GFNANALHLALRKITEH
HDAIRMIFQRD----QNGHVI--------QFNRGIN---HKDHELFGLYIS--DWTK---
--ASLERAHLD-EKLAAEETVIQSKMNVEKG-PLLQAGLFK--TAEGD----------HL
LIALHHLVIDGVSWRILLEDLAAAYQQALEKK--------------EIQL--PPKT--DS
YL--SYADGLTQIAE-SK--QL-----LSEKTY--WQTIL--DAHT-AFLPKDIENVPD-
---------KL----QMNS-DAAAFVLSGDWTEKLLFETQQAYGTDANELLLTALGMALS
EWTGHD------QIVISTEGHGR-EGHVP-----NIDI--SRTVGWFTSIYPILLDMG
>Baciliche.YP_077640.1.lchAA_3_leu_Epi 3119..3421 lichenysin synthetase A [Bacillus licheniformis ATCC 14580]
EGEVTLTPIQRWFFERKF------TNEHHWNQSVMLHAPS---GFDPEAAGKALTKMIEH
HDALRMVYQR-----NGDGIV--------QYNRGLE------ETAVRPEVI--RFNE---
--SGAELEAAV----LKESNRIQSSINLTEG-PLLKAAIFE--TDQGD----------HL
LIVIHHLVVDGISWRILLEDFAAGYAQAEKGE--------------PIIL--QEKT--HS
FA--EYAARLKEYAR-SK--AF-----AKEIGY--WQE---VEKAETASLPKDDEAEDK-
---------RM-----HHT-KTAEFSLSKEETEQLMTKVHEAYNTEMNDILLTALGLALK
EWTGQE------DFIICLEGHGREDI--------MEGLNISRTVGWFTSQFPALIQLR
>Baciliche.YP_090052.1.m_3_leu_Epi 3119..3421 lichenysin synthetase A [Bacillus licheniformis ATCC 14580]
EGEVTLTPIQRWFFERKF------TNEHHWNQSVMLHAPS---GFDPEAAGKALTKMIEH
HDALRMVYQR-----NGDGIV--------QYNRGLE------ETAVRPEVI--RFNE---
--SGAELEAAV----LKESNRIQSSINLTEG-PLLKAAIFE--TDQGD----------HL
LIVIHHLVVDGISWRILLEDFAAGYAQAEKGE--------------PIIL--QEKT--HS
FA--EYAARLKEYAR-SK--AF-----AKEIGY--WQEVE--KAET-ASLPKDD-EAED-
---------KR----MHHT-KTAEFSLSKEETEQLMTKVHEAYNTEMNDILLTALGLALK
EWTGQE------DFIICLEGHGR-ED-----IMEGLNI--SRTVGWFTSQFPALIQLR
>Bacisubti.NP_388230.1.srfAA_3_leu_Epi 3123..3426 surfactin synthetase [Bacillus subtilis subsp. subtilis str. 168]
EGEVILTPIQRWFFEKNF------TNKHHWNQSVMLHAKK---GFDPERVEKTLQALIEH
HDALRMVYRE-----GQEDVI--------QYNRGLE------AASAQLEVI--QIEG---
-QAADYEDRIE----REAERLQSS-IDLQEG-GLLKAGLFQ--AEDGD----------HL
LLAIHHLVVDGVSWRILLEDFSAVYTQLEQGN--------------EPVL--PQKT--HS
FA--EYAERLQDFAN-SK--AF-----LKEKEY--WSQLE-EQAVA-AKLPKDRESGDQ-
---------------RMKHTKTIEFSLTAEETEQLTTKVHEAYHTEMNDILLTAFGLAMK
EWTGQD------RVSVHLEGHGREEI------IEDLTI--SRTVGWFTSMYPMVLDMK
>Baciliche.YP_077641.1.lchAB_3_leu_Epi 3121..3422 lichenysin synthetase B [Bacillus licheniformis ATCC 14580]
EGEVTLTPIQRWFFERKF------TNEHHWNQSVMLHAPS---GFDPELVEQTLAALTEH
HDALRMVYQK-----NNGRLI--------QYNRGPD------DRSFAFRVV--DLRY---
--VTDIETEIA----AQANRLQAS-LDLENG-PLVKAEQYQ--TAEGD----------HL
LIVIHHLVIDGVSWRILLEDFASGYSQAAQQH--------------DVVF--PDKT--NS
FK--DWAEALEAYAQ-TE--RF-----LKTADY--WRR---LEQERICELPKDRAAAER-
---------------KAENTSAVKFELSEAETRLLLTKVHEPYGTDINDILLSALSLTIR
EWTNGS------NICINMEGHGREEI--------IPGMNISRTTGWFTAQYPVVLKSQ
>Baciliche.YP_090053.1.m_3_leu_Epi 3121..3422 lichenysin synthetase B [Bacillus licheniformis ATCC 14580]
EGEVTLTPIQRWFFERKF------TNEHHWNQSVMLHAPS---GFDPELVEQTLAALTEH
HDALRMVYQK-----NNGRLI--------QYNRGPD------DRSFAFRVV--DLRY---
--VTDIETEIA----AQANRLQAS-LDLENG-PLVKAEQYQ--TAEGD----------HL
LIVIHHLVIDGVSWRILLEDFASGYSQAAQQH--------------DVVF--PDKT--NS
FK--DWAEALEAYAQ-TE--RF-----LKTADY--WRR---LEQERICELPKDRAAAER-
---------KA-----ENT-SAVKFELSEAETRLLLTKVHEPYGTDINDILLSALSLTIR
EWTNGS------NICINMEGHGREEI---IP---GMNI--SRTTGWFTAQYPVVLKSQ
>Bacisubti.NP_388231.1.srfAB_3_leu_Epi 3122..3425 surfactin synthetase [Bacillus subtilis subsp. subtilis str. 168]
EGEVILTPIQRWFFEKNF------TNKHHWNQSVMLHAKK---GFDPERVEKTLQALIEH
HDALRMVYRE-----ENGDIV--------QVYKPIG------ESKVSFEIV--DLYG---
SDEEMLRSQIK----LLANKLQSS-LDLRNG-PLLKAAEYR--TEAGD----------HL
LIAVHHLVVDGVSWRILLEDFASGYMQAEKEE--------------SLVF--PQKT--NS
FK--DWAEELAAFSQ-SA--HL-----LQQAEY--WSQIA---AEQVSPLPKDCETEQR-
---------------IVKDTSSVLCELTAEDTKHLLTDVHQPYGTEINDILLSALGLTMK
EWTKGA------KIGINLEGHGREDI------IPNVNI--SRTVGWFTAQYPVVLDIS
>Bacisubti.NP_389715.1.ppsB_2_thr_Epi 2089..2393 plipastatin synthetase [Bacillus subtilis subsp. subtilis str. 168]
EGEITWTPIQQWFFSQSL-------ESHHFNQSVMIYRAE---RFDEAALRKVLKSLVTH
HDALRIVCRH-----EDGRQV--------QINRGID---LSDEELYALELF--DVKD---
-SLTEARNTIE----EAASRMQEH-IRLETG-PLLHAGLFR---TENG---------DHL
FLTIHHLVVDAVSWRILFEDFSTAYKQAVSGE--------------SIKL--PQKT--DS
YL--TYSQRIADYSI-SR--QV-----QREAAY--WDE---CENRHIQPIPKDNDAASN-
---------------TFKDTEVIDFELSRHHTELLLTAAHKAYSTEMNDILLTALGLALQ
KWTGNN------QFKISMEGHGRESY--------LEDIDISRTVGWFTSIYPVWLDMR
>Bacisubti.NP_389713.1.ppsD_3_tyr_Epi 3117..3429 plipastatin synthetase [Bacillus subtilis subsp. subtilis str. 168]
EGDVQWSPVQKWFLSQDI------KEKHHFNQSVMLHRST---SVQEDALRKTLKAITCH
HDALRMVFTQN----EQGKWD--------QYNRPLS---HSDDALYGLQMI--DLSAPDG
TDGNRPYEPLI-K--RHVLDIQQK-MDLKNG-PLLQAGLFH---TIDG---------DFL
FLSAHHLVVDGISWRVLLEDLALGYRQAAGGE--------------DIKL--PPKT--SS
FK--AYAKKLSDYAE-SQ--QL-----MKQLKY--WRE---AEEYQTEALPFDQIDGTR-
---------AH----EGQR-STISFTLNDKETAALLKDANSAYNTDTQDMLLASVILALR
HWTNQS------AFKLSLEGHGREDV------LKGIDV--SRTIGWFTAIYPLLIKLN
>Bacisubti.NP_389714.1.ppsC_2_val_Epi 2086..2390 plipastatin synthetase [Bacillus subtilis subsp. subtilis str. 168]
QGDVPWTPVQQWFFSQDI------EERHHFNQSVMLFHSG---RLSENALRPALKKLAEH
HDALRMVYRND----DRRWIQ--------INQGIHE------SQLYSLRIS--DLSQ---
-SESGWETKIK----QEVADLQQS-INLQEG-PLLHAALFK-TLTGDY-----------L
FLAIHHLVVDGVSWRILLEDLSAGYQQAAAGQ--------------TIQL--PPKT--DS
YQ--EYARRIQEYAQ-SS--KL-----IREEAY--WRS---VEEQQAAELPYEIPHHVN-
---------ID----FSKR-DSLSFSLTEADTAVLLQNVNHAYGTDTQDILLTAASLAIC
EWTGGS------KLRIAMEGHGREHI------LPELDI--SRTVGWFTSMYPALISFE
>Strecoeli.NP_624809.1.cch_2_thr_Epi 2225..2498 putative peptide synthetase [Streptomyces coelicolor A3(2)]
DGPLPPTPI---MLRQRE-LG---GSLARFAQARTLAAPE---GTGFADAERAARAVVGA
HPALRLRLRVE-H-------------------GVWS------LSTEPAREV--AVTR---
----GSGTDVT----QTADEAAGR-LDPENG-DIVAFTWLE-----TS---------RTL
VVAVHHLAVDAVSWLILLDDLAAAMR--------------------GAVP--APPT--TP
YA--EYARALTHRAA-QQ---------TDGLDH--WISTL--GAPA--PLPAAGKR----
--------------------RETTVVLAPGVSDRVTRTAPAALGLGLTELLCGALRTALT
RVQRTP-----TDLAIDLERHGRVPA------LDHHDY--TRTVGWFTAIAPVRLTAH
>Strecoeli.NP_624809.1.cch_1_orn_Epi 727..1025 putative peptide synthetase [Streptomyces coelicolor A3(2)]
TGSVVGSPVVQ--WLGET-TD----AIDGFVQSVVLNTPA---DLTADALDLILAAVVRR
HPMLRARLV------RGERWG--------F--DIPE------AEAVPAVAL---------
--WRESDQPLD----ACLALATGE-LDPVGG-AMLRAVWRR----EAR----------QL
ALVVHHVVIDGVSWRVLMDDLATAWRQFTSGT--------------AVEL--PSGG--TS
FR--RWTQLLERAAF------------DADSAY--YRRAL-PGPDEPLGGRPLRADDTV-
----------------ARE-RIRTVSIGATATAALLGDTPAKFHTGINDVLVTALAVALA
R-RRHDLGQTQTFAHIELEGHGREAAFVAPSAGFEPEL--SRTVGWFTTLFPVTVDPG
>Strlaven.Q93N87.M6_tyr_Epi 4395..4671
TGEVPWTPAMRAV-------P---ADGTVPAQWVELAVPA---GLDPAALVRALRAVLDT
HAMLRC---------RIGEEL-----------VVGE------PGAPDAAGLIDRVDA---
------DTPLD----DAVADAVSR-LDPAEG-VLVRLLWVD--AGAES----------RL
VLVVHELVVDDESWRILVSDLRTAYEGAAAGQ--------------EPVL--EPES--TS
YR--RWARLLAEQAT-AD--AR-----VEELDG--WAAQS-EAGEPSPAAGTE-------
--------------------TRATWSLTPEITAVL-------------------------
--------------------THRTPE--------------------------------
>Strlaven.Q93N89.M2_trp_Epi 1561..1867
VGEVPWTPAAH--FLGER------VAGGAFAQWTIIATPP---GLRQDALATALSALVET
HAMLRARVTDD----DAGPRL--------IAGGTDS-----VDTAGLLARV--DATG---
--TPGALADVT-E--EAAREAVAR-LDPSAG-AMVRAVWLD--AGPER--------VGRL
VLAVHHLAVDGVSWRILVPDLKETYEAAIAGH--------------SPRP--APVP--TS
YR--RWTRLLAAEAH-SD--HR-----IAELPA--WDALL--RDAT-PLPGVPPLDPAR-
---------DT----AATV-RHTSWTLRNNDTATLVGRTAALFHC---------------
----------------------------------------------------------
>Strtoyoc.Q8KLL5.M4_hpg_Epi 1035..1327
IGEIPWTPVMRAL----G-AD---AQRPGFAQARVVVAPP---GLDRSALVAALQAVLDT
HDQLRGRVE------SDGRLI------------VPG------RGTVDAAGLVTRVAA---
--ATANLDEIA----GREAGTAAGVLDPSTG-TMVRVVWID--AGDAE--------PGRL
ALVAHHLVVDAVSWGILLPDLRTAYEQVISGG--------------TASL--EPAT--TS
FR--QWARRLTEQAL-SE--RT-----VAEIDH--WVGVL-DGADPFPEEHAGRP-----
--------------------HSWSWTLSGSAARSLVGQAPGAFHCGVQEVLLAGLAGAVA
RLRGGD-----AGVLVDLEGHGRHAA-------DGEDL--LRTVGWFTSVHPVRLEVS
>Actteich.Q70AZ7.M4_hpg_Epi 1036..1328
LGEIPWTPVMRAL----G-DD---AVRPGFAQARVVVAPA---GLDPDALTGALRAVLDT
HDVLRARV-------EPDRRL-----------IVPE------RGAVAAADLLTRVAV---
-DSDGIDARAE----REAATAAGT-LDPSAG-IMLRAVWLD--AGDAE--------PGRL
ALVAHHLVVDAVSWSILLPDLQAAYQEVLAGA--------------TPAL--EPAA--TS
YR--QWARRLTEQAS-SP--ST-----LAELDH--WVTVL-DAAEP----PLAEHHGQA-
--------------------HSWSATLSGAVAGHLVSRMPGAFHCGIQEVLLAGLAAAVA
RWRGDD-----AGVLVDVEGHGRHAA-------DGEDL--LRTVGWFTSVHPVRLDVS
>Nonsp.Q7WZ74.M4_hpg_Epi 1037..1329
VGEIPRTPVMRAL----G-DD---AVRPGFAQARVVVTPA---GFAPDALVTALQAVLDV
HDLLRTRVE------PDGRLM------------VAE------PGAVDAAGLVTRVAA---
-GNGNLAERAE----REARTAAGT-LDPSEG-IMVRAVWVD--AGDAE--------PGRL
ALVVHHLVVDAVSWAILLSDLRAAYDEAVSGG--------------TPVL--EPAV--TS
YR--QWARRLAGQAL-SE--ST-----VAEAGH--WAGVL-EGGD----LPLERHPGQS-
--------------------ASWSRTLSDAQARNLVARVPAAFHCGVQDVLLAGLAGAVA
RWRGAD-----AGILVDVEGHGRHAA-------DGEDL--LRTVGWFTSVHPVRLDVS
>Amybalhi.Q939Z0.M4_hpg_Epi 1037..1333
VGEIPWTPVMRAL----G-DD---AMRPGFAQVRVVVTPA---GVNPDALVSALQAVLDA
HDLLRARVE------PDGRLI------------VPE------RGAVAAAGLLTRVAA---
-GTGGLDEIAE----REVRTATGT-LDPSAG-IMARVVWID--AGDAE--------PGRL
AFVAHHLSVDAVSWGILLPDLRAAYDEVISGG--------------TPAL--EPPV--TS
YR--QWARRLTARAL-SE--ST-----VAELEK--WAAVV-EGAE--PALPQDTGQHTG-
-----------------QS-HSWSTSLSGTEVRDLVTVLPGAFHCGIQDVLLAGLAGAVA
RVRGSG-----AALLVDVEGHGREAA-------DGEDL--LRTVGWFTSVHPVRLELS
>Amyorien.O52820.M4_hpg_Epi 1037..1333
VGEIPWTPVMRAL----G-DD---AMRPGFVQVRVVVTPA---GLNLDALVSALQAVLDG
HDLLRARVE------PDGRLI------------VPE------RGAVDATGLVTRVAV---
-GTGDLDEIAE----REVRTATGT-LNPSAG-IMARLVWID--AGDAE--------PGRL
AFVAHHLSVDAVSWGILLPDLQTAYDEVISGG--------------TPAL--EPPT--TS
YR--QWARRLTEQAL-SE--ST-----VAELDQ--WVAVL-DGAN--PPLEQDTGQHTG-
-----------------QS-HSWSTRLSGTEVRNLVAHLPGAFHCGIQDVLLAGLAGAVA
RVRGTG-----AGLLVDVEGHGREAA-------DGEDL--LRTVGWFTSVHPVRLDLS
>Strtoyoc.Q8KLL4.M3_dhpg_Epi 1033..1323
TGDVARTPMTK-------------VWGPGAARWVTVGAPG---DLSVDTLAAGLSVVIDA
HDMLRSRTV------GAGTPR--------M--VVSG------RGAVDAAHLIERVEA---
-DTGDLDDVAE----RCAREAAGR-LDPAAG-VMVRAVWVD--AGPGR--------VGRL
VLVAHPAVVDARSWEILLRDLRAACEAVAAGR--------------EPSV--DPVD--VS
FR--RWAAALAEQAT-SA--ER-----VAELTG--WTALL-DGEE--PRLGEPGTGSPA-
--------------------GRRSWTLPKDRAGALAEQVTSAFHCGVHEVLLTGLAGAVA
RWRGGH------VVLVDVEDHGRHPV-------GGMDP--SRTVGRFTSVHPVRLDVG
>Strtoyoc.Q8KLL5.M5_hpg_Epi 2531..2834
VGEVAWTPVMRALIERDP-GA---LTGGALTQWVTVGAPG---DLSVDALAAGLGAVIGT
HDLLRSRIVTA----AGEEPG--------M--VVSA------RSAVDAAGLVERVDA---
-DTGDIDEIAD----RCAREAAAR-LDPAAG-VMIRAVWVD--AGPGR--------VGRI
VLVAHHLVADAVSWQILLLDLRAACEAVSAGA--------------EPAL--DPVE--VP
FR--RWARTLADQAA-VR---------AAELGT--WTEIL-DQAEPRLASLDPARDTIA-
---------TA---------GRRSWTLPRDRAGVLVGKAASAYHCGVHEVLLATLAGAVT
RWRGGD------AVVVDVEGHGRRPV-------GELDL--SRTVGWFTDIHPVRLDVT
>Actteich.Q70AZ7.M5_hpg_Epi 2534..2837
VGEVAWTPVMRGLLDRDP-GT---MNRSAMAQWVTVGAPD---TLSRDVLAAGLGAVLDA
HDMLRSRVVAA----GTEEPR--------L--VVAP------RGAVHAAGLVDRVEA---
-GAGEVDDLTE----RSAAEAATR-LDPGAG-VMVRAVWVD--AGPGR--------VGRL
VVVAHHLVVDAVSWRILLPDLRAACEAVAAGR--------------EPAL--DPVD--VS
FR--RWARTLTDQAA-TR---------TAELAT--WTRIL-GGAQP----RFGALDPGR-
---------DT----ISTA-GRRTWTVPQDRAGVLVERVTSAFHCGVHEVLLATLAGAVA
RWRGGA------AVVVDVEGHGRRPL-------GEMDL--SRTVGWFTDVHPLRLDVT
>Nonsp.Q7WZ74.M5_hpg_Epi 2533..2836
VGEVMSTPVIRALLERDP-DA---MTRGALSQWVTAGAPD---DLSVDVLAAGLGAVIDA
HDMLRSRIVRT----GAAQPR--------L--VVAG------RGAVDAATLVERVEA---
-GTGDVDEIAD----RCARDAAAR-LDPHAG-VMIRAVWVD--AGPGR--------VGRL
VVAAHHLVVDVVSWRILLPDLQVACEAVAAGR--------------RPVL--DPVD--VS
FR--RWARTLADQAV-TR---------ATELET--WTEIL-DGARS----RLGELDPAR-
---------DT----VSTA-GRTSWTLPHDRAGVLVEQATSAFHCGVHEVLLATLAGAVA
HWRGGT------AVVVDVEGHGRRPI-------DELDL--SRTVGWFTDVHPLRLDVT
>Amybalhi.Q939Z0.M5_hpg_Epi 2538..2841
VGEVPWTPVVRALLERDP-AG---LTRGAMAQWVSVAAPR---DLSVTALVAGLGAVIDT
HDMLRSRIVES----EGVEPR--------L--VVAG------RGTVDAAALVERVEA---
-GDGDLAEIAD----RCAHDTAAR-LDPVAG-VLVRAVWVD--AGPGR--------AGRL
VVAAHHLVVDVVSWRTLLPDLQAACEAVVAGG--------------QPAL--DPPD--VS
FR--RWSRTLDGEAA-IR---------TGELAV--WTEIL-DGAQSRLGELDPRRDTVS-
---------TA---------GRRSWTVPREHAGVLVEQVTSAFHCGVHEVLLATLAGAVA
GWRGGT------AVVVDVEGHGRQPL-------GELDL--SRTLGWFTDVHPLRLDVT
>Amyorien.O52820.M5_hpg_Epi 2538..2841
VGEVPWTPVVRAMLERDP-IG---LTRGAMAQWVTVDVPD---DLSVTALAAGLGAVIDT
HDMLRSRIVDT----EGAEPR--------L--VVAG------RGTVDASTLVERVEA---
-GADDVDEIAD----RCANDAAAR-LDPVAG-VMVRAVWVD--AGPGR--------AGRL
VVAAHHLVVDVVSWRTLLPDLQAACEAVAAGL--------------RPAL--DPPD--VS
FR--RWARTLADEAA-IR---------TAELAT--WTDIL-DGARS----RLGELDPKR-
---------DT----VSTA-GRKSWTVPQKHAGVLVEKVTSAFHCGVHEVLLATLAGAVA
SWRGGT------DVVVDVEGHGRQPI------G-EMDL--SRTLGWFTDVHPLRLDVT
>Actteich.Q70AZ9.M2_tyr_Epi 1603..1896
VGEVARTPVMR--LLGDA------VVAAGFAQWVVVAVPA---GLGERALVAALTAVVDA
HDMLRVRV-------DSGRLV--------V--RARG------SVDVAGAVE--RVEA---
-DTGEIDEVAR----RCAVAVAAR-LDPAAG-VVVRAAWVD--AGPDR--------SGRL
VLAAHHLAVDGVSWRVLVPDLQAACEAVAAGR--------------QPAL--EPVG--VS
FR--RWADLLGQWAV-SP--ER-----VGELAR--WRAVV-GSGDRRIGEPGPSAGAVR-
---------------------SRSWVVSGSRAQVLVGRAPVVFFCGVHEVVLAGLAGAVA
RWHGGD------VVLVDVEGHGRHPV-------GGLDL--SRTVGWFTSVHPVRLDVA
>Amybalhi.Q939Z1.M2_bht_Epi 1606..1906
VGDVAWTPV---MWMLGD--G---VAGPAFAQWMVVGTPS---DLTEKALAAGFAAVVDT
HDMLRARVVAD----EGGRRL-----------VVGE------RGSVDVAGAVTRIRA---
-DGRSLDEAVA----DAARAAVTR-LDPSAG-VMAQAVWVD--AGPDQ--------VGRL
VVVAHHLSVDGVSWRILLSDLQAACEAAVAGR--------------EPVL--EPVG--AS
FK--RWAGLLAEWAV-SA--ER-----AGELAA--WKAIL--GPGDRPAGAQATSRAAE-
----------------GAV-RSRSWVVPKVETAALAGRAPVAFHCGVNEVLLAGLAGAVA
RWRGGD------AVLVDVESHGRHPV-------DGTDL--SRTVGWFTSAHPVRLDVA
>Amyorien.O52819.M2_bht_Epi 1606..1908
VGDVAWTPLT---WMLGD--G---VVGARFAQWMVVGAPS---DLTEKALVAGFAALVDT
HDMLRARVVND----QGGRRL-----------VVGE------RGSVDAAKLVTRVRV---
-DGGSLDEAVE----DAAREAVNR-LDPLAG-VMAQAVWVD--AGPDQ--------VGRL
LVVAHHLSVDGVSWRVLMSDLQAATEAVAAGR--------------DPVL--EPEG--VS
FR--RWAGLLKEWAV-AA--DR-----VGELAA--WKAIL--GHEE-QPVGARGLTTGQ-
---------AA----QGDV-RSRSWVVPKAETSVLMGRAPVVFHCGVNEVLLAGLAGAVA
RWRGGD------AVLVDVESHGRHPV-----D--GMDL--SRTVGWFTSAHPVRLDVA
>Nonsp.Q7WZ66.M2_tyr_Epi 1612..1913
VGEIAWTPIMRAL----G-DG---IVGSRFAQWVVLGAPP---DLRADVVAAGLAAVVDT
HDVLRLRVVDD----RAGRRL-----------AVGE------RGSVDTAGLVTRLEC---
-GGRPPDEVVE----RAVREAVGR-LDPVAG-VMAQAVWVD--AGPAR--------TGRL
VVVVHHLAVDGMSWRILVPDLRLACEAVAEGR--------------DPVL--EPVW--GS
FR--RWAALLEESAL-SR--ER-----VGELHT--WRTIV-DQEDR----PVGRRRLSA-
---------GD----AAGGVRSRSWVMSGDEASLLVGKVPVAFHCGVHEVLLAGLAGAVA
RWHGDD------GVLVDVEGHGRHPA-------EGMDL--SRTVGWFTSMHPVRLDVA
>Strtoyoc.Q8KLL3.M2_tyr_Epi 1603..1896
TGEVPWTPVMRTL--GDR------ITGAGFAQWVVVGAPA---DLGEGILAAALAALVDT
HDMLRARV-------ERGRLI--------VGERGSV------DTAGRVRRV--GLDG---
---GSLDEAVE----AAVRDAVGR-LDPETG-VMVQAVWVD--AGPER--------VGRL
VMAVHHMAVDGVSWRILVPDLRAACEAVLAGR--------------TPAL--EPVA--VP
FR--RWASLLVEWAT-SA--ER-----VGELPA--WQAIL-SQVDR----PVDGRQGST-
----------------GSV-GSRSWVMAGAEASALLGRVPGLFFCGVHEILLAGLAGAVA
RCFGGR------VVLVDVESHGRHAV-------GGLDL--SRTVGWFTSVHPVRLDVS
>Strlaven.Q93N87.M5_hpg_Epi 2536..2846
GGEVPWTPVMRALRDRAP-RA---VETGGLAQWAVVAVPA---TLDEDTLAVGLGAVLDT
HDMLRARVE------PGAEPR--------L--FVAE------RGSVDAAGLVTRITA---
--TVGALNELA-D--RAARDAVTR-LDPVAG-VMAQAVWID--AGPET---------GRL
VLAVHHLAVDAVSWPVLLGDLRAACEDTDAGR--------------QPEP--ARVG--IS
FR--RWAEKLAAEAR-KD--SR-----VAELPA--WTELL--GDGD-APIGSRTLDPAR-
---------DT----ASTV-RRSTWTLPPAQARELVNRAPNAFHCGVHEVLLATLTGGIA
QWRERTAEEGDAMVLLDIEGHGR-EA--LD----GVDL--SRTVGWFTSVKPVRLETA
>Strlaven.Q93N88.M3_hpg_Epi 1030..1350
TGPVPRTPA----LAASG-PT---AARPGFAQWMVVGAPP---VLDVDTLTAGLGVLLDT
HDMLRARV-------VDGPRL-----------VVGE------RDGVDPSSLVSVLRV---
TDPGELDGAVE----RAARAAAGR-LDPAAG-VMVRLVWVD--AGPGL--------VGRL
VLVAHHLVVDGVSWRILLPDLRAACEAAAQGRAGEPGAQHGAGKPGAQDGAGEPGAVGTS
FR--RWAALLESEAR-RE--ER-----VAELDG--WRTVL-AGGDA--PIGGRALNPAR-
---------DT----AGTL-ERHAWTVPASQARVIVGRTPGVFHCGVHEVLLATLAAAVV
EWRTGT----DHDVLVDVEGHGR-TA----VS--GAEL--SRTVGWFTSVHPVRIDLA
>Strlaven.Q93N87.M4_hpg_Epi 1041..1345
VGELPWTPVMRAMGRAAA-RP-------GFAQWAVVAAPT---ALGEETLTTALGTLLDT
HDMLRARA-------AADTPT--------L--VVAE------RGSVDAAALVARVEL---
RTDEDPDEVVE----RAAREAADG-LDPAAG-VMVRLVWVD--AGPER--------AGRL
VLVVHHLVVDGVSWRILLPDLRVACEAAVAGR--------------AADL--DPVG--TP
FR--RWAQLLEAEAR-DE--KR-----IAELDR--WRELLGDGDT---LIGARALDPAR-
---------DT----AATL-RHRSWTLSGAPAHDLIGRISAAFHCGVHEALLATLARAVA
RSRSGA----DSAVLVDVEGHGREPL------ASDVDL--SRTVGWFADAHPVRLDTA
>Strecoeli.NP_627444.1.m_3_asn_Epi 3177..3483 CDA peptide synthetase II [Streptomyces coelicolor A3(2)]
SGPVPATPIMG--WFAA--LG---GPVAPFNQSVVVSVPA---DLDAERLVAALGALLDR
HDSLRLRVAADW---SMSVPE--------PEPGGTD------AAGLLTRRAAGDVDD---
---AGLHALLA----EAGAAERDR-LSPADG-RMLRACHVD--RGPDR--------PGLL
VLVAHHLAVDAVSWRLLVPDLAAAYE--------------------GRPL--SPAG--TG
WR--RWASALRDLAG-SP-------VTEAETDH--WLDAA-RPAAEPADPVLDPARDTH-
----------------ARS-GQVVLDLDPDTTDALLTWVPGVFRAEINDLLLTAFGLAVA
DWRRDRGARGTAPVTVDLESHGRHEH-----LVPGADL--TRTTGWFTSMHPVPLHPE
>Strecoeli.NP_627443.1.m_6_hpg_Epi 6969..7280 CDA peptide synthetase I [Streptomyces coelicolor A3(2)]
YGPAPLTPVMARIAELGL-------GGDDFNQSVVVSLPP---AVDRDRLVPALQRVLDH
HDALRLRVLPD----GSTEVR--------APGSVPA------ADVLSVVTRAPGATG---
---EARDALLV----EAACAARDR-LAPAEG-RMLQAVLVD-GTDDTDGTGGTSGADGVL
ILVAHHLVVDSVTWSIVVPDLAAAYR--------------------GEEP--APVG--TS
WR--QWATSLARLAT-DP--RV-----EAETAH--WEHTL-TGA---GTLRLDRGRDLQ-
----------------GDA-GRISLDLAPHTTEALLTRLPGGVNASVHDVLLTAFAFAVA
GWRRGRGEDPDAPVVLDLESHGRHEE-------AVPGAELSRTAGWFTALHPVRLAPD
>Strecoeli.NP_627443.1.m_3_trp_Epi 3350..3652 CDA peptide synthetase I [Streptomyces coelicolor A3(2)]
DGPAPRTPMMG--WFAA--LG---SDLAAFNQSLVLRVPA---ALDPDTLDTALRAVLDR
HDALRMRVADDW---TIEIPP--------PGSVTPA------DCLVRFDAVGLDE-----
--AAVRSAVT-----EQARTARDR-LAPADG-RMLQAVWLDRGADR----------DGLL
LLVANHLVVDGVTWRILVPDLAAAYA----GE----------------TL--APVG--TP
WR--HWALSLSDLAG-QP--RT-----EEELDH--WHSVL-GDTPH--TLRLDPARDTH-
----------------ATA-GEITAELDADTTEALLTWVPGVCHATVNDVFLSTFALAVA
GWRRGRGEDADAPVVLDLESHGRHEE--AVP---GVEL--SRTAGWFTSMYPVRLAPP
>Strchrys.O68487.acmB_2_val_Epi 2113..2427 Actinomycin synthetase II. [Streptomyces chrysomallus]
VGPVTPTPIMR--WFDER--G---GSIDRFHQAMLLQVPA---ALGEKRLVTAVQALLDH
HDALRLTRVPS-EDGPDGPWE--------L--HIPA------AGTLSAADLVRRVDL---
---DGPLDEATVR--THLDAAQAR-LHAERG-VLLQAVWFD--AGPRR--------PGRL
LLLVNHLVVDGVSWRILLPDLVAAWEATAQGD--------------PPRL--EPVP--TS
FG--RWSRLLAAEAR-RP--AR-----AAEAAL--WTEVL--TPVD-PPLTATRPDRTR-
---------DT----VGRA-RSLTVSLPPEVVSPLLTTVPAAFHAGVNDVLLTALALAVA
RWRRGHGRGPHTALLVDVEGHGR-EE---IVD--GTDL--SRTVGWFTSLYPVRLDPG
>Strprist.Q54959.snbC_2_abu_Epi 2094..2408 Pristinamycin I synthase 2. [Streptomyces pristinaespiralis]
TGDVPLTPIMH--WLRER--G---GPVDAFSQTMAVTVPA---GLDRERLVAALQTLIDH
HDALRAVFSRD-DA-DWTMRI--------E----AP---GTVDAADWVRHV--DAAGLDE
---QALAALTT----AEAAAARER-LAPFAG-RGGQAVWLD--AGPHR--------PGRL
LLTLHHLVVDGVSWRILLPDLKAAWEATAPGS-------------AAPAL--PPVT--TS
FR--AWAHHLEQQAG-CP--ER-----AAELAL--WTGMLAAGSPPVTAQPLDGRLDTA-
----------------ATA-RGLTLTLDTTTTAALLTTAPAAFNGRVDDILLTAFALAVT
DWRRRRGLGDSDAVLTDVEGHGREPG------TSGAEL--SRTVGWFTSLYPVRLALG
>Vibrchole.NP_231840.1.m_1_thr_cyc 3..303 nonribosomal peptide synthetase VibF [Vibrio cholerae O1 biovar eltor str. N16961]
----EMTAMQAAYWLGRQ-HD---CLLDGVAAHLYAEFDG--QALNRQALTEAVRALYAK
HPMLRLAITKD----GQQKIL--------PLSTFHQ-----------LKVD--DLSQ---
WKPDEVESFVH----TKRQRMTHQMLDLTQG-NPIEISLTL--LPEGK---------HRL
HIDADMIACDAQSFRLLVDDLTSLYLEAIEHR--------------LEII--ESDV--VT
FF--QYLDAQQADRALAK--RK-----EVDKKW--WQERL-ATIPAEPSLPYQ-PVPTD-
---------AV----SANS-QRFAHWFTPVERKGL-AEVARQHHLTLTQLTLALFSQVIA
NACQER------QFRLNVPTFHRGNR--------SLDI--EHTIGDFSNLLIFSADVG
>Yerspseud.YP_071788.1.m_2_hyb_cyc 1384..1679 possible high molecular weight siderophore biosynthesis protein. [Yersinia pseudotuberculosis IP 32953]
GEPFVLTPVQQAYWQGRQ-KG---QTLGQVACQVYLELDC--PSLADERLHQAVTQLFHR
HELLRMRINEQ----GMGVIQ--------EIKPVTV-------TQYHWDQL--SARA---
----CAKERYA----LRARLSHRM-ADLTDE-SGFQLIASH--DGQNT----------RL
HINVDMVIADAMSLQILLEELGLLLS----SQ--------------STPF--APLD--YH
FP--QYLLEQKSTPS-----------TGESEAY--WQQRLIAGLPLAPQLPLA-IKPEQ-
---------ID----KPIF-QHREWRLAAEHWAKL-QQIARQHRLTPSMLLAGCFAETLR
GWAKLP------DFSLNLTIFNRRGA--------HPQL--AKLVADFTSLLILACEVK
>Pseuaerug.NP_252916.1.pchE_1_cys_cyc 102..399 dihydroaeruginoic acid synthetase [Pseudomonas aeruginosa PAO1]
DQPFELSSVQQAYWLGRG-AG---EVLGNVSCHAFLEFRT--RDVDPQRLAAAAECVRQR
HPMLRARFLD-----GRQQIL--------PTPPLSC------FDLQDWRTL--QVDE---
-----AERDWQ----ALRDWRAHECLAVERG-QVFLLGLVR--MPGGE---------DRL
WLSLDLLAADVESLRLLLAELGVAYLA----P--------------ERLA--EPPA--LH
FA--DYLAHRAAQRA-EA--A------ARARDY--WLERL-PRLPDAPALPLA-CAPES-
---------IR----QPRT-RRLAFQLSAGESRRL-ERLAAQHGVTLSSVFGCAFALVLA
RWSESA------EFLLNVPLFDRHAD--------DPRI--GEVIADFTTLLLLECRMQ
>Nocafarci.YP_116977.1.nbtF_1_cys_cyc 109..404 putative non-ribosomal peptide synthetase [Nocardia farcinica IFM 10152]
SAPFPLATMQHAYWIGRS-GE---QELGGVAAHLYVEFDG--GRIDPARLEKAVADLVAA
HPMLRTRFLPD----GTQQTM-------------PA------PGKPVFSVV--DLRD---
RDADATEAALA----DLREQKTHQLLDIEAG-QVIDITLTL--RDENS---------TRL
HLDVDMLAGDAMSYRVLISDLADLYH--------------------GATL--PTPG--YS
YR--RYRTERQIDEA-AR---------ERDRRW--WQERL-PELPGAPELPTV-PVAER-
---------TD----PHRT-VRYNHWLAPEAKQRL-LAAAHERGITPAMALAAVFAEVIG
GWSAQS------RFLLNVPLFHREPV--------HPDI--DRVIGDFTSSIMLEVDVT
>Mycoavium.NP_961111.1.mbtB_1_cys_cyc 98..393 MbtB [Mycobacterium avium subsp. paratuberculosis K-10]
TEPFALAPMQHAMWVGRQ-DN---QQLGGVAGHLYVEFDA--GLLDSGRLRAAATALARR
HPMLRVRFLPD----GTQCIT--------P---AVE------CGDFPVHVE--DLRE---
LGTDEVERRLT-A--LREAKSHQQ-LD---G-AVFELTVTL--LPGGR---------SRL
HVDLDMQAADAMSYRTLMADLAALYR--------------------GCDL--PELS--YT
YR--QYRHAVEAQDA-QPQPRR-----DADRDW--WARRL-PELPDPPALPITAGRGAN-
---------RS---------TRRWHWLDPQTRDAL-FARAQARGITPAMALAAGFANTLA
RWSSNS------RFLLNVPLFGRQPL--------HPDV--DALVGDFTSSLLLDVDLV
>Mycotuber.NP_216899.1.mbtB_1_ser-thr_cyc 97..394 PHENYLOXAZOLINE SYNTHASE MBTB (PHENYLOXAZOLINE SYNTHETASE) [Mycobacterium tuberculosis H37Rv]
GEPFPLAPMQHAMWVGRH-DH---QQLGGVAGHLYVEFDG--ARVDPDRLRAAATRLALR
HPMLRVQFLPD----GTQRIP--------P---AAG------SRDFPISVA--DLRH---
VAPDVVDQRLA-G--IRDAKSHQQ-LD---G-AVFELALTL--LPGER---------TRL
HVDLDMQAADAMSYRILLADLAALYD----GR----------------EP--PALG--YT
YR--EYRQAIEAEET-LPQPVR-----DADRDW--WAQRI-PQLPDPPALPTR-AGGER-
----------D----RRRS-TRRWHWLDPQTRDAL-FARARARGITPAMTLAAAFANVLA
RWSASS------RFLLNLPLFSRQAL--------HPDV--DLLVGDFTSSLLLDVDLT
>Mycobovis.NP_856053.1.mbtB_1_ser-thr_cyc 97..394 PHENYLOXAZOLINE SYNTHASE MBTB (PHENYLOXAZOLINE SYNTHETASE) [Mycobacterium bovis AF2122/97]
GEPFPLAPMQHAMWVGRH-DH---QQLGGVAGHLYVEFDGARVD--PDRLRAAATRLALR
HPMLRVQFLPD----GTQRIP-----------PAAG------SRDFPISVA--DLRH---
VAPDVVDQRLA----GIRDAKSHQQLD---G-AVFELALTL--LPGER---------TRL
HVDLDMQAADAMSYRILLADLAALYD----GR----------------EP--PALG--YT
YQ--EYRQAIEAEET-LPQPVR-----DADRDW--WAQRI-PQLPDPPALPTR-AGGER-
----------D----RRRS-TRRWHWLDPQTRDAL-FARARARGITPAMTLAAAFANVLA
RWSASS------RFLLNLPLFSRQAL--------HPDV--DLLVGDFTSSLLLDVDLT
>Photprofu.YP_129881.1.m_1_cys_cyc 100..398 hypothetical non-ribosomal peptide synthetase [Photobacterium profundum SS9]
GAPFPMTPVQLAYYIGRE-PS---QPLGGNGCHLYQEFNT--EHLDLAILETAINTLIQR
HPMLSVSFHSD----GTQRWV--------K-----P------KDKQKITVH--DLSH---
FSSEAAEHQMF----STRNKLSHRVLDVQSG-QTFDIQVSV--LSDQQ---------YRV
HVSIDLLVMDASSFSLFFNELSTLLR----GD--------------PLEE--KSSE--YD
FC--SYLQQESTELG-AQ--K------CVSSEF--WQSQY-ATLPVAPNLPLR-IEPAQ-
---------LQ----KPKF-SRRRHSLHKTEWAKL-QRLSATNQVTPTMVLATLYSAVLS
RWSGQR------KLLLNLTLFDCHPF--------NKHL--NKMLADFTNILLLDAEIS
>Eschcoli_4.NP_754316.1.m_1_cys_cyc 118..416 Putative peptide synthetase [Escherichia coli CFT073]
STPFPLTPVQHAYLTGRM-PG---QTLGGVGCHLYQEFEG--HCLTASQLEQAITTLLQR
HPMLHIAFRPD----GQQVWL--------P--------------QPYWNGV--TVHDLRH
NDAESRQAYLD-A--LRQRLSHRL-LRVEIG-ETFDFQLTL--LPDNR---------HRL
HVNIDLLIMDASSFTLFFDELNALLA----GE--------------SLPA--IDTR--YD
FR--SYLLHQQKINQ-PL--R------DDARAY--WLAKA-STLPPAPVLPLA-CEPAT-
---------LC----EVRN-TRRRMIVPATRWHAF-SNRAGEYGVTPTMALATCFSAVLA
RWGGLT------RLLLNITLFDRQPL--------HPAV--GAMLADFTNILLLDTACD
>Yerspesti.NP_405472.1.irp2_1_cys_cyc 112..410 yersiniabactin biosynthetic protein [Yersinia pestis CO92]
STPFPLTPVQHAYLTGRM-PG---QTLGGVGCHLYQEFEG--HCLTASQLEQAITTLLQR
HPMLHIAFRPD----GQQVWL--------P-QPYWN------GVTVH------DLRH---
NDAESRQAYLD----ALRQRLSHRLLRVEIG-ETFDFQLTL--LPDNR---------HRL
HVNIDLLIMDASSFTLFFDELNALLA----GE--------------SLPA--IDTR--YD
FR--SYLLHQQKINQ-PL--R------DDARAY--WLAKA-STLPPAPVLPLA-CEPAT-
---------LR----EVRN-TRRRMIVPATRWHAF-SNRAGEYGVTPTMALATCFSAVLA
RWGGLT------RLLLNITLFDRQPL--------HPAV--GAMLADFTNILLLDTACD
>Photlumin.NP_929572.1.m_1_cys_cyc 97..395 hypothetical protein plu2320 [Photorhabdus luminescens subsp. laumondii TTO1]
ARPFPLTAVQHAYFVGRS-PE---QTLGGVGCHLYQEFDG--IGLEPEPLEAAIHKLIQR
HPMLRVRFLPD----GRQQGM--------A-DAYWK----------KLTVH--DLRS---
FTAEEQRQALN----NIREQLSHRVLQVEQG-ETFDIQLSL--FGENQ---------HRL
HANIDLLIMDAASFSLFFTELAALIV----KR--------------NLPV--IPSD--YD
FC--RYLVQYQAQFA-QA--R------QEAEIF--WRNRL-DTLPPAPQLPLA-KEPSL-
---------IK----NVRI-QRRCFRLAPEYWQRF-KQLAQQNGVTPTMALATAFAGLLC
RWNHAP------RLLFNLTLFDRAPL--------HTEV--DNLLADFTNILLLDIPAD
>Pseusyrin.NP_792411.1.m_1_cys_cyc 112..410 yersiniabactin non-ribosomal peptide synthetase [Pseudomonas syringae pv. tomato str. DC3000]
GQPFALTSVQHAYLVGRS-SE---QPLGGVGCHLYQEFDG--RGLTPQVLEAAIYQLIER
HPMLKTRFLAD----GRQQWQ--------A--------------HSTWPGL--KVHDLRD
SDDTLRQQRLG-D--LREQLGHRR-LDVENG-ETFDFQLCL--LPDGG---------NRL
LVNIDLLVADAASFNQLFEELIALIEDR--------------------PL--PPSP--VD
YDFCSYLTQVRRNDQ-AR--V------EKAKAW--WLARL-DDLPLAPILPLA-QDPER-
---------IA----QVRI-SRRRGQLDAAQWQAF-KDHAGTAGVTPTMALATLFSAVLG
RWSGQQ------SLLLNLTLFDRQPL--------NPAV--ASMIADFTNILALPVSCC
>Ralssolan.NP_519932.1.m_1_cys_cyc 241..540 PUTATIVE SIDEROPHORE SYNTHETASE PROTEIN [Ralstonia solanacearum GMI1000]
DDTFALTDIQHAYWIGRG-QA---LALGGVSCHVYFEWVS--PDLDLQRFEQAWNRIVAR
HGMMRAVLTPD----GRQRIL--------G--TVPH---------YAIETE--DLRA---
QPPDRVAARLA----QKRAGMCGQVLDAERW-PLFDLRATR--EPAGV---------TRL
HLDLDLLMFDVQSFHILLAELERSYR----DP--------------AAQL--PAIG--LS
FR--DYLLAGRDAAG-EA--AY-----LADKAW--WQARL-PEIAPPPRLPLA-RVASD-
---------VA----RPTF-RRLQHRFDPQAWQRL-SAFAAEAGLTGSSVLLTAFSEVLA
RWAGDG------RFTLNLTHFNRRRV--------HPDV--ERLVGDFTSVLLLTVDCN
>Strecoeli.NP_631721.1.m_2_cys_TO_cys_cyc 1166..1469 putative non-ribosomal peptide synthase [Streptomyces coelicolor A3(2)]
HEPFPLTDVQAAYHTGRD-PR---FTLGGVGTWHYTEFDG--TDVDLDRLERAWNTLVRR
HGMLRAVV-------EDGHQR-----------VLPD------VPPVRIPVH--DARA---
---GGAAEALA-G--LRARLSQQV-RDPARW-PLFAIEAVR-HRADEDTGEKGAETRTRI
GIGLDYLVLDALSITTLYAELNALYA----DP--------------EHQL--PPVG--VS
FR--DYLTRLPADPE-ST---------VRARAH--WQARL-PELPPPPALPFD-RDPAT-
---------LD----APVF-TRRRLSLPAGDWQAV-KRDAARHGLTPSTVLLALYAEVLA
AWSGAD------AVTVTLTLFNRRDV--------HPHI--HRVLGDFTSLSLVGYRRE
>Agrotumef.NP_534178.1.mtaD_2_ala_TO_cys_cyc 1093..1388 non-ribosomal peptide synthetase [Agrobacterium tumefaciens str. C58]
HEPFPLTDIQHAYWIGRN-KG---FELGSVGSHGYREFDI--DDLDIDALENAINALVAR
HDMLRAIVDTD----GRQRVL--------A--DVPH---------YTLPVA--DLRD---
--AVDRASRLT----DIRNRLSHNIFKADHW-PLFHIEAAR--LDGKT---------TRL
FVSFDVLIGDAWSLKLMGTELAALMQ--------------------KRAL--PEIG--LT
FR--DYVLFEKSAHN-SA--AY-----ERAREH--WSARM-ATLPASPDLPLA-CNPSQ-
---------IE----HPRF-TRRRGRLAATDWSRF-KDVAQSAGLTPTAAIMTIFAEVLA
RWSRRQ------DFTLNLTVFNREPV--------HQDV--EKIVGDFTASLLLGLDFS
>Nostsp.NP_486685.1.m_2_ala_TO_cys_cyc 1105..1399 peptide synthetase [Nostoc sp. PCC 7120]
YQPFPLTDIQQAYLIGRN-AA---FELGNIATHGYQEIET--VGLSVAQVEMAMQRLIER
HDMLRVIVQAD----GQQKVL--------S--QVPD---------FKIAVT--DLRG---
-----VASALQ-D--IRQRLSHQV-RPTDSY-PLFEIQAIL--LNDNK---------TRF
CISFDVLIGDAWSFRLLGRELVQIME----NP--------------EVEL--PPIN--LT
FR--DYVLTEKTLQD-SA--IY-----HRSQAY--WQNRL-TTLPPAPELPLTKPLSKI-
---------TE-----PHF-TRRSGTLSPTQWQKL-KQQASEAGITPSGILLAAFAKILS
RWSKQP------NFTLNLTLFNRLPL--------HPEV--NQIVGDFTASLLLEMKSA
>Yerspseud.YP_071787.1.m_1_cys_cyc 79..378 putative siderophore biosysnthesis protein. [Yersinia pseudotuberculosis IP 32953]
YAAFPLSHVQAAYFVGRQ-SV---FEYGGVGCHGYFEILA--PCWDKAKLECVWEQMIIR
HDMLRAIIT------PNGEQR-----------ILPS------VAPFVIEQV--DVSS---
----------E----TVRQAMSHRVYQTDKW-PLFDLKISH---QNGK---------DCL
HFSIDLLIADFLSVQILLAELFKGYL----GQ--------------TFPT--APLT--AS
FR--DVICYERQQQS-GR--AY-----GDARQY--WFSRL-PTLPACPQLPTCVQLPTGS
PSPAMQTNASE----IPRF-VRYRHQLAPSCWRRL-QQGCQQQGVSPSAFLLTVFSEVIG
RWSENR------HFTLNLTVMNRPNI--------HKDI--DKLVGDFTSVSLLEVDLR
>Burkpseud.YP_110608.1.pchF_1_cys_cyc 65..367 pyochelin synthetase [Burkholderia pseudomallei K96243]
HERFALTPVQAAYVLGRH-AA---FEFGGSACHLYVEYRE-SADLDVRRFEAAWNACVAR
HPMLRAIVEDN----AWQRIL--------P--------------DVPWQTL--AVHDLRD
ANAAAFDAHVR-R--VRERLDHAV-HALDRW-PVLQPEVSI---GPDG---------AVL
HLSVDFTLIDYASLQLLLAEWRRRHD--------------------DPQW--KPAPLDVT
FR--DYVVNEARAGR-RA--QH-----ARDAAW--WLARI-DGLPGRPDLPVLPRPPEG-
-------RADA----RPRF-THRHARLDRARWDVL-VAFASRFGLSPAGVALAAFAEVVG
RWSQSP------AFCLNLTVLNRPPV--------HPQI--DAVLGDFTALSLLAVDVA
>Pseufluor.YP_260595.1.pchF_1_cys_cyc 68..358 pyochelin synthetase F [Pseudomonas fluorescens Pf-5]
EEPFPLTDVQAAYLLGRT-TA---FSYGGVACHGYLEFAQ--KDLDPVRLEQAWNQLIAR
HEMLRAVVLEE----GYQRIL--------P--QVPH---------YSIARH--DLSR---
----DDGSALQ-A--LRERMELRR-APPQQW-PLIELCVSQ---GRDT---------SRL
HLSVDLLVCDYQSVRMLLAELQQLYR----GE--------------SL-P--APAQ--IS
FR--DYVLGERRLRE-QP--RY-----QRDRDY--WWARV-DSLPGAPELPLL-GPPSG-
----------------PRF-QRRAMGLEARDCNAL-RLNAAAAGVGVSAAILSAYAETLG
RWSRRG------HFCLSLTLLNRLSL--------HPQV--DRLVGDFSSVELLEVQTL
>Nostsp.Q9RAH2.m_1_leu_LcL 71..373 NosC [Nostoc sp. GSV224]
PQNLPLSFAQERLWLLNQ-LE---PDNPSYNEQAALKLHG---KLNVVALEQSLNKIIDR
HEALRTNFRT-----INEQPV--------Q--VITD------SLNLNVPIV--DLSE---
--LPESEREIA-CQQLATTEANRP-FDLASS-PLIRASVVK--LTEVE---------HAL
VLTIHHIVVDGWSIGVLMRELATIYSAFCNNL--------------SPQL--PELP--IQ
YA--DFAIWQRQWLQ-TE-------VLQTQLDY--WKQLL-KNAPTLLELPTDRPRPPI-
---------QT-----FRG-EIQYGEFSVELSEAI-ANFTRQEGATLFMTLFAAFVTLLY
RYTDSD------DIVVGTPIANRDRL----------EL--EGLIGFFVNTLVLRTDLS
>Nostsp.Q9RAH4.m_3_ser_TO_pro_LcL 2183..2485 NosA [Nostoc sp. GSV224]
NAQLALSYAQQRLWFLDQ-FE---PNSPFYNMSIALRLAG---TVEVAALEQSFQQIIHR
HEALRTNFIT-----VDGQAT--------Q--IIQT------ETNWTVSIV--DLKN---
--LSTTKQEIA-SQQLVQQQAIQP-FELATQ-ALVRATLVV--LSETE---------HIL
LMCIHHIVSDGWSIGLFLQELAALYNAYSQGK--------------SSTL--APLP--IQ
YA--DFALWQRQWLQ-GE-------VLQSQLSY--WQQKL-ASAPTLLSLPTDRPRPSV-
---------QT-----YQG-THQEFALSEELTGKL-AKLSQEQGVTLFMTLLAAFDTLLY
RYTGTE------DILVGSPIANRDRS----------EI--EGLIGFFVNTLVMRTDLS
>Nostsp.Q9RAH1.m_1_TYR_LcL 3..305 NosD [Nostoc sp. GSV224]
TEELPLSYAQQRLWFLDQ-LE---PNSAIYNIPLALRLVG---NLNRAALEQSFQEIIDR
HEALRTNFIT-----VDGKPS--------Q--IIQT------QINWTVSVV--ECEH---
--LPPSEQEIA-TQQLVQQQAIQP-FDLAEG-ALIRATLIV--LSKTE---------HIL
LLCMHHIVSDAWALGVFVQELAALYNAYSQGE--------------PSPL--TPLP--IQ
YA--DFGIWQREWLQ-GE-------VLQNQISY--WQQQL-KDAPALLSLPTDRPRPAV-
---------QT-----FAG-AIQEFALSVELSNQL-TQLSQKQGVTLFMTLLAAFDTLLY
RYTGQL------DILVGSAIANREHS----------EI--EGLIGFFVNTLVLRTDLS
>Nostsp.Q9RAH4.m_2_ile_TO_ser_LcL 1094..1404 NosA [Nostoc sp. GSV224]
DAELPLSYAQQRLWFLDQ-LE---PNSAFYNIPMALRLVG---NLNQPALEQSLLEIIHR
HEALRTNFIT-----VDGKPS--------QIIQTRREQGTGNREQGTVSIV--DFKD---
--LSTNEQEIA-SKQLARQQAIEP-FDLANG-ALIRTTLLV--LSETE---------HIL
LVCMHHVVSDGWSMGVFVQELAALYDAYAQGQ--------------PSSL--APLP--IQ
YA--DFAIWQREWLQ-GN-------VLQNQLTY--WQQQL-ANAPSLLSLPTDRPRPAV-
---------QT-----FAG-AYQKFALSAELTGRL-TQLSQKQGVTLFMTLLAAFDTLLY
RYTGAE------DILVGSPIANRDRS----------EI--EGLIGFFVNTLVMRTDLA
>Nostsp.Q9RAH4.m_4_pro_TO_leu_LcL 3277..3575 NosA [Nostoc sp. GSV224]
NAELPLSYAQTRLWFLDK-LN---PNSAFYNFPIALRLVG---TLNRTALEQSLQEIIHR
HEALRTNFVI-----VDGKPS--------Q--IIQT------QINCTLSVV--DFKH---
--LSTTEQEIA-----SQQLVKQP-FDLANE-ALVRATLVV--LSETE---------HAL
LVCMHHIVSDGWSMGVFVQELAALYNAYSQGE--------------PSPL--TPLP--IQ
YA--DFAIWQRNWLQ-GD-------VLQSQLSY--WQHQL-ANAPALLSLPTDRPRPSM-
---------QT-----FAG-AYQQFALSKELTDKL-TQLSQQQGVTLFMTLLAAFDTLLY
RYTGTE------DILVGSPIANRDRS----------EI--EGLIGFFLNTLVMRTNLA
>Nostsp.Q9RAH2.m_2_leu_TO_gly_LcL 1143..1459 NosC [Nostoc sp. GSV224]
NAQLLLSYAQQRLWFLDQ-FE---PNSALYNIPLALRLVG---TLNQVALEQSLHEIIAR
HEALRTNFVT-----VNGKPS--------Q---IIQ-------TQTNWTVSVVGLKH---
--LSTTEQEIA-TQQLVRQQAIEP-FDLANQ-VLVRATLLV--LSETE---------HIL
LVCMHHIVSDGWSMGVFLQELAALYNAYSQAQPSLRDATRSLLPRRGTPL--APLP--IQ
YA--DFALWQRQWLQ-GG--VL-----QSQLNY--WQQQL-KDAPALLSLPTDRPRPAV-
---------QT-----FAG-AHQEFALSQKLTQGL-IQLSQKQGVTLFMTLLAAYDTLLY
RYTGTE------DILVGSPIANRDRS----------EI--EGLIGFFVNTLVMRTNLA
>Nostsp.Q9RAH1.m_2_TYR_TO_pro_LcL 1075..1377 NosD [Nostoc sp. GSV224]
NAELPLSYAQQRLWFLDQ-FE---PNSAIYNIPMALRLVG---TLNQVALEQSLYEIINR
HEALRTNFVI-----VDGKPS--------Q---LIQ-------TQTNWTVSVVDLKH---
--LSTTEQEIA-TQQLAQQQANQP-FDLANQ-ALVRATLIV--LSETE---------HVL
SVCMHHIVSDAWSMGVFIQELAALYNAYSQGE--------------PSPL--TPLS--IQ
YA--DFAIWQRNWLQ-GS--VL-----QTQLSY--WQQQL-KDAPALLSLPTDRPRGSV-
---------QT-----FAG-GHQEFALSVELSNKL-TKLSQEQGCTLFMTLLAAFDTLLY
RYTGTE------DILVGSPIANRNRN----------EI--EGLIGFFVNTLVLRTDLS
>Nostsp.Q9RAH2.m_3_gly_TO_asn_LcL 2244..2546 NosC [Nostoc sp. GSV224]
NAELPLSYAQQRLWFLDQ-FE---PNSAIYNIPMALRLVG---TLNQVALEQSLYEIINR
HEALRTNFVT-----VNGKPS--------Q--IIQT------QTNWKVSVV--GLKH---
--LSTTEQEIA-TQQLAQQQAIQP-FDLANQ-ALVRATLVV--LSETK---------HIL
LVCMHHIVSDGWSMSVFLQELAALYNACSQAQ--------------TSPL--APLP--IQ
YA--DFALWQRQWLQ-GD-------VLQSQLSY--WQQQL-KDAPALLSLPTDRPRGPV-
---------QT-----FAG-GHQEFALSVELSNKL-TKLSQEQGCTLFMTLLAAFDTLLY
RYTGTE------DILVGSPIANRDRS----------EI--EGLIGFFVNTLVMRTNLA
>Pseusyrin_3.O85168.syr.m_7_thr_LcL 6383..6687 Syringomycin synthetase [Pseudomonas syringae pv. syringae]
NAPLALSFSQQRLWFLDR-LD-P-GASSAYHMPMSLLLRG---ELDHRALKAALDRLVAR
HESLRTTFEL-----HGEQPV--------Q--VIAA-----ADSGFALAED--DLRS---
--QPYEQASLN-ASRIADSEAAAP-FDLRQG-PLIRGRLLR--LADDE---------HML
LITQHHIISDGWSVGVLINEFTALYQAFTEQR--------------PDPL--PALS--IQ
YA--DYAAWQRRTFT-GE-------RLAEQADL--WREHL-GGAPTLLSLPTDRPRPVV-
---------QS-----YRG-GAVPVTIDAALHQRL-ERFCQAHNVTLFMGLLSAWSVLMT
RLGNER------DVVIGVPSANRGRT----------ET--ENLIGFFVNALALRVDLT
>Pseusp.Q84BQ4.arfC_5_ile_TO_asp_LcL 4309..4610 Arthrofactin synthetase C [Pseudomonas sp. MIS38]
DQLLPLSFAQQRLWFLAQ-MD---GGNSAYNIPVGLRLRG---RLDEDALQRALARIVAR
HETLRSRFSQI----DDQPQV--------R--ILPA------DTGLLLPVE--DLRR---
--HPQADNALR-G--LIEEQACAS-FNLQHD-ALLRGRLVR--LADDH---------HVL
LLTLHHIIADGWSMGVLTRELAALYQAFSRGE--------------DDPL--PPLA--LQ
YT--DYAVWQRRWLS-GE-------VLQRQSDY--WQRTL-AGAPALLTLPTDRPRPPQ-
---------QD-----YSG-SRVDLLLDQHLSAGL-KALCQRRAVTPYMVIMSAWAMLLS
RLSGQS------DVVIGSPVANRTRA----------EI--EGLIGMFVNTLALRIDTS
>Pseusp.Q84BQ4.arfC_2_leu_TO_ser_LcL 1129..1430 Arthrofactin synthetase C [Pseudomonas sp. MIS38]
DGALPLSFAQQRLWFLAQ-ME---GANTAYNIPVALRLRG---RLDDAALQRALARIVAR
HETLRSRFAQF----NDEAQV--------L--IAPV------DTGLLLRVE--DLRQ---
--HPQPEETLQ-A--LIQGEASGP-FDLQDD-PLIRGRLVR--LADDH---------HVL
LLTLHHIISDGWSMGVLTRELMALYQAFSHGQ--------------PDPL--PPLA--LQ
YT--DYAVWQRRWLS-GE-------VLQRQSEY--WQQTL-AGAPALLMLPTDRPRPAQ-
---------QD-----YAG-SSVAVVLDERLSAGL-KALGQRHGVTLYMTLMSAWAMLLS
RLSGQA------EVVIGSPVANRTRA----------EI--EGLIGMFVNTLALRIDTS
>Pseusp.Q84BQ4.arfC_4_ile_TO_ile_LcL 3258..3559 Arthrofactin synthetase C [Pseudomonas sp. MIS38]
DQALPLSFAQQRLWFLAQ-MD---GGNSAYNIPLGLRLRG---QLDGEALQRALAQIVAR
HATLRSRFVSI----DDQAQV--------L--IAPV------DSGLLLPIE--DLRQ---
--DPQAEACVQ-A--LLAQEAATA-FDLQHD-PLIRDRLIR--LADDH---------HVL
LLTVHHIVADGWSMGVLTRELMALYQAFSHGQ--------------PDPL--PPLA--LQ
YG--DYAVWQRRWLS-GE-------VLQRQSDY--WQQTL-DGAPALLTLPTDRPRPAQ-
---------QD-----FAG-SSVEVRLDERLSAGL-KALSQRHGVTLFMTLMSAWSLLLS
RLSGQS------DVVIGSPVANRTRA----------EI--EGLIGMFVNTLALRIDTS
>Pseusyrin_3.O85168.syr.m_5_arg_LcL 4261..4563 Syringomycin synthetase [Pseudomonas syringae pv. syringae]
DQAWPLSFGQQRLWFLAQ-ME---GASAAYHIPAGLSLHG---NLNLKALQRALERIVAR
HEGLRTTFMQG----DDGQPV--------Q--RISP-----ADTGFNLQMH--DLQG---
--LADAEEKLQ-A--LASEESLQS-FDLQQG-PLIRGRLIR--MAEDH---------HVL
LLTLHHIVSDGWSVDVLTRELSALYAAFSQDQ--------------DDPL--APLE--LQ
YL--DYAVWQRRWLS-GD-------VLQQQSNF--WQQTL-ADAPALLMLPTDRARPAL-
---------QD-----YAG-AALPVVFDKDLTRGL-KALSQRRGSTLFMTVMAAWAGLLG
RLAGQD------DVVIGTPVANRTRS----------EV--EGLVGLFVNTLAIRVDLS
>Pseusyrin_3.O85168.syr.m_6_phe_LcL 5327..5629 Syringomycin synthetase [Pseudomonas syringae pv. syringae]
SGALPLSYAQQRLWFLAQ-LE---GGSAAYHIPAGLRLRG---NLDQASLQRALDRIVAR
HEALRTTFVQ-----EQGQPA--------EQRISAA------ETGFRLQLQ--VLAG---
--QTDAEDKLL-A--IAAQEASEH-FDLVNG-PLVRGRLVR--MANDN---------HVL
LVTMHHILSDGWSTGVLNRELGALYAPFRQGA--------------GDPL--PALP--VQ
YV--DYALWQRDWLS-GD-------VLQQQRQY--WQQAL-AGAPALLTLPTDRPRPAQ-
---------QD-----YSG-QTLELVLDTQLTRGL-KALSQRHGSSLFMTVMGAWAALLG
RLSGQD------DVVIGTPVANRMSA----------EV--ENLIGFFVNTLAIRVDLS
>Strprist.Q54959.snbC_2_abu_LcL 1038..1340 Pristinamycin I synthase 2. [Streptomyces pristinaespiralis]
DGPRPTSYAQHRMWVLRE-VE---GAAPTYNMPLALRLSG---TLNRTALRAALYDVVVR
HESLRTVYPRG----EHGVTP--------R--LLPP------EQARPWVIE--SRVD---
------DEQLP-A--ALTAAAREP-FNLDCQ-LPIRAHLFT--LPGGD---------SVL
LLLMHHVAGDGWSLRPLLGDLSTAYAARLAAR--------------APDF--PPLP--VS
YA--DFAVWQRELLG-DE--HDPDSLAARQLAH--WESTL-AGLPDQLELPADFPRPPV-
---------AE-----HRG-GSVPLAVPPQLHARL-DTFARAHGATCHMVLQAALAALLT
RLGAGT------DIPIGCPTASRPDS----------AL--DDLVGFFVNPVVLRADTS
>Strecoeli.NP_627443.1.m_2_ser_TO_thr_LcL 1174..1481 CDA peptide synthetase I [Streptomyces coelicolor A3(2)]
PDRLPLSFAQRRLWFIHQ-YE---GPSPLYNIPAALRLTG---PVDGAALSAALGDVVAR
HESLRTVFAE-----DAHGPH--------QVILSAE------RAAPRLKTL--DSDP---
-------ERLA-A--DLARTARHT-FDLTRD-VPLRATLLR--VAPEE---------HVL
LLVLHHIAGDGWSLAPLARDLGTAYAARTAGT--------------APDW--APLP--VQ
YA--DYTLWQRELLGADGNGAGTGDGGEGARQLAHWREAL-AGLPERLELPSDRPRPAR-
---------RD-----NSG-ARLDVSVPAGLHRSL-AALAAETRTSVFMVLQAALAGLLT
RLGAGE------DVPIGSTIAGRTDA----------AV--ENLVGFFVNTLVLRTDTG
>Strecoeli.NP_627443.1.m_3_thr_TO_trp_LcL 2284..2586 CDA peptide synthetase I [Streptomyces coelicolor A3(2)]
PERLPLSYAQQRLWFLHQ-LE---GPSPTYNITGALRLTG---DLDPGALRAAFQDVVTR
HESLRTVFSED----GHGARQ--------T--VLDA-----AGVRFELPVA--DVSE---
-------DRLD-A--RLEEAARHC-FDLTTD-IPVRAELFR--LGARE---------HVL
LLMVHHIAGDGWSLGPLIRDLAAAYTARAARR--------------APDW--APLP--VQ
YA--DFALWQRAALG-DA--ADATSPAGRQLAH--WKEAL-AGLPDRLELPADRPLPAV-
---------AS-----HRG-GRVPLTVPAPLHSGV-AELARESRTSVFMVLQAALAALLT
RMGAGE------DVPLGTPVAGRGDD----------AV--DQVVGFFVNTLVLRTDTG
>Strecoeli.NP_627444.1.m_3_gly_TO_asn_LcL 2081..2383 CDA peptide synthetase II [Streptomyces coelicolor A3(2)]
PERVPLSPAQQRLWFLHQ-FE---GPSATYNMPTALRLSG---PVDRAALERAIGDVLVR
HESLRTVFAAD----DGGSWQ--------V--VLPA-----DRAVGRLDVV--DVTA---
-------GEVA-E--RVGEAARHA-FDLTAD-IPFLARLFR--VSDTE---------HVL
LLLIHHIAGDGWSMAPLARDLTAAYAARCAGA--------------APDW--EPLP--VQ
YA--DYALWQREVLG-DE--SDPDSVAARQLAY--WKDAL-AGLPEQLELPTDRPRPAT-
---------AG-----YTG-DRIAFTVPTALHARL-TELARSTHSSLFMVVQAAFATLLT
RLGAGE------DIPVGTAVAGRNDA----------AT--EDLVGFFVNTLVLRTDTG
>Strecoeli.NP_627443.1.m_6_asp_TO_hpg_LCL 5886..6188 CDA peptide synthetase I [Streptomyces coelicolor A3(2)]
PERIPLSYAQQRLWFLHQ-LE---GPSATYNIPTTLRLTG---TLDTDALQSALNDLLAR
HESLRTTYTE-----DGEGPR--------QVIHAWE------PGMLPLGVV--DTGE---
-------GELD-A--MLSAGVHHA-FDLTAG-IPVRATLFR--ISEQE---------HVL
LLLIHHIATDAWSRTPLGHDLAAAYSARCAGD--------------VPAW--EPLP--VQ
YA--DYALWQREVLG-DE--GDADAPAGRQLAY--WTRQL-ADLPEQLDLPTDRPRPAV-
---------AS-----QDG-DRVAFSLDADLYVRL-TELARATHSSTFMVVQAALAVLLT
RLGAGE------DIPIGTPVAGRTDD----------AT--ENLVGFFVNTLVLRNDTS
>Strecoeli.NP_627443.1.m_5_asp_TO_asp_LcL 4846..5148 CDA peptide synthetase I [Streptomyces coelicolor A3(2)]
PERIPLSYAQQRLWFLHQ-LE---GPSATYNTVLTLRLGG---ALDVDALRAAISDVVAR
HESLRTVFTED----ERGAYQ-----------IVLP----VEAASTPFTVV--DVAE---
-------EEIG----DRLDEAVGHCFDLAQE-LPARTSLFR--VSERE---------HVL
LLLIHHIASDAWSRAPLAQDLTAAYAARVRSE--------------APMW--APLT--VQ
YA--DYALWQQEILG-DD--TDADSLAGRQLAY--WKQQL-AGLPEQLDLPTDRPRPAV-
---------AG-----YSG-DRVPFTVPTELHTRL-TELARATNTSAFMVIQAAVAVLLT
RLGAGE------DIPIGTPVAGRTDD----------AA--DDLIGLFINTLVLRTDTS
>Strecoeli.NP_627444.1.m_2_asp_TO_gly_LCL 1032..1334 CDA peptide synthetase II [Streptomyces coelicolor A3(2)]
PERIPLSYAQQRLWFLHQ-LE---GPTATYNIPTTLRLTG---TLDTDALQSAFNDLLAR
HESLRTTYTED----DQGAQQ-----------IVLP----VEAVATPFAVV--DVAA---
------EDVAE----RVAEAAAHA-FDLGAE-IPVRARLFR--VSERE---------HVL
LLLVHHIASDAWSRGPLAQDLTAAYTARCADD--------------APAW--QPLP--VQ
YA--DYALWQQEILG-DD--TDPDTLAGRQLAY--WKQQL-AGLPEQLDLPTDRPRPAT-
---------AD-----HTG-DRVTFTVPADLHTRL-TELARETNTTAFMVIQAALAALLT
RHGAGE------DIPIGTPVAGRTDD----------AT--DHLIGFFVNTLVLRTDTS
>Strecoeli.NP_733597.1.m_2_3-me-glu_TO_trp_LcL 1062..1364 CDA peptide synthetase III [Streptomyces coelicolor A3(2)]
PERLPLSYAQQRLWFLHL-LE---GPSPTYNIPTVLRLSG---PLRPDALRAALLDVVGR
HESLRTTFTED----ERGARQ--------V--VHPA------DGVRPVFET---------
--AESTEADYE-A--DLARAARHA-FDLGAE-IPVRARLLR--LSERE---------HVL
LLLVHHIASDAWSRGPLAQDLTAAYTARCAGD--------------APAW--QPLP--VQ
YA--DYALWQQEILG-DD--TDPDTLAGRQLAY--WKQQL-AGLPERLDLPTDRPRPAT-
---------AD-----HTG-DRVEFALPADLHTRL-TELARATDTTLYMVLQAALATLLT
RHGAGE------DIPIGTPVAGRTDD----------AT--DHLVGFFVNTLVLRTDTS
>Strchrys.Q9L8H4.acmC_2_gly_LcL 1056..1356 Actinomycin synthetase III. [Streptomyces chrysomallus]
PDAVPLSFAQRRLWFLHK-ME---GPSATYNIPLALRLTG---ELNLEALRAALEDVTGR
HESLRTVFPE-----VDGTPY--------Q--RVLD------TATIELVRT--ATTE---
-------AELT-D--HLLRAARHP-FDLAGE-PPLRTELFE--LSARE---------HVL
LLVVHHIAGDGWSLGPLASDLARAYAARAEGR--------------APQW--APLP--VQ
YA--DYTLWQNELLG-DQ--NDPDSLFATQVAY--WTETL-AGLPDQITLPTDRPRPAV-
---------MT-----YRG-DYLTVDIDPELHRRL-TELARGSGASLFMVLQAGLAALIK
RLGAGD------DIPLGSPIAGRTDQ----------AL--DDLIGFFVNTLVLRTDTT
>Strchrys.O68487.acmB_2_val_LcL 1066..1368 Actinomycin synthetase II. [Streptomyces chrysomallus]
PPVMPLSSAQRRLWFLST-LE---GPSATYNIPLVLRLSG---RLDVPALCAALGDVVGR
HESLRTVFPE-----VDGTPY--------QRVLTPE------AAAPRLTVT--PTSE---
-------ADLP-N--ALKAGARYA-FDLAGE-PPLRTELFE--LSPRE---------HVL
LVVAHHIAADGWSMEPLSRELTEAYAARAEGR--------------APQW--APLP--VQ
YA--DYTLWQNELLG-DQ--NDPDSLFATQVAY--WTETL-AGLPDQITLPTDRPRPAV-
---------MT-----YRG-DYLTVDIDPELHRRL-TELARGSGASLFMVLQAGLAALLK
RLGAGD------DIPLGSPIAGRTDQ----------AL--DDLIGFFVNTLVLRTDTT
>Strchrys.Q9L8H4.acmC_3_val_LcL 2530..2832 Actinomycin synthetase III. [Streptomyces chrysomallus]
PATMPLSFAQRRLWFIHK-ME---GPSATYNIPLALRLSG---DLDRDALRGALTDLVSR
HESLRTVFPE-----VDGTPY--------QRLLTPE------AAAPRLTVT--PTSE---
-------ADLP----DALEAAARYAFDLAEQ-PPLRTELFE--LSARE---------HVL
LLVVHHIAGDGWSLGPLASDLARAYAARAEGR--------------APQW--APLP--VQ
YA--DYTLWQNELLG-DQ--NDPDSLFATQVAY--WTETL-AGLPDQITLPTDRPRPAV-
---------MT-----YRG-DYLTVDIDPELHRRL-TELARGSGASLFMVLQAGLAALLK
RLGAGD------DIPLGSPIAGRTDQ----------AL--DDLIGFFVNTLVLRTDTT
>Strprist.O07944.snbDE_3_pip_LcL 2483..2783 Pristinamycin I synthase 3 and 4. [Streptomyces pristinaespiralis]
PAEVPLSFAQYRLWFLHR-ME---GPGPTYNIPMSLRLTG---TLDTAALRAALADVTAR
HEALRTVYPE-----SGGVPR--------Q--HVLH------DVRPHFETA--DTTA---
-------QTLE-A--DLTRAARRG-FDLARE-LPLRATLFR--LAEDE---------HVL
LLLMHHIAGDGWSWPPLARDLGDAYAARLAGR--------------APDL--PPLP--VQ
YA--DYALWQRDLLG-DE--DDPTSRHARQLAY--WAGAL-DDLPEELQLPCDRPRPAV-
---------AT-----HRG-DTVPFAVDPDLHQRL-NALATEGRASLFMVLQAAFAALLT
RHGAGT------DIPLGSPIAGRTDD----------AL--EDLVGFFVNTLVLRTDTS
>Strprist.O07944.snbDE_2_phe_LcL 1050..1352 Pristinamycin I synthase 3 and 4. [Streptomyces pristinaespiralis]
PERLPLSHAQRRLWFLGR-LD---GPNSTYNIPLALRLSG---TLDTAALRAALADLVAR
HETLRTRYPS-----HDGEPY--------QHIVAPA------DATPALTVV--HTEE---
-------HRLA-E--QLAEATARP-YDLTTE-LPLRATLFR--LGEDE---------HVL
LLLLHHIAGDGWSLAPLTRDLAAAYAARRDGH--------------APGF--APLP--VQ
YA--DYTLWQRGLLG-DA--DDPTSLQAAQLAH--WRQAL-EGRPAHLELPCDHPRPAV-
---------AT-----HRG-ATVPFHIDAGLHEKL-TALAKACDSSLFMVLQAAFAALLT
RHGAGT------DIPVGSPVAGRTDD----------AL--DDLVGFFVNTLVLRTDTS
>Strprist.O07944.snbDE_4_phg_LcL 3525..3828 Pristinamycin I synthase 3 and 4. [Streptomyces pristinaespiralis]
PERLPLSYAQRRLWFLGR-LT---GGDPGYNMPVGLRLSG---TLDTAALTAALADLVAR
HETLRTVFPEG----DDGSPH--------QLVLDPG------AARPALHPR--DTTQ---
-------DDLA-T--ELAAAARHC-FDLTTE-LPLRATLFR--LAEDE---------HVL
LLLLHHIAGDGWSLAPLARDLVTAYAARRDGH--------------APDF--APLP--VQ
YA--DYTLWQHALLG-DE--NDPDSTISRQSAH--WKDAL-AGLPEEIQLPADRPRPAT-
---------PA-----HRG-EAVFRTLDADLHREL-LHLARTGGASLFMVLQAAVAAVLT
RHGAGT------DIPLGSPIAGRTDD----------AL--DDLVGFFVNTLVLRTDTS
>Strlaven.Q93N86.M7_X 1041..1344
PDPLPLTAGQLRTWLLDR-LD---GDGTPAHHALALRVGG---ALDRDALTAALGDVADR
HEILRTTFP------GTGRSV--------HQRVLEP-----EAGRPELRLT--EAGE---
-------EELP-A--LLRQATAHT-FDLTRE-VPWNHTLFA--LSDTD---------HVL
HLLVHRIAADAQSTGVLMRDLAAAYGARRRGR--------------APER--APLP--LQ
FA--DYALWERELLN-GE--QDRETLAWDEIQY--WRGAL-DNAPEGLELPTDRERPVL-
---------PT-----RRA-GSVPVGLGAEAHARL-TAAAEPSGASAFTVVQTALALLLG
RLGATD------DVTVGTVLP-RSDD--------EVEL--EGLIGAFERPLALRTDLS
>Strtoyoc.Q8KLL6.M7_X 1052..1353
PEEVPLTVRQLRAWLLAR-PG---ETTAGMHTSVALRVRG---RLDVPALEAALGDVASR
HEILRTTFPG-----QATTVH--------Q--HVHD------SATVQLTPI--PAAE---
-------EDLP-G--LLAERARQP-FDLTRD-MPWRCDLFA--LAERE---------HVL
ALTVHRIAADDDSLDVYFRDLGAAYGARRAGR--------------VPER--APLA--LQ
FA--DYAIWEQRLRE-GE--REQGSLIDDQASF--WRDHL-AGIDGDTVLPFDRPRQAI-
---------PS-----RRA-GAVALRLDGAPHAQL-LAAVDSAGADAHQLVHAALAMLLT
RLGAGE------DLVIGTTLP-RDED--------LIDL--EPMIGPFARPLPLRTDVA
>Actteich.Q70AZ6.M7_X 1056..1357
PERVPLTARQLRAWLLAR-PS---EETRGRHLSVALRLRG---RLDVAALEAALRDVAAR
HEILRTTFPG-----DAQTVH--------Q--HIHD------AAPVRLTPV--PATE---
----E---DLP-A--RLAERGEQL-FDLTRD-MPWRCELFA--LSEKE---------HVL
SVTVHRIAADDDSMDVFFRDLAAAYGARRAGR--------------APER--APLA--LQ
FA--DYAIWEQRLLD-GE--REQDSLINDQITF--WRNHL-AGIDQETVLPFDRARPAI-
---------PS-----RRA-GTVALRLDAGPHARL-AEAVESAGADMPQLVQAALAMLLT
RYGAGT------DLVIGTTLP-RDED--------LIDL--EPMIGPFARPFPVRTDLS
>Nonsp.Q7WZ75.M7_X 1056..1356
PGRVPLTAQQLSAWLLAS--P---GEAAGLHVSVALRLRG---RLDVPALEAALGDVAAR
HEILRTTFPG-----HAQSVH--------Q--HVHD------ASPVDLTPV--PATE---
-------ESLP-G--LLTELRESV-FDLTRE-VPWRGDLFR--LSDGE---------HVL
HLMVHRILADDESLDVFLRDLSAAYGARRAGR--------------APER--APLT--LQ
FA--DYAIWERRLLE-GE--RDADGLINEQLVF--WRDNL-AGIHGETVLPFDRPRSAV-
---------AS-----RRA-GTVSLRLDAGPHARL-VEAVDPIGAHPFQIVHAALAMLLT
RLGAGH------DLVIGTKLP-RDDD--------LIDL--EPMIGPFARPLALRTDLS
>Amyorien.O52821.M7_X 1051..1352
PDRVPLTARQLRAWLLAR-PG---EDTADQHVSITLRLGG---KLNVPALAAAIGDVAAR
HEILRTTFPG-----DAQSVH--------Q--HVHD------ALAIELTPV--PATE---
-------EDLP-G--LLAERRESV-FDLTQE-VPWRCDLFQ--LSEKD---------HVL
QVKIHRILADDDSMDVFFRDLAAAYGARREGR--------------VPER--APLA--LQ
FA--DFAIWEHRLLE-DE--QELDSLINEQIVF--WRDNL-AGIDGETVLPFDRPRSAV-
---------PS-----RRA-GTVALRLDADPHARL-TAVAEPVGADTLQMVHAALAMLLA
KFGAGH------DVVIGTTLP-RDEE--------LFDL--EPMIGPFTRPLALRTDVS
>Amybalhi.Q939Y9.M7_X 1049..1350
PDRVPVTARQLRAWLLAD-PG---GETAGLHTSVALRLHG---RVDVPALAAALGDVAAR
HEILRTTFPG-----DAQSVH--------Q--HVHD--------ALAVELT--PVGV---
-----TEEDLP-G--LLAERRDLL-FDLTRD-VPWRCDLFA--LSDNE---------HVL
HLQVHRILADDDSLDVFFRDLAAAYGARREGR--------------VPER--APLA--LQ
FA--DYALWEQRLLT-DE--NEPGSLINEQVAF--WRDNL-AGLDGETVLPFDRPRPAV-
---------PS-----RRA-GTVALRLEAGPHARL-TEAAEPPGADTLEMVHAALAMLLA
KLGAGH------DVVIGTALP-RDEE--------LFDL--EPMIGPFTRALALRTDVS
>Bacisubti.NP_388230.1.srfAA_2_glu_TO_leu_LcL 1070..1344 surfactin synthetase [Bacillus subtilis subsp. subtilis str. 168]
-EHISSASSRMRESAIHA-SS---SNSEGFR---------------YSKAGARISGINPT
PRVIETSFVL-----ENSTPR--------Q--KIHV------CVDFNIEMI--ERGG---
-------RSDE----AIMASFVRT-FDLAKA-PLFRIGLLG--LEENR---------HML
LFDMHHLISDGVSIGIMLEELARIYK--------------------GEQL--PDLR--LQ
YK--DYAVWQSRQAAEGY---------KKDQAY--WKEVF-AGELPVLQLLSDYPRPPV-
---------QS-----FEG-DRVSIKLDAGVKDRL-NRLAEQNGATLYMVMLSAYYTLLS
KYTGQD------DIIVGTPSAGRNHS----------DT--EGIIGMFVNTLAIRSEVK
>Bacisubti.NP_388231.1.srfAB_2_val_TO_asp_LcL 1055..1340 surfactin synthetase [Bacillus subtilis subsp. subtilis str. 168]
QQHYPVSPAQRRMYILNQ-LG---QANTSYNVPAVLLLEG---EVDKDRLENAIQQLINR
HEILRTSFDM-----IDGEVV--------Q--TVHK------NISFHLEAA--KGRE---
-------EDAE----EIIKAFVQP-FELNRA-PLVRSKLVQ--LEEKR---------HLL
LIDMHHIITDGSSTGILIGDLAKIYQ--------------------GADL--ELPQ--IH
YK--DYAVWHKEQTN-----------YQKDEEY--WLDVF-KGELPILDLPADFERPAE-
---------RS-----FAG-ERVMFGLDKQITAQI-KSLMAETDTTMYMFLLAAFNVLLS
KYASQD------DIIVGSPTAGRTHP----------DL--QGVPGMFVNTGALRTAPA
>Bacisubti.NP_388231.1.srfAB_3_asp_TO_leu_LcL 2099..2386 surfactin synthetase [Bacillus subtilis subsp. subtilis str. 168]
QDMYPLSSAQKRMYVLNQ-LD---RQTISYNMPSVLLMEG---ELDIWPARLT-PQLVNR
HESLRTSFME-----ANGEPV--------Q--RIIE------KAEVDLHVF--EAKE---
-------DEAD----QKIKEFIRP-FDLNDA-PLIRAALLR--IEAKK---------HLL
LLDMHHIIADGVSRGIFVKELALLYK--------------------GEQL--PEPT--LH
YK--DFAVWQNEAEQ-KE-------RMKEHEAY--WMSVL-SGELPELDLPLDYARPPV-
---------QS-----FKG-DTIRFRTGSETAKAV-EKLLAETGTTLHMVLHAVFHVFLS
KISGQR------DIVIGSVTAGRTNA----------DV--QDMPGMFVNTLALRMEAK
>Brevbrevi.P0C064.m_4_ORN_TO_LEU_LcL 3138..3426 Gramicidin S synthetase 2 [Brevibacillus brevis]
QDYYPVSSAQKRMFIVNQ-FD---GVGISYNMPSIMLIEG---KLERTRLESAFKRLIER
HESLRTSFEI-----INGKPV--------Q--KIHE------EADFNMSYQ--VASN---
-------EQVE----KMIDEFIQP-FDLSVA-PLLRVELLK--LEEDR---------HVL
IFDMHHIISDGISSNILMKELGELYQ--------------------GNAL--PELR--IQ
YK--DFAVWQNEWFQ-SE-------AFKKQEEY--WVNVF-ADERPILDIPTDYPRPMQ-
---------QS-----FDG-AQLTFGTGKQLMDGL-YRVATETGTTLYMVLLAAYNVLLS
KYSGQE------DIIVGTPIVGRSHT----------DL--ENIVGMFVNTLAMRNKPE
>Brevbrevi.P0C064.m_2_pro_TO_val_LcL 1058..1346 Gramicidin S synthetase 2 [Brevibacillus brevis]
QEYYPVSSVQKRMFILNE-FD---RSGTAYNLPGVMFLDG---KLNYRQLEAAVKKLVER
HEALRTSFHS-----INGEPV--------Q--RVHQ------NVELQIAYS--ESTE---
-------DQVE----RIIAEFMQP-FALEVA-PLLRVGLVK--LEAER---------HLF
IMDMHHIISDGVSMQIMIQEIADLYK--------------------EKEL--PTLG--IQ
YK--DFTVWHNRLLQ-SD-------VIEKQEAY--WLNVF-TEEIPVLNLPTDYPRPTI-
---------QS-----FDG-KRFTFSTGKQLMDDL-YKVATETGTTLYMVLLAAYNVFLS
KYSGQD------DIVVGTPIAGRSHA----------DV--ENMLGMFVNTLAIRSRLN
>Brevbrevi.P0C064.m_3_val_TO_ORN_LcL 2093..2381 Gramicidin S synthetase 2 [Brevibacillus brevis]
QDYYPVSSAQKRMYILYE-FE---GAGITYNVPNVMFIEG---KLDYQRFEYAIKSLINR
HEALRTSFYS-----LNGEPV--------Q--RVHQ------NVELQIAYS--EAKE---
-------DEIE----QIVESFVQP-FDLEIA-PALRVGLVK--LASDR---------HLF
LMDMHHIISDGVSMQIITKEIADLYK----GK----------------EL--AELH--IQ
YK--DFAVWQNEWFQ-SA-------ALEKQKTY--WLNTF-AEDIPVLNLSTDYPRPTI-
---------QS-----FEG-DIVTFSAGKQLAEEL-KRLATETGTTLYMLLLAAYNVLLH
KYSGQE------EIVVGTPIAGRSHA----------DV--ENIVGMFVNTLALKNTPI
>Bacisubti.NP_389715.1.ppsB_2_tyr_TO_thr_LcL 1053..1342 plipastatin synthetase [Bacillus subtilis subsp. subtilis str. 168]
RDVYPLSFSQKRLYALHQ-LA---DDSTGYNMPAVLELRG---NLNRQRLRSVLTELVNR
HEALRTVFVL-----DRDEPV--------Q--IIYP------EMAFDLKEL--EMES---
------EQMLE----SAIETFIKP-FYLSSG-PLFRACVIT--MGNNR---------GFL
LLDMHHIIADGVSMSTLVQEFTDLYC--------------------GKEL--PALN--LH
YK--DFAVWQQEKHP-KE--LY-----KKQEAY--WLGQL-GGSLPTLELPLDKTRPRL-
---------PD-----FRG-GTIEVNIDKDMADEL-HRLMAETGTTLYMILLAVYSILLS
KLSGQE------DIVVGSPAAGRPHA----------DL--ERVIGMFVNTLAMRSKPE
>Bacisubti.NP_388230.1.srfAA_3_leu_TO_leu_LcL 2096..2384 surfactin synthetase [Bacillus subtilis subsp. subtilis str. 168]
QDTYPVSSPQKRMYVLQQ-LE---DAQTSYNMPAVLRLTG---ELDVERLNSVMQQLMQR
HEALRTTFEI-----KDGETV--------Q--RIWE------EAECEIAYF--EAPE---
-------EETE----RIVSEFIKP-FKIDQL-PLFRIGLIK--HSDTE---------QVL
LFDMHHIISDGASVGVLIEELSKLYD----GE----------------TL--EPLR--IQ
YK--DYAVWQHRFIQ-SE--LY-----KKQEEH--WLKEL-DGELPVLTLPTDYSRPAV-
---------QT-----FEG-DRIAFSLEAGKADAL-RRLAKETDSTLYMVLLASYSAFLS
KICGQD------DIIVGSPVAGRSQA----------DV--SRVIGMFVNTLALRTYPK
>Bacisubti.NP_389713.1.ppsD_2_pro_TO_glu_LcL 1054..1334 plipastatin synthetase [Bacillus subtilis subsp. subtilis str. 168]
RDTYPVSSAQKRIYVLQQ-LD----EGVAYNMPAVLELEG---ALDVAKLSAVCKELISR
HEPLRTSFVSG----ADDEPV--------Q--RIHT------EVPFTLSKE---------
---------------TTIEGFVRP-FDLSQA-PLFRAGLIE--VSNEK---------HVL
LVDMHHIISDGVSVQLLIREFTDLYA----NR----------------QL--KPLR--IQ
YK--DYAVWQQKFKK-GD--SY-----QKQETY--WQQQF-SGDLPILELPTDKRRPAE-
---------RQ-----FIG-GKVTFQLDKEITARI-KRLAHKNRSTLYMTLLALYSAFWS
RLSGQD------DIAIGSPIAGRPHA----------DL--EAVLGMFANTLALRTRPA
>Bacisubti.NP_389714.1.ppsC_2_glu_TO_val_LcL 1055..1344 plipastatin synthetase [Bacillus subtilis subsp. subtilis str. 168]
QETYPVSSAQKRIYVLQQ-LE---DGGTGYNMPAVLELEG---KLNLERMDRAFKELIKR
HESLRTAFEQD----AGGDPV--------Q--RIHD------EVPFTLQTT--VLGA---
--------RTE-E--EAAAAFIKP-FDLSQA-PLFRAQIVK--VSDER---------HLL
LVDMHHIISDGVSVNILIREFGELYN----NR----------------KL--PALR--IQ
YK--DYAVWQEGFKT-GD--AY-----KTQGAY--WLKQL-EGELPVLDLPADHARPPM-
---------RS-----FAG-DKVSFTLDQEVTSGL-YKLARENGSTLYMVLLAAYTAFLS
RLSGQE------DIIVGSPIAGRPHK----------DL--EPILGMFVNTLALRTRPE
>Bacisubti.NP_389713.1.ppsD_3_glu_TO_tyr_LcL 2085..2374 plipastatin synthetase [Bacillus subtilis subsp. subtilis str. 168]
QETYPVSSAQKRIYVLQQ-LE---DGGTGYNMPAVLELEG---KLNPERMDRAFQELIKR
HESLRTSFEQD----EGGDPV--------Q--RIHD------EVPFTLQTT--VLGA---
--------RTE-Q--EAAAAFIKP-FDLSQA-PLFRAQIVK--VSDER---------HLL
LVDMHHIISDGVSVNILIQEFGELYN----NR----------------KL--PALR--IQ
YK--DYAVWQEGFKT-GD--AY-----KMQEAY--WLKQL-EGELPVLDLPADHARPPV-
---------RS-----FAG-DKVSFTLEPEVASGL-HKLARENGSTLYMVLLAAYTAFLS
RLSGQE------DIIVGSPIAGRPHK----------DL--EPILGMFVNTLALRTRPE
>Bacisubti.NP_389716.1.ppsA_2_glu_TO_ORN_LcL 1049..1338 plipastatin synthetase [Bacillus subtilis subsp. subtilis str. 168]
QETYPVSSAQKRIYVLQQ-LE---DGGTGYNMPAVLELEG---KLNPERMERAFKELIKR
HESLRTSFEQD----AGGDPV--------Q--RIHD------EVPFTLQTT--VLGE---
-------RTEQ----EAAAAFIKP-FDLSQA-PLFRAQIVK--ISDER---------HLL
LVDMHHIISDGVSVNILIREFGELYN----NR----------------NL--PALR--IQ
YK--DYAVWREGFKT-GD-------AYKTQEAY--WLKQL-EGELPVLDLPADHARPPV-
---------RS-----FAG-DKVSFTLDQEVASGL-HKLARENGSTLYMVLLAAYTAFLS
RLSGQE------DIIVGSPIAGRPHK----------DL--EPILGMFVNTLALRTRPE
>Erwicarot.YP_049593.1.m_2_gln_TO_asn_dual 1112..1405 non-ribosomal peptide synthetase [Erwinia carotovora subsp. atroseptica SCRI1043]
QDIYPLAPLQEGIFFHRL-YQ---QTGDVYQLDLLVAFDT---RERLDIFLNTLQKVIDR
HDILRTAICWQ----GLSQPV--------Q--VVWR------HAPLPVNTF--EPAS---
--SEDITAQLQ----AYISPQTLS-LDLNKA-PLLAADIVY-DPSRSE---------WLM
ALRVHHLVSDHMTLDLIIAEVRLMLW----GK--------------TDEL--SPPQ---P
YR--NFIAHVLSIPN------------AVHEQY--FRSRL-ADVDT-PTIPFGLAEVQD-
---------YD-----GEM-AEATLSLDHNLVDAI-HHHARQLSVSPGVLFHVAWAQVLA
QISDSS------DVIFGSVLLGRLQG--------FTGA--DRVMGMFVNTLPLRIPLN
>Erwicarot.YP_049592.1.m_6_val_leu_ile_abu_iva_TO_ser_dual 5456..5749 non-ribosomal peptide synthetase [Erwinia carotovora subsp. atroseptica SCRI1043]
QDIYPLAPLQEGILFHYL-LQ---EQGDTYLSQTVIAFDT---RERLDTFLSALQRVINR
HDILHTAVCWQ----GLSQPI--------Q--VVWR------HAQLPINTL--ETDS---
--ENDVLSQLR----THTDSHTRR-INLGEA-PLLTADIAH-DVANQE---------WLL
ALGFHHLVCDHITLALMIDEIRTILQ----GR--------------DNDL---PTP--LP
YR--NFIAQILSVPM------------TAHETY--FRSRL-ADVDA-PTAPFG-LVDIQ-
---------SG----GENM-DETVQYLDPALAQAI-RHRANRLGVSLGVLFHVAWAQVLA
HISNRD------DVVFGSVLLGRLQG--------TDGA--DRVMGMFINTLPLRISLN
>Erwicarot.YP_049592.1.m_4_ser_TO_tyr_bht_dual 3300..3593 non-ribosomal peptide synthetase [Erwinia carotovora subsp. atroseptica SCRI1043]
QDIYPLSPLQEGILFHYR-FQ---EQGDTYLLYHLLAFKD---RARLDAFLGALQQVIDR
HDILRTAVCWQ----GLSQPV--------Q--VVWR------QAVLPINTF--EPTS---
--ADDVPAQLK----KQTDPRTRR-LDLNQA-PLLSADIAH-DAATGE---------WLL
ALGLHHLISDHMTLTLIVGEIRHLLQ----GQ--------------QDTL---PTP--LP
YR--NFIAQILSVPN------------TEHEAY--FRERL-ADIDA-PTIPFD-LLDTQ-
---------GE----GENI-AEVRVPLPAPLSNAI-YQQSRRLGISPGVLFHVAWAQVLA
QTSGRD------DIVFGTVLLGRLQG--------SAGA--DQVMGMFINTLPLRISLA
>Chroviola.NP_902472.1.m_1_thr_dual 100..395 probable peptide synthetase protein [Chromobacterium violaceum ATCC 12472]
QDIYPLAPLQEGILFHHL-LG---GEGDAYLLYDLLAFDS---GERLNGFLASLQQVVDR
HDILRTGVLWQ----DLPEPV--------Q--VVWR------RAPVQVETV--ALDP---
-ADGPLPQQLE----ARYHPRRHR-IDVRQA-PLLRGFVAA-EEGTGR---------QYL
QLLFHHLAIDHTTLGFLLDEIRLLQQ----GQ--------------GAEL---PPP--LP
FR--QFVAQARLGVS-----------AAEHEAY--FRAQL-GEVDE-PTLPFG-LQGYL-
---------GD----GGDI-EEARLNLSTELAGQL-RQQARRLGVSVACLAHLAWGQVLA
RASGRT------QVVFGTVLFGRLQG--------GAGA--DRALGLFINTLPLKLEIG
>Chroviola.NP_902472.1.m_3_val_TO_ile_dual 2255..2550 probable peptide synthetase protein [Chromobacterium violaceum ATCC 12472]
QDIYPLAPLQEGILFHHL-LG---GEGDAYLLYDLLAFDS---GERLNGFLASLQQAVDR
HDILRTAVLWQ----DLPEPV--------Q--VVWR------KAPVQVETV--ALDP---
-ADGPLAQQLE----ARYHPRRHR-IDVRQA-PLLRGFVAV-EAATGR---------HYL
QLLFHHLAIDHTALETMLQEISLLQQ----GR--------------QAEL--GPTT---P
FR--QFVAQARLGVG--A---------AEHEAY--FRAQL-GEVDE-PTLPFG-LQGYL-
---------GD----GGGI-EEARLNLSTELAGQL-RQQARRLGVSVACLAHLAWGQVLA
RASGRT------QVVFGTVLFGRLQG--------GAGA--DRALGLFINTLPLRLEIG
>Burkpseud.YP_111641.1.m_3_thr_TO_leu_dual 2302..2594 probable non-ribosomal peptide synthetase [Burkholderia pseudomallei K96243]
QDIYPLAPLQEGMVFHHL-LH---AESDAYMEAYFVGFRT---RARLDRFLDALRMIVDR
HDILRTGFFWE----GLEQPV--------Q--IVQR------RVRLPIEFV--DLDP---
-ADGDVLRQLE----ARHDPRAHR-LDIRRP-ALLSCHAAH-DPAAGR---------WLL
CVMAHHLAIDNTSLKLLVAEEQAIEQ----GG--------------FDAL--PPAP---S
FR--NFIAQIASGVD-----------RREHEAF--FSAML-GDIDS-PTHPFG-LQDVQ-
---------GD----GREI-AEFQQRLSPELSKAI-RVCTRRLGVSPASLMHLAWAMVLS
RATGRR------EAVFGTVLFGRMQG--------G-----ERGMGMFINTLPIRIDVD
>Burkmalle.YP_106216.1.m_2_glu_TO_gly_dual 683..978 peptide synthetase, putative [Burkholderia mallei ATCC 23344]
QDIYPLAPLQEGMLFHHL-LH---TQGDLYLEPHLLAFRT---RERLERFLSALQCVIDR
HDVLRTGFFWE----GVPQPV--------Q--VVWR------RARLPVEYV--ELPD---
-GHGDVASQLE----ARCDPRRHR-IDIGRA-PLVHCHVAH-DARNDR---------WVL
GVLTHHLVSDHTTLALLAEEAQAFEQ----GR--------------GDAL---PPA--VP
FR--NFVAHARLGTS-----------EREHEAF--FREML-GDVDE-PTAPFG-LLDVQ-
---------GD----GSAI-VEHRRALAPGLSRSV-RAHARRLGVSAASVMHVAWSLVLA
RTANRR------DVVFGTVLFGRMQG--------GAHA--HRTMGLFMNTLPVRIALD
>Burkpseud.YP_111641.1.m_1_glu_gln_dual 96..391 probable non-ribosomal peptide synthetase [Burkholderia pseudomallei K96243]
QDIYPLAPLQEGILFHHL-MS---GESDPYVLSGVLAFRS---REVMERFVSALQQVIDR
HDILRTGFFWE----GLEQPV--------Q--VVQR------RATLPVSVV--ELDA---
-REGDIVRQLE----ARFDSRGYR-MDVSRA-PLMHVHAAC--DGEHE--------RWVA
RVLFHHLSIDHTTLERVIEEARAIGQ----GR--------------VEDL---PQP--EP
FR--NFVAQARLGVS-----------EADHEAY--FRAKL-GDIDE-PTAPFG-LLSVQ-
---------GD----GREI-AEAARTLKPELSGAL-RGHARRLGVSAASMMHVAWGLVLS
RTTGRQ------DVVFGTVLFGRMQG--------GAQS--DRSLGLFINTLPVRMRVA
>Burkmalle.YP_106219.1.m__ser_TO_dual 1120..1415 peptide synthetase, putative [Burkholderia mallei ATCC 23344]
QDIYPLAPLQEGILFHHL-MS---GESDPYVLSGVLAFRS---REVMERFVSALQQVIDR
HDILRTGFFWE----GLEQPV--------Q--VVQR------RATLPVSVV--ELDA---
-REGDIVRQLE----TRFDSRGYR-MDVSRA-PLMHVHAAC--DGEHE--------RWVA
RVLFHHLSIDHTTLERVIEEARAIGQ----GR--------------AEDL---PQP--VP
FR--NFVAQARLGVS-----------EADHEAY--FRAKL-GDIDE-PTAPFG-LLSVQ-
---------GD----GREI-AEAARTLKPELSGAL-RGHARRLGVSAASMMHVAWGLVLS
RTTGRQ------DVVFGTVLFGRMQG--------GAQS--DRALGLFINTLPVRMRVA
>Bradjapon.NP_768748.1.m_3_ser_TO_phe_dual 1989..2284 probable peptide synthetase [Bradyrhizobium japonicum USDA 110]
QDIYGLSPLQDGILFHHL-LA---AKGDPYLLMSQMAFAE---RGLLARYLAAIQRVVDR
HDILRTSFVWE----GLSRPV--------Q--VVWR------KARLEVIEV--QLDG---
-ADGAGAEQLR----NRFDPRRHR-IELGRA-PLLRFVIAR-EPGSAR---------WLL
LELQHHLIGDHATRDVMHAEVRAKLE----GR--------------EHEL---TAP--QP
FR--NLVAQAHLRGD-----------AKADEAF--FRELL-AGIDE-PTTPFN-LSEVR-
---------GD----GGGV-REAYRMLPPALHARL-AEQARRLGVSLASLCHLAWGQVVA
RSSGRE------QVVFGTVLLGRLQG--------SAGA--DRAMGLFINTLPLRLDLD
>Photlumin.NP_929905.1.m_9_thr_TO_val_dual 8670..8964 hypothetical protein plu2670 [Photorhabdus luminescens subsp. laumondii TTO1]
QDIYGLSPLQDGILFHHL-LA---NKGDPYLLAGQMVFAN---RDLLDNYLAAVQQVVNR
HDILRTAFVWQ----GLSAPV--------Q--VVWR------QAQLSVTEL--TLDP---
-VDGLVCDQLA----QHFDPRRYR-IDLQRA-PLLHFAVAQ--EDDGR---------WSA
LQLQHHLIGDHTTMEVMQGEIQAYLA----GQ--------------EENL---PVP--VP
FR--NLVAQARLGVS-----------QAAHTRF--FTDML-SEVDE-PTLPFG-LMEVH-
---------RD----GSQV-MESHQMLTPELNDRL-RSQARRMGVSLATLCHLAWAQVLS
RTSGQV------KVVFGTVLFGRMQA--------GQGA--DNGMGLFTNTLPLRLDMD
>Photlumin.NP_929905.1.m_6_bht_TO_trp_dual 5466..5760 hypothetical protein plu2670 [Photorhabdus luminescens subsp. laumondii TTO1]
QDIYALSPLQDGILFHHL-LT---NEGDPYLLVSQMAFAD---RSLLDSYLVAVQQVVNR
HDTLRTAFIWQ----GLSAPV--------Q--VVWR------QAPLSVVELILDPAD---
---GPVYEQLA----QRFNPRQHR-LDLGQA-PLLRFVIAQ--EMDGR---------WIA
LQLQHHLIGDHTTLEVMNREVQAYLT----GQ--------------EESL---PVP--AP
FR--NLVAQVRLGVN-----------QAEHTRF--FTDML-AEVDQ-PTLPFG-LTEVH-
---------RD----GSQM-TQSYRMLPAILNNRL-RSQARRLGVSLAALCHLAWAQVLS
RTSGQE------KVVFGTVLFGRMQT--------GQGT--DSSMGLFINTLPLRLDMD
>Photlumin.NP_930489.1.m_2_val_TO_trp_dual 685..979 hypothetical protein plu3263 [Photorhabdus luminescens subsp. laumondii TTO1]
QDIYALSPLQDGILFHHL-LA---KEGDPYLLAYPMIFAD---RGLLDRYLFAVQQVVDR
HDILRTAFIWQ----GLSVPA--------Q--VVWR------QAPLSVTEL--TLNS---
-ADGPVGDQLA----QRFDPRQYR-LDLSQA-PLLRFVIAQ--EEDGR---------WYV
LQLQHHLIGDHTTLEVMNLEVRAYLD----EQ--------------DDNL---PTP--VP
FR--NLVAQARQGVD-----------QTEHHRF--FTDML-AEVDE-PTLPFG-LTEVH-
---------RD----GSQV-TQAHRMLSPLLNDRL-RAQARRMGVSLATLCHLAWAQVLS
RTSGQE------KVVFGTVLFGRMAA--------GEGA--DSGMGLFINTLPLRLDID
>Pseusyrin.NP_792634.1.m_3_thr_TO_val_dual 2230..2511 non-ribosomal peptide synthetase, terminal component [Pseudomonas syringae pv. tomato str. DC3000]
QDIYPLGPLQTGILYHHL-TA---GDRDPYLLQPQFAFAD---TSRLDAFCQALQRVIER
NDILRTALCWE----GLQAPV--------Q--VVWR------QAPLRIQET--PLPE---
---------------LFNAP---R-MELTQA-PLLHLVYAH-DPDNQR---------ITA
VLRYHHVIMDHIALDVLSHELQAILL----GN--------------EAGL---AAP--VP
YR--NYIAHVLQGPG-----------DDAHETF--FREQL-GDVDE-PTLPYGLAMTSA-
---------------EQIP-GEARLKLDSALCSQV-RDQARQLSVSAATLMHLAWAQVLG
QLSGRD------SVVFGTVLLGRLRG--------GEGG--ERALGVFINTLPLRMDLA
>Pseusyrin.NP_792634.1.m_5_leu_TO_leu_dual 4339..4620 non-ribosomal peptide synthetase, terminal component [Pseudomonas syringae pv. tomato str. DC3000]
QDIYPLGPLQAGIFYHYL-SA---GDDDPYRLQARFAFAD---RSRLDAFCQALQQVIAR
NDVLRTSLCWE----GLETPV--------Q--VVWR------HALLPVIEL--PLAA---
---------------LHDPE---P-LNLLDA-PLLRLVHAE-DPDNQR---------IVA
VLLFHHLIMDHVALDLLSHELQAVLL----DQ--------------QAQL---PAP--VP
YR--NYIAHTLLGPG-----------NDAHETF--FREQL-GDLEE-PTLPYAQATLPG-
---------------PEVP-GEARLRLDAALSQRI-RNQVRQLGVSPASLMHLAWAQVLG
RLSGRD------TVVFGTVLIGRLGG--------AEGA--ERTLGVFINTLPLRIDLA
>Ralssolan.NP_522203.1.RSp0642_3_ser_TO_gly_dual 2244..2539 PROBABLE PEPTIDE SYNTHETASE PROTEIN [Ralstonia solanacearum GMI1000]
EDIYPLAPLQEGILYHHL-MA---KQRDPYLLFAMFRMDS---RARLEAFAQGLQSLIAR
HTILRTAVIWD----GLDEPM--------Q--VVWR------QAALERQQM--RLDA---
-ADGDIATQLK----QRFDQGLHG-LDLRQA-PLMRLVFAE-DAARGG---------WVA
MLVFHHMIDDATSMKWLHTELEARLA----NE--------------ARHL---PRA--IP
FR--NYVARTRQAIA-----------GNAHEAF--FREML-ADVVE-PTLPFGLQDARG-
---------DD-----LAI-GQATRRLSGPLSRRL-RQQARLLKVSAASLHHLAWARVVS
ATSGRD------DVVFGTVLMGRSQG--------GRGA--EHTVGMFINTLPLRVLLD
>Pseusyrin.NP_792633.1.m_2_leu_TO_leu_dual 1080..1376 non-ribosomal peptide synthetase [Pseudomonas syringae pv. tomato str. DC3000]
QEIYPLAPLQKGILYHHL-TA---GQGDPYLLQWRLAFDS---LERLHAWAAALQQVINR
HDILRTSVVWE----GLESPQ--------Q--VVWR------RAELTLQAV--DFEA---
--EDSQISVID-RLQRRYDARSHR-LDLAQA-PLMRLVHAR-DSSSGE---------TVA
ILLFHHLVLDNTAMEVVSREMQALLS----RQ--------------YSAL---KTP--VP
YR--NYVAHVNLRND-----------DACHKAF--FSEML-ADVEE-PTLPFGIHDVPA-
---------------DGSGIEEDRRTLDNDLALRL-REQARQLGVSAASLMHVAWARVLS
VLANRR------DVVFGTVLLGRMSG---------EGA--ERALGVFINTLPLRVDTA
>Ralssolan.NP_522203.1.RSp0642_1_val_dual 108..403 PROBABLE PEPTIDE SYNTHETASE PROTEIN [Ralstonia solanacearum GMI1000]
EDIYPLAPLQEGILYHHL-AA---QQGDPYVLHAMFGMAD---RERVNAFAQALQAVIDR
HPILRTAVVWQ----GLDEPM--------Q--VVWR------HAELVVEEV--ALES---
--GADPAGQLR----SMFDPRRRPLLAIGQA-PLVKLVYAA-DAATGR---------CVA
MLLFHHLVLDHLALERVRQEMQAHLS----GQ---------------AAW--LPAV--VP
YR--DYVAQAKQRVS-----------QAAHEAF--FREML-GDVEA-PTLPFG-LQDVQ-
---------GD----GGAI-EEVTLRLDAALSARL-RHQGRQAGVSAASLHHLAWARVVA
VLSGRD------DVVFGTVLLGRLQG--------GRSA--ERALGLFINTLPLRVAVH
>Pseufluor.YP_259253.1.m_2_thr_TO_ile_dual 1202..1497 arthrofactin synthetase B [Pseudomonas fluorescens Pf-5]
QDIYALAPLQAGILYHHL-SS---AEGDPYVLQVQFEFAG---EDALQTFTLALQQVIAR
HDILRSSMAWE----GLEQPV--------Q--VVWR------QAPLDIQVVETDPAQ---
---GPVLEQLQ----ARFDPRRYR-LDLSRA-PLLQLACAA-DPGQQR---------WLG
LLLFHHLALDHSSLEVLVEEISAVLQ----GA--------------AAQL---PAP--AP
YR--NYVAQARLGHG-----------EEQHQAF--FREML-ADIDE-PTLAFG-LQDVQ-
---------RD----GSGI-RERQLRLDPALCRRL-REQARHLGVSLASLLHLAWGRVLG
QLAGRD------DVVFGTVLLGRMQG--------GAGA--DRALGMFINTLPLRVSVG
>Pseufluor.YP_259253.1.m_4_leu_TO_ser_dual 3346..3640 arthrofactin synthetase B [Pseudomonas fluorescens Pf-5]
QDIYPLAPLQEGILYHHL-SA---RQGDPYLLQSQLAFAS---RQRLDDFAAALQRVVER
HDILRTAVLWE----GLKQPL--------Q--VVWR------QAGVQVQEVQANPAQ---
---GEVLEQLQ----ARFDARHLR-LDLTRA-PLMRLVYAQ-DPARQR---------IVA
ILLFHHMALDHTALEVVREEIQACLL----GQ--------------SPA----GTA--IP
YR--NYVAQARLGVS-R----------EEHEAF--FREML-GDIDE-PTLPFG-LQDVQ-
---------GD----GDAI-EERQQALEPSLSARL-RTQARLLGVSAASLFHLAWARVLS
VTSGQD------RVVFGTVLLGRLSA--------GQGA--DRALGMFINTLPLRVDLD
>Bacisubti.NP_388231.1.srfAB_1_val_DcL 7..306 surfactin synthetase [Bacillus subtilis subsp. subtilis str. 168]
QKVYALTPMQEGMLYHAM-LD---PHSSSYSTQLELGIHA---AFDLEIFEKSVNELIRS
YDILRTVFVHQ----QLQKPR--------Q--VVLA------ERKTKVHYE--DISH---
ADENRQKEHIE----RYKQQVQRQAFNLAKD-ILFKVAVFR--LAADQ---------LYL
AWSNHHIMMDGWSMGVLMKSLFQNYEALRAGR--------------TPAN--GQGK---P
YS--DYIKWLGKQDN------------EEAESY--WSERL-AGFEQ-PSVLPG-RLPVK-
---------KD----EYVN-KEYSFTWDETLVARI-QQTANLHQVTGPNLFQAVLGIVLS
KYNFTD------DVIFGTVVSGRPSE--------INGI--ETMAGLFINTIPVRVKVE
>Bacisubti.NP_388233.1.srfAC_1_leu_DcL 10..309 surfactin synthetase [Bacillus subtilis subsp. subtilis str. 168]
QDMYYLSPMQEGMLFHPI-LN---PGQTFYLEQITMKVKG---SLNIKCLEESMNVIMDR
YDVFRTVFIHE----KVKRPV--------Q--VVLK------KRQFHIEEI--DLTH---
LTGSEQTAKIN-E--YKEQDKIRG-FDLTRD-IPMRAAIFK--KAEES---------FEW
VWSYHHIILDGWCFGIVVQDLFKVYNALREQK--------------PYSL--PPVK---P
YK--DYIKWLEKQDK------------QASLRY--WREYL-EGFEGQTTFAEQRKKQKD-
---------------GYEP-KELLFSLSEAETKAF-TELAKSQHTTLSTALQAVWSVLIS
RYQQSG------DLAFGTVVSGRPAE--------IKGV--EHMVGLFINVVPRRVKLS
>Brevbrevi.P0C064.m_1_pro_DcL 9..309 Gramicidin S synthetase 2 [Brevibacillus brevis]
QDMYRLSPMQEGMLFHAL-LD---KDKNAHLVQMSIAIEG---IVDVELLSESLNILIDR
YDVFRTTFLHE----KIKQPL--------Q--VVLK------ERPVQLQFK--DISS---
LDEEKREQAIE-Q--YKYQDGETV-FDLTRD-PLMRVAIFQ--TGKVN---------YQM
IWSFHHILMDGWCFNIIFNDLFNIYLSLKEKK--------------PLQL--EAVQ---P
YK--QFIKWLEKQDK------------QEALRY--WKEHL-MNYDQSVTLPKKKAAINN-
---------TT-----YEP-AQFRFAFDKVLTQQL-LRIANQSQVTLNIVFQTIWGIVLQ
KYNSTN------DVVYGSVVSGRPSE--------ISGI--EKMVGLFINTLPLRIQTQ
>Bacisubti.NP_389712.1.ppsE_1_ile_DcL 15..317 plipastatin synthetase [Bacillus subtilis subsp. subtilis str. 168]
KNIYPLSHMQEGMLFHSF-LR---KEEGAYVEQSLFTIKG---SLSYDWFQRSIQAIIDR
HDIFRTVFLPH-VP-HLSGPR--------Q--VVMT------EREFHLNSE--DISH---
LPTNDQNEYIE-R--FKEKDKQKG-FDLQKD-MLMRISLFK--TAKDE---------HVC
IWSHHHILMDGWCLGIVMQEFMQIYQSIHAGK--------------PLSL--DPVR---P
YS--TYISWLTNRDK------------EKAAAY--WDTYL-KNYSAPSPLPRVSDKETK-
---------ES-----YHR-EDLIFSLNKPLTDKL-KETAKQHGVTLATLIQAVWGVMLQ
QYNRTD------DVVFGAVVSGRPSE--------IPGV--EQMIGLFINTIPIRIKTH
>Bacisubti.NP_389714.1.ppsC_1_glu_DcL 8..306 plipastatin synthetase [Bacillus subtilis subsp. subtilis str. 168]
QDIYPLSFMQEGMLFHSL-YD---EQSRAYFEQASFTIHG---QLDLERFQKSMDAVFDR
YDIFRTAFIYK----NVAKPR--------Q--VVLK------QRHCPIHIE--DISH---
LNERDKEHCTE-A--FKEQDKSKG-FDLQTD-VLMRISILK--WAPDH---------YVC
IWSHHHILMDGWCLGIVIKDFLHIYQALGKGQ--------------LPDL--PPVQ---P
YG--TYIKWLMQQDR------------EEAAEY--WKKRL-QHFEKSTPLPKRTDQIPN-
----------------GTL-QQITFAIPEKETAEL-QKIAAASGATLNTVFQALWGIMLQ
KVNRSS------DAVFGSVISGRPSE--------LKDV--ENMVGLFINTIPIRAQSD
>Bacisubti.NP_389715.1.ppsB_1_tyr_DcL 8..310 plipastatin synthetase [Bacillus subtilis subsp. subtilis str. 168]
QDIYPLSHMQEGMLFHSL-MD---FSSKAYIEQTSFTITG---NLCVDSFQKSLNLLVSR
YDIFRTIFIKE-VP-DLTGPQ--------Q--VVLS------NRELTVYRE--DISR---
LADQEQQTLID-A--FMTKDREKG-FDLQKD-PLMRLALFD--RGDSQ---------YTC
VWTHHHIIMDGWCLGIILKEFFSMYDSLKNNS--------------PVQL---GST--VP
YS--RYIEWLGEQDQ------------EETAAY--WSEYL-KEYGNTASIPRIKRRTAD-
---------GN-----YKA-DQVSFSLAPDMVEKL-TEAAQNWGVTLNTLFMSIWGVLLH
RYNAAD------DAVFGSVISGRPSA--------IDGI--ESMVGLFINTVPVRIRSA
>Bacisubti.NP_389713.1.ppsD_1_pro_DcL 8..306 plipastatin synthetase [Bacillus subtilis subsp. subtilis str. 168]
QDIYPLSYMQEGMLFHSL-LQ---KDSQAYVEQASFTIEG---KVTPQFFQNSINALVER
HDIFRTIFISQ----NVSSPQ--------Q--VVLR------ERNVIVLEE--DITH---
LNEAEQSQFIE-Q--WKEKDRDRG-FHLQKD-VLMRIALIQ--TGESQ---------YSC
IWTFHHIMMDGWCLSIVLKEFLHIYASYVNAS--------------PITL--EPVQ---P
YG--KYIKWLMEQDK------------EQAVSY--WDHYL-SGHEQQTVLPKQKKTKGK-
----------------SRQ-EHVTFSFSKEESSRL-SELAAREEVTLSTIFHTIWGILLQ
KYNNND------DAVFGSVISGRPAE--------IEGI--EHMVGLFINTMPVRVQGA
>Strecoeli.NP_624809.1.cch_1_3_thr_TO_orn_DCL 2615..2906 putative peptide synthetase [Streptomyces coelicolor A3(2)]
ERTAPVSPLQRGLYFQAQ-LT---GPAGHYVAQSYFTFER---RLEPDALSRAAACVLAR
HPATGAGFTTD----EDGNPV--------Q--VLAA------GRRIDVHTV--EAAT---
------DAEVD-A--LRLGDRERG-FDPAEP-PLIRLTVVR--LPDDR---------DGL
LLSYHLLLWDGWSREIVLRDLFDAYRAVLAGE--------------PLDP--GPAA--PG
FE--DHARALAARDP------------APSERF--WARHL-AGLSG-PTLLAG-PAPAL-
----------P----DDLP-RALAHTLTAERSDAL-RAAARTYGVTLNSVLTGAFGLLLG
ARTGRA------DAVFGVTVSGREGE----------GL--ADIVGVLLNTVPMWTRAR
>Pseuputid.NP_746337.1.m_2_asp_TO_dhpg_dpg_hpg_DCL 1551..1852 non-ribosomal peptide synthetase domain protein, putative [Pseudomonas putida KT2440]
EDIYPLSPMQEGLLMHTL-LE---PGSGIYLMQYCYRVDH---AIDVGAFSEAWKAVIAR
HDVLRTSFCWD----LGERMV--------Q--IVHR------RTEPALRLL--DWRH---
LAEDQYEQALQ-A--ELEAELRQG-FDMAKE-VPFRLRLIL--LDADQ---------FGF
VFSNHHVLLDAWCRMGVVDEFFKVYQSLTTGV--------------PVQL---PTP--PR
YR--DFIALLQRWDR------------EASRDF--WRNEL-QGFERPTALPFDRSASAE-
---------HN-----HAAVADELVYLTREQSAQV-AQRAQAAQLTVNTLVQGAWALLLQ
RYSGDR------DVVFGVTVAGRPVE--------FPEM--QATVGLFINSIPLRVRLP
>Pseuputid.NP_746359.1.m_3_dhb_sal_TO_dhpg_dpg_hpg_DCL 3240..3543 pyoverdine synthetase [Pseudomonas putida KT2440]
EDVYPLTPMQEGMLLHTL-LE---PGTGLYYMQDRYRINS---ALDPERFAQAWQAVVAR
HEALRASFSWN----SGEAML--------Q--IIHK------PGNLAVDYQ--DWRG---
LADDAQEQRLQ-A--LHKQEREAG-FALLSE-APFHLRLVR--VAEER---------YWF
MMSNHHILIDAWCRSLLMNDFFEVYQALGEGR--------------QAQL---PVP--PR
YR--DYIGWLQRQGL------------DDARAW--WQANL-AGFERATAIPSD--RPLR-
---------HDHAGSGMVV-GDCYTRLEMNDGVRL-RELAQAHQLTVNTFAQAAWALVLS
RYSGDR------DVAFGVTVAGRPVS--------MPQM--QRTVGLFINSVALRVQLP
>Pseufluor.YP_261281.1.m_3_dhb_sal_TO_dhpg_dpg_hpg_DCL 3263..3568 non-ribosomal peptide synthase [Pseudomonas fluorescens Pf-5]
EDVYPLTPMQEGMLLHTL-LE---PGTGLYYMQDRYRINS---ELDPERFAQAWQAVVAR
HEALRASFCWN----VGEDML--------Q--VIHK------PGRTPIEFL--DWSA---
VPEAEQEAKLQ-A--LHKQEREAG-FDLLNQ-APFHLRLIR--VGAAR---------YWF
MMSNHHILIDAWCRSLLMNDFFEIYTALGEGR--------------EAQL--AVPP---R
YR--DYIGWLQHQSL------------SEARQW--WRQNL-EGFERTTPIPSDRPFLRE-
---------HAGDSGGMIV-GDCYTRLDARDGAQL-RELAQQHQLTVNTFAQAAWALVLR
RMSGDR------DVLFGVTVAGRPVE--------MPEM--QRTVGLFINSIALRVKLP
>Strecoeli.NP_624809.1.cch_1_2_orn_TO_thr_DCL 1192..1476 putative peptide synthetase [Streptomyces coelicolor A3(2)]
RDILPLTPLQEGLYFHSV-YD-G-DATGSYVEQQLLTLEG---EVDPGRLAAAATRLLTL
HPNLAARFVPL----ADGRVV--------S--VLES------GREAPFTVL--DRPG---
----ITDDEIR-A--HAEHDRRAG-FDLATG-PPMRYTLIR--SGPRR---------HVL
VQTVHHIVADGWSVPPMLRTLLAEYRAPGSGH----------------AL--GGFP----
----EHVRRLAARDG------------AASDRV--WDEQL-ADLPG-PSLIAEGHPPSA-
---------HF---------ADTATTADTDV-----DAAARAAGVPLSVAVHGAWALTLG
GILHRD------DVVFGSTVSGRDAD--------VPGI--GDMVGLFINTIPLRARWA
>Pseuputid.NP_746336.1.ppsD_3_ser_TO_val_leu_ile_abu_iva 2176..2467 non-ribosomal siderophore peptide synthetase [Pseudomonas putida KT2440]
DGLYSLSPMQQGMLFLSL-NG-R-PEDQLYINQLSVPVQG----LVAERLRQAWETVVAR
HDVLRTGFLWQ----DLDEPL--------Q--YVMG------QLPLPLREL--DWRG---
--RGDCAQALE-A--LANEERERG-FDLARP-PLQRMLLVR--LDDQR---------HQL
IWTYHHILLDGWSTSQLMGEVLACYS--------------------GQTL---DSV--VP
YR--NYIGWLRQQDP------------RHSETF--WKQQL-ASLQE-PTYLAD-AFASG-
---------ER----GSGH-QALYSRFSVAQTETF-KAFAQSQRITLNTVVQGAWLLLLS
RYSGQR------SVSFGATVAGRPAA--------LPGV--QSMLGLFINTLPVIHEVD
>Pseufluor.YP_261190.1.m_2_ala_TO_val_leu_ile_abu_iva_DCL 1558..1853 non-ribosomal peptide synthase [Pseudomonas fluorescens Pf-5]
EDLYPLSPMQQGMLFHTL-YE---QAAGDYINQLRVDVDG----LDPLRFQQAWQAAIDR
HDILRTGFIWQ-G--EVSTPL--------Q--VVHK------HIALDCTEH--DWRG---
--QPQQQEALD-T--LATAERQRG-FELDAV-PLLRLTLVR--IDEQR---------YHL
IYTNHHILMDGWSNSQLLGEVLQRYA----GQ--------------------LPSHAAGR
YR--DYIAWLQRQDA------------QACESF--WKEQL-QTLDEPTRLTQALSRVAD-
---------IA----AGTGHGKHHRELDLAQTARL-GEFARQQKVTVNTLVQAAWLLLLQ
RCTGQD------SVVFGATVAGRPAE--------LKGI--EQQVGLFINTLPVVATPR
>Pseufluor.YP_261190.1.m_3_val_leu_ile_abu_iva_TO_asp_asn_DCL 3070..3365 non-ribosomal peptide synthase [Pseudomonas fluorescens Pf-5]
EDLYPLSPMQQGMLFHTL-YQ---EEGGDYINQLRVDVDG----LDPERFRQAWQATIER
HDILRSGFLWQ-G--ELPAPI--------Q--VVYK------QVSLECVEH--DWRS---
--TQQAPQALD-T--LAATERQRG-FDLAAA-PLLRLTLVR--TGEQR---------YHL
IYTNHHILMDGWSNSQLLGEVLQRYA----GQ--------------LPQH--LTGR----
YR--DYIAWLQRQDA------------TLSEHF--WKQQL-QGLDEPTRLAQAIAAGAR-
---------AP----LEEGHGSHGCTLDEAQTRSL-GEFARQQKVTVNTLVQAAWLLLLQ
RCTGQD------TVVFGATVSGRPAE--------LKGV--EQQIGLFINTLPVVAAPL
>Pseufluor.YP_261192.1.m_3_val_leu_ile_abu_iva_TO_asp_asn_DCL 2600..2895 non-ribosomal peptide synthase [Pseudomonas fluorescens Pf-5]
EDLYPLSPMQQGMLFHTL-YE---QGAGDYINQLRVDVDG----LEPERFRQAWQAAIDS
HDILRSGFLWQ-G--ELPAPI--------Q--VVHK------RIRLDFVEH--DWRA---
--NEAVPAALD-G--LAEEERLRG-FDLLAA-PLLRLTLVR--TGEQR---------YHL
IYTNHHILMDGWSNSRLLGEVLQRYA----GQ--------------FASH--APGR----
YR--DYIAWLQRQDA------------QLSETF--WKQQL-AVLDEPTRLAQAISRGGQ-
---------AL----AGKGYAAHQQHLDLQQTQRL-SEFARQQKVTVNTLVQAAWLLLLQ
RYTGQD------SVVFGATVSGRPAE--------LKGV--EQQIGLFINTLPVVAAPR
>Strprist.O07944.snbDE_1_pro_DcL 7..310 Pristinamycin I synthase 3 and 4. [Streptomyces pristinaespiralis]
ADVLPLSPLQEGLLFQVT-YGAETHGPDVYTVQMVFELRG---PLDEDGLRAAAAALLRR
HPNLRAGFWQQ----GVERPV--------Q--FVPN------EVPLPWHTR--DFTA---
LGESDRERAVE-A--YVTADRAER-FDPGAP-PLIRFALLG--LAADH---------HKL
VLTTHHLLLDGWSMPLLVRELFTLYG--QRGD--------------DAGM--PPVT---P
YR--AYLAHLAGRDD------------DAARAA--WRTAL-ADLEE-PSLVAG-AGAGR-
---------GAAD-GSALP-GQIWHEIDAATTAGL-TALARSCNITLQHPGAKRLGTAAR
PQLGRD------DVVFGATVAHRPPE--------IPGI--ESTIGMFINTLPVRVRVR
>Amybalhi.Q939Z1.M3_asn 2088..2382
AEVLPLSPLQHGLAFHAG-YA-G-DGVDVYTAQAVLELAG---PLDVPLLRKSVRALLDR
HANLRAGFRHG----ADGTAY--------Q--VVPG------AVAVPVTLV--DVTE---
--SADPAAEAA-A--VAAAERARP-FELARP-PLLRVMVVV--LGPDR---------HRL
VLTNHHILLDGWSTPLLLDELLTLYR---NGA--------------APAA--LAPV--TP
YR--DYLAWVRETDR------------EAATEA--WRDAL-AGLPE-PTLVAA-DRPVP-
---------------VEVP-EQIWTTLDETFAQAL-GARARECGVTVSTVLQAVWGMVLA
ALTGRD------DVVFGSVVSGRPAE--------LPGI--ETMVGLFINTVPVRVRMR
>Amyorien.O52819.M3_asn 2090..2383
ADVLPLSPLQHGLAFHAG-YA---GGVDVYTAQAVLDLTG---PLDMQLLRKSVRGLLDR
HANLRAGFRHA----ADGTAY--------Q--AIAG------TVEVPVTLV--DVTD---
-SADPQAEAVA----VEAAERARP-FDLARP-PLLRFMVVA--LGPDR---------HRL
VLTNHHILLDGWSTPLLLDELLTLYR---NGA--------------VPSA--LAPV--TP
YR--QYLAWMRETDR------------DAATAA--WRNAL-AGLPE-PTLVAA-DGPAP-
---------------VQVP-EQMWAARDEAFAEAL-AARARECGVTVSTVLQAVWGMVLA
TITGRD------DVVFGSVVSGRPAE--------LPGI--ETMIGLFINTVPVRVRMR
>Strecoeli.NP_733597.1.m_1_3-me-glu_DcL 7..303 CDA peptide synthetase III [Streptomyces coelicolor A3(2)]
EDILPLSPLQEGMLFHNL-FD-E-EELDAYNVQVFIDLEG---GTDPERLRRAGQALLER
HANLRAAFRHE----GLKRPV--------Q--LIPR------RVVLPWGEE--DLSG---
--VAEPEREAA-AERVAERDRWTR-FDLSRP-PLIRFTLVR--LGPAR---------HRL
LLTLHHILADGWSMPILLRELMTLYT--VHGD--------------GTAL---PRV--RP
YR--DYLGWLGGRDR------------DAARQA--WTEAF-AGLDA-PSIVAPGRGALT-
----------------AAP-ERIDFSEDEAASAAL-TRFARSNGLTVNTVIQGCWGLVLS
HLTGRD------DVVFGVTVSGRPPE--------LPGI--DTMVGLFMNTLPLRVRLR
>Strecoeli.NP_627443.1.m_4_trp_TO_asp_DCL 3825..4122 CDA peptide synthetase I [Streptomyces coelicolor A3(2)]
QDILPLAPLQEGFLFLNL-YD-E-NARDVYVGQLAFDLEG---SFDGTRMRAAAGALLRR
HANLRAGFRQT----ATGTWV--------Q--VVPA------ELEPDWREC--DLTD---
-RADEAERDAE-AGRLAAGDRERR-FDLTSP-PLMRFTAIR--LSADR---------VRL
VMTNHHILLDGWSMPLLWQELTELYV--SGGD--------------PVSL--PPVR---P
YR--DHLAWLGARDR------------DAARDA--WRRSL-SGLDE-ATLLAPDAGPAE-
----------------AAP-LGIPFGLDRDATAAL-SAWARGRGVTMNTVVQGAWALALA
QATGRD------DVVFGATVSGRPPE--------LPGV--ESMIGLFINTLPVRARLD
>Strecoeli.NP_627444.1.m_1_asp_DcL 13..309 CDA peptide synthetase II [Streptomyces coelicolor A3(2)]
EDILPLSPLQEGFVFLGL-LH-T-EGPDLYIGQVAFDLEG---PFDGARMREAARALLRR
HANLRAGFRQR----KNGAWA--------Q--LVLR------DVDLPWQDA--DLST---
LSEEERRAEAD-R--LAAADRARR-FDLGRP-PLLRFTAIR--LSADR---------VRL
VMTNHHIVLDGWSMPVLLRELMALYA--AEGD--------------PSAL---PRV--RP
YR--DYLAWLDARDR------------DAARDA--WRRSL-SGLDE-ATLLAPDAGPAS-
----------------TAP-SQVSFTVDSEVSGAL-SAWARGQGVTMNTVVQGAWALALA
QATGRD------DVVFGATVSGRPPE--------LPGV--ESMIGLFINTLPVRARLD
>Amybalhi.Q939Z1.M2_bht 601..893
EEIWPLAPLQEGLLFESI-LD-D-QGSDIYQVQVILELNG---PVDAPRLRAAWDAVVRR
HPELRLSFHRL----ASGKTV--------Q--AVHG------DVTPPWRVV--DLTG---
--AGDVDAAVA-A--LVAEEQQQR-FELATA-PLVRLVLVR--IAADR---------YRL
LFVIHHILVDGWSVAVILNDVSEAYE---AGE--------------PVPE--QRGG--AT
FR--DYLAWLDRQDD------------DAARAA--WRAEL-AGLDEPALIATSGVETEY-
--------------------DYRATHLTPALHTRL-LGFAREHGLTPSTVVHAAWAMVLA
RLTRRT------DVVFGTMVATRPPE--------LAGI--ESMPGLLMTAVPVRVPLD
>Amyorien.O52819.M2_bht 600..892
DEIWPLAPLQDGLLFEST-LD-D-QGPDIYQVQVILELTG---PLDEARLRAAWDTVLRR
HAELRLSFHRL----ASGKTV--------Q--AVHG------DVTLPWRSV--DLSG---
--ADDVDAAVE-A--LVGLEQQER-FDLATA-PLVRLVLVR--IAEDR---------HRL
LVVIHHILIDGWSVAVILNEVSEAYT---AGE--------------QFPQ--QRGG--AS
FR--DYLAWLNRQDK------------DAARAA--WRAEL-SGLDE-PALIAPAGTATD-
------------------Y-DYRATHLSPVLHTRL-LEFAREQGLTVSTVVHGAWAMVLA
RLARRT------DVVFGTMVATRPAE--------LQGV--ESMPGLLMSAVPVRVTLD
>Nonsp.Q7WZ66.M2_tyr 602..898
EEVWPLAPLQEGLYFQAT-LD-D-EGHDIYQAQWILELAG---PLDAARLRASWEAVFAR
HPELRVSFHRR----ASGTML--------Q--VVAG------HVVLPWREV--DLAD---
--AGDIDAAVA-A--LISEEQEQR-FDLAKA-PLFRLVLVR--HGEDR---------HRL
LVVHHHILTDGWSVAVILNEVAEAYT--NGGR--------------LPDR---TGA--AS
YR--DYLAWLDRQDK------------DAARAA--WQAEL-SGLEG-PAPIAK-AATTT-
---------GA----GTGY-EYRIAFLTPDLHTRL-TELARDHGLTLNTLAQGAWAMVLA
RLARRT------DVVFGTTVACRPAE--------LPEV--ESVPGLMMNTVPVRVPLQ
>Strtoyoc.Q8KLL3.M2_tyr 599..891
EEVWPLAPLQEGLLFQST-LE-E-EGLDIYQAQWILELNG---PLDVARLRAAWEAVFAR
RAELRVSFVRL----ASGKTL--------Q--AVAG------HVVLPWREV--DLTG---
--VSDAEAAVQ-A--LARQEQEQR-FDLAAG-PLFRLLLVR--FGEDR---------HRL
LVVHHHILTDGWSVAAILNEVTEAYE--GGGR--------------LPER--IGAA---S
YR--DYLAWLGRQDK------------DAARAA--WQAEL-SGLDEHASIAKTAAGTGY-
--------------------EYRIAYVVPELHTRL-TQVARDHGLTLNTLVQGAWAMVLA
RLARRT------EVVFGTTVACRPAE--------LPGV--ESMPGLMMNTVPVRVSLD
>Actteich.Q70AZ9.M2_tyr 599..891
VEVWPLAPLQEGLLFQST-ID-T-EGLDIYQAQWILQLNA---PLDVRRLRVAWEAVFAR
HAELRVSFVRL----ASGKTV--------Q--AAAG------HVVLPWREV--DLTD---
--AGDVDAALQ-E--LAGREQEQR-FDLARA-PLFRLVLVR--YGEDR---------HRL
LVVHHHILTDGWSVAVILNEVAEAYA--AGGR--------------LPDR---TGP--VS
YR--NYLAWLDRQDR------------EAARAA--WRAEL-SGLDE----PVPIARAAA-
---------------GTGY-EYRVAFLPADVCTRL-TASVRDHGLTLNTVVQGAWAMVLS
RLVRRT------DVVFGTTVAVRPAE--------LPGV--ESIPGLMMNTVPVRVTLD
>Strchrys.Q9L8H4.acmC_1_pro_DcL 7..303 Actinomycin synthetase III. [Streptomyces chrysomallus]
EDILPLSPMQEGLLFHSR-YE-Q-DGADVYAVQHVLDLAG---PLDGARLREAVGALVQR
HPNLRAAFRQV----DSGRTV--------Q--LISR------HVDLPWEEF--DLSS---
MPAPEAEAELS-R--IAAKEHGRR-FDPAEP-PLLRFTLVR--TAEEH---------HRL
ILTTHHILLDGWSTPILVRELTALYA---DGP--------------AAEL---PRV--TP
YR--QYLGWLAQQDR------------PAAEAA--WREAL-GDLEQ-PTLVAP-VDPAR-
---------AA-----LMP-ERITTELAEERTAAL-VEWARRHGVTLNTVLQAAWGLVLS
RRTGHH------DVVFGAVAAGRDPQ--------LAGV--ESMVGLLITMVPVRVRLD
>Strlaven.Q93N89.M2_trp 594..831
AEIWPLTPLQEGLLFHAA-YD-E-QGPDVYEGQWTLELSG---RLDVARLRAAWNGVAAR
HGTLRAGFHRL----ASGRLV--------Q--GVVA------DVAIPWREV--DLSG---
LGAEETLARLA-E--TAAQEQTER-FDPARP-PLLRLVLVR--MSDER---------HRL
IVVTHHILFDGWSMSVVLDEVAALYA--SGGD--------------DSAL--GPAP---S
FR--DHLAWLARQDK------------EAALAA--WRAEL-DGVDE-PTLVDPQERAKD-
---------------SADA-GFLTREFPQHFTARL-IAFARA------------------
----------------------------------------------------------
>Strlaven.Q93N87.M6_tyr 3025..3322
ADVWPLSPLQEGLLFHAA-YD-E-QGPDVYEGQRWLELTG---PLDVARLRAAWQAVVAR
HATLRAGFRQL----ESGRFV--------Q--TVAR------DIEIPWRAE--DVSE---
LPEAEALAAFE-R--LAAEDQEHR-FDIAHA-PLLRVLLVR--IAERR---------HRL
AFTSHHIASDGWSLPVMVSEVARLYE--AGGD--------------PRAL--PPAT---S
YR--AYLEWLARQDK------------EAARAA--WRTEL-APVDE-PTLVVPADRVTA-
----------P-----AEP-QRVTYELDEELGRRL-VALGRGHSLTLNTLLQGVWAILLA
RLTGRT------DVVFGTTVAGRPTE--------LPGV--ESMIGLFINTLPVRVGLD
>Amyorien.O52820.M6_bht 3020..3316
LDIWPLSPLQEGLLFHAA-DE---GGPDVYASMRTLVLDG---PLDVDRFRASWQTLLDR
HAALRASFHQV----ESGTAV--------Q--AIAR------EVTLPWRET--DLSH---
LPEDEAVAEFD-R--LAAELLAER-FDPTQA-PLLRLHLVR--FGERE---------HRL
IFTSHHIAADGWSLPLIGVDVLAAYE--AGGD--------------GRTL---PAA--TS
YR--DYLAWIARQDK------------TAAREA--WRTEL-AGLEE-ATNVVP-PESIR-
---------TP-----LVP-ERVRFELGDEPSRRL-VEFARRHGVTPNTLFQGVWALHLA
RLTGRQ------DVVFGAAVAGRPPE--------IPGV--ESSVGLFMNMLPVRARLT
>Amybalhi.Q939Z0.M6_bht 3020..3316
LDIWPLSPLQEGLLFHAA-DD---RGPDVYASMRTLAIDG---PLDVARFRASWTVLLDR
HPALRASFHQL----ESGEAV--------Q--VIAR------DVPPDWRET--DLSG---
LPESEALAEFD-R--LAARMHAER-FDLTKA-PQLRLHLVR--LGDRR---------YRL
IFTSHHIVADGWSLPLILVDVLTAYEAGGDGR----------------TL---PAA--TS
YR--DFLAWVDRQDK------------GAAGQA--WRTEL-AGLDE-ATHVVP-PGSII-
---------TP-----LEP-ERVAFELDDETSKRL-VEFTRRHGVTANTLFQGVWALHLA
RLAGRN------DVVFGAAVAGRPPE--------IPGV--ESAVGLFMNMLPVRARLT
>Nonsp.Q7WZ74.M6_tyr 3015..3311
LDIWPLSPLQEGLLFHAA-DE---RGPDVYAGMRKLALDG---PLDVARFRASWQALLDR
HPALRASFHQL----GSGAAV--------Q--AIAR------EVPLDWQET--DLSRL--
-PEDEALAEFD-R--LAEQLHTER-FDLTRA-PQLRLHLVR--LGERR---------HRL
VLTSHHIVADGWSLPLITEDVLTVYESGGDGR----------------AL---PAA--TS
YR--DYLAWIARQDK------------AAAREA--WRAEL-AGLDE-ATHVVP-PETIT-
---------TP-----LEP-ERVGFELDEALSRRV-VEFTGRHGVTANTLFQGIWALHLA
RLTGRD------DVVFGAAVAGRPPE--------IPGV--ESAVGLFMNMLPVRARLA
>Strtoyoc.Q8KLL5.M6_bht 3012..3308
ADIWPLSPLQEGLLFHAV-DE---RGPDVYAGIRTLALDG---PLDVARFRASWQTLLDR
HAALRASFHQL----GSGQAV--------Q--AIAG------EVVLPWTET--DLSH---
LPEDEALAEAE-R--LAEELHADR-FELDRA-PLLRLHLMR--ISERS---------HRL
ALASHHISCDGWSLPILSGDVTAAYESGGDGR----------------SL---PAP--TS
YR--SYLAWLARQDK------------EAARQA--WRSEL-AGLDE-PTHVVP-PDAVT-
---------AP-----VEP-ERLRFDMDEDLSRRL-VEFTRRHGVTMNTLFQGIWALLLA
RLTGRD------DVVFGSAVAGRPPE--------IPGV--ESVVGLFMNTLPVRARLD
>Actteich.Q70AZ7.M6_bht 3016..3308
LDIWPLSPLQEGLLFHAV-DE---RGPDVYASMRTLAVDG---PLDVARFRASWQAVLDR
HAALRASFHQL----ESGAAV--------Q--AIAR------EVTLPWQET--DLSD---
LPEDVALAEFD-R--LAAQLRDER-FDLTRA-PLLRLHLVR--LGERR---------HRL
AFASHHISCDGWSLPIVSTEVMAAYE----GR----------------GL---PAP--TS
YR--DYLVWLARQDK------------EAARQA--WRGEL-AGLDE-ATHVVP-PDTIT-
---------AP-----IAP-QRVRFGLDDELSRRL-VRFTRRHGVTMNTLFQGIWSLLLA
RLTGRD------DVVFGSAVAGRPAE--------IPGV--GSVVGLFMNTLPVRVRLD
>Nonsp.Q7WZ65.M3_dpg 13..309
EEVWPLSPMQEGILYHAA-LD---EAPDLYLIQQSQIIEG---PLDTERFRLAWESLLNR
HAALRACFHRR----KSGESV--------Q--LIPR------KVPLPWSER--DLSG---
LSEEDALAEAS-V--IAEKERATR-FDPAKP-PLLRQVLIR--FGPDK---------HCL
VTTSHHLVMDGWSRAILESELLELYA--AGGA--------------EPGL--RPAG---S
YR--DYLAWLERQDK------------EAARAA--WRAEL-AGADR-STLGIP-EASRK-
----------T----QGQR-VREVLGYAPDFTSAL-VDFARRHGLTLNTLVQGAWALVLA
RLTRRR------DVVFGAVVSGRPAE--------VPGV--EQAVGLFINTVPVRVRLD
>Actteich.Q70AZ8.M3_dhpg 13..310
AEVWPLSPMQEGMLYHAS-FD-D-AAPDIYVIQQSQIIDG---PLDTERFRRSWEVLLHR
HAALRASFHRR----KSGETV--------Q--LIPR------EVRLPWAER--DLSG---
LPEKAALAEVG-E--IAAKERAER-FDLTKP-PLLRLMLIR--LGPQR---------HCL
VTTSHHLLMDGWSRAILESELLHVYA--SGGT--------------VSGL--PPAG---S
YR--HYLSWLGRQDR------------EAARSA--WRAEL-SGADG-SALGIA-ERPGK-
----------A----PELP-AREVLRHSPEFTSAL-VDFARRHGLTLNTLVQGAWAVVLA
RLARRT------DVVFGATVSGRPAE--------LPGV--EQLVGLFINTVPVRVRLD
>Strtoyoc.Q8KLL4.M3_dhpg 13..311
AEIWPLSPMQEGMLYHSS-FD-D-AAPDIYVIQQTQIIDQ---PLDTERLRTSWQALLDR
HPTLRASFHRR----KSGETV--------Q--LIAR------DVQLPWTER--DLSGL--
-SEDDAMAEVS-V--IAQKERARG-FDLTRP-PLLRLTLIR--LGAKR---------HCL
VTTSHHLLMDGWSRAILESELLEIYA--AGGV--------------VSGL--RSAA---S
YR--NHLAWLGRQDK------------DAARAA--WRAEL-AGADGSSALSIS-ERPGR-
----------A----PELP-VREVIRHSPASTSAL-TEFARGHGLTMNTVVQGAWALVLA
RLARRQ------DVMFGATVSGRPAD--------LPGV--EGMVGLFINTVPVRVRLD
>Nonsp.Q7WZ74.M5_hpg 1501..1793
TDVWPLSPLQEGILFERA-FD-E-DGVDVYQTQRILDLDG---PLDAQRLHAAWQSVIDR
HETLRTGFHQL----GSGETV--------Q--VVVG------EAEVLWREA--DLSR---
--LDEPDAEVE-R--LLAADQAER-FDVSRA-PLLRLLLIR--LGAAR---------HRL
VVTSHHVLVDGWSTPILLGEMLTAYA--------------------DGRV--SPAP--PS
YR--DYVAWLSRQDE------------DAARSA--WRAEL-AGLDEPTVVGLDAGKAPV-
---------MP---------DGHAEWLSEEATRAL-TGFARGHGLTLSTVVQGAWALVLA
RLARRT------DVVFGTVVSGRPAD-------ALPDV--ERMVGMFINTVPVRVRLD
>Amybalhi.Q939Z0.M5_hpg 1508..1801
TDIWPLSPLQEGMLFERA-FD-E-DGVDVYQTQRILDLDG---PLDEPRLRAAWNQVLAR
HASLRTGFHQL----GSGATV--------Q--VVVR------EADIPWRVA--DLSH---
LDAAEAAAEVE-R--LLAEDQGRR-FDVTRP-PLLRLLLIR--LGADE---------HRL
VVTSHHVLLDGWSTPLVVGEMSDGYAGGRSSS--------------------KPPS----
YQ--DYLAWLSRQDA------------EATRSA--WRAEL-AGADE-PTLVDADAGKTL-
----------------VMP-DEHAEWLPEPATRAL-AGFARGHGLTVSTIVLGAWALVLA
RLAGRT------DVVFGSVVSGRPAD--------VPDV--ERMVGMFINTVPARVRLD
>Amyorien.O52820.M5_hpg 1509..1802
TDIWPLSPLQEGMLFERA-FD-E-DGVDVYQTQRILDLDG---PLDAQRLRTAWNQVVAR
HESLRTSFHQL----GSGETV--------Q--VVAR------EADIPWRVA--DLSH---
LDEAEAAAEVE-R--LLAQDQAER-FDVATA-PLLRLLLIR--LGADK---------HKL
VMTSHHLLVDGWSTPLIVGEMSAGYA----GG--------------PSAS--KSPS----
YK--DYLAWLSRQDE------------ETTRSA--WRSEL-AGCDE-PTLVDADAGKTL-
----------------VMP-DNRSELLSEATTRTL-ADFARGHGLTLSTVVLGAWALVLA
RLAGRT------DVVFGSVVSGRPAD--------VPDV--ERMVGMFINTVPARVRLD
>Actteich.Q70AZ7.M5_hpg 1505..1798
TDIWPLSPLQRGMLFERA-LD-E-DGVDVYQSQRILDLDG---PLDADRLRAAWRTLVAR
HESLRTSFHQL----ESGETV--------Q--VVVD------QADIGWRVA--DVSH---
RAEADAAAEVG-R--LLAEDQAQR-FDVTRA-PLLRLLLVR--LGADR---------HRL
VVTSHHIVLDGWSTPIILGEMSAAYAG-------------------APSTATAPSP----
-R--DYLAWLNRQDD------------AATRAA--WRSEL-AGCDE-PTLVDADADKTM-
----------------VMP-GEHCEGLSEQATRRL-TEFARGHAVTLSTILQGAWALVLA
RLAGRT------DVVFGTVVSGRPAE--------VPDV--DRMVGMFINTVPVRVRLD
>Strtoyoc.Q8KLL5.M5_hpg 1504..1797
TDIWPLSPLQEGMLFERA-LD-E-EGVDVYQSQRILELDG---PLDPERLRAAWQPLVAR
HESLRTSFHQL----GSGETV--------Q--VVVG------EADIPWREA--DVSH---
LGEADAAAEVE-R--LLAEDQAER-FDVTRP-PLLRLLLIR--LGENR---------HRL
VLTSHHVLLDGWSTPIILGEMSSGYA----GG----------------PG--PSTS--PS
YR--DYLLWLSRQEQ------------DATLSA--WRSEF-AGSDE-PTVVDADAGRAM-
----------------VMP-QEHCAWLSAESTRTL-TDFARGHGLTLSTIVQGAWALVLA
RLAGRT------DVAFGTVVSGRPAD--------VPDV--ERMVGMFINTVPVRVRLD
>Strlaven.Q93N87.M5_hpg 1521..1818
TDVWPLSPLQEGLLFHTA-YD-D-QGPDVYETQRVLDLTG---PLDADRLHRSWNTLVAR
HDMLRVSFHEL----ADGRTV--------Q--AVTG------AAEPPWREV--DLSD---
RPEPEALAEAE-A--LAERERAER-FDLTRA-PLLRLFLVR--LGERR---------HRL
VMTSHHILLDGWSTPIALDEASRIYA--ADGD--------------ASGL--GPAP---S
FR--DHLAWLARQDK------------DTAHEA--WRAEL-AGADE-PTLIAP-TSAGR-
---------GP-----AAT-EGDSLLLSEELTRAL-TSVAREHGLTLNTLAQGAWALVLS
RLARRT------DVVFGISVAGRPPE--------LPGV--ESMVGMFLNTLPVRVRLD
>Strlaven.Q93N88.M3_hpg 13..312
AEVWPLSPLQEGLLFHAE-YG-G-QGPDLYTIQRTDLLSG---PIDADRLRASWRALLNR
HSALRASFHRR----KSGRTV--------Q--LIPR------EVALRWREA--DLSD-TD
LTEEEALTEVR-R--LAAEERAER-FDLAKA-PLLRLLLVR--LSPER---------HWT
VMTSHHILLDGWSMPVMLTELAAIYA--ADGD--------------ASGL--GPAP---T
FR--DHLAWLSRQDR------------ESAGEA--WRKEL-ADADG-PTLVAP-AGPDH-
---------SP-----VLP-ERHGLTLSDELSDAL-TTLARRHGLTVNTVMQGAWAMLLA
RLTGRT------DVVFGATVAGRPAE--------LPGV--ESMVGLFINSVPVRVRLD
>Strlaven.Q93N86.M7_LcL_hpg 7..304
EDVWPLSPLQEGLLFHAA-LD-DRGGPDVYTVQAVLALDG---PVDAARLRASWEALVAR
HAALRAGFRHV----SGAQMV--------Q--VIAR------EVTLPWREE--DVSG---
LPLQEATATAD-R--VAGEELSRR-FDLAAA-PLLRIALVK--LAEDR---------HWM
VVTSHHVLMDGWSMPVVMSELSTLYA--AGGD--------------ASGL--PPTA---S
YR--DYLAWLNRQDK------------HRARDV--WRAEL-AGLDA-PTLVAPADLTRL-
----------------PDS-GFVLTDLSEELTTGL-VSLARGHGLTLNTVVQGAWAVVLS
QLAGRT------DVVFGATVSGRPAE--------LPGV--ETMVGLLINTLPVRVPLD
>Strtoyoc.Q8KLL6.M7_LcL_dhpg 15..311
EDVWPLSPLQEGMLYHTA-LD-K-DGPDTYTVQSVYGIEG---PLDSERLQRSWQALLDR
HAALRVCFRYV----SGAQMV--------Q--VVLR------DVKIPWRET--DLSG---
LPDDLADDEVG-R--LAEEELAER-FRLETA-PLTKLHLIR--LGPES---------HRL
VHTLHHVLADGWSMPVIHRELSAIYA--AGGD--------------PSGL---AAT--AS
YR--DYLSWLGRQDK------------EAARAA--WRKEL-AGLDA-PTTVAP-ADPSR-
----------I-----PDI-DTVMTELSPELTNDL-AQLARGHDLTLSTVVQGVWGVVLS
QLAGRT------DVVFGATVSGRPAE--------LAGV--ESMVGMLLGTLPVRVRLD
>Actteich.Q70AZ6.M7_LcL_dhpg 15..311
EDVWPLSPLQEGMLYHTA-LD-G-DGPDTYTVQTVYGIDG---PLDAGRLRASWQALVDR
HAALRACFRYV----SGAQMV--------Q--VIQR------DVELPWRET--DLSG---
LPEDLADGEVA-R--LAEQEMAER-LRLEAA-PLMKLHLIR--LGPQR---------HRL
VHTLHHVLVDGWSMPILHRELAAIYA--AGGD--------------ASGL---PPA--VS
YR--DYLAWLGRQDK------------ESARAA--WRDAL-AGLDT-PTTVAP-ADPAR-
----------V-----PDI-DTAMVELSPELTDDL-LRLAHGHDLTLNTVVQGVWAVVLA
QLAGRT------DVVFGATASGRPAE--------LAGV--EAMVGLLLATLPVRVRLD
>Nonsp.Q7WZ75.M7_LcL_dhpg 15..311
EDVWPLSPLQEGMLYHTA-LD-D-DGPDTYTVQTVYGIDG---PLDAGRLRASWQALVDR
HAALRAYFRYV----SGAQMV--------Q--VIAR------EAEIPWRET--DLHG---
LPDDLLDSEVD-R--LAADELAER-LPLDAA-PLMKLHLIR--LGPAS---------HRL
VHTLHHVLLDGWSMPILHRELAAIYA--AGGD--------------ASGL---PAA--VS
YR--DYLAWLGRQDK------------EAARAA--WRQEL-AGLDT-PTLVAP-ADPAR-
----------V-----PDM-GTAVIELSAELTDGL-ARLARGHGLTLNTVVQGAWAMVLA
QLAGRT------DVVFGATASGRPAE--------LAGV--ESMVGQLLGTLPVRVRLE
>Amyorien.O52821.M7_LcL_dhpg 15..311
EDVWPLSPLQQGMLYHTA-LD-N-DGPDTYTVQTVYGIDG---PLDAGLLRASWQALVDR
HAALRACFRYV----SGAQMV--------Q--VIAR------DAEIPWNET--DLSG---
LPEDIADSEVD-R--LAAQEVAER-LRIEVA-PLMKLHLIR--LGPES---------HRL
VHTLHHVLVDGWSMPIIHRELAAIYA--AGGD--------------ASGL---PPT--VS
YR--DYLAWLGRQDK------------DVAIAA--WRKEL-AGLET-PTTVAP-ADPTR-
----------V-----PDI-DTVVIELSTQLTDDL-YRLARGHDLTLNTVVQGAWAVVLS
QLAGRN------DVVFGATASGRPAD--------LPGV--EAMVGQLLTTLPVRVRLD
>Amybalhi.Q939Y9.M7_LcL_dhpg 15..311
EDVWPLSPLQEGMLYHTA-LD-D-DGPDTYTVQTVYGIDG---PLDPGLLRASWQALVDR
HAALRACFRYV----SGAQMV--------Q--VIAR------EAEVPWRET--DLSG---
LPDDIAEGEVD-R--LAADEVAER-LRIEAA-PLMKLHLIR--LGPDR---------HRL
VHTLHHVLVDGWSMPILHRELAAIYA--AGGD--------------ASGL---PPT--VS
YR--DYLAWLGRQDK------------EVARAA--WRAEL-AGLDT-PTTVAA-PDPAR-
----------------VPDIHTAVVELPAELTDGL-AQFARGHDLTLNTVVQGAWAVVLA
QLAGRD------DVVFGATASGRPAD--------LPGV--EAMVGQLLNTLPVRVRLD
>Strlaven.Q93N87.M4_hpg 7..304
EDVWPLSPLQEGLLFHAA-FD-S-DGPDVYQGQRPLDLDG---PVDADLLRTSWEALLTR
HPVLRAGFRRR----KSGEAV--------Q--VIAR------EVELPWRME--DLSE---
LDEGTAAARLA-E--LAAEDRAQR-FNLAAP-PLLRLLLVR--LAENR---------HRL
IVTSHHIIMDGWSMPVLLHELTAVYA--AGGD--------------AAKL---PEP--SS
YR--DYLAWLGRQNK------------DRAREA--WRGEL-LGAEE-PTLVAA-ADPGR-
---------TP-----VLP-ESLIADIPEKLTGEL-TGLARQHGLTVNTLIQGAWAMVLA
RLTGRT------DVVFGATVAGRPAG--------LAGV--ESMIGMFINTLPVRVELD
>Nonsp.Q7WZ74.M4_hpg 7..302
EDFWPLSPLQQGLLFHTT-YD-D-DWPGLYVGHWILNLNG---PVEADRLRAAWEALLAR
HAALRACFRQR----KSGETV--------Q--LIAR------QVELPWRVV--DLSH---
--LSEPEEAVR-A--VAEEDRTRR-FDLAKA-PLLRLTLIR--LAGDD---------HRL
VMTCHHAIMDGWSMPIMLDELSMLYA--ADGS--------------PLDL---PAV--PS
YR--DYLVWLDRQDK------------ERTLSA--WAAEL-RGVEE-PTLVAP-ADANR-
---------AP-----AMP-ENITVELPEDLTRAL-SELARTHGLTLNTVVQGAWALLLA
QLAGRT------DVVFGAAVSARPPD--------LPGV--EGMVGLFLNTVPVRVRLS
>Amybalhi.Q939Z0.M4_hpg 7..302
EEIWPLSPLQAGLLFHAV-YD-G-EGPDVYIGHWILDLAG---PVDAAGLRAAWETLLAR
HAPLRACFRQR----KSGETV--------Q--IIAR------QVELPWREV--DLSH---
--LDDPEEAVR-E--LAEQDRTTR-FDLAQA-PLLRLTLIR--LGADA---------HRL
VVTCHHTIMDGWSLPIVIDELSVLYP--AGGD--------------ASAL---PDV--PS
YR--EYLAWLSRQDK------------ERALSA--WTAEL-SGAEE-PTLVVP-ADPGR-
---------AP-----AEP-ESVEAHLPEHLTRSL-AELARRHGLTLNTVVQGAWALVLA
QLAGRP------DVVFGAAVSARPPD--------LPGV--EGMVGLFLNTVPVRVRLR
>Amyorien.O52820.M4_hpg 7..302
EEIWPLSPLQAGLLFHAV-YD-G-EGPDVYIGHWILDLDG---PVDAARLRAAWETLLTR
HAPLRACFRQR----KSGETV--------Q--IIAR------QVELPWREV--DLSH---
--LDDPEQAVR-E--LAEQDRTTR-FDLTQA-PLLRLTLIR--LDDDK---------FRL
VVTCHHTIMDGWSLPIVIDELSMLYP---AGD--------------APAA--LPEV--TS
YR--EYLAWLSRRDK------------ERALSA--WAAEL-RGVEE-PTLVAP-ADPGR-
---------AP-----AEP-ESVEVDLPENLTRSL-AELARGHGLTLNTVVQGAWALVLA
QLSGRT------DVVFGAAVSARPPD--------LPGV--EGMVGLFLNTVPVRVRLR
>Strtoyoc.Q8KLL5.M4_hpg 7..302
EDIWPLSPLQEGLLFHTV-YD-D-EGPHVYLGHWILELDG---PVDPARLRTAWETLLTR
HAALRACFRQR----ATGETV--------Q--VVAS------GVDLPWRVV--DLSH---
--LDDPDEAVR-E--LAEEDRLRR-FDLAKA-PLLRLTLIR--LDDAT---------HRL
VVTCHHAVMDGWSLPIVFDELQALYA--AGTG--------------SPDL---PEV--AS
YR--DYLAWLNRQDQ------------KRALAA--WAAEL-RGAQD-PTLVAP-ADPGR-
---------AP-----GMP-ESITVEVPEHLTRSL-EDLARSNGLTLNTVVQGAWALVLA
QLSGRT------DVVFGAVVSARPAD--------LPGV--EGMVGLFLNTVPVRVRLD
>Actteich.Q70AZ7.M4_hpg 7..302
EDIWPLSPLQEGLLFHTV-YD-D-EGPDVYVGHWILDLDG---PVDAARLRAAWEALLAR
HAALRACFRQR----RTGETV--------Q--VVAG------RVELPWRVV--DLAH---
--LDDPEHAVR-E--LADEDRLRP-FDVAKP-PLLRLTLIR--LADDR---------HRL
VVTCHHAVMDGWSLPIVFDELTALYA---AGD--------------GPAQ--LPAV--TP
YR--EYLAWLSRQDK------------PSALAA--WAAEL-RGAQE-PTLVAP-ADPGR-
---------AP-----GMP-ESVEVQLSPELTRSL-AELARGRGLTLNTVIQGAWALVLA
RLTGRT------DVVFGATVSARPAH--------LPGV--EAMVGLFLNTVPVRVRLR
>Pseuaerug.NP_252017.1.m_1_ser_starter 4..292 probable non-ribosomal peptide synthetase [Pseudomonas aeruginosa PAO1]
FARLPLSPYQRDIWVAAA-QF---PELDQYTIFSYDRFTG---EVDTQALERALLQAARD
TEAFRLRLGE-----TDGTPY--------Q--WLDT------DAEFEARHV--DLRA---
--DRDPEAAVR-S--WLRDAFRHA-YPLDGR-SLVDLALLH---SDQA---------LYV
YVRTHHIVSDAWGLQLFLSRVRAGYL-GELGE--------------PQAQ--MPTA--SL
LA--QLETDD--YSG-SE--QY-----RGDRAY--FAEAL-EGLEP---ALFTRRRPAG-
----------------LRRTARHRLTLERTLLDAI-----RDRGESPFLFLSAAVALYLA
RIHQND------DVVLGVPVLNRADR----------AA--KQVVGHFANTLPLRIRTA
>Nocafarci.YP_119328.1.m_1_ser_starter 20..317 putative non-ribosomal peptide synthetase [Nocardia farcinica IFM 10152]
TQPFPLSPAQTALWYAQR-IR---PDVPL-TIAQYVEITG---DLDVGRLLYAVERCGAE
NQSGYLRLVE-----IDGVPH--------Q--VIDP------DRRPGWGRL--DLRG---
-RPDPRAAAMR----WMNEHAASP-IDLEND-PLVTNVILR--IGDAE---------YLW
YGRAHHIVIDGYGAMSGLTRTAEIYTALERHT--------------EPSV--SRAT---P
LA--TLYAEESAYRD-SA--RC-----ERDREY--WREQL-AGAGEPVSLSTVAAAPTP-
----------------DPGRRLAQGVLDASLDAAL-DAAAAAFGTNASTLLVAALAAYVR
SVTGDP------DVVLSLPVAARTTV----------AL--RRSAGVLSNVVPLRLGVD
>Nocafarci.YP_121279.1.m_1_ser_starter 42..337 putative non-ribosomal peptide synthetase [Nocardia farcinica IFM 10152]
AAPFPLSPAQTGVWYAQL-LD----PQVPITVAQYVDLRG---DLDVDLLQEVSAEAALD
YGSGFVRLCE-----IDGVPH--------Q--VVDP------TLSRELTVL--DLRE---
--HADPVAAAH-E--WMRADAAAP-LDLLRD-RLTRGAILR--VGTRR---------WFW
YLRAHHIVLDGYGALVNTQRVAERYTARVHGT-------------EPAPV--RPAP--LP
----ELVAAEQAYRD-SS--RF-----AADRAH--WASRV-AGLDGVTSLDGRVAPRAA-
---------SN---------LVVGRALPQALVERM-NTVAADQDSTIATVLIAAFGGYLG
RLTDRP------DVVLSLPVTARTTA----------AM--RRSTGMMSNIVPLRLPVG
>Nocafarci.YP_119006.1.m_1_tyr_starter 47..342 putative non-ribosomal peptide synthetase [Nocardia farcinica IFM 10152]
PEVLRLTAAQRGIWFAQH-LA----GGSPISVAQYVEIVG---ELRPDLLVEACRTASRE
FGSGHVRLIE-----VDGEPC--------Q--FVDL------TLDAPVSVV--DLRG---
--HTDPVATAH-R--LMVEDYSAP-LDLLTD-RLMKSYVYQ--VGPQH---------YLW
YQRAHHIALDGFAAVTMLRRITELYNAWVRGE--------------DAPL---PAA--QN
LA--DIVDQDLAYRD-ST--RF-----DNDRKY--WTEHL-AGAPPVVSLAGRVGKPTL-
---------HP---------TLISAPLPDDTARLL-DEVIAARGTSVTPIAVAAFAAYLA
RMTGSD------EVLLSLPVSGRHSA----------VL--RRSGGMVANVVPLRVRVA
>Nocafarci.YP_117314.1.m_1_orn_lys_arg_starter 17..312 putative non-ribosomal peptide synthetase [Nocardia farcinica IFM 10152]
ADAFPLSAAQRGIWFAQH-FA----GDTPISIAQYVELTG---PVDVELLAAVSRQAGRE
FGTGYLRLIE-----VDGLPY--------Q--VVDT------GIEHDLPVI--DLRD---
--AADPVAAAQ-E--WMRAEYSAP-LDLLSD-RLGAFAMLR--LGDEH---------WYW
YQRIHHIVLDGFGAVTMVRRIAELYTAARTGT-----------------Q--PPPSTAED
LR--AIVAADAAYRD-SA--RF-----EADGAH--WREHL-AGMAE-PVGLAGRTAPVD-
----------------AHP-IVAAGELPSATAELI-DAVARAESSGVAPIVVAAFAAYLA
AATSAA------EVTLSLPVSGRTTA----------AL--RRSGGMVANVVPLRLRVD
>Strprist.Q54959.snbC_1_thr_starter 6..303 Pristinamycin I synthase 2. [Streptomyces pristinaespiralis]
DARLPLTAAQLGIWFAQA-RD---PHSPVFNTGEYVELTG---GLDADRFEAALRATVAR
TDALRLRFHTD----AEGTVT--------Q--SVAD------DVPFTLHRV--DVSA---
--EDDPAAAAD-A--WMRDVIARP-LDVTCGRPLFTQALFT--LGPGR---------HRW
FQHVHHLLLDGYGFRLVAERVAAAYRAGAEAG--------------DAEA--GDTE--PG
IR--DLLAAEADWRA-SD--AY-----AQDRAH--WLATP-RHTPVTLAGTTAPGAPGA-
--------------------LRRTASAGPEVLAGL-DAVARAAETGRQVAFPAAVAAYVQ
WLTGER------TVTLGMPVTARRTS----------AA--RRAPGTVANVPALHVEPR
>Strecoeli.NP_627443.1.m_1_ser_starter 6..319 CDA peptide synthetase I [Streptomyces coelicolor A3(2)]
SVRHGLTSAQHEVWLAQQ-LD---PRGAHYRTGSCLEIDG---PLDHAVLSRALRLTVAG
TETLCSRFLTD----EEGRPYRAYCPPAPEGSAAVEDPDGVPYTPVLLRHI--DLSG---
--HEDPEGEAQ-R--WMDRDRATP-LPLDRP-GLSSHALFT--LGGGR---------HLY
YLGVHHIVIDGTSMALFYERLAEVYRALRDGR--------------AVPA--AAFG--DT
DR---MVAGEEAYRA-SA--RY-----ERDRAY--WTGLF-TDRPEPVSLTGRGGGRAL-
---------AP---------TVRSLGLPPERTEVL-GRAAEATGAHWARVVIAGVAAFLH
RTTGAR------DVVVSVPVTGRYGA----------NA--RITPGMVSNRLPLRLAVR
>Strchrys.O68487.acmB_1_thr_starter 6..303 Actinomycin synthetase II. [Streptomyces chrysomallus]
DAELPLTAAQREIWIAEQRLG---KRNRVFRVGEYLEIHG---RVDLGLFDRAVRLVVGE
AQALHVRFTE-----AHGEVR--------Q--ALRP--------PTDWAPTLVDLSA---
--EPDPERAAR-A--WLAAAVARP-MDLARE-HLFDHALLR--LGDDR---------CYW
YQGYHHIVMDAFGTVLITRRTAEVYTALAEGR--------------PVSP--SPFG---S
LD--GFLAADQKYRD-SE--GF-----TGDRAY--WTERF-ADRPE-PTGIVARPSTTP-
----------------DHY-LRRTAALTPGELDGL-REAARGARAPWSHLVIAAVAVYLH
RMTGAT------DVVLGLPVTARLDQ----------LQ--RRTPGTASNVLPLRLTVR
>Erwicarot.YP_049593.1.m_1_gln_starter 23..320 non-ribosomal peptide synthetase [Erwinia carotovora subsp. atroseptica SCRI1043]
SNKLPLSSTQQVVWLDQT-LN---PESPNYNIGTRLRIDE---HLDETLFNQAFERLVAR
HDALHLQLIH-----THGLPL--------Q--ALTD------ASPSSINVY--DFSH---
--YDDAEERAQ-Q--HIHATFMRP-FDL-RG-KLWASELLR--VSDTH---------RYW
QFCCHHLIADGWSLKLLVNELVATYNQLKNSD--------------DNAG--EVAP---S
YL--DYISEDLIYLD-SR--HY-----QSDLKF--WLDRY-KTLPPALIPPSSQNKELT-
----------------NELPPPHLWQLKNEYFHKI-ENIAAEHGLSVLHFMYAILACYFS
RTTETE------DIVIGIPIHNRRNA----------KQ--KNTIGMFSSVIPIGVSIK
>Pseufluor.YP_259252.1.m_1_leu_starter 8..308 non-ribosomal peptide synthetase [Pseudomonas fluorescens Pf-5]
ARGLPLTAGQRDIWLDQL-SR---GDSPLYNIGGYAVLKG---PFRPELMQRTVELLVDK
HDVLRTVLSLE-GS-VDGLPL--------Q--HFDR------QWPVELVFH--DLSAA--
---ADPLAAAQ-A--QIRRQMQQA-FKLDGE-RLCRFSLFR--VGPEH---------HLM
EVEAHHLILDGWGFAQLSQSLGGLYSALASGE--------------EPQA--TAPS----
FV--DFIEDDARYHQ-SS--RY-----ARDRDY--WLDKY-QSLPEPVLRPRYRPAADA-
----------------ATPGATLVQAFPAALHERM-KALGKSTGASAFHVLLAALHVYFT
RTLQRD------EWVLGMPVLNRPNA----------AF--KVTLGSFTQVSAVRMDFG
>Pseusp.Q84BQ6.arfA_1_leu_starter 16..317 Arthrofactin synthetase A [Pseudomonas sp. MIS38]
LQTYPLTAAQLDIWLDQL-SR---GDSPLYNIGGYLDLSG---PLDPARMQAALEALVAR
HDALRTILLPG-AG-ADGLPL--------Q--QFAR------SVAVPMPID--DVSA---
--HSDPESAAR-A--LVQARIDQP-FVLDGG-CLLRFLLIR--LNDQR---------HWL
SVQAHHLIVDGWGFGEMFKSLDEIYNALAHGQ--------------PTPV--AAPS----
YI--DFIEANARYQA-SP--RY-----AQDRAY--WLDKY-RQLPEPLLLPRHQQSLAG-
---------QT-----AQT-QVYAQPLPALLHERM-QQVARAFGASAFHVLLAALHVYFS
RTAQRD------EWVVGLPILNRSGA----------RF--KSTLGLFAQVSAVRMGFG
>Pseusyrin.NP_792633.1.m_1_leu_starter 6..307 non-ribosomal peptide synthetase [Pseudomonas syringae pv. tomato str. DC3000]
APTFSLTAAQRDIWLDQI-SR---GDSPLYNIGGYLQITG---PMDAQALQRALAQLVAA
HEGLRTVLMPG-AG-ADGLPL--------Q--TYAA------SIPMPLAVH--DFSD---
-HLDPASSALA----LISEQMQRP-CVFDGR-PLVEFCLIR--LATDR---------YWL
ASQAHHLILDGWGFGQMMKSLGELYTAQVEGH--------------SLEL--DAPR----
YS--DFIVDDVRYHA-SP--RF-----AKDKAY--WLDKY-QNLPE-PLLVSRYHNRRS-
---------TD-----PAPSHAWVQALPEALHARM-KKFAESHNASTFHVLLAALHVYFT
RTTQRK------EWVVGLPLLNRTGA----------HF--KATLGHFAQVSAVRMAFA
