# Supplementary material for: Phylogenetic analysis of condensation domains in NRPS sheds light on their functional evolution
Source: BMC Evol Biol. 2007 May 16;7:78. doi: 10.1186/1471-2148-7-78 (PMC1894796; doi:10.1186/1471-2148-7-78)
Supplement: Additional file 6 — Aligned full length condensation domains of this study. Zipped sequence file (aligned protein sequences in FASTA format). [file 1471-2148-7-78-S6.zip › complete_DCL.muscle.fa]

>Bacisubti.NP_389715.1.ppsB_1_tyr_DcL/1-489 8..496 plipastatin synthetase [Bacillus subtilis subsp. subtilis str. 168]
QDIYPLSHMQEGMLFH---SLM-----DF---SSKA-YIEQTSFTITG-NLCVDSFQKSLNLLVSRYDIFRT
IFIKEVPDLTGPQQVVLSNRELTVYREDISRLADQEQQ----TLIDA-FMTKDREKGFDLQKDPLMRLALFD
RGDS-QYTCVWTHHHIIMDGWCLGIILKEFFSMY-DSLKNNSPVQ--L---GST-VPYSRYIEWLGEQ---D
QEETAAYWSEYLKEYGNTASI--PRIKRRTADG-----NYKADQVSFSL-APDMVEKLTEAAQNWGVTLNTL
FMSIWGVLLHRYNAADDAVFGSVISG-RPSAIDGIESMVGLFINTVPVRIRSAEGI---TFSSLVKAVQEDI
LSSEQHGYYPLYEIQNHSPLK--QGLIDHIFVFENYPVQLHQALSV-ESENDEGALKLSDISMSEQTNYDFN
IVIV--------P------G-------ESFYIKFSYNADVYEREEMLRIQGHLKQALDCIL-----T
>Bacisubti.NP_389714.1.ppsC_1_glu_DcL/1-484 8..491 plipastatin synthetase [Bacillus subtilis subsp. subtilis str. 168]
QDIYPLSFMQEGMLFH---SLY-----DE---QSRA-YFEQASFTIHG-QLDLERFQKSMDAVFDRYDIFRT
AFIYK--NVAKPRQVVLKQRHCPIHIEDISHLNERDKE----HCTEA-FKEQDKSKGFDLQTDVLMRISILK
WAPD-HYVCIWSHHHILMDGWCLGIVIKDFLHIY-QALGKGQLPD--L---PPV-QPYGTYIKWLMQQ---D
REEAAEYWKKRLQHFEKSTPL--PKRTDQIP-------NGTLQQITFAI-PEKETAELQKIAAASGATLNTV
FQALWGIMLQKVNRSSDAVFGSVISG-RPSELKDVENMVGLFINTIPIRAQSDS-L---SFSDLVRRMQKDM
NEAEAYSYFPLYDIQAQSALK--QELIDHIIVFENTPTQQ--EIEE-LNQAGSFDFSVKDFEMEEVTNYSCS
VKVI--------P------G-------RTLYVRIHFQTSAYQPSMMSEIKDYLLHMVSDVI-----S
>Bacisubti.NP_389713.1.ppsD_1_pro_DcL/1-483 8..490 plipastatin synthetase [Bacillus subtilis subsp. subtilis str. 168]
QDIYPLSYMQEGMLFH---SLL-----QK---DSQA-YVEQASFTIEG-KVTPQFFQNSINALVERHDIFRT
IFISQ--NVSSPQQVVLRERNVIVLEEDITHLNEAEQS----QFIEQ-WKEKDRDRGFHLQKDVLMRIALIQ
TGES-QYSCIWTFHHIMMDGWCLSIVLKEFLHIY-ASYVNASPIT--L---EPV-QPYGKYIKWLMEQ---D
KEQAVSYWDHYLSGHEQQTVL--PKQKKTKG-------KSRQEHVTFSF-SKEESSRLSELAAREEVTLSTI
FHTIWGILLQKYNNNDDAVFGSVISG-RPAEIEGIEHMVGLFINTMPVRVQGAKT----PFLQLIKDMQKDR
LAAEAYSYHPLYEIQSRSAVK--QGLIDHILVFENYPVQQEIQMLN-KQEHASDLFQIHNFTVADETNYSFY
LMVA--------P------G-------EEIHIKMNYDAEQHDRSFVLSVKEHLLNAVSQIL-----N
>Bacisubti.NP_389712.1.ppsE_1_ile_DcL/1-489 15..503 plipastatin synthetase [Bacillus subtilis subsp. subtilis str. 168]
KNIYPLSHMQEGMLFH---SFL-----RK---EEGA-YVEQSLFTIKG-SLSYDWFQRSIQAIIDRHDIFRT
VFLPHVPHLSGPRQVVMTEREFHLNSEDISHLPTNDQN----EYIER-FKEKDKQKGFDLQKDMLMRISLFK
TAKD-EHVCIWSHHHILMDGWCLGIVMQEFMQIY-QSIHAGKPLS--L---DPV-RPYSTYISWLTNR---D
KEKAAAYWDTYLKNYSAPSPL--PRVSDKETKE-----SYHREDLIFSL-NKPLTDKLKETAKQHGVTLATL
IQAVWGVMLQQYNRTDDVVFGAVVSG-RPSEIPGVEQMIGLFINTIPIRIKTHQDE---TFHELLIRCQKEM
LEAEPFTCQPLFDIQANTALK--QELIDHIIVFENYPLQQ--KIAD-SADQTDSPLQIDQVQVSEQSGYNFN
LVVA--------P------G-------EELVIKFSYNAFVYDAAWISCIKRQFTQALSTAA-----Q
>Pseuputid.NP_746336.1.ppsD_3_ser_TO_val_leu_ile_abu_iva_DcL/1-470 2176..2645 non-ribosomal siderophore peptide synthetase [Pseudomonas putida KT2440]
DGLYSLSPMQQGMLFL---SLN-----GRP--EDQL-YINQLSVPVQG--LVAERLRQAWETVVARHDVLRT
GFLWQ--DLDEPLQYVMGQLPLPLRELDWRGRGDCA------QALEA-LANEERERGFDLARPPLQRMLLVR
LDDQ-RHQLIWTYHHILLDGWSTSQLMGEVLACY-----SGQT----L---DSV-VPYRNYIGWLRQQ---D
PRHSETFWKQQLASLQEPTYL--ADAFASGER------GSGHQALYSRF-SVAQTETFKAFAQSQRITLNTV
VQGAWLLLLSRYSGQRSVSFGATVAG-RPAALPGVQSMLGLFINTLPVIHEVDPQA---QVGQWLQQLQRIN
LELRDHEYTALGEIQRWAGRS-GQPLFDSIIVFENQP-----LDRT-LREWKDDSLQFGDVGGSGLTDFPMD
LMVI--------V------E-------DQLIIEYMYLRQCFSEEAVAGIRANMEALLQALS-----L
>Strchrys.Q9L8H4.acmC_1_pro_DcL/1-480 7..486 Actinomycin synthetase III. [Streptomyces chrysomallus]
EDILPLSPMQEGLLFH---SRY-----EQD--GADV-YAVQHVLDLAG-PLDGARLREAVGALVQRHPNLRA
AFRQV--DSGRTVQLISRHVDLPWEEFDLSSMPAPEAE----AELSR-IAAKEHGRRFDPAEPPLLRFTLVR
TAEE-HHRLILTTHHILLDGWSTPILVRELTALY----ADGPAAE--L---PRV-TPYRQYLGWLAQQ---D
RPAAEAAWREALGDLEQPTLV--APVDPARA-------ALMPERITTEL-AEERTAALVEWARRHGVTLNTV
LQAAWGLVLSRRTGHHDVVFGAVAAG-RDPQLAGVESMVGLLITMVPVRVRLDHAQ---SLLEAVRRLQDEQ
SRLTSHHHLGIARIQQLTGMS---ELFDTSLVFENYPW----QDPA-ELPATGLRITPDLGRGRDATHYPLT
LIAA--------P------G-------RRLYLRLDYRGDLFDRAEACALVERLIRVLDLAV-----A
>Strprist.O07944.snbDE_1_pro_DcL/1-486 7..492 Pristinamycin I synthase 3 and 4. [Streptomyces pristinaespiralis]
ADVLPLSPLQEGLLFQ---VTY-----GAETHGPDV-YTVQMVFELRG-PLDEDGLRAAAAALLRRHPNLRA
GF-WQ-QGVERPVQFVPNEVPLPWHTRDFTALGESDRE----RAVEA-YVTADRAERFDPGAPPLIRFALLG
LAAD-HHKLVLTTHHLLLDGWSMPLLVRELFTLY---GQRGDDAG--M---PPV-TPYRAYLAHLAGR---D
DDAARAAWRTALADLEEPSLVAGAGAGRGAADG-----SALPGQIWHEI-DAATTAGLTALARSCNITLQHP
GAKRLGTAARPQLGRDDVVFGATVAH-RPPEIPGIESTIGMFINTLPVRVRVRPAE---TLGDLLGRVQREQ
AALIEHRHLSLTDIRSTTGTG---ELFDTVVVFENYP-----LDPA-VLRAEARGLRLAGFEVSDATHYPLS
LLAI--------P------G-------ESLRFRLDHRGDVLDEAGARLLLERLDTLLTDIA-----E
>Strecoeli.NP_627443.1.m_4_trp_TO_asp_DCL/1-480 3825..4304 CDA peptide synthetase I [Streptomyces coelicolor A3(2)]
QDILPLAPLQEGFLFL---NLY-----DEN--ARDV-YVGQLAFDLEG-SFDGTRMRAAAGALLRRHANLRA
GFRQT--ATGTWVQVVPAELEPDWRECDLTDRADEAERD---AEAGR-LAAGDRERRFDLTSPPLMRFTAIR
LSAD-RVRLVMTNHHILLDGWSMPLLWQELTELY---VSGGDPVS--L---PPV-RPYRDHLAWLGAR---D
RDAARDAWRRSLSGLDEATLL--APDAGPA--------EAAPLGIPFGL-DRDATAALSAWARGRGVTMNTV
VQGAWALALAQATGRDDVVFGATVSG-RPPELPGVESMIGLFINTLPVRARLDQAE---PLGDLFRRLQNEQ
ARLLDHQWPGLADIQHWAGHG---ELFDTAMVFQNYP-----VSAD-TTSRQLDGLRVAGYDAVESTDFAVN
LVAH--------T-----RD-------DALRLRLDYRADACAGDLVRSLADRMLRVLEALV-----T
>Strecoeli.NP_627444.1.m_1_asp_DcL/1-481 13..493 CDA peptide synthetase II [Streptomyces coelicolor A3(2)]
EDILPLSPLQEGFVFL---GLL-----HTE--GPDL-YIGQVAFDLEG-PFDGARMREAARALLRRHANLRA
GFRQR--KNGAWAQLVLRDVDLPWQDADLSTLSEEERR----AEADR-LAAADRARRFDLGRPPLLRFTAIR
LSAD-RVRLVMTNHHIVLDGWSMPVLLRELMALY---AAEGDPSA--L---PRV-RPYRDYLAWLDAR---D
RDAARDAWRRSLSGLDEATLL--APDAGPA--------STAPSQVSFTV-DSEVSGALSAWARGQGVTMNTV
VQGAWALALAQATGRDDVVFGATVSG-RPPELPGVESMIGLFINTLPVRARLDQAE---PLGDLFRRLQNEQ
ARLLDHQWPGLADIQHWAGHG---ELFDTAMVFQNYPV----EEGDLTAPADPDRLRVASADIKGGTHFAVN
VVAT--------M-----RG-------AELSFRVDYRPDLYDEAYARDFGRRMLRVLETLI-----S
>Strecoeli.NP_733597.1.m_1_3-me-glu_DcL/1-484 7..489 CDA peptide synthetase III [Streptomyces coelicolor A3(2)]
EDILPLSPLQEGMLFH---NLF-----DEE--ELDA-YNVQVFIDLEG-GTDPERLRRAGQALLERHANLRA
AFRHE--GLKRPVQLIPRRVVLPWGEEDLSGVAEPERE----AAAER-VAERDRWTRFDLSRPPLIRFTLVR
LGPA-RHRLLLTLHHILADGWSMPILLRELMTLY---TVHGDGTA--L---PRV-RPYRDYLGWLGGR---D
RDAARQAWTEAFAGLDAPSIV--APGRGAL--------TAAPERIDFSE-DEAASAALTRFARSNGLTVNTV
IQGCWGLVLSHLTGRDDVVFGVTVSG-RPPELPGIDTMVGLFMNTLPLRVRLRPAE---TLTGFLRRLQGEQ
ARLIDHQWVGLAEIQRWAGSG---ELFDTAMVFENYPLNSSRGRPP-GAAPDADLPTVLGVRSKDQMHYPLG
LLAL--------P------R-------ETLRFSLGYLPQVFDPARVEAVIAAFRRALRTVL-----D
>Strecoeli.NP_624809.1.cch1_2_orn_TO_thr_DCL/1-461 1192..1652 putative peptide synthetase [Streptomyces coelicolor A3(2)]
RDILPLTPLQEGLYFH---SVY-----DGD--ATGS-YVEQQLLTLEG-EVDPGRLAAAATRLLTLHPNLAA
RFVPL--ADGRVVSVLESGREAPFTVLDRPGITD--------DEIRA-HAEHDRRAGFDLATGPPMRYTLIR
SGPR-RHVLVQTVHHIVADGWSVPPMLRTLLAEY---RAPGSGHA--L-------GGFPEHVRRLAAR---D
GAASDRVWDEQLADLPGPSLI--AEGH-------------PPSAHFADT-ATTADTDVDAAARAAGVPLSVA
VHGAWALTLGGILHRDDVVFGSTVSG-RDADVPGIGDMVGLFINTIPLRARWADTT---TARELLTAVRAHQ
AAVLPHQHVSLARIARRAGAG---ALFDTLVVFDVA------TDVA-GLRRPGDPLAVTGIVNEGAPHYPLT
LVVE------RTP------D-------GRPRFNLIHDAELLREPEVREILRTFTRTLTHLL-----T
>Strecoeli.NP_624809.1.cch1_3_thr_TO_orn_DCL/1-468 2615..3082 putative peptide synthetase [Streptomyces coelicolor A3(2)]
ERTAPVSPLQRGLYFQ---AQL-----TG---PAGH-YVAQSYFTFER-RLEPDALSRAAACVLARHPATGA
GFTTD--EDGNPVQVLAAGRRIDVHTVEAATD----------AEVDA-LRLGDRERGFDPAEPPLIRLTVVR
LPDD-RDGLLLSYHLLLWDGWSREIVLRDLFDAY-RAVLAGEPLD--P---GPAAPGFEDHARALAAR---D
PAPSERFWARHLAGLSGPTLL--AGPAPALP-------DDLPRALAHTL-TAERSDALRAAARTYGVTLNSV
LTGAFGLLLGARTGRADAVFGVTVSG-REGE--GLADIVGVLLNTVPMWTRARPHD---TVRAYLTAVQEAR
VDAMEHEHLGLGEIQRASGHD---TLFDNLFVLQNF------LDLD-AFAEMNARHGITSVRADDSTHYPFT
WVVT--------P------G-------DRLTVKLEYRD--HDTGHARALLDDYLRVLDDLAGRSGAA
>Bacisubti.NP_388231.1.srfAB_1_val_DcL/1-486 7..492 surfactin synthetase [Bacillus subtilis subsp. subtilis str. 168]
QKVYALTPMQEGMLYH---AML-----DP---HSSS-YSTQLELGIHA-AFDLEIFEKSVNELIRSYDILRT
VFVHQ--QLQKPRQVVLAERKTKVHYEDISHADENRQK----EHIER-YKQQVQRQAFNLAKDILFKVAVFR
LAAD-QLYLAWSNHHIMMDGWSMGVLMKSLFQNY-EALRAGRTPA--N---GQG-KPYSDYIKWLGKQ---D
NEEAESYWSERLAGFEQPSVL--PGRLPVKKD------EYVNKEYSFTW-DETLVARIQQTANLHQVTGPNL
FQAVLGIVLSKYNFTDDVIFGTVVSG-RPSEINGIETMAGLFINTIPVRVKVERDR---AFADIFTAVQQHA
VEAERYDYVPLYEIQKRSALD--GNLLNHLVAFENYPLDQ--ELEN-GSMEDRLGFSIKVESAFEQTSFDFN
LIVY--------P------G-------KTWTVKIKYNGAAFDSAFIERTAEHLTRMMEAAV-----D
>Bacisubti.NP_388233.1.srfAC_1_leu_DcL/1-482 10..491 surfactin synthetase [Bacillus subtilis subsp. subtilis str. 168]
QDMYYLSPMQEGMLFH---PIL-----NP---GQTF-YLEQITMKVKG-SLNIKCLEESMNVIMDRYDVFRT
VFIHE--KVKRPVQVVLKKRQFHIEEIDLTHLTGSEQT----AKINE-YKEQDKIRGFDLTRDIPMRAAIFK
KAEE-SFEWVWSYHHIILDGWCFGIVVQDLFKVY-NALREQKPYS--L---PPV-KPYKDYIKWLEKQ---D
KQASLRYWREYLEGFEGQTTF--AEQRKKQKD------GYEPKELLFSL-SEAETKAFTELAKSQHTTLSTA
LQAVWSVLISRYQQSGDLAFGTVVSG-RPAEIKGVEHMVGLFINVVPRRVKLSEGI---TFNGLLKRLQEQS
LQSEPHQYVPLYDIQSQADQP---KLIDHIIVFENYP-----LQDAKNEESSENGFDMVDVHVFEKSNYDLN
LMAS--------P------G-------DEMLIKLAYNENVFDEAFILRLKSQLLTAIQQLI-----Q
>Brevbrevi.P0C064.m_1_pro_DcL/1-500 9..509 gramicidin S synthetase 2 [Brevibacillus brevis]
QDMYRLSPMQEGMLFH---ALL-----DK---DKNA-HLVQMSIAIEG-IVDVELLSESLNILIDRYDVFRT
TFLHE--KIKQPLQVVLKERPVQLQFKDISSLDEEKRE----QAIEQ-YKYQDGETVFDLTRDPLMRVAIFQ
TGKV-NYQMIWSFHHILMDGWCFNIIFNDLFNIY-LSLKEKKPLQ--L---EAV-QPYKQFIKWLEKQ---D
KQEALRYWKEHLMNYDQSVTL--PKKKAAINNT-----TYEPAQFRFAF-DKVLTQQLLRIANQSQVTLNIV
FQTIWGIVLQKYNSTNDVVYGSVVSG-RPSEISGIEKMVGLFINTLPLRIQTQKDQ---SFIELVKTVHQNV
LFSQQHEYFPLYEIQNHTELK--QNLIDHIMVIENYPLVE--ELQK-NSIMQKVGFTVRDVKMFEPTNYDMT
VMVL--------P------R-------DEISVRLDYNAAVYDIDFIRKIEGHMKEVALCVA-----N
>Baciliche.YP_077641.1.lchAB_1_val_DcL/1-486 7..492 lichenysin synthetase B [Bacillus licheniformis ATCC 14580]
QKVYPLTPMQEGMLYH---AML-----DP---ESSS-YFTQLELVIDG-EFDLGIFEKSVNQLVRSYDILRT
VFVHQ--QLQKPRQVVLAERQAIVEFEDLADLDEERQK----TRIDR-YKQEVQAAGFNLAKDMLFKTAVFR
LDRK-KYHLVWSNHHIVMDGWSMGILMKRLFQNY-EAFRANRTVP--L---DQG-KPYADYIKWLGRQ---D
KDEAASYWEHRLSGLESPSVI--PGGKTRPDSG-----SYRNEEFTFVW-DKDMVDALQKAANRYHVTAPNL
FQAIWGTVLAKYNRSEDVVFGTVVSG-RPSEIDGIEHMAGLFINTIPVRLRVDQNA---SFAELFKQAQQHA
IDAERYDYLPLYEIQKQSALD--GRLISHLVAFENYPLDK--ELES-GTIHERLGFSIKAAGAFEQTNYDFN
LIVY--------P------G-------AEWTIKLKYNGEAFDAAFIEQAAGHLTRLAEEAI-----A
>Baciliche.YP_077642.1.lchAC_1_ile_DcL/1-485 10..494 lichenysin synthetase C [Bacillus licheniformis ATCC 14580]
QDIYYLSPMQEGMLFH---TLL-----HP---GQGF-YIEQISMQVKG-SFQKDVLEKSMNVIIGRYDIFRT
VFVHE--KMKRPVQVVLKERSFQAEEIDLSGLSEAEQN----ERIED-YKRKDKEKGFNLSKDIPMRTAVFK
KGQD-RYEWVWSYHHILLDGWCFGIVVQELFEVY-NALRENRPYS--L---GPV-RPYKEYIKWLESQ---D
KQKSLVYWEHHLAGFEGQTTF--SEQRKNPEQA-----GNQPEELLFTL-PKEDTEAFTQLAKAHHTTLSTA
LQAVWSVLLSRYQRSRDLIFGTVVSG-RPADIQGVEHMVGLFINVVPKRATFGPQT---TFTELVADLQKQA
LEAEPHQYVPLYEIQSHIAAP---NLIDHIIVFENYPL-Q--EANK-QQKEKNLGFTMDEISVFEKSNYDLN
LLAS--------P------G-------EEMMLKLAYNRNIFEPSFILRLKEQLLTAIREVI-----R
>Baciliche.YP_090053.1.m_1_val_DcL/1-486 7..492 lichenysin synthetase B [Bacillus licheniformis ATCC 14580]
QKVYPLTPMQEGMLYH---AML-----DP---ESSS-YFTQLELVIDG-EFDLGIFEKSVNQLVRSYDILRT
VFVHQ--QLQKPRQVVLAERQAIVEFEDLADLDEERQK----TRIDR-YKQEVQAAGFNLAKDMLFKTAVFR
LDRK-KYHLVWSNHHIVMDGWSMGILMKRLFQNY-EAFRANRTVP--L---DQG-KPYADYIKWLGRQ---D
KDEAASYWEHRLSGLESPSVI--PGGKTRPDSG-----SYRNEEFTFVW-DKDMVDALQKAANRYHVTAPNL
FQAIWGTVLAKYNRSEDVVFGTVVSG-RPSEIDGIEHMAGLFINTIPVRLRVDQNA---SFAELFKQAQQHA
IDAERYDYLPLYEIQKQSALD--GRLISHLVAFENYPLDK--ELES-GTIHERLGFSIKAAGAFEQTNYDFN
LIVY--------P------G-------AEWTIKLKYNGEAFDAAFIEQAAGHLTRLAEEAI-----A
>Baciliche.YP_090054.1.m_1_ile_DcL/1-485 10..494 lichenysin synthetase C [Bacillus licheniformis ATCC 14580]
QDIYYLSPMQEGMLFH---TLL-----HP---GQGF-YIEQISMQVKG-SFQKDVLEKSMNVIIGRYDIFRT
VFVHE--KMKRPVQVVLKERSFQAEEIDLSGLSEAEQN----ERIED-YKRKDKEKGFNLSKDIPMRTAVFK
KGQD-RYEWVWSYHHILLDGWCFGIVVQELFEVY-NALRENRPYS--L---GPV-RPYKEYIKWLESQ---D
KQKSLVYWEHHLAGFEGQTTF--SEQRKNPEQA-----GNQPEELLFTL-PKEDTEAFTQLAKAHHTTLSTA
LQAVWSVLLSRYQRSRDLIFGTVVSG-RPADIQGVEHMVGLFINVVPKRATFGPQT---TFTELVADLQKQA
LEAEPHQYVPLYEIQSHIAAP---NLIDHIIVFENYPLQ---EANK-QQKEKNLGFTMDEISVFEKSNYDLN
LLAS--------P------G-------EEMMLKLAYNRNIFEPSFILRLKEQLLTAIREVI-----R
>Strtoyoc.Q8KLL5.m_1_hpg_glyco_staC_DcL/1-475 7..481 StaC. [Streptomyces toyocaensis]
EDIWPLSPLQEGLLFH---TVY-----DDE--GPHV-YLGHWILELDG-PVDPARLRTAWETLLTRHAALRA
CFRQR--ATGETVQVVASGVDLPWRVVDLSHLDDPD------EAVRE-LAEEDRLRRFDLAKAPLLRLTLIR
LDDA-THRLVVTCHHAVMDGWSLPIVFDELQALY---AAGTGSPD--L---PEV-ASYRDYLAWLNRQ---D
QKRALAAWAAELRGAQDPTLV--APADPGRA-------PGMPESITVEV-PEHLTRSLEDLARSNGLTLNTV
VQGAWALVLAQLSGRTDVVFGAVVSA-RPADLPGVEGMVGLFLNTVPVRVRLDGAT---PVIGMLTELQRRQ
SALIPDQYVGLVEIQKAAGPG---AIFDTLLVFENFP------RDL-GEPDSPETFTVRVNQGREAAHYPLT
LVAV--------P------G-------DTMLLKLDHLTDLFDADAALSVIERFQGVLRHLA-----A
>Strlaven.Q93N88.m_1_hpg_glyco_comB_DcL/1-481 13..493 Peptide synthetase. [Streptomyces lavendulae]
AEVWPLSPLQEGLLFH---AEY-----GGQ--GPDL-YTIQRTDLLSG-PIDADRLRASWRALLNRHSALRA
SFHRR--KSGRTVQLIPREVALRWREADLSDTDLTEEEAL--TEVRR-LAAEERAERFDLAKAPLLRLLLVR
LSPE-RHWTVMTSHHILLDGWSMPVMLTELAAIY---AADGDASG--L---GPA-PTFRDHLAWLSRQ---D
RESAGEAWRKELADADGPTLV--APAGPDHS-------PVLPERHGLTL-SDELSDALTTLARRHGLTVNTV
MQGAWAMLLARLTGRTDVVFGATVAG-RPAELPGVESMVGLFINSVPVRVRLDADQ---PLLRLLTELQARQ
SALLPHQHLSLPEIQRVGGPG---AVFDAMLMFENYP-----LPP--EEAPAPGALAFTHLEGRQATHYALT
LGVM--------P------G-------SPLQLHVTYRPDAIDTDVAQDLLGRLEWVLEQLV-----S
>Strlaven.Q93N87.m_1_hpg_glyco_comC_DcL/1-478 7..484 Peptide synthetase. [Streptomyces lavendulae]
EDVWPLSPLQEGLLFH---AAF-----DSD--GPDV-YQGQRPLDLDG-PVDADLLRTSWEALLTRHPVLRA
GFRRR--KSGEAVQVIAREVELPWRMEDLSELDEGTAA----ARLAE-LAAEDRAQRFNLAAPPLLRLLLVR
LAEN-RHRLIVTSHHIIMDGWSMPVLLHELTAVY---AAGGDAAK--L---PEP-SSYRDYLAWLGRQ---N
KDRAREAWRGELLGAEEPTLV--AAADPGRT-------PVLPESLIADI-PEKLTGELTGLARQHGLTVNTL
IQGAWAMVLARLTGRTDVVFGATVAG-RPAGLAGVESMIGMFINTLPVRVELDGER---PSVEMLKALQTRQ
SALIAHQHLGLAEIQRLGGAG---AVFDTLVVFENYP------RPP-EEPAAPDAFTLRFAAGQETAHYPLT
LVAV--------P------K-------DRMLFKLDYRPDLFDRETAEAVFGRLVRVLEQLA-----A
>Strtoyoc.Q8KLL4.m_1_dhpg_glyco_staB_DcL/1-477 13..489 StaB. [Streptomyces toyocaensis]
AEIWPLSPMQEGMLYH---SSF-----DDA--APDI-YVIQQTQIIDQ-PLDTERLRTSWQALLDRHPTLRA
SFHRR--KSGETVQLIARDVQLPWTERDLSGLSEDDAM----AEVSV-IAQKERARGFDLTRPPLLRLTLIR
LGAK-RHCLVTTSHHLLMDGWSRAILESELLEIY---AAGGVVSG--L---RSA-ASYRNHLAWLGRQ---D
KDAARAAWRAELAGADGSSAL--SISERPGRA------PELPVREVIRH-SPASTSALTEFARGHGLTMNTV
VQGAWALVLARLARRQDVMFGATVSG-RPADLPGVEGMVGLFINTVPVRVRLDGGR---TVMETLTELQERQ
STLIAHQHLGLPEIQKLGGAG-----LDTLVVFENYV------DPA-VGSKSPRALGLTLQEFHQASPYAIT
LGVM--------P------G-------ESIEIELQYQPEIVDAGVAEAALHGLVRVLDQMI-----A
>Mycotuber.NP_216895.1.mbtF_1_lys/1-483 16..498 PEPTIDE SYNTHETASE MBTF (PEPTIDE SYNTHASE) [Mycobacterium tuberculosis H37Rv]
DDVMALSPLQQGLFSR---ATLVAAESGSEAAEADP-YVIAMAADAAG-PLDIALLRDCAAAMLTRHPNLRA
SFLHG--NLSRPVQVIPSSAEVLWRHVRAHP-----------SEVGA-LAAEERRRRFDVGRGPLIRFLLIE
LPDE-CWHLVIVAHHIVIDGWSLPLFVSELLALY---RAGGHVAA--L---PAAPRPYRDYIGWLAGR---D
QTASRAMWADHLNGLDGPTLL--SPALADTPVQ-----PGIPGRTEVRL-DREATAELADAARTRGVTISTL
VQMAWATTLSAFTGRGDVTFGVTVSG-RPSELSGVETMIGLFINTVPLRVRLDARA---TVGGQCAVLQRQF
AMLRDHSYLGFNEFRAIAGIG---EMFDTLLVYENFPPG---EVVG-TAEFVANGVTFRPVALESLSHFPVT
VAAH--------R------S------TGELTLLVEVLDGALGTMAPESLGRRVLAVLQRLV-----S
>Pseuaerug.NP_251092.1.m_2_ser_TO_dhb_sal_DCL/1-466 1550..2015 probable non-ribosomal peptide synthetase [Pseudomonas aeruginosa PAO1]
RDIYPLSPMQQGMLFH---SLH-----GT---E-GD-YVNQLRMDIGG--LDPDRFRAAWQATLDAHEILRS
GFLWK-DGWPQPLQVVFEQATLELRLAPPGSDPQR-------------QAEAEREAGFDPARAPLQRLVLVP
LANG-RMHLIYTYHHILMDGWSNAQLLAEVLQRY-----AGQEVA------ATV-GRYRDYIGWLQSR---D
AKATESFWRDRLASLEMPTRL--ARQARTE--------QPGQGEHLREL-DPQTTRQLASFAQGQKVTLNTL
VQAAWALLLQRHCGQETVAFGATVAG-RPAELPGIEAQIGLFINTLPVIAAPQPQQ---SVADYLQGMQALN
LALREHEHTPLYDIQRWAGHG-GEALFDSILVFENFPVAE-------ALRQAPADLEFSTPSNHEQTNYPLT
LGVT--------L------G-------ERLSLQYVYARRDFDAADIAELDRHLLHLLQRMA-----E
>Pseuaerug.NP_251092.1.m_4_ser_TO_dhb_sal_DCL/1-480 4085..4564 probable non-ribosomal peptide synthetase [Pseudomonas aeruginosa PAO1]
EDIYPLSPMQQGMLFH---SLY-----EQ---ASSD-YINQMRVDVSG--LDLPRFRAAWQSALDRHAILRS
GFAWQ-GELQQPLQIVYRQRQLPFAEEDLSQAANRD------AALLA-LAAAERERGFELQRAPLLRLLLVK
TAEG-EHHLIYTHHHILLDGWSNAQLLSEVLESY-----AGRSPE--Q---LRD-GRYSDYIAWLQRQ---D
AAATEAFWREQMAALDEPTRL--VEALAQPGLTS----ANGVGEHLREV-DATATARLRDFARRHQVTLNTL
VQAGWALLLQRYTGQHTVVFGATVSG-RPADLPGVENQVGLFINTLPVVVTLAPQM---TLDELLQGLQRQN
LALREQEHTPLFELQRWAGFG-GEAVFDNLLVFENYP-----VDEV-LERSSAGGVRFGAVAMHEQTNYPLA
LALG--------G------G-------DSLSLQFSYDRGLFPAATIERLGRHLTTLLEAFA-----E
>Pseuaerug.NP_251114.1.m_3_dhb_sal_TO_dhpg_dpg_hpg_DCL/1-493 3248..3740 probable non-ribosomal peptide synthetase [Pseudomonas aeruginosa PAO1]
EDVYPLTPMQEGLLLH---TLL-----EP---GTGI-YYMQDRYRIDS-PLDPERFAAAWQAVVARHEALRA
SFVWN--AGETMLQVIHKPGRTRIEFLDWSELPEDGHE----ERLQA-LHKREREAGFDLLEQPPFHLRLIR
LGEA-RYWFMMSNHHILIDAWCRGLLMNDFFEIY-SALGESRPAN--L---PTP-PRYRDYIAWLQRQ---D
LEQSRRWWSESLRGFERPTLV--PSDRPFLREHAGESGGMIVGDRYTRL-DAADGARLRELAQRYQLTVNTF
AQAAWALTLRRFSGERDVLFGVTVAG-RPVGMPEMQRTVGLFINSIPLRVQMPAAGQRCTVREWLNRLFERN
LELREHEHLPLVAIQESSELPKGQPLFDSLFVFENAP------VEV-SVLDRAQSLNASSDSGRTHTNFPLT
VVCY--------P------G-------DDLGLHLSYDQRYFEAPTVERLLGEFKRLLLALA-----D
>Mycotuber_2.NP_336928.1.m_1_lys/1-483 16..498 peptide synthetase [Mycobacterium tuberculosis CDC1551]
DDVMALSPLQQGLFSR---ATLVAAESGSEAAEADP-YVIAMAADAAG-PLDIALLRDCAAAMLTRHPNLRA
SFLHG--NLSRPVQVIPSSAEVLWRHVRAHP-----------SEVGA-LAAEERRRRFDVGRGPLIRFLLIE
LPDE-CWHLVIVAHHIVIDGWSLPLFVSELLALY---RAGGHVAA--L---PAAPRPYRDYIGWLAGR---D
QTASRAMWADHLNGLDGPTLLSPALADTPVQ-------PGIPGRTEVRL-DREATAELADAARTRGVTISTL
VQMAWATTLSAFTGRGDVTFGVTVSG-RPSELSGVETMIGLFINTVPLRVRLDARA---TVGGQCAVLQRQF
AMLRDHSYLGFNEFRAIAGIG---EMFDTLLVYENFPPG---EVVG-TAEFVANGVTFRPVALESLSHFPVT
VAAH--------R------S------TGELTLLVEVLDGALGTMAPESLGRRVLAVLQRLV-----S
>Mycoavium.NP_960176.1.pstA_2_phe_TO_arg_DCL/1-471 1508..1978 PstA [Mycobacterium avium subsp. paratuberculosis K-10]
ADILPLTPLQQGLLFH---ATG-----SHA--EGDV-YAVQLSVTLRG-ALDPHRLHRALHTVVTRHPNLAA
RFCP---ELGEPVQIIPAEPEMAWRYLELDGGDID-------EQLEQ-LSADERAAVRELGDRPPFGAALIR
TADT-EHRFVLTVHHLVMDGWSLPVLLQEIFACY-------YGAR--L---PAP-APYRGFVTWLAAR---D
VPAARAAWRAVLDGFDTPTLV--APRGADA--------PGRRGVASFRV-AAETTSAVSELARRRRTTVNTV
LQAAWAQLLMMLTGQHDVAFGTAVSG-RPAELPGAESMVGLLINTVPVRAHATAAT---TIADLVDQLQRAH
NHTVEHQHLALNEIHRITGQD---QLFDTLLVYENYPID---T----AALSAADDLTATEFSCHDYNHYPLS
LQVV--------P------G-------DELGLRLEFDTDVFDPAAIDTLADRLRKLLAAMP-----A
>Mycoavium.NP_960354.1.m_2_gly_ala_TO_val_leu_ile_abu_iva_DCL/1-476 1506..1981 hypothetical protein MAP1420 [Mycobacterium avium subsp. paratuberculosis K-10]
ADILPLTPLQQGLLFH---SST-----AQGNDGMDDMYAVQLDFTLTG-PLDADRLREAVRTVVHRHPHLAA
LFCD---QYDEPVQIIPADPAVEWRYVELDGTGAADAD----DLIEQ-LCAAERAAVADLAGQPVFRTALVR
TGGD-RHRFVLTSHHILLDGWSLPILLREIFAGY-------YGQR--L---PAA-GSYRAFLTWLAER---D
LDAARRAWGEVLSGFDTPTLV--APEGRLG--------QGRRGFEKSCV-PEQTTRALGELARSCHTTLSTV
LQAAWAVVLTSLTGRHDVVFGTPRSRVGQLEVDDAEQMVGLLINTVPVRAEITATT---TTAQLLAQLQNSH
NDTLEHQHLALNEIHRVTGHD---QLFDTLFVYENYP------IDS-GMTLGADGLAIAEFTNREYNHYPLT
VEAL--------P------G-------PELGLHIEFDTDVFDTASIESLVQRLQRVLVAMS-----T
>Mycoavium.NP_961105.1.mbtF_1_lys/1-485 13..497 MbtF [Mycobacterium avium subsp. paratuberculosis K-10]
EDVMALSPLQEGLYSLTTLAEF-----ADGQPADDP-YVIGMAADITG-TLDVALLRDCAEKMLVRHPNLRA
SFFSR--GVPRPVQIVPSRVELPWRSVTASP-----------AEVPT-LETAERRRPFDLERGPAIRFLLIE
LPDA-HWRLVLTAHHIVIDGWSLPVFVNELMTLY---RAGGDPSA--L---PAAPRPYRDYIGWLAGR---D
LQASQRVWREHLAGLPGPTLLAASLGSVEATEGQR---TALPRTTELRM-PAEATARLAAETRSRGITVNTL
MQMAWALVLSRLTDTRDVVFGVTVSG-RPPELTGVETMVGLFINTVPMRVRLDPAA---TVGEQCRAVQRDA
ALLREHSYLGHAQLRALGGIG---EMFDTLLVYENFPMD---GLTA-GGELSAGGATFRPSALQTLSHFPIA
VAAH--------M-----EG-------GELVVLIEVVDGALGVIPADAVGRRLLTTAERLL-----R
>Mycobovis.NP_856049.1.mbtF_1_lys/1-483 16..498 PEPTIDE SYNTHETASE MBTF (PEPTIDE SYNTHASE) [Mycobacterium bovis AF2122/97]
DDVMALSPLQQGLFSR---ATLVAAESGSEAAEADP-YVIAMAADAAG-PLDIALLRDCAAAMLTRHPNLRA
SFLHG--NLSRPVQVIPSSAEVLWRHVRAHP-----------SEVGA-LAAEERRRRFDVGRGPLIRFLLIE
LPDE-CWHLVIVAHHIVIDGWSLPLFVSELLALY---RAGGHVAA--L---PAAPRPYRDYIGWLAGR---D
QTASRAMWADHLNGLDGPTLLSPALADTPVQ-------PGIPGRTEVRL-DREATAELADAARTRGVTISTL
VQMAWATTLSAFTGRGDVTFGVTVSG-RPSELSGVETMIGLFINTVPLRVRLDARA---TVGGQCAVLQRQF
AMLRDHSYLGFNEFRAIAGIG---EMFDTLLVYENFPPG---EVVG-TAEFVANGVTFRPVALESLSHFPVT
VAAH--------R------S------TGELTLLVEVLDGALGTMAPESLGRRVLAVLQRLV-----S
>Pseuputid.NP_746337.1.m_2_asp_TO_dhpg_dpg_hpg_DCL/1-484 1551..2034 non-ribosomal peptide synthetase domain protein, putative [Pseudomonas putida KT2440]
EDIYPLSPMQEGLLMH---TLL-----EP---GSGI-YLMQYCYRVDH-AIDVGAFSEAWKAVIARHDVLRT
SFCWD--LGERMVQIVHRRTEPALRLLDWRHLAEDQYE----QALQA-ELEAELRQGFDMAKEVPFRLRLIL
LDAD-QFGFVFSNHHVLLDAWCRMGVVDEFFKVY-QSLTTGVPVQ--L---PTP-PRYRDFIALLQRW---D
REASRDFWRNELQGFERPTAL--PFDRSASAEHN----HAAVADELVYL-TREQSAQVAQRAQAAQLTVNTL
VQGAWALLLQRYSGDRDVVFGVTVAG-RPVEFPEMQATVGLFINSIPLRVRLPGAEAGVTAKAWLKSLLDHN
LNLREHEHLPLVDIQACSEVGSGQALFDSLFVFENAP------VES-SVGAQASTMKVKAGSSRTHTNYPLT
VVVY--------P------G-------EVLGLHLSYDQRLFDSATISVLLADFRALLLALS-----E
>Pseuputid.NP_746359.1.m_3_dhb_sal_TO_dhpg_dpg_hpg_DCL/1-491 3240..3730 pyoverdine synthetase [Pseudomonas putida KT2440]
EDVYPLTPMQEGMLLH---TLL-----EP---GTGL-YYMQDRYRINS-ALDPERFAQAWQAVVARHEALRA
SFSWN--SGEAMLQIIHKPGNLAVDYQDWRGLADDAQE----QRLQA-LHKQEREAGFALLSEAPFHLRLVR
VAEE-RYWFMMSNHHILIDAWCRSLLMNDFFEVY-QALGEGRQAQ--L---PVP-PRYRDYIGWLQRQ---G
LDDARAWWQANLAGFERATAI--PSDRPLRHDHAGS--GMVVGDCYTRL-EMNDGVRLRELAQAHQLTVNTF
AQAAWALVLSRYSGDRDVAFGVTVAG-RPVSMPQMQRTVGLFINSVALRVQLPAASERCSVRQWLQGLLQSN
MELREYEYLPLVAIQACSELPKGQPLFDSLFVFENAP------VET-AVLNHAQHLNASSDSGRTHTNFPLT
AVCY--------P------G-------DDLGLHLSFDQRYFDYPTVERLLAEFKRLLLALV-----Q
>Methcapsu.YP_114319.1.m_1_tyr_bht/1-481 2..482 non-ribosomal peptide synthetase [Methylococcus capsulatus str. Bath]
PDCYALSPMQGNMLSA---TLF-----DQ---REGT-YIQQLVLRTRE-NLDEDAYREAWTRLVARHDILRT
AFLWQ--HLETPMQRVEPAVTMPWAAFDWRGMARKEQE----SRFET-FLAEDRLRGFDLARAPLHRLSLIR
TGED-EHWAVWTYHHALLDGRARLIIMEELFRIY-QALRDGHEPA--L---PPP-TPYRNYIGWLDSL---D
FAASGSYWRELLADFHEPNRV--LSARSEPRLLS----PAHTGGLVQAWAPPALYEALQALAKKQEVTLNTL
VQAAWGLLIARHSGLDDVVFGATRSC-RKS-VPGGEAIVGPIINTTPVRLKIDPAR---PVAEFIRELRRQH
LSVRAHEHTPPACIHAWSGLPSGMPLFTTIVVFENYH----------VVKSRGGDWDKRQFELKEQTDH-LI
LAGY--------L------A-------DGLLLKIEYDRRLFEDDTVERMLQQLLTILESLT-----A
>Nostsp.NP_486683.1.m_1_ser/1-477 11..487 microcystin synthetase B [Nostoc sp. PCC 7120]
ENIYPLSPMQQGMLFH---TLL-----TP---QAGV-YVPQVCLYLEG-KLDINALKTAWNQVVINHPALRT
AFYWE--QRDKPFQVVFRQVEIPWKILDWQTISDAEQQ----VELEI-FLESDRTFSFDIKQPPLLRLTLIQ
LSAT-KYILIWTQHHLILDGWSSALVIKEVFQNY-----YNSPSY--Y---PNS-RPYGDYIAWLQQQ---D
KIAAKTFWQKQLAGFTTPTVI--QRFAQRENK------NLTPQEQTRSL-TPNQTTGLQQWAKEQQLTLNTL
LQGAFALLLSRYCNTTDVVFGATSSG-RPATLAGVESMVGLFINTLPVRVQVSPTD---DLVEWLQKLQAQQ
AEALEYEYTSLLEIQEWSELTPGTSLFDSILVFENYP------VDT-SGISQNQDLRIIDIQSLEWTSFPLT
MLVS--------V------G-------NQLSLKVKYDRNRFTDNAITQLLEHFCNLLLGM------S
>Nostsp.NP_486687.1.m_1_gly/1-487 11..497 microcystin synthetase B [Nostoc sp. PCC 7120]
EDIYPLSSLQQGMLFH---SLY-----AP---NSGA-YVVQVSYELHG-NLNIAAFEAAWQDLINRHPVLRT
AFVWD--NLEKPLQVVGKQVKCQINHLDWSDVSVQQQQ----EALKVLLLQKQREQGFNLSQAPLMQMTLIQ
LKSE-VYQFVWSYHHLLLDGWSVQVLLKEFIVIY-QAYIQQQTPV--L---LNP-RRYRDYIGWLQQQ---N
LAEAETFWKQQLQGFVSPTQL--NVGQNLDVRPDNL--HSHYHEEKIQL-SVELTSKLQTLAKQQQLTINTF
VQGAWALLLSRYSGEKNVLFATVSAG-RPSALNGADAMVGLFINTLPFRVLVSPEE---TLYQWLQKLQNQQ
VEIRQYEYSSLVDIHRWSQVSPSIPLFETLVVFENYP------IEP-ALKQSLASLEIRNIQATEQTNYPLT
LYAV--------V------D-------SQLALRILYDSDRFHHTTITQILEQLETLLLGMT-----Q
>Nostsp.NP_486688.1.m_1_ser/1-482 6..487 peptide synthetase [Nostoc sp. PCC 7120]
IDIYELSPMQAGMLFH---TLY-----AP---NSGV-YFEQRSCLIRG-NLNLPAFRQAWQRVVERHSVLRT
AFHYS--ELEKPLQVVYDYVELPWQELDWCGVEATVQK----AKLTE-FLECDCNSGFNLQQPPLMRCAVIR
LEAN-KYQFIWSHHHLLMDGWCNGILLTEVFTLY-KAFCQSEDVT--L---PSP-IPYGNYILWLQQQ---N
PEQAESFWRKQLQDFTAPTVL----GNKINN-------QSSIFSQQSKV-NSQQTEQLQNFVRQHRLTLNIL
VQGAWALLLSRYSGENNVLFGTTVSG-RPPELPQVESIVGLFINTLPVRVDVNGEM---QIIPWLQQLQAQQ
VEREQYSYSSLVDIQSWSSVPRGTSLFESLLVFENYPV----SIES-VIKTFDQTLQIEDTQGFEKTNYPLT
LTVI--------P------G-------EELLFKVSYDVSYFDAATISRLLGHLETLLMSMV-----N
>Strecoeli.NP_630517.1.m__val_leu_ile_abu_iva_TO_/1-503 614..1116 peptide synthase [Streptomyces coelicolor A3(2)]
ETVYPLTEMQKGMLFH---SLL-----DP---DSGV-YFEQFLYAVDG-EVDLDAYHRAWQQVVDRHEILRV
WIATK--GLSEPLQAVQRTAELGWTVLDWSERTEAEQK----ELLER-YLDEDRRRGFPYERAPLFRLTMVR
LGAT-TYKLVMSYHHLILDAWSLFVLLRDSLEIY-HSGLEGRLPE--L---RPT-RSFGDYVSFLEHE---D
IEGARDYWLERLAGFRRPTVI--GRSAQLGLSASS---QEMHAEARLDL-GEELTERLLAYGRANQLTLNSL
VQGAWAVVVGGCSGQDDVCFGITITH-RPVGLAGVEDIVGIFINSLPMRVNLEPEQ---PVGRWLQQIQRTQ
VAARSHDHYPLPLIQQRTDLPSGQPLFESLLIFENFP-------RG-TGWTGRGGLDVRQERYVGWTNYPFA
IEAM--------P------E-------EQLFFQVKYDLAFFDAESVERILGAFRGVLEAIA-----D
>Pseufluor.YP_261190.1.m_2_ala_TO_val_leu_ile_abu_iva_DCL/1-480 1558..2037 non-ribosomal peptide synthase [Pseudomonas fluorescens Pf-5]
EDLYPLSPMQQGMLFH---TLY-----EQ---AAGD-YINQLRVDVDG--LDPLRFQQAWQAAIDRHDILRT
GFIWQ-GEVSTPLQVVHKHIALDCTEHDWRGQPQQQ------EALDT-LATAERQRGFELDAVPLLRLTLVR
IDEQ-RYHLIYTNHHILMDGWSNSQLLGEVLQRY-----AGQLPS------HAA-GRYRDYIAWLQRQ---D
AQACESFWKEQLQTLDEPTRL--TQALSRVADIAA---GTGHGKHHREL-DLAQTARLGEFARQQKVTVNTL
VQAAWLLLLQRCTGQDSVVFGATVAG-RPAELKGIEQQVGLFINTLPVVATPRPDM---TVSQWLQAVQNRN
LALRDYEYTPLYEVQRWAGLG-GDALFDNILVFENYP-----VSEA-LEKGAPAQLRFGAVGNHEQTNYPLT
VAVN--------L------G-------ASLSFEFIYARESFSEPSMVQLGGHLQGLLLSLM-----E
>Pseufluor.YP_261190.1.m_3_val_leu_ile_abu_iva_TO_asp_asn_DCL/1-480 3070..3549 non-ribosomal peptide synthase [Pseudomonas fluorescens Pf-5]
EDLYPLSPMQQGMLFH---TLY-----QE---EGGD-YINQLRVDVDG--LDPERFRQAWQATIERHDILRS
GFLWQ-GELPAPIQVVYKQVSLECVEHDWRSTQQAP------QALDT-LAATERQRGFDLAAAPLLRLTLVR
TGEQ-RYHLIYTNHHILMDGWSNSQLLGEVLQRY-----AGQLPQ------HLT-GRYRDYIAWLQRQ---D
ATLSEHFWKQQLQGLDEPTRL--AQAIAAGARAPL---EEGHGSHGCTL-DEAQTRSLGEFARQQKVTVNTL
VQAAWLLLLQRCTGQDTVVFGATVSG-RPAELKGVEQQIGLFINTLPVVAAPLPQL---SVSDWLQAVQERN
LALRDFEHTPLYDVQRWAGLG-GEALFDNILVFENYP-----VSEA-LEKGSPAQLQFGAVGNHEQTNYPLT
LSVF--------V------A-------ERLSFDYSYSYQHFSGAVIRQLAEGLQHLLLAMI-----G
>Pseufluor.YP_261192.1.m_3_val_leu_ile_abu_iva_TO_asp_asn_DCL/1-480 2600..3079 non-ribosomal peptide synthase [Pseudomonas fluorescens Pf-5]
EDLYPLSPMQQGMLFH---TLY-----EQ---GAGD-YINQLRVDVDG--LEPERFRQAWQAAIDSHDILRS
GFLWQ-GELPAPIQVVHKRIRLDFVEHDWRANEAVP------AALDG-LAEEERLRGFDLLAAPLLRLTLVR
TGEQ-RYHLIYTNHHILMDGWSNSRLLGEVLQRY-----AGQFAS--H---AP--GRYRDYIAWLQRQ---D
AQLSETFWKQQLAVLDEPTRL--AQAISRGGQALA---GKGYAAHQQHL-DLQQTQRLSEFARQQKVTVNTL
VQAAWLLLLQRYTGQDSVVFGATVSG-RPAELKGVEQQIGLFINTLPVVAAPRPDM---PVSDWLQLVQERN
LALRDFEHTPLYDVQRWAGLG-GEALFDNILVFENYP-----VSEA-LAQGAPAQLSFGMAANHEQTNYPLT
LSVY--------L------G-------QTLAFDYSYALEHCAEANIRQLAGYLEQVLMALV-----E
>Pseufluor.YP_261281.1.m_3_dhb_sal_TO_dhpg_dpg_hpg_DCL/1-493 3263..3755 non-ribosomal peptide synthase [Pseudomonas fluorescens Pf-5]
EDVYPLTPMQEGMLLH---TLL-----EP---GTGL-YYMQDRYRINS-ELDPERFAQAWQAVVARHEALRA
SFCWN--VGEDMLQVIHKPGRTPIEFLDWSAVPEAEQE----AKLQA-LHKQEREAGFDLLNQAPFHLRLIR
VGAA-RYWFMMSNHHILIDAWCRSLLMNDFFEIY-TALGEGREAQ--L---AVP-PRYRDYIGWLQHQ---S
LSEARQWWRQNLEGFERTTPI--PSDRPFLREHAGDSGGMIVGDCYTRL-DARDGAQLRELAQQHQLTVNTF
AQAAWALVLRRMSGDRDVLFGVTVAG-RPVEMPEMQRTVGLFINSIALRVKLPQDGERCSVRQWLSGLLDSN
MQLREYEYLPLVAIQETSELPKGQPLFDSLFVFENAP------VEV-SVLDRAQSLNASSDSGRTHTNFPIT
AVCY--------P------G-------DDLGLHLSYDQRYFEQATIERMLGEFKRLLLALM-----Q
>Pseusyrin.NP_791957.1.pvsA_3_dhb_sal_TO_dhpg_dpg_hpg_DCL/1-493 3258..3750 pyoverdine chromophore precursor synthetase [Pseudomonas syringae pv. tomato str. DC3000]
EDVYPLTPMQEGMLLH---TLL-----EP---GTGL-YYMQDRYRINS-ALDPERFAQAWQAVIARHEALRA
SFCWD--IGETMLQVIHKPGSTPIDYLDWRDVLADEQE----PRLQA-LLKSEREAGFDLLNQPPFHLRLIR
VDEA-RYWFMMSNHHILIDAWCRSLLMNDFFDIY-TALGEGREAQ--L---TPA-PRYRDYIGWLQRR---G
LVQARDWWQHNLRGFERPTPI--PSDRPFLREHAGDSGGMVVGDCYTRL-DERDGAQLRELAQQHQLTVNTF
AQAAWALTLRRMSGDRDVVFGVTVAG-RPVELPQMQRTVGLFINTIALRVGMPGDEQRCTVRDWLSQLLDSN
MQLREYEYLPLVTIQENSELPKGQPLFDSLFVFENAP------VEV-SVLDRAQSLNATSDSGRTHTNYPLT
AVCY--------P------G-------DDLGLHLSYDQRYFDESTVQSMLDEFKRLLLALI-----E
>Pseusyrin.NP_791970.1.m_2_asp_TO_thr_DCL/1-463 1577..2039 pyoverdine sidechain peptide synthetase II, D-Asp-L-Thr component [Pseudomonas syringae pv. tomato str. DC3000]
EDIYPLSPMQQGMLFH---SLF-----DS---GAGN-YINQMRVNISG--LDVPRFHNAWQSAVNNHEVLRS
CFVS---QSEQSLQVVQSQVTLPFVELDARGKPQ--------NWLDD-WAQADRQQGFDLAQGPLLRLAVLR
TADD-RWQLIYTSHHILMDGWSSSRLLGEVLQRY-----SGQMP-------PKQAGRYRDYIQWLQDQ---D
ADVSERFWTAELAELDEPSRL--LQAFKTSTD------QQGYGDYIQLI-DADGTRRLNEFAREQHVTLNTL
VQSAWLLLLQRYTGQSSVTFGATVAG-RPAELSGVEEQLGLFINTLPVIASPRSEQ---TVGDWVQQVQAKN
IALREHEHTPLYTIQRLARHS-GEALFDNILVFENYPVSE-------ALQRAPDGLVFSDLRNQEQAHYPLT
LVVE--------A------N-------DVLSVRFSYDRQHFSAEGILQLAAHFDHLLQSLS-----A
>Pseusyrin.NP_791972.1.m_2_asp_TO_ser_DCL/1-473 1548..2020 pyoverdine sidechain peptide synthetase IV, D-Asp-L-Ser component [Pseudomonas syringae pv. tomato str. DC3000]
EDIYPLAPMQQGMLFH---TLF-----EQ---EAGN-YINQMRVEVSG--LDVPRFRAAWQATLDAQEVLRS
GFVS---HLEQSLQVVLRDVSMPFVERDARGQAS--------EWVDD-WANADRQQGFDLTQGPLLRLAVLR
TGEQ-THQLIYTSHHILMDGWSSSRLLGEVLQRY-----SGQT----L---PRQVSRYRDYIEWLQRQ---D
AALSERFWTGQLAGLDEPTRL--VQAFKAPEN------GQGHGDYLQLI-DAENTRQLSEFAREQRVTLNTL
VQSAWLLVLQRYTGQSSVTFGATVAG-RPAELPGVEEQLGLFINTLPVIASPRPEQ---RVADWVQQVQAKN
IALREHEHTPLYDIQRWARSA-GEALFDNILVFENYP-----VSEA-LQQSAPQGLVFGGLHTQEQTHYPLT
LVVN--------L------G-------ETLSMRFSYARQSFSELHMAQLSAHLRQVLQALA-----R
>Bacicereu_2.NP_832215.1.m_1_gly_ala/1-484 5..488 Peptide synthetase [Bacillus cereus ATCC 14579]
IDIYGLSPLQKGILFH---TLY-----DQDDEHSFS-YIVQVGFLLGG-QLDVATFEKAWEYVIQRHEVLRS
VFVWE--EVEKPLQAVYERLPFTIHQEDWSTYSHEEKE----KKLQQ-FLTADRRKGFLLDEAPLMRVTAIK
EAKE-ETRIIWTHHHILLDGWSVSLVFSEVMEVY-LKMIKGEFLN--L---PKS-LPYKKYIQWINKQ---D
QSQAEEFWKEELKGFYAPTPL--AMERKDQGQ------EKGYGECAYQV-SEELTENLQEWVRNSRLTLNTL
VQGAWAYLMSRYSGDSDVVFGVTSAG-RPTDLMGAENMVGLFINTLPTRIRLADNT---SVVDWLRKIQMKE
MERRQYEYNSLIDIQGWSEVPRNSSLFHTLYVFENYP----------IQGERNDDLRLLDVKSTEQTNYPLT
LIVM--------P------G-------KKITLKLMYDRSYFNEETINLIQNHLLQILIQMT-----K
>Bacicereu_2.NP_832218.1.m_3_gln_TO_gln_DCL/1-482 2120..2601 Peptide synthetase [Bacillus cereus ATCC 14579]
TDLYPLSPLQEGMIFH---TLH-----DQGDEHVAP-YIVQLSFMIRG-KMNISTFEQAWKSVIQRHEIFRT
AFVWD--EIEEPVQVVYENIPFKVNKEDWRTMTSEEIE----EKRKV-FLALDRKQAFQFDEAPLMRVTVIQ
EGEE-EYRIVWTHHHILLDGWSLPLVFNELLTVY-QKRMNGEAVK--L---PKS-SPYKKYIQWLREQ---D
KEQAEQFWREKLKGFTAPTLL--GLESKEE--------EKGYTEKVTYL-SEEQTQALQGWAKRNKLTLSTV
IQGAWAYLMSRYSGENDIVFGVTSSG-RSTEIIAVENIVGPFITTSPTRIQLMDDI---KLIDWLQKIQEEE
IERRQYEYASLTEIQGWSEVPRGIPLFNSLYVFENYP----------VKEESSENLEIGELEGVEQTHYPLG
LAVV--------P------G-------IQLSLKLMYDRSKFNRVTIERMLGHLHQVLMQML-----K
>Pseusyrin_2.YP_274139.1.m_3_dhb_sal_TO_dhpg_dpg_hpg_DCL/1-493 3258..3750 pyoverdine chromophore precursor synthetase [Pseudomonas syringae pv. phaseolicola 1448A]
EDVYPLTPMQEGMLLH---TLL-----EP---GTGL-YYMQDRYRINS-ALDPERFAQAWQAVIARHEALRA
SFCWD--IGETMLQVIHKPGSTPIDYLDWRDVPEDQQE----PRLQA-LLKSEREAGFNLLDQPPFHLRLIR
VDEA-RYWFMMSNHHILIDAWCRSLLMNDFFDIY-TALGEGREAQ--L---TPA-PRYRDYIGWLQRR---G
LAQARDWWQDNLRGFERPTPI--PSDRPFLREHAGDSGGMVVGDCYTRL-DEGDGAQLRELAQQHQLTVNTF
AQAAWALTLRRLSGDRDVVFGVTVAG-RPVELPQMQRTVGLFINTIALRVGMPGDDQRCSVRQWLSQLLDSN
MQLREYEYLPLVTIQENSELPKGQPLFDSLFVFENAP------LEV-SVLDRAQSLNATSDSGRTHTNYPLT
AVCY--------P------G-------DDLGLHLSYDQRYFDESTVQNMLGEFKRLLLALI-----E
>Pseusyrin_2.YP_274152.1.m_2_asp_TO_thr_DCL/1-464 1598..2061 pyoverdine sidechain peptide synthetase II, D-Asp-L-Thr component [Pseudomonas syringae pv. phaseolicola 1448A]
EDIYPLSPMQQGMLFH---SLF-----DE---GAGN-YINQMRVSISG--LDVPRFHNAWQSAVNNHEVLRS
CFIS---QSEQSLQVVQRQVTLPFVELDARGKPQ--------NWLDD-WAQADRQQGFDLAHGPLLRLAVVR
TGDD-AWQLIYTSHHILMDGWSSSRLLGEVLQRY-----SGETP-------PKQAGRYRDYIQWLQDQ---D
ADVSERFWTAELAELDEPTRL--LQAFKTSTD------QQGYGDYIQLI-DADGTRRLSEFAREQHVTLNTL
VQSAWLLLLQRYTGQSSVTFGATVAG-RPAELPGVEEQLGLFINTLPVIACPRSEQ---TVGDWVQQVQAKN
IALREHEHTPLYDIQRWARNS-GEALFDNILVFENYP------VSE-ALQRAPDGLTFSDLRNQEQAHYPLT
LVVE--------A------N-------DVLSVRFSYDRQHFSAEGILQLAAHFDHLLQSLS-----T
>Pseusyrin_2.YP_274154.1.m_2_asp_TO_ser_DCL/1-473 1548..2020 pyoverdine sidechain peptide synthetase IV, D-Asp-L-Ser component [Pseudomonas syringae pv. phaseolicola 1448A]
EDIYPLAPMQQGMLFH---TLF-----EQ---DAGN-YINQMRVEVSG--LDVPRFRAAWQATLDAHEVLRS
GFVS---HLEQSLQVVLRNVSMPFVELDARAQSG--------EWIDD-WANADRQQGFDLARGPLLRLAVLR
TGEQ-THQLIYTSHHILMDGWSSSRLLGEVLQRY-----SGQT----L---PRQVSRYRDYIEWLQRQ---D
AALSERFWTGQLAELDEPTRL--VQAFKASGS------EQGHGDYLQLI-DADGTRQLSEFAREQRVTLNTL
VQSAWLLVLQRYTGQSSVTFGATVAG-RPADLPGVEEQLGLFINTLPVIASPRPEQ---RVADWVQQVQAKN
IALREHEHTPLYEIQRWARSA-GEALFDNILVFENYP-----VSEA-LQQSAPQGLVFGGLHTQEQTHYPLT
LVVN--------L------G-------ETLSMRFSYARQHFSEQHMAQLSAHLSQVLQALV-----R
>Bacicereu_3.YP_083310.1.dhbF_2_asn_TO_lys_DCL/1-485 1502..1986 multifunctional nonribosomal peptide synthetase (mycosubtilin synthetase) [Bacillus cereus E33L]
KRMYPLTPMQEGILFH---TLN-----DG---DKES-YVVQGIFKANK-LVEMKKFKMALKHLGNKHEVLKT
SIFSS--LLSEPRQVIIENKEIECQFIDFSQEHNVV------EQFNQ-VVKEDLQSGFDIEKDSLIRFIFVK
ESEE-EFKLIMTFHHIIMDGWCMAVLMNDLTEIYDQLISSNDIVN--LENPKKLQNTFEDYVRVIRDK---N
HEETLKYWGNLLDDFHGANTI--EPVLELTTD------EKNIERTMYSI-PVNLFESIKDYAKQNNSTVNTV
IELAWGILLQSYNYSNDVVFGKVLSG-RDSAVKNVEEIIGLFINTVPVRVSNEPTD---LVSDVLKQLQSQA
INSMENGYNSLADIQGLTELG--SDLIQTLLIFENY------YVAE-KNTQSATGLIPILDTVREETNYDLT
LSVD--------L------S-------DSLNFDLLFNVNKYTRLEAGNILGRLETILNQIV-----S
>Bacicereu_3.YP_083311.1.dhbF_2_NA_TO_trp_DCL/1-476 1498..1973 multifunctional nonribosomal peptide synthetase (mycosubtilin synthetase) [Bacillus cereus E33L]
EAIYPLTAMQQGMLFH---KME-----NP---DSSN-YFLQNAFALNK-KLDNIALEKSLLQLANKHTVLKT
SFMYK--EVSVPRQVISKQRKLELNFLDLTNQIGKE------KIYSN-LKIDDKSRGFDLEEDSLLRLTVVK
MNEE-QFKIIMSSHHIIMDGWSLPIVVHDLLEYYDANTANLELED--L---SKERQNFGDYVQFINKR----
-KNNIDYWKNLLNGLEEKTSI--IAEGNPEND------DKEVKDCQLLL-DRNSTEKLIRLSKNYHVTVNTI
IETLWGILLQKYNHVTDSIFGKVVSG-RDVDIPGIEQMVGLFINTIPVRVMSQPNQ---KFIELLQDVQQQA
LNSGEYDHMSLTEIQNETNLG--SGMIQTVLAFENY-----------FVEERSETDELEMEEASEQTSFDLA
LSIF--------I------E-------DQLSLNLMYQTKKYNYEEVSRVLRHFKNLLLNII-----E
>Bacicereu_3.YP_083312.1.dhbF_2_leu_TO_NA_DCL/1-482 1248..1729 multifunctional nonribosomal peptide synthetase (mycosubtilin synthetase) [Bacillus cereus E33L]
SEIYPLTSMQEAMLYY---KIS-----NP---GASV-YTVQMVNSIKR-SVDYDLMEQSLSIIAKKYSILRT
AIEHR--LVTDPRQIILEDRKIECSFVDLTTQDDKK------EKLEQ-IKKADIRRGFDFEEDSLFRLKIIK
LEEE-DFKILISFHHIILDGWCSSILRNELFEIY-QSLDEGVPYETLLVTESEEDKTFSDYVSISQDN---N
IVEAQKYWRELLEGFEEQIVV--KPEGNPDGGD-----IDEVGKIEFKL-SKELHEGLEEFCNTEGYTLNTV
IETMWGLTLAAYTNMDDVVFGKVVSG-RNVDLEGIDTMMGMFINTVPVRVEINKYD---TILNLLSQVQEQS
INTTEYDYCPLGEIQQTSLLG--NELIKNAVSFENYE----------PAVLNNNVFKLESI--RELTDFNLS
LGAV--------K------R-------TDFYLSMMYNLNMYGESEIQRILSRMIKLLTQMI-----K
>Burkpseud.YP_108378.1.m_3_asp_TO_ser_DCL/1-493 2216..2708 putative siderophore related no-ribosomal peptide synthase [Burkholderia pseudomallei K96243]
DDIYPLSPMQQGILFH---SLF-----AP---ERAT-YVNQLVATLVD-P-DVERLRAAFDAAVPRHDILRT
GFAA---HEAAPMQIVHRHARMPVEIVDWRGAHASPAALD--TALDA-WLAADRARGFDLAAPPLMRVTLIR
TDDA-DWRLVWTRHHLLLDGWSTARLFADVLRDY-IEPPRANPFA--A---PAR-TRYRDFIAWLARR---D
AQADRAFWLGRLARLDEPTHV--AERAAAHE-------AAGRANWRATL-PAADTARIGEAARRMKVTVNTI
VQGAWALALQRITHRRAVAFGATVAG-RPHALPDVDTVLGLFINTLPVITAPLPQL---AARDWLASLQRDN
AAALEHAHTPLYEIQQWAGLG--GALFDTLVVFENYP-----VDEA-WQGRDARALQKRDLRNIEATDFAVT
LVIE--------A------G-------DTLAIDYGYDPARIGPARVEALHRAFAACIAGLV-----D
>Burkpseud.YP_108824.1.m_2_gly_ala_TO_dhpg_dpg_hpg_DCL/1-492 1696..2187 putative siderophore non-ribosomal peptide synthase [Burkholderia pseudomallei K96243]
ETLYPATAIQRGMVFH---SLL-----PK---QASA-YTNQVHARVGGGTFDAARLRHAWQTVLERHAALRT
AFVGF--EREQPLQIVLAHAACPWRDIDHRHLAPEARD----AAFAA-LLAADKAAPFDFGRAPLMRFHLVR
DDDA-HYRFIWTYHHAVLDGWSVQLVWSDLLRVY-EALAAGRPAA--L---PAA-VQFDAVLAWRQRH---A
SDADKRYWREQIGARTQRTVL--DIEQAGLAAAS----PAAPAVVERSL-DEAASERLATAARACRVTLASV
LQAAWALLLARHSGETAPVFGVTSSG-RAIDVPGVETIVGPLIATVPARVDVDAAL---PLGDWLRAVHERH
VEREAHAQLELVDILRESGVRGGQPLFDSLLVVENYPL---------AEPSAARILGLRDYGYAEDTHYGLT
VSAT--------P------G-------PRLRVEINFDRSRYHIEDIEAMADNLKAVLTRVP-----D
>Burkpseud.YP_111203.1.m_1_CYS/1-489 24..512 putative non-ribosomal peptide/polyketide synthase [Burkholderia pseudomallei K96243]
EAVLPLTPMQHGMLFH---SLL-----DP---ASAV-FFQQLVAEFDG-ALDAQAFAAAWADLVDRHQSLRT
AFLWE--RRDEPRQVVLRRARVPLEWLDWSDLGGDDARDAFDARLDA-HLRADRERRFDPARAPLLRVAMVR
RAAA-RHLMIVSHHHLILDGWSTGVLLGELQALH-AARLRRRAAA--L---PPA-PRYAAFVEHLGRA---G
RPCDDAFWRATLAGFAQPTPL--VGDIRRDAAT-----SGDYVPCDLRL-ESAARRALEDAARRHRVSAAVA
VFAAWAWLLARRADVPEVVYGVTVAG-RPAELPGAQRLVGLCINTIPLRASAPTRG---DVGGWLRDVQERL
ARAQPHEHASLSAIQRASAVPPGVPLFDSLVVYENYPI---------APPPADAPLRLVHARVEERANYALT
LIAE--------P------Q------ADGLALRLIVDRTRIAPHEGRRMLEQLRVVLDGIA-----R
>Nocafarci.YP_116929.1.m_5_ser_TO_pro_DCL/1-483 4261..4742 putative non-ribosomal peptide synthetase [Nocardia farcinica IFM 10152]
ADVWPMTAMQSGMLFH---ALL-----ADA--SIDA-YMIQFVLDLDG-AVDPGRLRAAAQAVLDRHANLRV
AFADT--ADGSTVQVVPDRVQAPWRQIALDHLDPEVIP----VEAER-IENAELAQHFDPAVAPLLRFTLLR
TAPE-RYHLVVTSHHILLDGWSVPLLMRELLTVY---ALGPQSRH--L---PKV-RPYRDYLVWLAAQ---D
RDAAIAAWRAALDGVTEPTLL--AQRPTHEI-------SAGIGEAGFAM-STAQTEALTHLAARVGVTVNTV
VQAAWALLVGRSTDRDDVVFGATVSG-RPADIDGVETMVGLFLNAVPVRVRLAPTR---TLESLLRTVQDEQ
AALLEHHHLGLAEIQEAVGLE---SLFDSLVVFESYPV----DHEGLRRVSEIDGMTVSGVHVTDGTHYPVT
VIVA--------L------G-------DQLRVQVKYLRDLFDPEAARTLAARLSALIGKFV-----A
>Nocafarci.YP_116976.1.nbtE_1_lys/1-483 9..491 putative non-ribosomal peptide synthetase [Nocardia farcinica IFM 10152]
EDVLALSPLQEGLFSL---ARV-----GGD--DLDL-YTMQFVVDIDG-PLDVALLRRSAQAMLDRHPNLRA
AF-WD-RDVPKPVQIVPSHAELPWTERQAQP-----------AEFAT-IAESERRRPFDLSRGPALRIVLLE
VPEQARRRMILTAHHILMDGWAVAVFFTELLAVY---RSGGDLSV--L---PAA-RPYRDYIAWLAGQ---D
TAAATARWVEYLSGLNGALML--ADGSAQVR-------GAVPETTAVRL-SAAENERLQQWARANGLTLATA
VQFAWTVVLGRLTDRRDVVFGTTISG-RPDQLPGVEGMVGLFINTVPVVHHLDRDT---TVVEQCVRMQRDS
AAMRDIGYLSLSAVQRAAGHG---TLFDTLFVFENAP-----IGDAIQTVTAPDGARFRPVEMESLAHYPLT
VVAH--------L-----DG-------PELLVLVEAIPEALPYFSPADIAERLLAVLRALP-----D
>Nocafarci.YP_117314.1.m_2_orn_lys_arg_TO_gly_ala_val_leu_ile_abu_iva_DCL/1-493 1528..2020 putative non-ribosomal peptide synthetase [Nocardia farcinica IFM 10152]
AQVWPLSPLQYGLLFH---AWY-----DTD--TADG-YTVQTRLTLAG-RVDGARLRAAAQVLVDRHENLRV
AFVE---TPDGPRQLVLADAEVSWRDTDLTHLPPGDRA----RELDR-VLAVDAGTRFDLARPPLIRFQLVR
TDAD-TYTLLMTNHHLVLDGWSTPLLVRELLTVY-IAAGLGAPVADVL---PPA-PSYREFLAWLAEQRPAD
GDDSLTVWRRALAGVDAPTRA--VPTLAGIR-------STESGMVSVDL-PATAVARLEATTRAAGATVNVA
VQAAWALLLTMLTGRTDVVFGGTVSG-RPPQLPGVEEMVGLFINTLPVRVRLDPAE---TVGELLARVQAEQ
AALLDHQHVGLAAIHEAVGLP---ELFDTLTVFESYPVD---REAL-SQSLDIAGMRVLDVAGTDATPYPLN
LMVIPLHAVPGEP------G-------DRLRLTIKFMADHLPEPAAARLLDRFVALLEQIA-----A
>Nocafarci.YP_119006.1.m_2_tyr_TO_tyr_bht_DCL/1-483 1575..2057 putative non-ribosomal peptide synthetase [Nocardia farcinica IFM 10152]
TDVWPLTALQAGLLFH---AVY-----DTD--GQDG-YTVQATLTLAG-PVLADRMRRAAQALVDRHDSLRT
AFVE---SADGPRQIVLGEAETAWRTSDLTDSADPD------ERLR--ILAAAEAAPFDPARPPLVRFHLVR
TGAD-EFRLIVTNHHIVLDGWSMPLLIHELLARY----ADETGAD--L---PPA-HSYRDYLQWLHAQ---D
DDAAIAAWQRMLAGIESPTRV--TGGERTV--------TADSGEVGVEL-AAATSAAILDLGRSHGVTANTS
VQVAWALLLTVLTGRSDVVFGNTVSH-RPPQVAGVERMIGLFINTVPVRVRLDPHE---RVAELLVRVQSEQ
AAMLDHRHIGLAELQRATGVA---DLFDTVTVLESYPL----GRDELARDLDDAGLRLVDVDAHDATPYPLS
LQVT--------PPRPARDGQAAPGETGTHTVILRYATDRFDGEQARTLLARFERILAQIV-----T
>Nocafarci.YP_119006.1.m_3_tyr_bht_TO_gly_ala_val_leu_ile_abu_iva/1-476 2629..3104 putative non-ribosomal peptide synthetase [Nocardia farcinica IFM 10152]
ADVWPLSPIQAGIHFH---AGL-----GG---DRDD-YTVQTMIGFAG-TVDGERLRAAAQAVVARHDILRA
AFAE---TANGPCQIVLAHADVPFRTLDLTDRSEPR------RAADE-IAAADAAAGFDLSVPPLIRFTLIR
LAPD-RFRLLVTNHHVVLDGWSMPLLLRELLDFY------GRPAH--IDSAGAA-PSYRDYLAWLRRQ---D
ADAAKTAWARELSDVTAPTRV--SRGVP----------AAATAEEVAEL-TATEVDALRRVAADTAVTVNTA
LAAAWAMTLRVHAGETDVLFGTAVSG-RPPELPDVDRALGMYLNTIPVRAQLDPAA---PIARLLAELQAQQ
ARMLDHHHIGLPEIHRAAGLP---ELFDTALAFQSFPID---RTAL-QELVDSAGLRVEELAGVDATPYPLS
LVVA--------PTRPAADG------TSALRITLRYRVGEFDAAAARQILDRYTAMLHRIA-----A
>Nocafarci.YP_121249.1.m_7_val_leu_ile_abu_iva_TO_ser_DCL/1-490 6896..7384 putative non-ribosomal peptide synthetase [Nocardia farcinica IFM 10152]
TDVWPLSALQSGLLFH---ARL-----AAG--SVDV-YTAQAVLTLTG-HVDPARLRAAAQAVLDRYENLRT
AFLTD--HDGNAVQVVLDGVRVNWSEHDRRDTGAAED-----------LIEADRMHRFDLAAPPLIRFTLIR
VGEQ-RWEFVVSNHHILLDGWSMPLLMRDLLMLY---ATHADAAA--L---PAV-RSYRHFLEWAAQQ---D
TAASLAAWRDALRGVTEPTLL--ARADAGREI------TALSGEYLFDL-DEAATARLTELASSLGVTPNTV
LQVAWGILVGRMAGSEDVLFGTTVSG-RPAQLAGVESMVGLFINTVPVRVRFDAAE---SVRELLTRVQGEQ
ADLLDHHYVGLADIQSAAGVG---ALFDTLVVFESYPVDA--EGIQ-AQAADIDGMAVAGIEAADATHYPLT
LIAQ--------L------D-------SRLRIRAGYLRDLFDEPTVRRIADRLVRVLTTIS-----A
>Nocafarci.YP_121249.1.m__ser_TO__DCL/1-487 13772..14257 putative non-ribosomal peptide synthetase [Nocardia farcinica IFM 10152]
TEVWPLTPLQSGLLFH---ALM-----STA--TVDV-YTMQAVVDLSG-SVDAERLHASAQAILDRYPNLRT
AFVAD--SDGQAVQVVLDRVEVPWREVDLRDVPEDRRL----DELRK-QLAADQADRFDMATPPLVRYTLYR
TGAD-EWHLSITTHHVLLDGWSMPLLMQDLLVLY---AVHGDVSA--L---PPV-ASYRTFLEWLAER---D
PQASLRTWAEAFEGLTEPTEL--APQARATE-------EYQTGKVVVEL-DAERTRQLTKHCAELGITVNTL
VSAAWGILVGRLVGRSDVVFGTTVSG-RPAELPGVETMVGLFINTLPVRMRIDEHA---TIGDQLRRMQREQ
ADLLDHHYVGLPDIQRVAGPG---SQFDTLYVFESYPVD---RAAI-AEASSIDGMSVTGVGVSNSTHYPLT
LQVL--------L------E-------SSLEITLEYLTSRFTEDEVRTLARRLLRVLDALL-----G
>Therfusca.YP_289921.1.m_1_orn/1-480 12..491 amino acid adenylation [Thermobifida fusca YX]
HEVLPLTPLQEGLLYH---ATV-----DEW--QLDV-YTVQNIFTFSR-RVDAAALRAAADALLRRHPALRA
GI-WY-EGVERPVQFIPRQLRAAWREVDLSHLDAAEAQ----RRLER-IRVEQRERRFDLTRPPLVRHVLVR
LPGE-RDVLVLTFHHIVMDGWSGELYNAELMEVY---RNGGDASV--L---PPS-RPYRDYLVWLRRQ---D
QAAALNAWRHALGDLTEGTLV--APAEDGTSG------TVMPHTVDTVV-ARPLLDRLTALARRIGVTVNTV
VMTVWSLVLRSHTGADDIVFGSTVSG-RPPEIDGVESIVGVFFNTVPVRVRIRPGE---SVAALLHRVQAEQ
ADLLPYHYVGLADIQRALGGR---RLFDTLYVLRNLP-----YDDE-GYQRIREATGLESVTGFDATHYPLT
FVAQ--------P------G-------EEFRLSLAYRGDLVDSGTAHALVDRFLRLLEQVT-----A
>Therfusca.YP_289922.1.m_1_ser/1-472 9..480 amino acid adenylation [Thermobifida fusca YX]
SEVLPLGPLQEGLLFH---HAL-----TGA--DGDV-YALQCRVALHG-RIDTARLRRAARALLQRYPNLRA
GFAHE--GLDQPVQFVPADVDVAWEETRAEGDPA--------AAAEP-LAERELAHRFDLAAPPLLRFLLVR
-GYT-EHVLVVTAHHILLDGWSLPLLITELCTLY---AADGDTAA--L---PPA-PSYRDYLAWLARL---D
RDAAADAWRTALADLPGPCLV--APGRSGT--------ARPPRRTTRVL-PAALGARLRDAARAHRVTPNTV
FQAAWAIALATRTGSTDVVFGQPVSG-RTPDVPGSEAMIGLFTNTLPVRVRLGVAE---TAAALLRRIHTEQ
AALVDHHALGLSAVQRAAGTA---TLFDTLLVVENFP-----VDRS-RHAADHAGMRVTGVTVRDATHYPLV
LVVL--------P------E-------EDITLCVDYDPDQFSAADAEAVLDLVVRVLTQLV-----D
>Therfusca.YP_289923.1.m_2_asp_asn_TO_gly_DCL/1-475 1534..2008 non-ribosomal peptide synthase:Amino acid adenylation [Thermobifida fusca YX]
VDLWPPTPLQAGLVFH---SLY-----SG---GRDA-YTTQSCTDITG-LLDADRLRDAAAALLDRHPSLRV
GF-WS--DGTDTVQFVPAEVALRWRIVDLSGQDAAAQE----ACCAQ-LRAEERDTPFDLARPPLIRFVLIR
LAPD-HHRLVVTDHHTLLDGWSTPLFLRELFTLY------ANPTS--P---PPT-ATFRDYLVWLADR---D
LAAADRAWRAELADLPGPSLL--APDADPYGG------DGAQQELFAEL-SEEETARLTETARSLGVTVGVL
VQTAWGLLLAGLTGRDDVVFGVTVSG-RPAELDGVDDILGLFINTIAVRLRAHPAR---SIADLLIDLQRRQ
AALAEHHHVGLTRLQELTGTA---PLFDTLLVFENFP-----YRDA-VADEEYAGVRLRDVDVTDTTHYPVS
VNVF--------P------G-------PRLQLRLCHRPDAVDSAQAHALLDRFRDLLTRIA-----T
>Mycsmegm.O87314.m_2_thr_sidero_fxbC_DcL/1-468 1134..1601 FxbC. [Mycobacterium smegmatis]
EEVLPLLPLQEGMYFH---SMF-----GDP--ATDT-YRVQQIAQLSG-PVDPEVLRTSLTVVMRRHQALRA
SFNEL--TDGRVAQVIWSDVPVQLTVVDTDD-------------LES-IAAEELARPFNLAEAPLVRYMLVR
LGDD-DHRLVQTMHHIIADGWSYPVLFGDIVDHYNAAIGVGSAPQ------PIT-VTLRDHIETVTDR---D
RGAARQAWEQALAGAE-PTAL--VPRPDGAP-------VGEHRSVVRRL-DSARTPAVGRAARVHGVTVGTV
LHGAWGLMLGRLLGRNRVVFGSTVSG-RGGDLAGTESIVGLLINTIPVPMSWEPHA---TLASALIDLQDQQ
SALLDAQQMGLAELARLAGVR---EFFDTMVIVENFP-----STSS-AEHTDPRAVAFRGFTGTDSPHYPVS
FVAY--------A------D-------DQLTVEIKYDAGVVTPEQAERYAERVERILTAFA-----E
>Mycsmegm.O87314.m_3_orn_sidero_fxbC_DcL/1-480 2641..3120 FxbC. [Mycobacterium smegmatis]
ETIWPLSPLQEGVYLQ---ARY-----A-T---AAV-YIVQNVFDFAE-PVDTTALRTAYSAVMARNPVLRS
AF-WA-DDLPQPVAAIVADPVCEPRVVDLGGLPATQVE----RRVEE-ITADDRQQTFDLAAAPLARMTVLR
TP-D-RDRLIFSYHFLLLDGWSREQLLRELFAEY-TAARGGAVAQ--L---PAPTADFTDYLRWLARQ---D
RDVSAREWSEALRDLEAPTLL--VPDAVGTD-------PTLALRLEFLL-SEADTAALTAAARSAGVTLNAL
ISTALAMVLAYETGRDDVVFGSTVAG-RPTDLDGIDSVIGLFLNTVPTRVRLAPHR---TVADTMRAVQSDR
LRLMDHEYLGLGDIQRAVSTG-GGPLFDSLYVLQNF------LDDD-TFTDMEAQYGIVGHDSIDASHYPLT
WVAS--------P------G-------RRLWMKLEYRPDVVERDRAQGLLDRLRQVLLQVG-----T
