# Supplementary material for: Phylogenetic analysis of condensation domains in NRPS sheds light on their functional evolution
Source: BMC Evol Biol. 2007 May 16;7:78. doi: 10.1186/1471-2148-7-78 (PMC1894796; doi:10.1186/1471-2148-7-78)
Supplement: Additional file 6 — Aligned full length condensation domains of this study. Zipped sequence file (aligned protein sequences in FASTA format). [file 1471-2148-7-78-S6.zip › complete_Dual.muscle.fa]

>Pseufluor.YP_259253.1.m_1_thr_dual/1-480 116..595 arthrofactin synthetase B [Pseudomonas fluorescens Pf-5]
QDIYPLAPLQEGMLYHHLSAAQGDPYVLQARFAFASAERRQAFAEALQWVIDRHDILRTAIAWESLDEPLQV
VWRQAPLVIEAVALDPADGD--VLGQLQARYDSRHFRL-DLRQAPLLRLVHAED-PANQR-QVALLLFHHLA
LDHSALDLVRQEIHARLQGHSERLPAPVPFRNHLAQALASRSEAAHERFFREMLGDIDEPTLPCGLGDVQGA
GRVIEEARLTLDRELSQRLRAQARQLGVSSASLMHLALARMLGQLSGREAVVFGTVLLGRMEAGEGGERALG
MFINTLPLRVDVGAQGVRAGVLATHQRLSALLAHEHASLALAQRCSGVSAPTPLFSAMLNYRHSHAADGAQV
QE--VAPG--IQVLGAEERTNYPLTINIDDLGEDFCITALVDRQLGAERIAGYLLTALESLALALQST
>Pseufluor.YP_259253.1.m_2_thr_TO_ile_dual/1-480 1202..1681 arthrofactin synthetase B [Pseudomonas fluorescens Pf-5]
QDIYALAPLQAGILYHHLSSAEGDPYVLQVQFEFAGEDALQTFTLALQQVIARHDILRSSMAWEGLEQPVQV
VWRQAPLDIQVVETDPAQGP--VLEQLQARFDPRRYRL-DLSRAPLLQLACAAD-PGQQR-WLGLLLFHHLA
LDHSSLEVLVEEISAVLQGAAAQLPAPAPYRNYVAQARLGHGEEQHQAFFREMLADIDEPTLAFGLQDVQRD
GSGIRERQLRLDPALCRRLREQARHLGVSLASLLHLAWGRVLGQLAGRDDVVFGTVLLGRMQGGAGADRALG
MFINTLPLRVSVGEQGVAEALRATHARLARLLGHEHASLALAQRCSGVPASLPLFNCLLNYRHSAADTAQQG
PA--SWEG--IRVLDSRERSNYPLALNIDDDAQGLRLTVQAVAQVDGDRVCGYLQCVLEHLAQALEQT
>Pseufluor.YP_259253.1.m_3_ile_TO_leu_dual/1-480 2279..2758 arthrofactin synthetase B [Pseudomonas fluorescens Pf-5]
QDIYPLAPLQEGILYHHLSAGQGDPYLLQSRLAFDSLERLQRFAGALQQVITRHDILRTAVLWEGLPQPLQV
VWRHAELRVEEQHLDPAEGD--LLAQLQQRFDARHWRL-DLAQAPLIRLVYARE-PGQQR-VPAILLFHHLA
LDHTAMEVIGEEMRDLLFDRAQHLGTPVPYRNYVAQARLGAGQAEHEAFFRDMLGDIDEPTLAFGVEDVQGD
GLGIEEAELVLPEALSRRLRQQARHLGVSAAALMHLAWGLVLGQLANRRQVVFGTVLMGRMQGGAGADRALG
VFINTLPLRVDVQG-SVRAAVKATHARLSALLGHEHASLALAQRCSAVAAGAPLFNTLLNYRHSVPNTAAPD
GLD-IWQG--VELLGGEERSNYPLSLSVDDLGEGFSLALLAQAGIGAQRVGAYMQSALEQLAQALEHN
>Pseufluor.YP_259253.1.m_4_leu_TO_ser_dual/1-480 3346..3825 arthrofactin synthetase B [Pseudomonas fluorescens Pf-5]
QDIYPLAPLQEGILYHHLSARQGDPYLLQSQLAFASRQRLDDFAAALQRVVERHDILRTAVLWEGLKQPLQV
VWRQAGVQVQEVQANPAQGE--VLEQLQARFDARHLRL-DLTRAPLMRLVYAQD-PARQR-IVAILLFHHMA
LDHTALEVVREEIQACLLGQSPA-GTAIPYRNYVAQARLGVSREEHEAFFREMLGDIDEPTLPFGLQDVQGD
GDAIEERQQALEPSLSARLRTQARLLGVSAASLFHLAWARVLSVTSGQDRVVFGTVLLGRLSAGQGADRALG
MFINTLPLRVDLDARGSRAAVKDTHARLSALLGHEHASLALAQRCSGVAAPLPLFSAMLNYRHGSDGVPSQA
VQQ-AWQG--IETLHSEERTNYPLSLNVDDLGQGFRLTAMTLARIGAERICGYMQQALLALVENLETA
>Pseusyrin.NP_792633.1.m_2_leu_TO_leu_dual/1-480 1080..1559 non-ribosomal peptide synthetase [Pseudomonas syringae pv. tomato str. DC3000]
QEIYPLAPLQKGILYHHLTAGQGDPYLLQWRLAFDSLERLHAWAAALQQVINRHDILRTSVVWEGLESPQQV
VWRRAELTLQAVDFEAEDSQISVIDRLQRRYDARSHRL-DLAQAPLMRLVHARD-SSSGE-TVAILLFHHLV
LDNTAMEVVSREMQALLSRQYSALKTPVPYRNYVAHVNLRNDDACHKAFFSEMLADVEEPTLPFGIHDVPAD
GSGIEEDRRTLDNDLALRLREQARQLGVSAASLMHVAWARVLSVLANRRDVVFGTVLLGRMSG-EGAERALG
VFINTLPLRVD-TALATRAAVKAVHSRLAALIAHEQASLVLAQGCSGVASGTPLFSALLNYRHSAEVKPHDG
EG--LWQG--VRVLGGDVRSNYPLTLSVDDLGENFDLHVLAMQGMGAERVAGWMQNTLEQLVQALERA
>Pseusyrin.NP_792633.1.m_3_leu_TO_gln_dual/1-471 2142..2612 non-ribosomal peptide synthetase [Pseudomonas syringae pv. tomato str. DC3000]
QEIYPLAPLQEGILYHHLTAEQGDPYLLQLRINVDSLDRLNAVAAALRTVIARHDSLRTAIVWQGLEVPQQV
VWRHADLTVEHVASAQIDAE------------PGAARM-DLARAPLIRLLYSPD-ATGAG-LSATLQFHHIV
VDATALEVMREEMLAHLRGEPGPTLPAVPYRNYVAQARLGVSEAEHEAYFREQLGDIDAPTLPFDLRDVQGD
SRTIEEARQVIPDALLRGLRSQARQLGVSVASLLHLAWGRVLAAATGNPRVVFGTVLLGRLQGGAGADRGMG
MFINTLPLRIDLDNVGVRDGARATHARLAQLLGHEHASLAQAQRWSGVAAPLPLFSAILNYRHAAGQARQDA
QHD-AWQG--LDILASEKHTNYPLSLNVDDLGDSLRLSVTVPSEIGARRICGYVQQVLAGMLDALENQ
>Pseusyrin.NP_792634.1.m_1_leu_dual/1-464 110..573 non-ribosomal peptide synthetase, terminal component [Pseudomonas syringae pv. tomato str. DC3000]
QDLYPLAPLQQGILYHHVTATQGDPYVMQVQFAFSDQPRLEAFAQALQTVINRHDILRTSVHWDGLDTPVQV
VWRHAELKVDSVSTGAGVTM-------------------DLGQAPLMRLVCHESAPADGHGVKATLLFHHIA
MDHSALEVVRHEIQACLLGQANALGVPVPFRNYVGQALLGVSEEEHETFFREMLADLDEPTLAYGLQDLSGD
GDDLEEHSITLDLLLCQRLRAQARTLGVSVASLFHLGWAQVLAGLTGQPRVVFGTVLMGRLLGAEATERALG
IFINTLPLRLDLDDQDVRGAVRTTHQRLTALMRHEHAPLALAQRCSGVQAPTPLFNALLNYRHSAPAQASGE
----TWQG--IEVLQAQERSNYPLVLSVDDLGEAFGFTAQTSAGIEPQRICAYLQRAMESVIDALEQT
>Pseusyrin.NP_792634.1.m_3_thr_TO_val_dual/1-468 2230..2697 non-ribosomal peptide synthetase, terminal component [Pseudomonas syringae pv. tomato str. DC3000]
QDIYPLGPLQTGILYHHLTAGDRDPYLLQPQFAFADTSRLDAFCQALQRVIERNDILRTALCWEGLQAPVQV
VWRQAPLRIQETPLPELFNA------------PR---M-ELTQAPLLHLVYAHD-PDNQR-ITAVLRYHHVI
MDHIALDVLSHELQAILLGNEAGLAAPVPYRNYIAHVLQGPGDDAHETFFREQLGDVDEPTLPYGLAMTSAE
QIP-GEARLKLDSALCSQVRDQARQLSVSAATLMHLAWAQVLGQLSGRDSVVFGTVLLGRLRGGEGGERALG
VFINTLPLRMDLAGHSARSAVLDLHGRLVGMLAHEHAQLALVQRCSALPAGAPLFNTLLNYRHSAVSQVDDP
ASSAAWQG--IAVIHAEERSNYPLTVCIDDFGDDFGLTVQAAPGIDPQRICAYLQQALVHLVQALQQP
>Pseusyrin.NP_792634.1.m_5_leu_TO_leu_dual/1-468 4339..4806 non-ribosomal peptide synthetase, terminal component [Pseudomonas syringae pv. tomato str. DC3000]
QDIYPLGPLQAGIFYHYLSAGDDDPYRLQARFAFADRSRLDAFCQALQQVIARNDVLRTSLCWEGLETPVQV
VWRHALLPVIELPLAALHDP-----------EP----L-NLLDAPLLRLVHAED-PDNQR-IVAVLLFHHLI
MDHVALDLLSHELQAVLLDQQAQLPAPVPYRNYIAHTLLGPGNDAHETFFREQLGDLEEPTLPYAQATLPGP
EVP-GEARLRLDAALSQRIRNQVRQLGVSPASLMHLAWAQVLGRLSGRDTVVFGTVLIGRLGGAEGAERTLG
VFINTLPLRIDLAEQTARDAVLQTHRRLTGLLAHEHASLALAQRCSALPAGAPLFSALLNYRHSAAPGSHDK
AASTAWQG--IELLQTAERSSYPLTLSVDDLGEVFDLTALTSAGIDARRVCAYLACAVESLLVALEHA
>Ralssolan.NP_522203.1.RSp0642_1_val_dual/1-481 108..588 PROBABLE PEPTIDE SYNTHETASE PROTEIN [Ralstonia solanacearum GMI1000]
EDIYPLAPLQEGILYHHLAAQQGDPYVLHAMFGMADRERVNAFAQALQAVIDRHPILRTAVVWQGLDEPMQV
VWRHAELVVEEVALESGADP---AGQLRSMFDPRRRPLLAIGQAPLVKLVYAAD-AATGR-CVAMLLFHHLV
LDHLALERVRQEMQAHLSGQAAWLPAVVPYRDYVAQAKQRVSQAAHEAFFREMLGDVEAPTLPFGLQDVQGD
GGAIEEVTLRLDAALSARLRHQGRQAGVSAASLHHLAWARVVAVLSGRDDVVFGTVLLGRLQGGRSAERALG
LFINTLPLRVAVHGQDVLAGTRAVHARLSALLGHEHAPLALAQRCSGVAAPQPLFSALLNYRHSAAPAASAA
TAP-TWSG--IDVLEMKERTNYPLTVSVDDLGDGFELNVQSAAGIDPERIAGYLETALVSLTEALERG
>Ralssolan.NP_522203.1.RSp0642_3_ser_TO_gly_dual/1-482 2244..2725 PROBABLE PEPTIDE SYNTHETASE PROTEIN [Ralstonia solanacearum GMI1000]
EDIYPLAPLQEGILYHHLMAKQRDPYLLFAMFRMDSRARLEAFAQGLQSLIARHTILRTAVIWDGLDEPMQV
VWRQAALERQQMRLDAADGD--IATQLKQRFDQGLHGL-DLRQAPLMRLVFAED-AARGG-WVAMLVFHHMI
DDATSMKWLHTELEARLANEARHLPRAIPFRNYVARTRQAIAGNAHEAFFREMLADVVEPTLPFGLQDARGD
DLAIGQATRRLSGPLSRRLRQQARLLKVSAASLHHLAWARVVSATSGRDDVVFGTVLMGRSQGGRGAEHTVG
MFINTLPLRVLLDDRMVSAGARDTHVRLPALMGHEYAPLAEAQRCSGVAAPQPLFGALLNYRQNMPQPEPAG
QVSAAWTG--IDVLGMDERTNYPLTAVVDDLGEDFGLIVQSVPGMDAERIVGYLETALASLVASLERG
>Pseufluor.YP_259252.1.m_2_leu_TO_asp_dual/1-473 1078..1550 non-ribosomal peptide synthetase [Pseudomonas fluorescens Pf-5]
QDIYPLAPLQEGLLYHHMTAAR-DPYQQHALFAFAGREDLDAFALALQAVIERHDILRTSLVWDVLEQPLQV
VWRQARLTVQEWQAGPG-GH--VAERLREHFDPQHNPL-DIRQAPMLALAWAED-RANGR-WIGLLRFHHLV
NDATSTAVLLAEIAAHVQGRQASLAPAYAYRDYVARTRLG--QAAHKAFFEAGLGTVDEPTLAFELQERPGE
QLDLQHASGLLEAELGQRLRTQVRQLGVSAASLFHLAWALVLGRTSGREDVLFGSVLLGRLQAGAGADRALG
MFINTLPLRLELAGLTVAEGLGQAQQRLSALLAHEQAPLSLAQRCSAVAAPTPLFNALLNYRHNLGGDLLQ-
----GLPG--VELLSSEEVLSYPLMLAVDDLEPGFRLGCRAPRRIGAQRLLGYLSTALEALVLALEQA
>Pseufluor.YP_259254.1.m_1_leu_dual/1-480 110..589 Nonribosomal peptide synthetase [Pseudomonas fluorescens Pf-5]
QDIYPLAPLQEGILYHHVSAQQGDPYVMQAQFAFASEERLEAFAEALRGVIARHDILRTAVLWDGLEQPMQV
VWREAGLELQEVETDPAAGE--VLAQLHARFDARHYRL-DVSQAPLLRLVHARD-EAGQR-IVAMLLFHHMA
LDHSALDVVRHEMQAFLTGQAERLGPAMPFRNYVAQARLGISEQEHEAFFRQMLGDIDEPTLPYGLQDVQGD
GRAIEECTQALPTELSQRLRTRARLAGVSAASLFHLAWGRVLGTLAGKHKVVFGTVLMGRLQGAEATERALG
IFINTLPFRLDVDSQGLGEALKATHARLTTLLRHEHAALALAQRCSGVSAPTPLFSALLNYRHSAAGASAAA
QA--AWAG--ISTLSSEERTNYPLTLSVDDLGQDFSLTLLASTQVDPRRILGYLLCTLENLAQALEQT
>Pseufluor.YP_259254.1.m_4_ser_TO_val_dual/1-481 3285..3765 Nonribosomal peptide synthetase [Pseudomonas fluorescens Pf-5]
QDIYPLAPLQAGILFHHLAAGAGDPYVLQAQFAFASTERLQAFAQALQGVIERNDILRSAVLWEGLEQPLQV
VWRQAPLCCEEIALEPGDGE--VLGQLQARFDSRRYRL-DIAQAPLLRLVHAAD-PVNQR-VVALLLFHHLV
MDHVALEVLQHELQAFLLGQQQRLGEAVPYRNYVAQARLGIGEAEHEAFFRQMLGDIDQPTLPLGLQEVPGG
SAELSEARQPLDRLLSRRLRLQARQLGVSAASLMHLAWGRVLGSLAGQQQVVFGTVLLGRMQGGEGAERALG
VFINTLPLRVDLGELPVREALLATHERLAQLLGHEQAPLALVQRCSGVEPGTPLFSSLLNYRHSAPAANQAG
QADSAWEG--MQLLNAQERSNYPLTLSIDDLGDGFMLTA-VAAGIDARRICDYLHGTLEQLLLALEQQ
>Bradjapon.NP_768748.1.m_3_ser_TO_phe_dual/1-482 1989..2470 probable peptide synthetase [Bradyrhizobium japonicum USDA 110]
QDIYGLSPLQDGILFHHLLAAKGDPYLLMSQMAFAERGLLARYLAAIQRVVDRHDILRTSFVWEGLSRPVQV
VWRKARLEVIEVQLDGADGA--GAEQLRNRFDPRRHRI-ELGRAPLLRFVIARE-PGSAR-WLLLELQHHLI
GDHATRDVMHAEVRAKLEGREHELTAPQPFRNLVAQAHLRGDAKADEAFFRELLAGIDEPTTPFNLSEVRGD
GGGVREAYRMLPPALHARLAEQARRLGVSLASLCHLAWGQVVARSSGREQVVFGTVLLGRLQGSAGADRAMG
LFINTLPLRLDLDGTAVEASVRTTHARLAELLTHEHASLALAQRCSAIAASAPLFSTLLNYRHNKAPAVPGS
GTDDVLSG--MEWLGGEERTNYPLTLSVEDFGEALGLTVQVAEPISADRICGYMQRSLEQLAEALEHA
>Erwicarot.YP_049592.1.m_2_thr_TO_TYR_dual/1-478 1142..1619 non-ribosomal peptide synthetase [Erwinia carotovora subsp. atroseptica SCRI1043]
QDIYPLASLQEGILFHHRLHPDNDPYVVSSLLRVANETKLDAFIAALQSVINRHDILRTSIHWTELTQPVQV
VHRHATLNVHRLEPENSVD---VVTTMRERVVSSHASM-DLSQAPLMHLYVAPD-STSPA-LYILLQFHHII
DDNLSLRQLLAETTAFLMGKGEALPPSFPYRNFVAYTRQEDKNHAAEAFFQDYLADIDEITAPFGVANVQAS
GENAAEARQSLSPELSQTIRDAARRFGISPAALFHASWALVIARTSGRDDLVFGTTLSGRMSGLEGSTTALG
MFINTLPFRIKLAGMSVATLVNTANDICANLLRYEQTPLSTAQRYSGL-GTMPLFSTLLNCRHTNDRGADAP
NLRQF--G--VESLFSRERTNYPLGISIDNNRECFSLSTQTISPIDPNRVNAYLLQAIEQLVTLLTDA
>Erwicarot.YP_049592.1.m_3_TYR_TO_ser_dual/1-476 2221..2696 non-ribosomal peptide synthetase [Erwinia carotovora subsp. atroseptica SCRI1043]
QDIYSLSPLQQGILFHHRLQEQGDAYLLNSLLAFDNRERLDTFLNALQQVIDRHDILRTSFCWHGLTQPVQV
VWRHAPLPVSTFSPVSEDN---ILSQLKAYTDSRHRRL-NLNQAPLLSADIAYN-PATGE-WLLAFGFHHLI
GDHMTLDLIVSEITTLLQGRAETLPPSLPYRNFIAQI-LSVPPSVHEQYFRSRLADIDTPTAPFGILNTQDD
SEHIAEARLALDTGLAQAIRKQARQLGISPSVLFHVAWAQVLAHVSSSDDVVFGSVFLGRLQGTAGVSRIMG
MFINTLPLRITLGDRSVLDVVQDTYRDLTAILEHEQTPLTLAQRCSGVMPPMPLFSALFNYRHSQLGTTTDR
----VWRG--MRLLTAEERTNYPFTLSVDDLGEQFRLVSQTIEGVDPLSLAHYLETAIKELVEALATE
>Erwicarot.YP_049592.1.m_4_ser_TO_tyr_bht_dual/1-475 3300..3774 non-ribosomal peptide synthetase [Erwinia carotovora subsp. atroseptica SCRI1043]
QDIYPLSPLQEGILFHYRFQEQGDTYLLYHLLAFKDRARLDAFLGALQQVIDRHDILRTAVCWQGLSQPVQV
VWRQAVLPINTFEPTSADD---VPAQLKKQTDPRTRRL-DLNQAPLLSADIAHD-AATGE-WLLALGLHHLI
SDHMTLTLIVGEIRHLLQGQQDTLPTPLPYRNFIAQI-LSVPNTEHEAYFRERLADIDAPTIPFDLLDTQGE
GENIAEVRVPLPAPLSNAIYQQSRRLGISPGVLFHVAWAQVLAQTSGRDDIVFGTVLLGRLQGSAGADQVMG
MFINTLPLRISLAERSVLDVVQETYHDLTTLLAHEQTPLALAQRCSGVAPPMPLFSALLNYRHTQINKDTR-
----PWEG--IRVLAENIRTNFPFTLSVDDIGDGFSFLAQTSTKIDPARIAHYLLTAIHGLVEALENE
>Erwicarot.YP_049592.1.m_5_tyr_bht_TO_val_leu_ile_abu_iva_dual/1-475 4374..4848 non-ribosomal peptide synthetase [Erwinia carotovora subsp. atroseptica SCRI1043]
QDIYPLSPLQEGILFHHRLQAQGDAYLLNNLVAFDTRERLDAFLDALQRVIDRHDILRTALYWQGLNQPVQV
VWRQAPLSVNTFVPAQEEQ---VLAQLKAYTDPSVRRL-NLNQAPLFSTDIVHD-GERNE-WLLALTFHHLI
GDHMTLALIIEEIRLILQSHTEALPTPLPYRNFIAQN-LSVPTSAHEDYFRDRLADIDAPTAPFDLLNVQGD
GDDVMKASQLLAPSLAMAIRKQCRQLGISPGVLFHVAWAQVLAQTSGRDDVVFGSVLLGRLQGSAGADQVMG
MFINTLPLRLSLAEHGVRDVVQSTYRDLTALLEHEQTPLSVALRCSGVTPPMPLFSTLLNYRHSQTGTHDNS
----AWNG--IKLLATEERTNYPITLSVDDLGEGFSLVAQTVSEIDPARIVNYMMTALRALVEALAID
>Erwicarot.YP_049592.1.m_6_val_leu_ile_abu_iva_TO_ser_dual/1-480 5456..5935 non-ribosomal peptide synthetase [Erwinia carotovora subsp. atroseptica SCRI1043]
QDIYPLAPLQEGILFHYLLQEQGDTYLSQTVIAFDTRERLDTFLSALQRVINRHDILHTAVCWQGLSQPIQV
VWRHAQLPINTLETDSEND---VLSQLRTHTDSHTRRI-NLGEAPLLTADIAHD-VANQE-WLLALGFHHLV
CDHITLALMIDEIRTILQGRDNDLPTPLPYRNFIAQI-LSVPMTAHETYFRSRLADVDAPTAPFGLVDIQSG
GENMDETVQYLDPALAQAIRHRANRLGVSLGVLFHVAWAQVLAHISNRDDVVFGSVLLGRLQGTDGADRVMG
MFINTLPLRISLNDHSVLDVVRSTYDELISLLEHEQTPLALAQRCSGVTPPLPLFSTLFNYRHSQHSAANND
ATTGVWQG--MRQLTVEERTNYPLTVSVDDLGKNFRLVTQTSSEIDSARIAHYLETAIKELIEALATE
>Erwicarot.YP_049593.1.m_2_gln_TO_asn_dual/1-475 1112..1586 non-ribosomal peptide synthetase [Erwinia carotovora subsp. atroseptica SCRI1043]
QDIYPLAPLQEGIFFHRLYQQTGDVYQLDLLVAFDTRERLDIFLNTLQKVIDRHDILRTAICWQGLSQPVQV
VWRHAPLPVNTFEPASSED---ITAQLQAYISPQTLSL-DLNKAPLLAADIVYD-PSRSE-WLMALRVHHLV
SDHMTLDLIIAEVRLMLWGKTDELSPPQPYRNFIAHV-LSIPNAVHEQYFRSRLADVDTPTIPFGLAEVQDY
DGEMAEATLSLDHNLVDAIHHHARQLSVSPGVLFHVAWAQVLAQISDSSDVIFGSVLLGRLQGFTGADRVMG
MFVNTLPLRIPLNDRSVLDIVNSTNNELLSLLEHEQAPLALAQRCSSVAPPMPLFSTLLNYRRTQANTAAT-
----TWEG--MTLLAESRRTTYPFNFSVDDQGDSIEILSQTIASVDPARIARYLETALHGLVEALKSD
>Erwicarot.YP_049593.1.m_4_ser_TO_gly_ala_val_leu_ile_abu_iva_dual/1-475 3251..3725 non-ribosomal peptide synthetase [Erwinia carotovora subsp. atroseptica SCRI1043]
QDIYPLSPLQEGILFHHQMQKHGDAYLLRNLAAFDTREHLDAFLAALQQVIERHDILRTAVCWQGLNQPVQV
VWRRASLQISHFEPASPEA---VLAQLQAHTDPRTYRV-SLNQAPLFQADIAHD-PKRNE-WLLALRFHHLV
CDHMTLALIIGEIRHLLQGQKNALPTPLPYRNFIYQT-LNVPTSEHEAYFRERLADIDAPTAPFGVLDVQGD
GDGITEAHLPLETVLASAIRSQARRFGVSPSVLFHVAWAQVLAQTSGRDDVVFGSVLLGRLAGTADADRIMG
MFINTLPLRISLADRGVAEVVEHTSHNLMTLLEHEQASLALAQRCSGVTPPMPLFSTLFNYRHSSQDIDDL-
----AWSG--MRLLTSEERTNYPLILSVNDRGNAFSLEAQAIEGIDPERVVNYLITALSGLTAALETE
>Erwicarot.YP_049593.1.m_5_gly_ala_val_leu_ile_abu_iva_TO_glu_dual/1-475 4327..4801 non-ribosomal peptide synthetase [Erwinia carotovora subsp. atroseptica SCRI1043]
QDIYPLAPLQEGILFHYQLQEKGDTYLLNSLLAFDSQTRLDAFLDVLQQVIARHDILRTAICWQGLHQPVQV
VWRQAPLTVNTLTTTSSDT---VPAQLRAATDPSNHRL-NLSNAPLLSATTAHD-PVCGE-WLLSLSIHHLI
SDHITQALIIDEIRLLLEDRPEALPKPLPYRNFIAQI-LSVPLSEHEQYFRNRLADIDTPTAPFDLVDVQGN
GEDITEARLSLDSSLADALRRQARHLGISSSVLFHVAWAQVLALTSGRDDVVFGSVLSGRLQGNLGADRVMG
MFINTLPLRVSLRERSVHDVVQATSHELMMLLAHEQAPLALAQQCSQVPPPLPLFSTLFNYRHSQKDASSQ-
----FWEG--MRQLSGRERTNYPITLSVDDLGDGFNLTAKTVMGVDPERIVHYMLTAIENLVTSLEKT
>Erwicarot.YP_049593.1.m_7_ser_TO_gly_dual/1-475 6460..6934 non-ribosomal peptide synthetase [Erwinia carotovora subsp. atroseptica SCRI1043]
QDIYPLAPLQEGILFHHLLQEQGDTYLLRSMVAFTHRERLDAFLSALQQVIDRHDILRTAVCWQDLSQPVQV
VWRQAILPINHFEPTSPED---VLAQLQAHTEPRTRRI-DLSQAPLFRADIAHD-PLQNE-WLLALSFHHLI
SDHMTLALIVGEIRLLLQHQADALPTPLPYRNFIAQT-LSVPNSAHEAYFRDKLADVDEPTAPFGLLNVQGS
GGDIHEARLVLDATLASAIRQQARHLGVSPGVLFHVAWAQVLAQTSGRDDVVFGSVLLGRLAGAEGADRIMG
MFINTLPLRISLADRGAAEVVERTSHDLMTLLEHEQAPLALAQRCSGVAPPMPLFSTLLNYRHTQASSTDNT
LSD-------IRVLTSEERTNYPLTLAVDDRGEGFSLVAQTLEDIDPHRLLNYLMTAISSLVDALETE
>Pseusyrin.NP_794446.1.m_3_ser_TO_asp_asn_glu_gln_aad_dual/1-480 2154..2633 non-ribosomal peptide synthetase, terminal component [Pseudomonas syringae pv. tomato str. DC3000]
QDIYALAPLQEGVLFHHLASLEGDPYLLNTRFALPSEDHLKAFVRALQGVIARHDILRTAVLWEGLDEPVQI
VWREAPLAVEALELKAADGD--IEQQLQERFDPRHCRL-DLTKAPLMKMAYAYD-DANSR-WVAILLFHHMV
LDHMALEVVQHEVQADLLGQAARLPTPVPYRNHVAQARLGVSQAAHEAFFQEMLGQVTEPTLPFGLHDVQGD
GRDIRQARQAVPAELAGRIRRQARSLGVSAASLHHLAWAHVLGRTSGREEVVFGTVLLGRMQGGDGADRSLG
MFINTLPVCLNVGEQSVSEGVKATHARLTALLGHEHASLPLAQRCSAIAPSLPLFSALLNYRHSAQPEISDQ
ADR-PWGE--IEVLGWNEWTNYPLTLAVDDLGEGFALTVQSTAGVDPQRVCAYMETALESLVEALEHY
>Chroviola.NP_902472.1.m_1_thr_dual/1-478 100..577 probable peptide synthetase protein [Chromobacterium violaceum ATCC 12472]
QDIYPLAPLQEGILFHHLLGGEGDAYLLYDLLAFDSGERLNGFLASLQQVVDRHDILRTGVLWQDLPEPVQV
VWRRAPVQVETVALDPADGP--LPQQLEARYHPRRHRI-DVRQAPLLRGFVAAE-EGTGR-QYLQLLFHHLA
IDHTTLGFLLDEIRLLQQGQGAELPPPLPFRQFVAQARLGVSAAEHEAYFRAQLGEVDEPTLPFGLQGYLGD
GGDIEEARLNLSTELAGQLRQQARRLGVSVACLAHLAWGQVLARASGRTQVVFGTVLFGRLQGGAGADRALG
LFINTLPLKLEIGAATAREAVKQTQQALTSLLRHEHASLALAQRCSGVAAPQPLFSALLNFRHSVDVDGNQT
----VWEG--IQSLAGEERTNYPLTLSVDDLGVGLALTAQTLASVGAVRVCAMMETALAALAAALASD
>Chroviola.NP_902472.1.m_2_thr_TO_val_dual/1-478 1192..1669 probable peptide synthetase protein [Chromobacterium violaceum ATCC 12472]
QDIYPLAPLQEGILFHHLLGGEGDAYLLYDLLAFDSGERLNDFLASLQQAVDRHDILRTGVLWQDLPEPVQV
VWRRAPVQVETVALDPADGP--LAQQLEARYHPRRHRI-DVRQAPLLRGFAAAE-AGTGR-QYLQLLYHHLA
IDHTTLERLLDEVRQLQQGQGASLPPSLPFRQFVAQARLGVGAAEHEAYFRAQLGEVDEPTLPFGLQGYLGN
GGDIEEARLNLSTELAGQLRQQARRLGVSVACLAHLAWGQVLARASGRTQVVFGTVLFGRLQGGAGADRALG
LFINTLPLKLEIGAATAREAVKQTQQALTSLLRHEHASLALAQRCSGVAAPQPLFSALLNYRHSAEENRDAP
----IWEG--IETLAGEERTNYPLILSVDDLGAGLALTAQTLASVGAARVCAMMETALASLAAALASD
>Chroviola.NP_902472.1.m_3_val_TO_ile_dual/1-478 2255..2732 probable peptide synthetase protein [Chromobacterium violaceum ATCC 12472]
QDIYPLAPLQEGILFHHLLGGEGDAYLLYDLLAFDSGERLNGFLASLQQAVDRHDILRTAVLWQDLPEPVQV
VWRKAPVQVETVALDPADGP--LAQQLEARYHPRRHRI-DVRQAPLLRGFVAVE-AATGR-HYLQLLFHHLA
IDHTALETMLQEISLLQQGRQAELGPTTPFRQFVAQARLGVGAAEHEAYFRAQLGEVDEPTLPFGLQGYLGD
GGGIEEARLNLSTELAGQLRQQARRLGVSVACLAHLAWGQVLARASGRTQVVFGTVLFGRLQGGAGADRALG
LFINTLPLRLEIGTATAREAVKQTQQALTSLLRHEHASLALAQRCSGVAAPQPLFSALLNYRHSVEDDVAAL
----DWEG--IETLASEERTNYPLTLSVDDLGAGLALTAQTLASVGAARVCAMMETALASLAAALASD
>Chroviola.NP_902473.1.m_2_dab_TO_ser_dual/1-477 1048..1524 probable peptide synthetase protein [Chromobacterium violaceum ATCC 12472]
QDIYPLAPLQEGILFHHLLGGEGDAYLVPTLIRLADREKARHFIANVQQAVDRHDILRTGVLWQDLPEPVQV
VWRQAPVQVETVALDPADGP--LAQQLEARYHPRRHRI-DVRQAPLIKAIIAES--GAGE-CWMLLLVHHLI
MDNVGLALLVSEIRQLQQGQGEALPSPLPFRQFVAQARLGVSAAEHEAYFRAQLGEVDEPTLPFGLQGYQGV
GGDLEEARLNLSPELAEQLRQQARRLGVSVACLAHLAWGQVLARASGRTQVVFGTVLFGRLQGGAGADRALG
LFINTLPLKLEIGAATAREAVKQTQQALTSLLRHEHASLALAQRCSGVAAPQPLFSALLNYRRSSDDDVMET
----AWDG--IEIVSSQDGTHYPLTLSVDDLGAGLALTAQTLSSVGAARVCAMMETALASLAAALASD
>Chroviola.NP_902473.1.m_3_ser_TO_val_dual/1-478 2131..2608 probable peptide synthetase protein [Chromobacterium violaceum ATCC 12472]
QDIYPLAPLQEGILFHHLLGGEGDAYLLYDLLAFDSSERLNGFLASLQQAVDRHDILRTGVLWQDLPEPVQV
VWRRAPVQVETVALDPADGP--LAQQLEARYHPRRHRI-DVRQAPLLRGFVAAE-AGTGR-QYLQLLYHHLA
IDHTTLERLLDEVRQLQQGQGASLPPSLPFRQFVAQARLGVGAAEHEAYFRAQLGEVDEPTLPFGLSGTQED
GSRQEEWRTRLPMALADQLRQQARRLGVSVACLAHLAWGQVLARASGRTQVVFGTVLFGRLQGGAGSDRALG
LFINTLPLKLEIGAATAREAVKQTQQALTSLLRHEHASLALAQRCSGVAAPQPLFSALLNYRHSSGYEGDAP
----DWDG--VEVLVGEERTNYPLILSVDDLGAGLALTAQTLASVGAARVCAMMETALASLAASLASD
>Photlumin.NP_929905.1.m_2_trp_TO_ala_dual/1-479 1228..1706 hypothetical protein plu2670 [Photorhabdus luminescens subsp. laumondii TTO1]
QDIYGLSPLQDGILFHHLLANKGDPYLFVSKMVFADRALLDSYLVAVQQVVNRHDILRTAFVWQGLSAPVQV
VWRQAQLSVTELTLDPVDGP--VRDQLAQYFDLHHHRL-DLNQAPLLHFGVAQE--EDGR-WSVLQLLHHLI
GDHTTLEVMNGEIQAYLAGQEGNLPVPIPFRNLVAQARLGVSQAEHTRFFTEMLAEVDQPTLPFGLMEVHRD
GSQVTESYRMLPATLNDRLRSQAQRLGVSLATLCHLAWAQVLSHTSGQEKVVFGTVLFGRMQVGQGADSGMG
LFINTLPLRLDINDASVQDSVQAVHTRLAELLDHEHMSLALAQRCSRVPGEIPLFSALLNYRHNDQPTFPNK
----EVPG--IEFLGAQERTNYPFVLSVEDGGSTLGLTAQVVQPFESERVCGYMQQALESLAEALEQR
>Photlumin.NP_929905.1.m_4_trp_TO_val_dual/1-477 3350..3826 hypothetical protein plu2670 [Photorhabdus luminescens subsp. laumondii TTO1]
QDIYALSPLQDGILFHHLLANKGDPYLLVSQMIFADRSLLDRYLAAVQQVVNRHDILRTAFVWQGLSAPVQV
VWRQAQLSVTELTLDPVDGP--VRDQLAQHFDPRHHRL-DLNQAPLLHFAIAQE--DDGR-WSVLQLLHHLI
GDHTTLEVMNGEVQAYLAGQEESLPAPAPFRNLVAQARLGVSQAEHTRFFTDMLAEVDEPTLPFGLTEVYRD
GSQVTEFHRMLPATLNDRLRSQARRLDVSLATLCHLAWAQVLSRTSGREQVVFGTVLFGRMQAGQGADSGMG
LFINTLPLRLDMDETSVQDSVRLAHTRLAGLLEHEHASLALAQRCSGVLGEVPLFSALLNYRHSTQPVTTDA
----IISG--IEFLSEQERTNYPFVLSVEDFGHALGLTTQIVQPIDPERICGYMQQALESLVEALEQA
>Photlumin.NP_929905.1.m_6_bht_TO_trp_dual/1-477 5466..5942 hypothetical protein plu2670 [Photorhabdus luminescens subsp. laumondii TTO1]
QDIYALSPLQDGILFHHLLTNEGDPYLLVSQMAFADRSLLDSYLVAVQQVVNRHDTLRTAFIWQGLSAPVQV
VWRQAPLSVVELILDPADGP--VYEQLAQRFNPRQHRL-DLGQAPLLRFVIAQE--MDGR-WIALQLQHHLI
GDHTTLEVMNREVQAYLTGQEESLPVPAPFRNLVAQVRLGVNQAEHTRFFTDMLAEVDQPTLPFGLTEVHRD
GSQMTQSYRMLPAILNNRLRSQARRLGVSLAALCHLAWAQVLSRTSGQEKVVFGTVLFGRMQTGQGTDSSMG
LFINTLPLRLDMDDTPVRGRVQAAHARLAELLEHEHASLAMAQRCSGIQGEVPLFSALLNYRHSALSATSNE
----IMNG--VEFLGAQERTNYPFTLSVEDFGNALGLTTQIVQPFDPERVCGYMQQALESLAETLELA
>Photlumin.NP_929905.1.m_8_val_TO_thr_dual/1-477 7589..8065 hypothetical protein plu2670 [Photorhabdus luminescens subsp. laumondii TTO1]
QDIYALSPLQDGILFHHLLANEGDPYLLVSQMTFDDRALLDRYLAAVQQVVNRHDILRTAFVWQGLSTPAQV
VWRQAPLSVTKLTLDPVDGP--VRDQLAQLFDPRRYRI-DLQRAPLLHFVVAQE--EDGR-WSVLQLLHHLI
GDHTTMEVMHGEVQAYLVGQEENLPVPVPFRNLVAQVRLGVSQAEHTRFFTDMLAEVDEPTLPFGLTEVHRD
GSQVTESHRMLPVRLNDRLRNQARRLGVSLATLCHLAWAQVLSRTSGQDKVVFGTVLFGRMQAGQGGDSSMG
LFINTLPLRLDMDDTPVQESVRAAHSRLAGLLEHEHASLALAQRCSGIPGEAPLFSALLNYRHSAQPVTTDA
----TISG--IEFLGGQERTNYPFVLSVEDVGHALGLTAQIAQPIDPERICDYMQQALESLAVALEQH
>Photlumin.NP_929905.1.m_9_thr_TO_val_dual/1-477 8670..9146 hypothetical protein plu2670 [Photorhabdus luminescens subsp. laumondii TTO1]
QDIYGLSPLQDGILFHHLLANKGDPYLLAGQMVFANRDLLDNYLAAVQQVVNRHDILRTAFVWQGLSAPVQV
VWRQAQLSVTELTLDPVDGL--VCDQLAQHFDPRRYRI-DLQRAPLLHFAVAQE--DDGR-WSALQLQHHLI
GDHTTMEVMQGEIQAYLAGQEENLPVPVPFRNLVAQARLGVSQAAHTRFFTDMLSEVDEPTLPFGLMEVHRD
GSQVMESHQMLTPELNDRLRSQARRMGVSLATLCHLAWAQVLSRTSGQVKVVFGTVLFGRMQAGQGADNGMG
LFTNTLPLRLDMDDTPVRDGVRLAHTRLAELLEHEHASLALAQRCSEVPRETPLFSALLNYRHSAQPVTTDV
----TISG--IEFLSGQERTNYPLVLSVEDFGHALGLTVQIVQPIDPKRVCGYMQQALESLAAALEQQ
>Photlumin.NP_929905.1.m_11_trp_TO_val_dual/1-477 10793..11269 hypothetical protein plu2670 [Photorhabdus luminescens subsp. laumondii TTO1]
QDIYALSPLQDGILFHHLLASEGDPYLLVGQMVFADRALLDSYLVAVQQVINRHDILRTAFIWQGLSTPVQV
VWCQALLSITELTLNPIDGP--VRDQLAQRFDPRRYRI-DLKRAPLLHFVVAQE--EDGR-WSVLQLLHHLI
GDHTTLEVMNGEVQAYLAGQEENLSAPVPFRNLVAQARLGGSQAEHTRFFTDMLAEVDEPTLPFGLTEVHRN
GSQMAELHRMLTPELNNRLRSQARRLGVSLAALCHLAWAQVLSRTSGQAKVVFGTVLFGRMQVGEGVDSGMG
LFINTLPLRLDIDETSVQDSVRLAHTRLAGLLEHEHASLALAQRCSGVQNEAPLFSALLNYRHNVPAIATDA
----IISG--IEFLSGQERTNYPLVLSVEDFGDALGLTVQIVQPIDPERICGYMQQALESLAAALEQQ
>Photlumin.NP_929905.1.m_13_thr_TO_trp_dual/1-477 12926..13402 hypothetical protein plu2670 [Photorhabdus luminescens subsp. laumondii TTO1]
QDIYALSPLQDGILFHHLLANKGDPYLLVSQTAFVDRSLLDSYLAVVQQVINRHDILRTAFIWQGLSTPVQV
VWRQAPLSVTELTLDPIDGP--VYEQLIQRFDPRYHRL-DLSQAPLLRFMVAQE--TDGR-WIALQLQHHLI
GDHTTLEVMNREVQAYLTGREENLSAPVPFRNLVAQVRLGVSQAEHTRFFTDMLAEVDEPTLPFGLTEVHRD
GSQVTELHRMLPTILNNRLRSQARRLGVSLAALCHLAWAQVLSRISGQEKVVFGTVLFGRMQGGEGADSGMG
LFVNTLPLRLDINNTPVQDSARLTHTRLAELLAHEHASLALAQRCSEVSGETPLFSTLLNYRHSAQPITVDE
----TISG--IESFNGQERTNYPFTLSVEDFGHALGLTAQVVQPFDPKRICGYMQQALESLVEALEQA
>Photlumin.NP_929905.1.m_15_val_TO_val_dual/1-477 15049..15525 hypothetical protein plu2670 [Photorhabdus luminescens subsp. laumondii TTO1]
QDIYALSPLQDGILFHHLLANKGDPYLLAYPIAFADRSLLDRYLAAVQQVINRHDILRTAFVWQGLSVPAQV
VWRQASLSVTELTLDPADGP--VYEQLSQRFDPRQHRL-DLGQAPLLRFVIAQE--TDGR-WIVLQLQHHLI
GDHTAMDVMNREVQAYLAGQGDSLPVPIPFRNLVAQARLGMSQAEHTRFFTDMLAEVDQPTLPFGLTEVHRD
GSQVAQSHRMLPAMLNDRLRHQARRLGVSLAALCHLAWAQVLSRTSGQEKVVFGTVLFGRMQAGEGGDSGMG
LFINTLPLRLDMDDTPVQESVQAAHTRLAGLLEHEHASLALAQRCSGVQNGIPLFSALLNYRHNAPVIVTDE
----VTNG--IEFQGEQERTNYPFVLSVEDFSNALGLTTQIVQPIDPERICDYMQQALESLAEALEQK
>Photlumin.NP_930355.1.m_2_lys_TO_val_dual/1-473 914..1386 hypothetical protein plu3123 [Photorhabdus luminescens subsp. laumondii TTO1]
QDIYALSPLQDGILFHHLLEQEGDPYLVLYPVAFANRSLLDRYLAAVQQAVDRHDILRTAFIWQGLSVPAQV
VWRQARLPVTELTLDPADGP--VIDQLTRRFDPAQYRL-DLSQAPLLHFVIAQE--TDGR-WFLLELQHHLI
GDHETMEVMHREVQAYFSGQGDRLPAPVPFRHLVAEARLGVSQEAHTRFFTDMLAAVDEPTLPFGLTGVHRD
GSQKTESHRMLVPELNNRLRSQARRLGVSLAALCHLAWAQVLSRTSGQEKVVFGTVLFGRMAVGEG----MG
LFINTLPLRLDIDETPVRDSVREVHLRLAELLEHEHAPLALAQRCSGVDSGTPLFSALLNYRHNEQPDSLDE
----TMAG--IEFLGEQERTNYPFVLSVEDGGSTLGLTAQVVQPFDPDSLCGYMQQALESLVEALEQA
>Photlumin.NP_930355.1.m_3_val_TO_val_leu_ile_abu_iva_dual/1-477 1986..2462 hypothetical protein plu3123 [Photorhabdus luminescens subsp. laumondii TTO1]
QDIYALSPLQDGILFHHLLANEGDPYLVVSQMAFADRSLLDRYLAAVQQVIDRHDILRTAFIWQGLSVPAQV
VWRQASLSVTELALNPVDGP--VSDQLARRFNPRHYRL-DLGQAPLLRFVVAQE--TDGR-WFLLELQHHLI
GDHTTMKVMNREVQAYLAGQGNSLPDPAPFRNLVAQARLGGDQEAHTRFFTEMLAEVDEPTLPFGLTDVHRD
GSQEIASHRLLTASLNHRLRSQARRLGVSLAALCHLAWAQVLSCTSGQEKVVFGTVLFGRMAAGEGADNGMG
LFINTLPLRLDMDDTPVRDSVQAVHTRLAGLLEHEHASLALAQRCSGVASGTPLFSALMNYRHNDQRDPLDE
----TIDG--IEFLGEQESTNYPFGMSVEDDGATLGLIAHVVQPFDPESLCSYMQQALESLVEALEQA
>Photlumin.NP_930355.1.m_4_val_leu_ile_abu_iva_TO_val_dual/1-477 3063..3539 hypothetical protein plu3123 [Photorhabdus luminescens subsp. laumondii TTO1]
QDIYALSPLQDGILFHHLLENEGDTYLLISQMVFADRVLLDRYLAAIQRIIDRHDILRTAFIWQGLSVPTQV
VWRQAPLSVTELTLNPADGS--VSDQLTRRFDPRYYRL-DLSQAPLLRFVIAQE--TDGR-WLLLELHHHLI
GDHETMEVMHREVQAYLMGEEESLPVPVPFRNLVAQARLGISQEEHTRFFTEMLAEVDEPTLPFGLTEVHRD
GSQVTEFHRMLTSTLNDRLRSQARRLGVSLAALCHLAWAQVLSCTSGQQSVVFGTVLFGRMQAGEGVDNGMG
LFINTLPLRLDIDETPVRDSVQAAHTRLAGLLAHEHASLALAQRCSRVASGTPLFSALLNYRHNTLSATSDE
----LISG--IEFLGGQERTNYPFVLSVEDFGESLGLTAQVVQPFDPESLCAYMQQALESLVEALEQT
>Photlumin.NP_930355.1.m_5_val_TO_NA_dual/1-478 4138..4615 hypothetical protein plu3123 [Photorhabdus luminescens subsp. laumondii TTO1]
QDIYALSPLQDGILFHHLLANKGDPYLLTGQMVFTERTLLGRYLAAVQQVVNRHDILRTAFIWQGLSVPAQV
VWRQASLSVTELTLNPADGP--VSGQLAERFDPRHHRL-DLGEAPLLRFIVAQE--TDGR-WIVLQLLHHLI
GDHTTLDVMNREVQAYLDGQEESLPTPTPFRNLVAQARLGVSQDAHIRFFTEMLAEVDEPTLPFGLTEVHRD
GSQVTESQRMLAPELNDRLRSQARRLGVSLAALCHLAWAQVLSRTSGQEQVVFGTVIFGRMAVGKGVDSGMG
LFINTLPLRLDMDDTPVRDSVQAVHRQLAGLLEHEHASLALAQRCSGVQDGIPLFSALLNYRHNDQPDPLDE
----TMDG--IEFLGAQEFTNYPFALSVEDFSDALGLTAQVIQPFEPERVCGYMQQALESLVEALEQT
>Photlumin.NP_930362.1.m_2_orn_lys_arg_TO_lys_dual/1-477 910..1386 hypothetical protein plu3130 [Photorhabdus luminescens subsp. laumondii TTO1]
QDIYALSPLQDGILFHHLLEQEGDPYLLHYPVVFANRSLLDRYLAAVQQAIDRHDTLRTAFIWQGLSAPAQV
VLRRAQLPVTELTLDPADGP--VIDQLTRRFDPSQYRL-DLGQVPLLHFVVAQE--TDGR-WFLLEVQHHLI
GDHETMEVMHREVRAYFAGQEEHLPTPAPFRNLVAQSRLGVSQEAHTRFFTDMLAEVDEPTLPFGLAEVHRD
GSRMTESHRMLTTTLNDRLRSQARRLGVSLAALCHLAWAQVLSHTSGQEKVVFGTVLFGRMAAGEGADNGMG
LFMNTLPLRLDIDETPVEDSVRAVHLRLAELLEHEHASLALAQRCSGIQGETPLFSALFNYRHNEQPAALDE
----TMAG--IEFLGEQERTNYPFGLSVEDGGASLGLTAQVVQPFEPDRLCGYMQQALESLVEALEQT
>Photlumin.NP_930362.1.m_3_lys_TO_lys_dual/1-477 1987..2463 hypothetical protein plu3130 [Photorhabdus luminescens subsp. laumondii TTO1]
QDIYALSPLQDGILFHHLLEQEGDPYLLLYPVIFENRSLLDRYLAAVQQAIDRHDILRTAFIWEGLSVPAQV
VWRQARLPVTELTLDPTDGP--VIDQLTRRFDPGHYRL-NLSQAPLLHFVITQE--TDGR-WFLLELQHHLI
GDHETLEVMHREVQAYFTGQGDSLPAPVPFRNLVAQTRLKGDQAAHTRFFTDMLAAVDEPTFPFGLTEVHRD
GSQMREFHRMLAPELNDRLRSQARHLGVSLAALCHLAWAQVLSHTSGQEKVVFGTVLFGRMEAGEGADNGMG
LFMNTLPLRLDIDETPVEDSVRAVHLRLAGLLEHEHASLALAQRCSGIASGTPLFSALFNYRHNALSATSDD
----VISG--IEFLDGQERTNYPFGLSIEDGGSTLGLTALVVQPFEPERLCDYMQQALESLVEALEQA
>Photlumin.NP_930489.1.m_2_val_TO_trp_dual/1-477 685..1161 hypothetical protein plu3263 [Photorhabdus luminescens subsp. laumondii TTO1]
QDIYALSPLQDGILFHHLLAKEGDPYLLAYPMIFADRGLLDRYLFAVQQVVDRHDILRTAFIWQGLSVPAQV
VWRQAPLSVTELTLNSADGP--VGDQLAQRFDPRQYRL-DLSQAPLLRFVIAQE--EDGR-WYVLQLQHHLI
GDHTTLEVMNLEVRAYLDEQDDNLPTPVPFRNLVAQARQGVDQTEHHRFFTDMLAEVDEPTLPFGLTEVHRD
GSQVTQAHRMLSPLLNDRLRAQARRMGVSLATLCHLAWAQVLSRTSGQEKVVFGTVLFGRMAAGEGADSGMG
LFINTLPLRLDIDDTSVHNSVRMAHTRLAGLLDYEHASLALAQRCSGVQGGTPLFSALLNYRHNEQPMIPHE
----VMPG--IEFLGEQERTNYPFVLSVEDGGDTLGLTAQVVQPFDSERVCGYMQQALESLADTLEQA
>Photlumin.NP_930489.1.m_4_phe_TO_trp_dual/1-477 2827..3303 hypothetical protein plu3263 [Photorhabdus luminescens subsp. laumondii TTO1]
QDIYALSPLQDGILFHHLLANEGDPYLLITQQAFADRPLLNRYLAAVQQVVDRHDILRTAFIWEGLSVPAQV
ICRQAPLSVTELTLNPADGA--ISNQLAQRFDPRRHRI-DLNQAPLLRFVVAQE--SDGR-WILLQLLHHLI
GDHTTLEVMNSEVQACLLGQMDSLPAPVPFRHLVAQARQGVSQAEHTRFFTDMLAEVDEPTLLFGLAEAHHD
GSQVTESHRMLTAGLNERLRGQARRLGVSVAALCHLAWAQVLSRTSGQTQVVFGTVLFGRMQAGEGSDSGMG
LFINTLPLRLDIDNTPVRDSVRAAHSRLAGLLEHEHASLALAQRCSGVESGTPLFNALLNYRHNTQPVTPDE
----IVSG--IEFLGAQERTNYPFVLSVEDSGSDLGLTAQVVQPFDPERICGYMQQALASLVQALEQA
>Photlumin.NP_930489.1.m_5_trp_TO_trp_dual/1-477 3903..4379 hypothetical protein plu3263 [Photorhabdus luminescens subsp. laumondii TTO1]
QDIYALSPLQDGILFHHLLADEGDPYLLAGQMAFADRPLLDRYLAAVQQVINRHDILRTAFIWQGLSVPAQV
VCRQAPLSVTELTLDVADGP--ISDQLAQRFNPRQYRL-DLGQAPLLRFVVAQE--SDSR-WIVLQLMHHLI
GDHTALDVMSNEVQTYLDGQGGNLPAPAPFRNLVAQSRLGMSQAEHTRFFTEMLAEVDEPTLPFGLAEVRHD
GSQMTESHRMLTPELNSSLRGQARRLGVSLAALCHLAWAQVLSRTSGQQQVVFGTVLFGRMAAGEGAENGMG
LFINTLPLRLDVDDTPVRESVQVAHHRLAGLLEHEYASLALAQRCSGVQGGTPLFSTLLNYRHNIASVESNE
----IMSG--VEFLGAQERTNYPFTLSVEDFGDALGLTAQIAQPFDAERVCGYMQQALESLVGALEHA
>Photlumin.NP_930751.1.m_3_orn_TO_pro_dual/1-482 2208..2689 hypothetical protein plu3534 [Photorhabdus luminescens subsp. laumondii TTO1]
AGIYPLAPLQEGILFHHMMCGRSDLYVTPMLYSFPSNTEMESFIGALDKIVQRHDALRTGIFWQGIDEPVQI
AYKEVPLPVVDIDLRDDVD---IQQQLAQFMDPSQQWM-DVTQAPLIRVTRFID-RQQKQ-FYAMVQEHHLI
SDHVSLEIIQEELLVILAGDEKSLPEALSYRDFVLNAISKTDTKAAQQFFTEQLAGIDEITAPFGITSGMVD
NNLFTEIQIGLPADLSAQIRRSSSAWRISPALIFHMAWALVLAKTSGTKDVIFGTVLSGRLQGIDNVERVVG
LFINTLPLRIDLSQLSVAQLMQEMQQKLVSLLQFEQVPTAIAEQCSKLAGSSRLFDSILNYRHSEVSGETSE
LNQ-RWQKTGIELVDVKERTNYPITLSIDDFGDDFAVAAQIDSRFDAERLVAYLINASRQLVAALQSQ
>Photlumin.NP_930752.1.m_2_lys_TO_NA_dual/1-475 1122..1596 hypothetical protein plu3535 [Photorhabdus luminescens subsp. laumondii TTO1]
QDIYPLSPLQEGIFFHHRMNGEHDPYIIPILIKFSDEQKLTAFLHALDKIVERHDVFRTSIHWQDLTTSVQV
VHRTASIPLHWQAVIPGLSA--LETVQQAAFE--RHYM-KLDRAPMMQAIVAKG-TESGE-CFLLLKQHHLL
SDHISVLLQIEEMQALLEDPNVVLPTPVQYREFVAHSLRINQSDKGVDYFKAKLSDVVETTAPFGLLNVYHD
GLEVNSAGELVGPHLAQQIIGLATQQRISTANIFHLAWALVVAKCSGKDDVVFGSMMSGRMQAIHGSDRILG
MLINLLPIRINLTNLSVSEALTQISDELIELADYEHFPLSEALRYSSLPGGTPLFTSLLNLRHKNKLAIANQ
SHH-------FEIIEAREYTNYPLEMGVDQLDNDFMMQVHVEPQVGAANVLTYMRTALVAIINAFNQA
>Burkmalle.YP_106219.1.m__ser_TO__dual/1-364 1120..1483 peptide synthetase, putative [Burkholderia mallei ATCC 23344]
QDIYPLAPLQEGILFHHLMSGESDPYVLSGVLAFRSREVMERFVSALQQVIDRHDILRTGFFWEGLEQPVQV
VQRRATLPVSVVELDAREGD--IVRQLETRFDSRGYRM-DVSRAPLMHVHAACD-GEHER-WVARVLFHHLS
IDHTTLERVIEEARAIGQGRAEDLPQPVPFRNFVAQARLGVSEADHEAYFRAKLGDIDEPTAPFGLLSVQGD
GREIAEAARTLKPELSGALRGHARRLGVSAASMMHVAWGLVLSRTTGRQDVVFGTVLFGRMQGGAQSDRALG
LFINTLPVRMRVAQTGVEASVKGAHAQLAELMRHEHAPLVLAQRCSGVPAQTPLFTSLLNYRYSKPKVAAAH
----IADG--IELLD-----------------------------------------------------
>Burkmalle.YP_106216.1.m_2_glu_TO_gly_dual/1-478 683..1160 peptide synthetase, putative [Burkholderia mallei ATCC 23344]
QDIYPLAPLQEGMLFHHLLHTQGDLYLEPHLLAFRTRERLERFLSALQCVIDRHDVLRTGFFWEGVPQPVQV
VWRRARLPVEYVELPDGHGD--VASQLEARCDPRRHRI-DIGRAPLVHCHVAHD-ARNDR-WVLGVLTHHLV
SDHTTLALLAEEAQAFEQGRGDALPPAVPFRNFVAHARLGTSEREHEAFFREMLGDVDEPTAPFGLLDVQGD
GSAIVEHRRALAPGLSRSVRAHARRLGVSAASVMHVAWSLVLARTANRRDVVFGTVLFGRMQGGAHAHRTMG
LFMNTLPVRIALDESDVETSLIATHDRLARLLRHEHAPLALAQRCSAVPAQAPLFTSLLNYRYSPHEEQGDA
TDDD------VQFIAARERNNYPLTMIVDDTGEGFALTAQVDASIDAARVCAFMHTALEQLVRALDDA
>Burkpseud.YP_111640.1.m_1_thr_dual/1-480 108..587 probable non-ribosomal peptide synthetase [Burkholderia pseudomallei K96243]
QDIYPLVPMQEGMLFHHLLSQQGDAYLESYLLAFRTRERLDRFLSALQQVIDRHDILRTAFFWEGLPHSVQV
VQRRATLPLNVVELDPRDGD--VGQQLEARYDPRSHRI-DVGRAPLMQVHAAHD-AAGGR-WLVRLLSHHLA
VDHTTLERVIEEARAIEQGRAEDLPRPEPFRNFVAQARLGVSEADHEAYFRAKLGDIDEPTAPFGLLSVQGD
GREIAEAARTLKPELSGALRGHARRLGVSAASMMHVAWGLVLSRTTGRQDVVFGTVLFGRMQGGAQSDRALG
LFINTLPVRMRVAQTGVETSVKETHAQLAELMRHEHAPLVLAQRCSGVPAQTPLFTSLLNYRYGLRHRADAA
----TPGGEDIELLSARERTNYPLTLSVDDLGQDFSLTVQVSGHVDPQRVCAFMETALEQLAQALGEQ
>Burkpseud.YP_111640.1.m_4_glu_TO_gly_dual/1-478 3449..3926 probable non-ribosomal peptide synthetase [Burkholderia pseudomallei K96243]
QDIYPLAPLQEGMLFHHLLHTQGDLYLEPHLLAFRTRERLERFLSALQCVIDRHDVLRTGFFWEGVPQPVQV
VWRRARLPVEYVELPDSHGD--VASQLEARCDPRRHRI-DIGRAPLVHCHVAHD-ARNDR-WVLGVLTHHLV
SDHTTLALLAEEAQAFEQGRGDALPPAVPFRNFVAHARLGTSEREHEAFFREMLGDVDEPTAPFGLLDVQGD
GSAIVEHRRALAPGLSRSVRAHARRLGVSAASVMHVAWSLVLARTANRRDVVFGTVLFGRMQGGAHAHRTMG
LFMNTLPVRIALDESDVETSLIATHDRLARLLRHEHAPLALAQRCSAVPAQAPLFTSLLNYRYSLHEEQGDA
TDDD------VQFIAARERNNYPLTMIVDDMGEGFALTAQVDASIDAARVCAFMHTALEQLVRALDDA
>Burkpseud.YP_111641.1.m_1_glu_gln_dual/1-478 96..573 probable non-ribosomal peptide synthetase [Burkholderia pseudomallei K96243]
QDIYPLAPLQEGILFHHLMSGESDPYVLSGVLAFRSREVMERFVSALQQVIDRHDILRTGFFWEGLEQPVQV
VQRRATLPVSVVELDAREGD--IVRQLEARFDSRGYRM-DVSRAPLMHVHAACD-GEHER-WVARVLFHHLS
IDHTTLERVIEEARAIGQGRVEDLPQPEPFRNFVAQARLGVSEADHEAYFRAKLGDIDEPTAPFGLLSVQGD
GREIAEAARTLKPELSGALRGHARRLGVSAASMMHVAWGLVLSRTTGRQDVVFGTVLFGRMQGGAQSDRSLG
LFINTLPVRMRVAQTGVEASVKGTHAQLAELMRHEHAPLVLAQRCSGVPAQTPLFTSLLNYRYSKPKVAAAH
----IADG--IELLDGHERTNYPVSVDIDDHGDDFKMRAQAAASVDPARVCDFLEVALTRLVDALERD
>Burkpseud.YP_111641.1.m_3_thr_TO_leu_dual/1-485 2302..2786 probable non-ribosomal peptide synthetase [Burkholderia pseudomallei K96243]
QDIYPLAPLQEGMVFHHLLHAESDAYMEAYFVGFRTRARLDRFLDALRMIVDRHDILRTGFFWEGLEQPVQI
VQRRVRLPIEFVDLDPADGD--VLRQLEARHDPRAHRL-DIRRPALLSCHAAHD-PAAGR-WLLCVMAHHLA
IDNTSLKLLVAEEQAIEQGGFDALPPAPSFRNFIAQIASGVDRREHEAFFSAMLGDIDSPTHPFGLQDVQGD
GREIAEFQQRLSPELSKAIRVCTRRLGVSPASLMHLAWAMVLSRATGRREAVFGTVLFGRMQGG---ERGMG
MFINTLPIRIDVDERYVAECLAHTHERVVQLIYHEHAPLALALRCSGLPARQALFSSLLNYRHSEQAARPPR
DDDD------IQYLDGNERTNYPLTVSIDDLGEAFSVTVQARHPASPERIRAFMETALEQLVRALDGT
>Burkpseud.YP_111642.1.m_2_ser_TO_glu_dual/1-478 1120..1597 probable non-ribosomal peptide synthetase [Burkholderia pseudomallei K96243]
QDIYPLAPLQEGILFHHLMSGESDPYVLSGVLAFRSREVMERFVSALQQVIDRHDILRTGFFWEGLEQPVQV
VQRRATLPVSVVELDAREGD--IVRQLEARFDSRGYRM-DVSRAPLMHVHAACD-GEHER-WVARVLFHHLS
IDHTTLERVIEEARAIGQGRAEDLPRPVPFRNFVAQARLGVSEADHEAYFRAKLGDIDEPTAPFGLLSVQGD
GREIAEAARTLKPELSGALRGHARRLGVSAASMMHVAWGLVLSRTTGRQDVVFGTVLFGRMQGGAQSDRSLG
LFINTLPVRMRVAQTGVEASVKGTHAQLAELMRHEHAPLVLAQRCSGVPAQTPLFTSLLNYRYSKPKVAAAH
----IADG--IELLDGHERTSYPLSMTVDDHERDFTIVAKVCERIGPQRVCELMELALEQLTRALSAN
