# Supplementary material for: Phylogenetic analysis of condensation domains in NRPS sheds light on their functional evolution
Source: BMC Evol Biol. 2007 May 16;7:78. doi: 10.1186/1471-2148-7-78 (PMC1894796; doi:10.1186/1471-2148-7-78)
Supplement: Additional file 6 — Aligned full length condensation domains of this study. Zipped sequence file (aligned protein sequences in FASTA format). [file 1471-2148-7-78-S6.zip › complete_LCL.muscle.fa]

>Pseusp.Q84BQ4.arfC_2_leu_TO_ser_LcL/1-502 1129..1630 Arthrofactin synthetase C - Pseudomonas sp. MIS38.
DGALPLSFAQQRLWFLAQ--ME-GANT--------AY-NIPVA-LRLRGRLDDAALQRALARIVARHETLRS
RF-A--Q-FNDEA-QV--LIAP------------VDTGLLL-RVEDL-R--QHP-------QPEETLQ-ALI
QGEASGPFDLQDD-PLIRGRL-VRLAD---------------DHHVLLLTLHHIISDGWSMGVLTRELMALY
QAFS--------------------HG-QPD----------PLPP-----LALQYTDYAVW-QRRWLSGE---
----VL-----QRQSEYWQQTLAGA-PALL----MLPTDRPRPAQQDYA-GSSVAVVLDERLSAGLKALGQR
HGVTLYMTLMSAWAMLLSRLSGQAEVVIGSPVANR--TRAEIEGLIGMFVNTLALRIDTS---GELSVEALL
ARVKAQTLQAQAHQDLPFEQVVEITRPVRSLAHS---PLFQTLLSWD---G------LE--SPA-L------
-----A--LGELTL-------EGV-AEPS-----H--F-AKFDLSLSLSE---SN----------GIIRGAL
EYATALFDQSTVERFVGYFQRLLQAM-V--------A
>Pseusp.Q84BQ4.arfC_4_ile_TO_ile_LcL/1-502 3258..3759 Arthrofactin synthetase C - Pseudomonas sp. MIS38.
DQALPLSFAQQRLWFLAQ--MD-GGNS--------AY-NIPLG-LRLRGQLDGEALQRALAQIVARHATLRS
RF-V--S-IDDQA-QV--LIAP------------VDSGLLL-PIEDL-R--QDP-------QAEACVQ-ALL
AQEAATAFDLQHD-PLIRDRL-IRLAD---------------DHHVLLLTVHHIVADGWSMGVLTRELMALY
QAFS--------------------HG-QPD----------PLPP-----LALQYGDYAVW-QRRWLSGE---
----VL-----QRQSDYWQQTLDGA-PALL----TLPTDRPRPAQQDFA-GSSVEVRLDERLSAGLKALSQR
HGVTLFMTLMSAWSLLLSRLSGQSDVVIGSPVANR--TRAEIEGLIGMFVNTLALRIDTS---GEPNVATLL
ARVKARTLEAQAHQDLPFEQVVEITRPARSLAHS---PLFQSTLSWD---S------NV--GPN-L------
-----A--LGDLRL-------EGV-AAPG-----R--V-AKFDLTLTLGE---VN----------GVIRGSL
EYATALFDQATVERYVGYLQRLLAAM-V--------S
>Pseusp.Q84BQ4.arfC_5_ile_TO_asp_LcL/1-502 4309..4810 Arthrofactin synthetase C - Pseudomonas sp. MIS38.
DQLLPLSFAQQRLWFLAQ--MD-GGNS--------AY-NIPVG-LRLRGRLDEDALQRALARIVARHETLRS
RF-S--Q-IDDQP-QV--RILP------------ADTGLLL-PVEDL-R--RHP-------QADNALR-GLI
EEQACASFNLQHD-ALLRGRL-VRLAD---------------DHHVLLLTLHHIIADGWSMGVLTRELAALY
QAFS--------------------RG-EDD----------PLPP-----LALQYTDYAVW-QRRWLSGE---
----VL-----QRQSDYWQRTLAGA-PALL----TLPTDRPRPPQQDYS-GSRVDLLLDQHLSAGLKALCQR
RAVTPYMVIMSAWAMLLSRLSGQSDVVIGSPVANR--TRAEIEGLIGMFVNTLALRIDTS---GEPSGEALL
ARVKAQTLDAQAHQDLPFEQVVDISKPVRSLSHS---ALFQTMLSWD---N------ND--GPS-L------
-----T--LGDLTL-------EGV-AGDS-----H--F-VKFDLSLSLGD---SH----------DGIRGSL
RYATALFDEATVQRFVGYFQRLLAAL-V--------N
>Bacisubti.NP_389716.1.ppsA_2_glu_TO_ORN_LcL/1-477 1049..1525 plipastatin synthetase [Bacillus subtilis subsp. subtilis str. 168]
QETYPVSSAQKRIYVLQQ--LE-DGGT--------GY-NMPAV-LELEGKLNPERMERAFKELIKRHESLRT
SFEQ--D-AGGDP-VQ--RIHD---------------EVPF-TLQTT--------------VLGERTE-QEA
AAAFIKPFDLSQA-PLFRAQI-VKISD---------------ERHLLLVDMHHIISDGVSVNILIREFGELY
NNR-------------------------------------NLPA-----LRIQYKDYAVW-REGFKTGD---
----AY-----KTQEAYWLKQLEGE-LPVL----DLPADHARPPVRSFA-GDKVSFTLDQEVASGLHKLARE
NGSTLYMVLLAAYTAFLSRLSGQEDIIVGSPIAGR--PHKDLEPILGMFVNTLALRTRPE---GGKPFVQYL
QEVRETALEAFEHQDYPFEELVDKLELTRDMSRN---PVFDAMFILQ----------NV--EKQDI------
-----D--LREIKV-------RPA-NFAH-----H--I-SLFDITLIATE---IS----------GSICCEM
EFSTEVFLKATIERWADHFIEFLHEA-L--------S
>Bacisubti.NP_389715.1.ppsB_2_tyr_TO_thr_LcL/1-475 1053..1527 plipastatin synthetase [Bacillus subtilis subsp. subtilis str. 168]
RDVYPLSFSQKRLYALHQ--LA-DDST--------GY-NMPAV-LELRGNLNRQRLRSVLTELVNRHEALRT
VF-V--L-DRDEP-VQ--IIYP---------------EMAF-DLKEL-EMESEQ-------MLESAIE-TFI
K-----PFYLSSG-PLFRACV-ITMGN---------------NRGFLLLDMHHIIADGVSMSTLVQEFTDLY
CGK-------------------------------------ELPA-----LNLHYKDFAVW-QQEKHPKE---
----LY-----KKQEAYWLGQLGGS-LPTL----ELPLDKTRPRLPDFR-GGTIEVNIDKDMADELHRLMAE
TGTTLYMILLAVYSILLSKLSGQEDIVVGSPAAGR--PHADLERVIGMFVNTLAMRSKPE---GHKTFSSYL
HDIRHLALTAYEHQDYPFEELADKLDTNREVNRN---PLFDAMLVLQ---S------SE--DF-RF------
-----E--VPGLSI-------SSV-TPKH-----D--I-SKFDLTLHAEE------------HL-SGIRCRF
EYSTALFEEETITQWASYFIELVKGV-T--------A
>Bacisubti.NP_389714.1.ppsC_2_glu_TO_val_LcL/1-478 1055..1532 plipastatin synthetase [Bacillus subtilis subsp. subtilis str. 168]
QETYPVSSAQKRIYVLQQ--LE-DGGT--------GY-NMPAV-LELEGKLNLERMDRAFKELIKRHESLRT
AFEQ--D-AGGDP-VQ--RIHD---------------EVPF-TLQTT--------------VLGARTE-EEA
AAAFIKPFDLSQA-PLFRAQI-VKVSD---------------ERHLLLVDMHHIISDGVSVNILIREFGELY
NNR-------------------------------------KLPA-----LRIQYKDYAVW-QEGFKTGD---
----AY-----KTQGAYWLKQLEGE-LPVL----DLPADHARPPMRSFA-GDKVSFTLDQEVTSGLYKLARE
NGSTLYMVLLAAYTAFLSRLSGQEDIIVGSPIAGR--PHKDLEPILGMFVNTLALRTRPE---GGKPFVQYL
QEVRETAMEAFEHQDYPFEELVDKLELTRDMSRN---PLFDVMFVLQ----------NM--DQESL------
-----E--LDELCL-------KPAANNGH-----Q--T-SKFDLTLYAQE------------QPRGLLTFQM
EFSTDLYKKKTIEKWLQYFNNMLLSI-I--------K
>Bacisubti.NP_389713.1.ppsD_2_pro_TO_glu_LcL/1-468 1054..1521 plipastatin synthetase [Bacillus subtilis subsp. subtilis str. 168]
RDTYPVSSAQKRIYVLQQ--LD--EGV--------AY-NMPAV-LELEGALDVAKLSAVCKELISRHEPLRT
SF-V--SGADDEP-VQ--RIHT---------------EVPF----TL--------------SKETTIE-GFV
R-----PFDLSQA-PLFRAGL-IEVSN---------------EKHVLLVDMHHIISDGVSVQLLIREFTDLY
ANR-------------------------------------QLKP-----LRIQYKDYAVW-QQKFKKGD---
----SY-----QKQETYWQQQFSGD-LPIL----ELPTDKRRPAERQFI-GGKVTFQLDKEITARIKRLAHK
NRSTLYMTLLALYSAFWSRLSGQDDIAIGSPIAGR--PHADLEAVLGMFANTLALRTRPA---GNKTFEEFL
KEVRQTALEAYEHQDYPFEELVDKLGVQREMSRN---PLFDTTLVLQ----------NM--EQQKL------
-----K--MNDVQL-------QWN-DLEH-----P--I-SKFDISLYVTE---HD----------SELFCQF
EYSTALFEKETIQRWASLFTTLVEHT-A--------A
>Bacisubti.NP_389713.1.ppsD_3_glu_TO_tyr_LcL/1-476 2085..2560 plipastatin synthetase [Bacillus subtilis subsp. subtilis str. 168]
QETYPVSSAQKRIYVLQQ--LE-DGGT--------GY-NMPAV-LELEGKLNPERMDRAFQELIKRHESLRT
SFEQ--D-EGGDP-VQ--RIHD---------------EVPF-TLQTT--------------VLGARTE-QEA
AAAFIKPFDLSQA-PLFRAQI-VKVSD---------------ERHLLLVDMHHIISDGVSVNILIQEFGELY
NNR-------------------------------------KLPA-----LRIQYKDYAVW-QEGFKTGD---
----AY-----KMQEAYWLKQLEGE-LPVL----DLPADHARPPVRSFA-GDKVSFTLEPEVASGLHKLARE
NGSTLYMVLLAAYTAFLSRLSGQEDIIVGSPIAGR--PHKDLEPILGMFVNTLALRTRPE---GGKPFVQYL
QEVRETALEAFEHQNYPFEELVDKLELTRDMSRN---PVFDAMLVVQ----------NN--DYEPL------
-----H--LHDLQM-------KPA-QVSH-----L--V-SKFDLTLQASE------------GD-GNIHFLF
EYSTALFEKTTIERWASHLTNVLSII-G--------K
>Nostsp.Q9RAH1.m_1_TYR_LcL/1-503 3..505 NosD - Nostoc sp. GSV224.
TEELPLSYAQQRLWFLDQ--LE-PNSA--------IY-NIPLA-LRLVGNLNRAALEQSFQEIIDRHEALRT
NF-I--T-VDGKP-SQ--IIQT-----Q--------INWTV-SVVEC-EHLPPS-------EQEIATQ-QLV
QQQAIQPFDLAEG-ALIRATL-IVLSK---------------TEHILLLCMHHIVSDAWALGVFVQELAALY
NAYS--------------------QG-EPS----------PLTP-----LPIQYADFGIW-QREWLQGE---
----VL-----QNQISYWQQQLKDA-PALL----SLPTDRPRPAVQTFA-GAIQEFALSVELSNQLTQLSQK
QGVTLFMTLLAAFDTLLYRYTGQLDILVGSAIANR--EHSEIEGLIGFFVNTLVLRTDLS---GNPSFSELL
SRVRQIALGAYSHQELPFEMLVEALQPERDLSHP---PLFQVMFVLQ---N------TP--MSG-V------
-----E--LAGLTI-------SSL-PPQS-----T--I-AKFDLTLSMHN---SA----------AGLVGIW
EYNTDLFDASTIERMSGHFVTLLSGI-I--------A
>Nostsp.Q9RAH1.m_2_TYR_TO_pro_LcL/1-503 1075..1577 NosD - Nostoc sp. GSV224.
NAELPLSYAQQRLWFLDQ--FE-PNSA--------IY-NIPMA-LRLVGTLNQVALEQSLYEIINRHEALRT
NF-V--I-VDGKP-SQ--LIQT-----Q--------TNWTV-SVVDL-KHLSTT-------EQEIATQ-QLA
QQQANQPFDLANQ-ALVRATL-IVLSE---------------TEHVLSVCMHHIVSDAWSMGVFIQELAALY
NAYS--------------------QG-EPS----------PLTP-----LSIQYADFAIW-QRNWLQGS---
----VL-----QTQLSYWQQQLKDA-PALL----SLPTDRPRGSVQTFA-GGHQEFALSVELSNKLTKLSQE
QGCTLFMTLLAAFDTLLYRYTGTEDILVGSPIANR--NRNEIEGLIGFFVNTLVLRTDLS---GDRSFNELL
GRVRLMAMDAYAHQDLPFEMLVEVLQPDRDLSHT---PLFQVMFTLQ----------NV--PMSEI------
-----E--LADLTI-------SSL-PVES-----A--T-AKFDLFLSIQN---TG----------NGLAGVW
EYNTDLFDASTIERMTGHFVTLLSGI-V--------A
>Nostsp.Q9RAH2.m_1_leu_LcL/1-503 71..573 NosC - Nostoc sp. GSV224.
PQNLPLSFAQERLWLLNQ--LE-PDNP--------SY-NEQAA-LKLHGKLNVVALEQSLNKIIDRHEALRT
NF-R--T-INEQP-VQ--VITD-----S--------LNLNV-PIVDL-SELPES-------EREIACQ-QLA
TTEANRPFDLASS-PLIRASV-VKLTE---------------VEHALVLTIHHIVVDGWSIGVLMRELATIY
SAFC--------------------NN-LSP----------QLPE-----LPIQYADFAIW-QRQWLQTE---
----VL-----QTQLDYWKQLLKNA-PTLL----ELPTDRPRPPIQTFR-GEIQYGEFSVELSEAIANFTRQ
EGATLFMTLFAAFVTLLYRYTDSDDIVVGTPIANR--DRLELEGLIGFFVNTLVLRTDLS---GNPSFQQLL
SRVRQLTLQAYAHPDLPFEELVKVLQPQRDLSHT---PLFQVMFVLQ---N------AP--ISE-V------
-----E--LADLTI-------SSL-PAQS-----A--T-AKFDLTLSMQN---TA----------TGLVSVW
EYNADLFDASTIERMRGHFQTLLEGI-V--------A
>Nostsp.Q9RAH2.m_2_leu_TO_gly_LcL/1-517 1143..1659 NosC - Nostoc sp. GSV224.
NAQLLLSYAQQRLWFLDQ--FE-PNSA--------LY-NIPLA-LRLVGTLNQVALEQSLHEIIARHEALRT
NF-V--T-VNGKP-SQ--IIQT-----Q--------TNWTV-SVVGL-KHLSTT-------EQEIATQ-QLV
RQQAIEPFDLANQ-VLVRATL-LVLSE---------------TEHILLVCMHHIVSDGWSMGVFLQELAALY
NAYS-----------------QAQPSLRDATRSLLPRRGTPLAP-----LPIQYADFALW-QRQWLQGG---
----VL-----QSQLNYWQQQLKDA-PALL----SLPTDRPRPAVQTFA-GAHQEFALSQKLTQGLIQLSQK
QGVTLFMTLLAAYDTLLYRYTGTEDILVGSPIANR--DRSEIEGLIGFFVNTLVMRTNLA---GNPSFSELL
TRVREMAMEAYTYQNLPFEMLVEALQPQRDLSHT---PLFQVMFALQ---N------VP--LSG-V------
-----E--LVGLRV-------TPL-MPES-----R--T-AKFDLNLFMQN------------TA-DGLVGVW
EYNTDLFDASTIERMTGHFVALLEGI-I--------A
>Nostsp.Q9RAH2.m_3_gly_TO_asn_LcL/1-503 2244..2746 NosC - Nostoc sp. GSV224.
NAELPLSYAQQRLWFLDQ--FE-PNSA--------IY-NIPMA-LRLVGTLNQVALEQSLYEIINRHEALRT
NF-V--T-VNGKP-SQ--IIQT-----Q--------TNWKV-SVVGL-KHLSTT-------EQEIATQ-QLA
QQQAIQPFDLANQ-ALVRATL-VVLSE---------------TKHILLVCMHHIVSDGWSMSVFLQELAALY
NACS--------------------QA-QTS----------PLAP-----LPIQYADFALW-QRQWLQGD---
----VL-----QSQLSYWQQQLKDA-PALL----SLPTDRPRGPVQTFA-GGHQEFALSVELSNKLTKLSQE
QGCTLFMTLLAAFDTLLYRYTGTEDILVGSPIANR--DRSEIEGLIGFFVNTLVMRTNLA---GNPSFSELL
GRVREMAMEAYTYQNLPFEMLVEALQPHRDLSHT---PLFQVMFALQ---N------VP--LSE-V------
-----E--LPGLSV-------TPL-MAES-----I--T-AKFDLTLLMQN------------TG-NGLVGVW
EYNTDLFDASTIKRMSGHFVTLLEGI-V--------A
>Nostsp.Q9RAH4.m_2_ile_TO_ser_LcL/1-511 1094..1604 NosA - Nostoc sp. GSV224.
DAELPLSYAQQRLWFLDQ--LE-PNSA--------FY-NIPMA-LRLVGNLNQPALEQSLLEIIHRHEALRT
NF-I--T-VDGKP-SQ--IIQT-----RREQGTGNREQGTV-SIVDF-KDLSTN-------EQEIASK-QLA
RQQAIEPFDLANG-ALIRTTL-LVLSE---------------TEHILLVCMHHVVSDGWSMGVFVQELAALY
DAYA--------------------QG-QPS----------SLAP-----LPIQYADFAIW-QREWLQGN---
----VL-----QNQLTYWQQQLANA-PSLL----SLPTDRPRPAVQTFA-GAYQKFALSAELTGRLTQLSQK
QGVTLFMTLLAAFDTLLYRYTGAEDILVGSPIANR--DRSEIEGLIGFFVNTLVMRTDLA---GNPSFSELL
TRVREIAMEAYSHQHLPFEMLVEALQPERDLSHT---PLFQVMFTLQ---N------AP--IST-F------
-----E--LNQLSV-------SST-LIEG-----T--T-AKFDLTLSMEN---TA----------TGVVGVW
EYSTDLFDASTIERMTGHFVTLLESI-I--------A
>Nostsp.Q9RAH4.m_3_ser_TO_pro_LcL/1-503 2183..2685 NosA - Nostoc sp. GSV224.
NAQLALSYAQQRLWFLDQ--FE-PNSP--------FY-NMSIA-LRLAGTVEVAALEQSFQQIIHRHEALRT
NF-I--T-VDGQA-TQ--IIQT-----E--------TNWTV-SIVDL-KNLSTT-------KQEIASQ-QLV
QQQAIQPFELATQ-ALVRATL-VVLSE---------------TEHILLMCIHHIVSDGWSIGLFLQELAALY
NAYS--------------------QG-KSS----------TLAP-----LPIQYADFALW-QRQWLQGE---
----VL-----QSQLSYWQQKLASA-PTLL----SLPTDRPRPSVQTYQ-GTHQEFALSEELTGKLAKLSQE
QGVTLFMTLLAAFDTLLYRYTGTEDILVGSPIANR--DRSEIEGLIGFFVNTLVMRTDLS---GNPSFSELL
GRVREMAMEAYSHQHLPFEMLVEALQPERDLSHS---PLFQVMFVLQ---N------AP--TSG-L------
-----E--LTGLTV-------SSL-PIKG-----T--T-SRFDLTLIMQN---SP----------TGLIGVW
EYNTDLFDASTIERMTGHFVTLLEGI-I--------A
>Nostsp.Q9RAH4.m_4_pro_TO_leu_LcL/1-499 3277..3775 NosA - Nostoc sp. GSV224.
NAELPLSYAQTRLWFLDK--LN-PNSA--------FY-NFPIA-LRLVGTLNRTALEQSLQEIIHRHEALRT
NFVI----VDGKP-SQ--IIQT-------------QINCTL-SVVDF-KHLSTT-------EQEIASQ-QLV
K----QPFDLANE-ALVRATL-VVLSE---------------TEHALLVCMHHIVSDGWSMGVFVQELAALY
NAYS--------------------QG-EPS----------PLTP-----LPIQYADFAIW-QRNWLQGD---
----VL-----QSQLSYWQHQLANA-PALL----SLPTDRPRPSMQTFA-GAYQQFALSKELTDKLTQLSQQ
QGVTLFMTLLAAFDTLLYRYTGTEDILVGSPIANR--DRSEIEGLIGFFLNTLVMRTNLA---GNPSFSELL
GRVREMAMDAYSHQNLPFEMLVEALQPERDLSHT---PLFQVMFVLQ---N------AP--MSQQL------
-----E--LTGLTV-------SPL-VVKS-----T--T-TKFDLTLGMEN------------TA-TGLVGIW
EYNTDLFDASTIERMTGHFLTLLEGI-I--------A
>Strchrys.Q9L8H4.acmC_2_gly_LcL/1-492 1056..1547 Actinomycin synthetase III. [Streptomyces chrysomallus]
PDAVPLSFAQRRLWFLHK--ME-GPSA--------TY-NIPLA-LRLTGELNLEALRAALEDVTGRHESLRT
VF-P--E-VDGTP-YQ--RVL-----DT--------ATIEL-VRTAT----TEA-------ELTDHLL-RAA
R----HPFDLAGE-PPLRTEL-FELSA---------------REHVLLLVVHHIAGDGWSLGPLASDLARAY
AARA--------------------EG-RAP----------QWAP-----LPVQYADYTLW-QNELLGDQ--N
DPDSLF-----ATQVAYWTETLAGL-PDQI----TLPTDRPRPAVMTYR-GDYLTVDIDPELHRRLTELARG
SGASLFMVLQAGLAALIKRLGAGDDIPLGSPIAGR--TDQALDDLIGFFVNTLVLRTDTT---GDPTFTQLL
TRVRETSLAAYAHQDVPFEYLVEVLNPTRTLAHH---PLFQIMLALQ---N------AP--EGT-F------
-----Q--LPGLTV-------DVA-PGRT-----G--T-AKFDLFFSLAE---RR---GADGEP-QGITGAV
EYSSDIYDAPTVQALFNRWIHLLDTA-T--------A
>Strchrys.Q9L8H4.acmC_3_val_LcL/1-494 2530..3023 Actinomycin synthetase III. [Streptomyces chrysomallus]
PATMPLSFAQRRLWFIHK--ME-GPSA--------TY-NIPLA-LRLSGDLDRDALRGALTDLVSRHESLRT
VF-P--E-VDGTP-YQ--RLLT---PEA--------AAPRL-TVTPT----SEA-------DLPDALE-AAA
R----YAFDLAEQ-PPLRTEL-FELSA---------------REHVLLLVVHHIAGDGWSLGPLASDLARAY
AARA--------------------EG-RAP----------QWAP-----LPVQYADYTLW-QNELLGDQ--N
DPDSLF-----ATQVAYWTETLAGL-PDQI----TLPTDRPRPAVMTYR-GDYLTVDIDPELHRRLTELARG
SGASLFMVLQAGLAALLKRLGAGDDIPLGSPIAGR--TDQALDDLIGFFVNTLVLRTDTT---GDPTFTQLL
TRVRETSLAAYAHQDVPFEYLVEVLNPTRTLAHH---PLFQIMLALQ---N------AP--EGT-F------
-----Q--LPGLTV-------DVA-PGRT-----G--T-AKFDLFFSLAE---RR---GADGEP-QGITGAV
EYSSDIYDAPTVQALFNRWIHLLDTA-T--------A
>Strchrys.O68487.acmB_2_val_LcL/1-494 1066..1559 Actinomycin synthetase II. [Streptomyces chrysomallus]
PPVMPLSSAQRRLWFLST--LE-GPSA--------TY-NIPLV-LRLSGRLDVPALCAALGDVVGRHESLRT
VF-P--E-VDGTP-YQ--RVLT---PEA--------AAPRL-TVTPT----SEA-------DLPNALK-AGA
R----YAFDLAGE-PPLRTEL-FELSP---------------REHVLLVVAHHIAADGWSMEPLSRELTEAY
AARA--------------------EG-RAP----------QWAP-----LPVQYADYTLW-QNELLGDQ--N
DPDSLF-----ATQVAYWTETLAGL-PDQI----TLPTDRPRPAVMTYR-GDYLTVDIDPELHRRLTELARG
SGASLFMVLQAGLAALLKRLGAGDDIPLGSPIAGR--TDQALDDLIGFFVNTLVLRTDTT---GDPTFTQLL
TRVRETSLAAYAHQDVPFEYLVEVLNPTRTLAHH---PLFQIMLALQ---N------AP--ENE-F------
-----S--LPGLRA-------GIE-LGRT-----G--T-AKFDLFFSLTE---RR---GPDGEP-QGLTGEV
EYSSDLYEAATVQALFDRLVRLLHAV-T--------A
>Strprist.Q54959.snbC_2_abu_LcL/1-493 1038..1530 Pristinamycin I synthase 2. [Streptomyces pristinaespiralis]
DGPRPTSYAQHRMWVLRE--VE-GAAP--------TY-NMPLA-LRLSGTLNRTALRAALYDVVVRHESLRT
VY-P--RGEHGVT-PR--LLPP-------------EQARPW-VIESR--------------VDDEQLP-AAL
TAAAREPFNLDCQ-LPIRAHL-FTLPG---------------GDSVLLLLMHHVAGDGWSLRPLLGDLSTAY
AARL--------------------AA-RAP----------DFPP-----LPVSYADFAVW-QRELLGDE--H
DPDSLA-----ARQLAHWESTLAGL-PDQL----ELPADFPRPPVAEHR-GGSVPLAVPPQLHARLDTFARA
HGATCHMVLQAALAALLTRLGAGTDIPIGCPTASR--PDSALDDLVGFFVNPVVLRADTS---GDPTFTELL
ARVRATALAAYAHQDVPFDRVVERLQPERSAARH---PLFQVVLSYQ---D-------F--EAR-A------
-----H--LKGLDV-------RRE-DVDF-----G--V-AKFDLTFNLVE---HR---GDGEEF-AGIDGDL
EYDTALYERATAEALTGRLLRLLDAV-V--------T
>Strprist.O07944.snbDE_2_phe_LcL/1-495 1050..1544 Pristinamycin I synthase 3 and 4. [Streptomyces pristinaespiralis]
PERLPLSHAQRRLWFLGR--LD-GPNS--------TY-NIPLA-LRLSGTLDTAALRAALADLVARHETLRT
RY-P--S-HDGEP-YQ--HIVA---PAD--------ATPAL-TVVHT----EEH-------RLAEQLA-EAT
A----RPYDLTTE-LPLRATL-FRLGE---------------DEHVLLLLLHHIAGDGWSLAPLTRDLAAAY
AARR--------------------DG-HAP----------GFAP-----LPVQYADYTLW-QRGLLGDA--D
DPTSLQ-----AAQLAHWRQALEGR-PAHL----ELPCDHPRPAVATHR-GATVPFHIDAGLHEKLTALAKA
CDSSLFMVLQAAFAALLTRHGAGTDIPVGSPVAGR--TDDALDDLVGFFVNTLVLRTDTS---GDPTFRELV
ARVRQFDLAAYTHQDMPFEKLVEEVNPERSLARN---PLFQVVLALQ---S------MP--AAD-L------
-----A--LPGLDV-------AAE-PVRV-----G--F-AKFDLGLAVIE---EH---TADGTR-AGIRGDW
EYSTELFERGTVEALGSRLVRLLDAV-A--------D
>Strprist.O07944.snbDE_3_pip_LcL/1-494 2483..2976 Pristinamycin I synthase 3 and 4. [Streptomyces pristinaespiralis]
PAEVPLSFAQYRLWFLHR--ME-GPGP--------TY-NIPMS-LRLTGTLDTAALRAALADVTARHEALRT
VY-P--E-SGGVP-RQ--HVLH-------------DVRPHF-ETAD---------------TTAQTLE-ADL
TRAARRGFDLARE-LPLRATL-FRLAE---------------DEHVLLLLMHHIAGDGWSWPPLARDLGDAY
AARL--------------------AG-RAP----------DLPP-----LPVQYADYALW-QRDLLGDE--D
DPTSRH-----ARQLAYWAGALDDL-PEEL----QLPCDRPRPAVATHR-GDTVPFAVDPDLHQRLNALATE
GRASLFMVLQAAFAALLTRHGAGTDIPLGSPIAGR--TDDALEDLVGFFVNTLVLRTDTS---GDPTFRELL
QRVRESDLAAYAHQDVPFEKLVEKLRPERSLSRH---PLFQVMLAFQ---N------SG--EAR-L------
-----A--LPGLDA-------RAL-PVGV-----G--V-AKFDLHLSMVE---LR---TGDGRP-GGIQAAL
EYATDLFDRTTAQALVDRLLRLLAAV-A--------D
>Strprist.O07944.snbDE_4_phg_LcL/1-500 3525..4024 Pristinamycin I synthase 3 and 4. [Streptomyces pristinaespiralis]
PERLPLSYAQRRLWFLGR--LT-GGDP--------GY-NMPVG-LRLSGTLDTAALTAALADLVARHETLRT
VF-P--EGDDGSP-HQ--LVLD---PGA--------ARPAL-HPRDT----TQD-------DLATELA-AAA
R----HCFDLTTE-LPLRATL-FRLAE---------------DEHVLLLLLHHIAGDGWSLAPLARDLVTAY
AARR--------------------DG-HAP----------DFAP-----LPVQYADYTLW-QHALLGDE--N
DPDSTI-----SRQSAHWKDALAGL-PEEI----QLPADRPRPATPAHR-GEAVFRTLDADLHRELLHLART
GGASLFMVLQAAVAAVLTRHGAGTDIPLGSPIAGR--TDDALDDLVGFFVNTLVLRTDTS---GNPTFRELL
DRVREFDLAAYAHQDVPFEKLVEDAAPGRSLSRH---PLFQVLLALQ---N------TP--EAV-L------
-----E--LPGLTA-------RPE-VVTL-----G--A-AKFDLTFNLAE---RH---GPDGEP-HGIDAVL
EYSTDLFDRTTAEALTDRLITFLRAV-A--------A
>Strecoeli.NP_627443.1.m_2_ser_TO_thr_LcL/1-523 1174..1696 CDA peptide synthetase I [Streptomyces coelicolor A3(2)]
PDRLPLSFAQRRLWFIHQ--YE-GPSP--------LY-NIPAA-LRLTGPVDGAALSAALGDVVARHESLRT
VF-A--E-DAHGP-HQ--VILS---AER--------AAPRL-KTLDS----DPE-------RLAADLA-RTA
R----HTFDLTRD-VPLRATL-LRVAP---------------EEHVLLLVLHHIAGDGWSLAPLARDLGTAY
AART--------------------AG-TAP----------DWAP-----LPVQYADYTLW-QRELLGAD--G
NGAGTGDGGEGARQLAHWREALAGL-PERL----ELPSDRPRPARRDNS-GARLDVSVPAGLHRSLAALAAE
TRTSVFMVLQAALAGLLTRLGAGEDVPIGSTIAGR--TDAAVENLVGFFVNTLVLRTDTG---GDPAFRELL
SRVRERDLAAYAHQDVPFERLVEAVNPDRATSHH---PLFQVMLTFD----------TTQQDALGE------
-----LGRLPGITT-------SLL-PVHT-----G--L-SRFDLVFAFDE---RR----DAAGGQAGLDLAV
EFSTELFDAGTVRALTERLLLLLTQV-A--------A
>Strecoeli.NP_627443.1.m_3_thr_TO_trp_LcL/1-502 2284..2785 CDA peptide synthetase I [Streptomyces coelicolor A3(2)]
PERLPLSYAQQRLWFLHQ--LE-GPSP--------TY-NITGA-LRLTGDLDPGALRAAFQDVVTRHESLRT
VF-S--E-DGHGA-RQ--TVLD---AAG--------VRFEL-PVADV----SED-------RLDARLE-EAA
R----HCFDLTTD-IPVRAEL-FRLGA---------------REHVLLLMVHHIAGDGWSLGPLIRDLAAAY
TARA--------------------AR-RAP----------DWAP-----LPVQYADFALW-QRAALGDA--A
DATSPA-----GRQLAHWKEALAGL-PDRL----ELPADRPLPAVASHR-GGRVPLTVPAPLHSGVAELARE
SRTSVFMVLQAALAALLTRMGAGEDVPLGTPVAGR--GDDAVDQVVGFFVNTLVLRTDTG---GNPTFRALL
DRVRDTDLTAYDHQDLPFEHLVDVLSPTRSLSHN---PLFQVLLSLD---TTQQ---DA--LAA-L------
-----S--ATGLGV-------RLL-NVTT-----G--V-AKLDLALEIAE---HR---DADGAP-AGLVGAA
EYSADLFDEGTVTLLVERFLRLLDAL-V--------A
>Strecoeli.NP_627443.1.m_5_asp_TO_asp_LcL/1-499 4846..5344 CDA peptide synthetase I [Streptomyces coelicolor A3(2)]
PERIPLSYAQQRLWFLHQ--LE-GPSA--------TY-NTVLT-LRLGGALDVDALRAAISDVVARHESLRT
VF-T--E-DERGA-YQ--IVLP---VEA--------ASTPF-TVVDV----AEE-------EIGDRLD-EAV
G----HCFDLAQE-LPARTSL-FRVSE---------------REHVLLLLIHHIASDAWSRAPLAQDLTAAY
AARV--------------------RS-EAP----------MWAP-----LTVQYADYALW-QQEILGDD--T
DADSLA-----GRQLAYWKQQLAGL-PEQL----DLPTDRPRPAVAGYS-GDRVPFTVPTELHTRLTELARA
TNTSAFMVIQAAVAVLLTRLGAGEDIPIGTPVAGR--TDDAADDLIGLFINTLVLRTDTS---GDPTFRRLL
DRVRDTDLAAYAHQDLPFERLVEALNPARTLSHH---PLFQVLLTFN---N--T---DH--EGA-LKDIS--
-----E--LPGLTV-------ALR-EVQR-----T--S-SKFDLSFGFAE---SF---DTSRRP-QGIEAAL
DFSTELLDRRSAQAIADRFLRVLEAV-T--------T
>Strecoeli.NP_627443.1.m_6_asp_TO_hpg_LCL/1-497 5886..6382 CDA peptide synthetase I [Streptomyces coelicolor A3(2)]
PERIPLSYAQQRLWFLHQ--LE-GPSA--------TY-NIPTT-LRLTGTLDTDALQSALNDLLARHESLRT
TY-T--E-DGEGP-RQ--VIHA---WEP--------GMLPL-GVVDT----GEG-------ELDAMLS-AGV
H----HAFDLTAG-IPVRATL-FRISE---------------QEHVLLLLIHHIATDAWSRTPLGHDLAAAY
SARC--------------------AG-DVP----------AWEP-----LPVQYADYALW-QREVLGDE--G
DADAPA-----GRQLAYWTRQLADL-PEQL----DLPTDRPRPAVASQD-GDRVAFSLDADLYVRLTELARA
THSSTFMVVQAALAVLLTRLGAGEDIPIGTPVAGR--TDDATENLVGFFVNTLVLRNDTS---GNPTFRELL
EETRRTDLAAYAHQDLPFERLVEALNPARTLAHH---PLFQVMLILS---TAET---DP--DAS-L------
-----A--LPGLRV-------GAE-RSRL-----G--A-AKVDLAFALAE---VR---DGEGRS-TGLTGAL
DFRTDLFDRSTARSLVERFVRTLEAV-V--------A
>Strecoeli.NP_627444.1.m_2_asp_TO_gly_LCL/1-495 1032..1526 CDA peptide synthetase II [Streptomyces coelicolor A3(2)]
PERIPLSYAQQRLWFLHQ--LE-GPTA--------TY-NIPTT-LRLTGTLDTDALQSAFNDLLARHESLRT
TY-T--E-DDQGA-QQ--IVLP---VEA--------VATPF-AVVDV----AAE-------DVAERVA-EAA
A----HAFDLGAE-IPVRARL-FRVSE---------------REHVLLLLVHHIASDAWSRGPLAQDLTAAY
TARC--------------------AD-DAP----------AWQP-----LPVQYADYALW-QQEILGDD--T
DPDTLA-----GRQLAYWKQQLAGL-PEQL----DLPTDRPRPATADHT-GDRVTFTVPADLHTRLTELARE
TNTTAFMVIQAALAALLTRHGAGEDIPIGTPVAGR--TDDATDHLIGFFVNTLVLRTDTS---GNPTFRDLL
TRVRDTDLTAYTHQDLPFERLVEALNPTRSLTHH---PLFQTMLTLH---N--T---QG--TKT-D------
-----R--FAGLAA-------EVV-ASES-----V--S-ARFDLSFALAE---HF---GADHSC-AGMSGGV
TYSTALFDRATVRDLADRLVRLLAAA-V--------A
>Strecoeli.NP_627444.1.m_3_gly_TO_asn_LcL/1-509 2081..2589 CDA peptide synthetase II [Streptomyces coelicolor A3(2)]
PERVPLSPAQQRLWFLHQ--FE-GPSA--------TY-NMPTA-LRLSGPVDRAALERAIGDVLVRHESLRT
VF-A--A-DDGGS-WQ--VVLP---ADR--------AVGRL-DVVDV----TAG-------EVAERVG-EAA
R----HAFDLTAD-IPFLARL-FRVSD---------------TEHVLLLLIHHIAGDGWSMAPLARDLTAAY
AARC--------------------AG-AAP----------DWEP-----LPVQYADYALW-QREVLGDE--S
DPDSVA-----ARQLAYWKDALAGL-PEQL----ELPTDRPRPATAGYT-GDRIAFTVPTALHARLTELARS
THSSLFMVVQAAFATLLTRLGAGEDIPVGTAVAGR--NDAATEDLVGFFVNTLVLRTDTG---GNPTFRELL
GRVRERDLAAYAHQDVPFERLVEALNPARSLAHH---PLYQVMITFN---NTAG---AG--DRT-A----PA
SPDTPD--VSGQAG-------ALL-NATRMTAGTG--V-AKFDLALTFGE---RH---DPSGGP-AGMRGSL
EYRTELFDRETAESVISRLLGVLGSV-T--------A
>Strecoeli.NP_733597.1.m_2_3-me-glu_TO_trp_LcL/1-502 1062..1563 CDA peptide synthetase III [Streptomyces coelicolor A3(2)]
PERLPLSYAQQRLWFLHL--LE-GPSP--------TY-NIPTV-LRLSGPLRPDALRAALLDVVGRHESLRT
TF-T--E-DERGA-RQ--VVHP---ADG--------VRPVF-ETAES----TEA-------DYEADLA-RAA
R----HAFDLGAE-IPVRARL-LRLSE---------------REHVLLLLVHHIASDAWSRGPLAQDLTAAY
TARC--------------------AG-DAP----------AWQP-----LPVQYADYALW-QQEILGDD--T
DPDTLA-----GRQLAYWKQQLAGL-PERL----DLPTDRPRPATADHT-GDRVEFALPADLHTRLTELARA
TDTTLYMVLQAALATLLTRHGAGEDIPIGTPVAGR--TDDATDHLVGFFVNTLVLRTDTS---GNPTFRDLL
TRVRDTDLTAYTHQDLPFERLVEALNPTRSLTHH---PLFQVVLSLR---S--T---AP--RRA-DGEGAPA
LPGGLR--VSGTG------------GAAA-----T--A-AKVDLGFSVTE---RR---AADHTP-DGVAGVL
DFRTDLFDRGTAQGLVDRLVRVLADA-A--------A
>Pseusyrin_3.O85168.syr.m_5_arg_LcL/1-489 4261..4749 Syringomycin synthetase [Pseudomonas syringae pv. syringae]
DQAWPLSFGQQRLWFLAQ--ME-GASA--------AY-HIPAG-LSLHGNLNLKALQRALERIVARHEGLRT
TF-M--QGDDGQP-VQ--RISP------------ADTGFNL-QMHDL---QGLA-------DAEEKLQ-ALA
SEESLQSFDLQQG-PLIRGRL-IRMAE---------------DHHVLLLTLHHIVSDGWSVDVLTRELSALY
AAFS--------------------QD-QDD----------PLAP-----LELQYLDYAVW-QRRWLSGD---
----VL-----QQQSNFWQQTLADA-PALL----MLPTDRARPALQDYA-GAALPVVFDKDLTRGLKALSQR
RGSTLFMTVMAAWAGLLGRLAGQDDVVIGTPVANR--TRSEVEGLVGLFVNTLAIRVDLS---DKPTAETLL
ARVKQQTLDAQAHQDLPFEQVVEVINPLRSLSHS---PIFQAMLSWE---N------NE--ASD-L------
-----T--LGDMTL-------KSI-ELAA-----D--T-AQFDLTLDMAE---VD----------EQLVGTL
EYATALFDESTMRRYLGYFQRVLEAM-V--------A
>Pseusyrin_3.O85168.syr.m_6_phe_LcL/1-489 5327..5815 Syringomycin synthetase [Pseudomonas syringae pv. syringae]
SGALPLSYAQQRLWFLAQ--LE-GGSA--------AY-HIPAG-LRLRGNLDQASLQRALDRIVARHEALRT
TFVQ----EQGQPAEQ--RISA------------AETGFRL-QLQVL---AGQT-------DAEDKLL-AIA
AQEASEHFDLVNG-PLVRGRL-VRMAN---------------DNHVLLVTMHHILSDGWSTGVLNRELGALY
APFR--------------------QG-AGD----------PLPA-----LPVQYVDYALW-QRDWLSGD---
----VL-----QQQRQYWQQALAGA-PALL----TLPTDRPRPAQQDYS-GQTLELVLDTQLTRGLKALSQR
HGSSLFMTVMGAWAALLGRLSGQDDVVIGTPVANR--MSAEVENLIGFFVNTLAIRVDLS---GTPSVEALV
RQVKQRTLAAQANQDLPFEQVVEVVQPQRSLSHS---PIFQAMLSWQ---N------NE--DTA-L------
-----V--LGDLTL-------QGV-AVAG-----D--T-AKFDLALDIGE---VD----------GQLIGTL
EYATALFDESTMRRYRGYFLRLLEAM-A--------A
>Pseusyrin_3.O85168.syr.m_7_thr_LcL/1-491 6383..6873 Syringomycin synthetase [Pseudomonas syringae pv. syringae]
NAPLALSFSQQRLWFLDR--LDPGASS--------AY-HMPMS-LLLRGELDHRALKAALDRLVARHESLRT
TF-E--L-HGEQP-VQ--VIAA--ADS----------GFAL-AEDDL-RSQPYE-------QASLNAS-RIA
DSEAAAPFDLRQG-PLIRGRL-LRLAD---------------DEHMLLITQHHIISDGWSVGVLINEFTALY
QAFT--------------------EQ-RPD----------PLPA-----LSIQYADYAAW-QRRTFTGE---
----RL-----AEQADLWREHLGGA-PTLL----SLPTDRPRPVVQSYR-GGAVPVTIDAALHQRLERFCQA
HNVTLFMGLLSAWSVLMTRLGNERDVVIGVPSANR--GRTETENLIGFFVNALALRVDLT---QNPSVAQLL
EQVRQTTLAAHEHQDIPFEQVIEALQPPRSMSHS---PLCQVALSLD---N------TSI-GGE-L------
-----K--LPGLSL-------HPV-LQAH-----E--T-AQFDLMLTLAS---EN----------GALNGVI
EYASDLFDRSTVERFAQHFHTLLEAM-V--------E
>Bacisubti.NP_388230.1.srfAA_2_glu_TO_leu_LcL/1-461 1070..1530 surfactin synthetase [Bacillus subtilis subsp. subtilis str. 168]
-EHISSASSRMRESAIHASSSN-SEGF--------RY-S-KAG-ARISGINPTPRV-------------IET
SF-V--L-ENSTP-RQ--KIHV---------------CVDF-NIEMI-ERGGRS-------D-EAIMA-SFV
R-----TFDLAKA-PLFRIGL-LGLEE---------------NRHMLLFDMHHLISDGVSIGIMLEELARIY
KGE-------------------------------------QLPD-----LRLQYKDYAVW-QSRQAAEG---
-----Y-----KKDQAYWKEVFAGE-LPVL----QLLSDYPRPPVQSFE-GDRVSIKLDAGVKDRLNRLAEQ
NGATLYMVMLSAYYTLLSKYTGQDDIIVGTPSAGR--NHSDTEGIIGMFVNTLAIRSEVK---QNETFTQLI
SRVRKRVLDAFSHQDYPFEWLVEDLNIPRDVSRH---PLFDTMFSLQ---N------ATEGIPA--------
--------VGDLSL-------SVQ-ETNF-----K--I-AKFDLTVQARE---TD----------EGIEIDV
DYSTKLFKQSTADRLLTHFARLLEDA-A--------A
>Bacisubti.NP_388230.1.srfAA_3_leu_TO_leu_LcL/1-475 2096..2570 surfactin synthetase [Bacillus subtilis subsp. subtilis str. 168]
QDTYPVSSPQKRMYVLQQ--LE-DAQT--------SY-NMPAV-LRLTGELDVERLNSVMQQLMQRHEALRT
TF-E--I-KDGET-VQ--RIWE-------------EAECEI-AYFEA----PEE-------ETERIVS-EFI
K-----PFKIDQL-PLFRIGL-IKHSD---------------TEQVLLFDMHHIISDGASVGVLIEELSKLY
DGE-------------------------------------TLEP-----LRIQYKDYAVW-QHRFIQSE---
----LY-----KKQEEHWLKELDGE-LPVL----TLPTDYSRPAVQTFE-GDRIAFSLEAGKADALRRLAKE
TDSTLYMVLLASYSAFLSKICGQDDIIVGSPVAGR--SQADVSRVIGMFVNTLALRTYPK---GEKTFADYL
NEVKETALSAFDAQDYPLEDLIGNVQVQRDTSSN---PLFDAVFSMQ----------NA--NIKDL------
-----T--MKGIQL-------EPH-PFER-----K--T-AKFDLTLTADE---TD----------GGLTFVL
EYNTALFKQETIERWKQYWMELLDAV-T--------G
>Bacisubti.NP_388231.1.srfAB_2_val_TO_asp_LcL/1-469 1055..1523 surfactin synthetase [Bacillus subtilis subsp. subtilis str. 168]
QQHYPVSPAQRRMYILNQ--LG-QANT--------SY-NVPAV-LLLEGEVDKDRLENAIQQLINRHEILRT
SFDM----IDGEV-VQ--TVHK---------------NISF-HLEAA--KGREE-------DAEEIIK-AFV
Q-----PFELNRA-PLVRSKL-VQLEE---------------KRHLLLIDMHHIITDGSSTGILIGDLAKIY
QGA-------------------------------------DLEL-----PQIHYKDYAVW-HKEQTN-----
-----Y-----QKDEEYWLDVFKGE-LPIL----DLPADFERPAERSFA-GERVMFGLDKQITAQIKSLMAE
TDTTMYMFLLAAFNVLLSKYASQDDIIVGSPTAGR--THPDLQGVPGMFVNTGALRTAPA---GDKTFAQFL
EEVKTASLQAFEHQSYPLEELIEKLPLTRDTSRS---PLFSVMFNMQ----------NM--EIPSL------
-----R--LGDLKI-------SSYSMLHH--------V-AKFDLSLEAVE---RE----------EDIGLSF
DYATALFKDETIRRWSRHFVNIIKAA-A--------A
>Bacisubti.NP_388231.1.srfAB_3_asp_TO_leu_LcL/1-474 2099..2572 surfactin synthetase [Bacillus subtilis subsp. subtilis str. 168]
QDMYPLSSAQKRMYVLNQ--LD-RQTI--------SY-NMPSV-LLMEGELDIWPARLT-PQLVNRHESLRT
SF-M--E-ANGEP-VQ--RIIE-------------KAEVDL-HVFEA----KED-------EADQKIK-EFI
R-----PFDLNDA-PLIRAAL-LRIEA---------------KKHLLLLDMHHIIADGVSRGIFVKELALLY
KGE-------------------------------------QLPE-----PTLHYKDFAVW-QNEAEQKE---
----RM-----KEHEAYWMSVLSGE-LPEL----DLPLDYARPPVQSFK-GDTIRFRTGSETAKAVEKLLAE
TGTTLHMVLHAVFHVFLSKISGQRDIVIGSVTAGR--TNADVQDMPGMFVNTLALRMEAK---EQQTFAELL
ELAKQTNLSALEHQEYPFEDLVNQLDLPRDMSRN---PLFNVMVTTE----------NP--DKEEL------
-----T--LQNLSI-------SPY-EAHQ-----G--T-SKFDLTLGGFT---DE----------NGIGLQL
EYATDLFAKETAEKWSEYVLRLLKAV-A--------D
>Brevbrevi.P0C064.m_2_pro_TO_val_LcL/1-488 1058..1546 gramicidin S synthetase 2 [Brevibacillus brevis]
QEYYPVSSVQKRMFILNE--FD-RSGT--------AY-NLPGV-MFLDGKLNYRQLEAAVKKLVERHEALRT
SFHS----INGEP-VQ--RVHQ-------------NVELQI-AYSES----TED-------QVERIIA-EFM
Q-----PFALEVA-PLLRVGL-VKLEA---------------ERHLFIMDMHHIISDGVSMQIMIQEIADLY
KEK-------------------------------------ELPT-----LGIQYKDFTVW-HNRLLQSD---
----VI-----EKQEAYWLNVFTEE-IPVL----NLPTDYPRPTIQSFD-GKRFTFSTGKQLMDDLYKVATE
TGTTLYMVLLAAYNVFLSKYSGQDDIVVGTPIAGR--SHADVENMLGMFVNTLAIRSRLN---NEDTFKDFL
ANVKQTALHAYENPDYPFDTLVEKLGIQRDLSRN---PLFDTMFVLQ----------NT--DRKSF------
-----E--VEQITI-------TPYVPNSR-----H----SKFDLTLEVSE---EQ----------NEILLCL
EYCTKLFTDKTVERMAGHFLQILHAI-V--------G
>Brevbrevi.P0C064.m_3_val_TO_ORN_LcL/1-488 2093..2581 gramicidin S synthetase 2 [Brevibacillus brevis]
QDYYPVSSAQKRMYILYE--FE-GAGI--------TY-NVPNV-MFIEGKLDYQRFEYAIKSLINRHEALRT
SFYS----LNGEP-VQ--RVHQ-------------NVELQI-AYSEA----KED-------EIEQIVE-SFV
Q-----PFDLEIA-PALRVGL-VKLAS---------------DRHLFLMDMHHIISDGVSMQIITKEIADLY
KGK-------------------------------------ELAE-----LHIQYKDFAVW-QNEWFQSA---
----AL-----EKQKTYWLNTFAED-IPVL----NLSTDYPRPTIQSFE-GDIVTFSAGKQLAEELKRLATE
TGTTLYMLLLAAYNVLLHKYSGQEEIVVGTPIAGR--SHADVENIVGMFVNTLALKNTPI---AVRTFHEFL
LEVKQNALEAFENQDYPFENLIEKLQVRRDLSRN---PLFDTMFSLS---N------ID--EQVEI------
-----G--IEGLSF-------SPY-EMQY-----W--I-AKFDISFDILE------------KQ-DDIQFYF
NYCTNLFKKETIERLATHFMHILQEI-V--------I
>Brevbrevi.P0C064.m_4_ORN_TO_LEU_LcL/1-488 3138..3626 gramicidin S synthetase 2 [Brevibacillus brevis]
QDYYPVSSAQKRMFIVNQ--FD-GVGI--------SY-NMPSI-MLIEGKLERTRLESAFKRLIERHESLRT
SF-E--I-INGKP-VQ--KIHE---------------EADF-NMSYQ-VASNEQ-------V-EKMID-EFI
Q-----PFDLSVA-PLLRVEL-LKLEE---------------DRHVLIFDMHHIISDGISSNILMKELGELY
QGN-------------------------------------ALPE-----LRIQYKDFAVW-QNEWFQSE---
----AF-----KKQEEYWVNVFADE-RPIL----DIPTDYPRPMQQSFD-GAQLTFGTGKQLMDGLYRVATE
TGTTLYMVLLAAYNVLLSKYSGQEDIIVGTPIVGR--SHTDLENIVGMFVNTLAMRNKPE---GEKTFKAFV
SEIKQNALAAFENQDYPFEELIEKLEIQRDLSRN---PLFDTLFSLQ----------NI--GEESF------
-----E--LAELTC-------KPF-DLVS-----KLEH-AKFDLSLVAVE---KE----------EEIAFGL
QYCTKLYKEKTVEQLAQHFIQIVKAI-V--------E
>Mycotuber.NP_214615.1.nrp_2_NA_TO_phe_LcL/1-500 1020..1519 PROBABLE PEPTIDE SYNTHETASE NRP (PEPTIDE SYNTHASE) [Mycobacterium tuberculosis H37Rv]
PAAIPLSFAQRRLWFLDQ--LQ-RPAP--------VY-NMAVA-LRLRGYLDTEALGAAVADVVGRHESLRT
VF-P--A-VDGVP-RQ--LVIE--ARRA---------DLGC-DIVDA-TAWPAD-------RLQRAIE-EAA
R----HSFDLATE-IPLRTWL-FRIAD---------------DEHVLVAVAHHIAADGWSVAPLTADLSAAY
ASRC--------------------AG-RAP----------DWAP-----LPVQYVDYTLW-QREILGDL--D
DSDSPI-----AAQLAYWENALAGM-PERL----RLPTARPYPPVADQR-GASLVVDWPASVQQQVRRIARQ
HNATSFMVVAAGLAVLLSKLSGSPDVAVGFPIAGR--SDPALDNLVGFFVNTLVLRVNLA---GDPSFAELL
GQVRARSLAAYENQDVPFEVLVDRLKPTRALTHH---PLIQVMLAWQ---D------NP--VGQ-L------
-----N--LGDLQA-------TPM-PIDT-----R--T-ARMDLVFSLAE---RF---SEGSEP-AGIGGAV
EYRTDVFEAQAIDVLIERLRKVLVAV-A--------A
>Mycotuber.NP_216896.1.mbtE_1_lys_LcL/1-466 1..466 PEPTIDE SYNTHETASE MBTE (PEPTIDE SYNTHASE) [Mycobacterium tuberculosis H37Rv]
------------MWFVQM--AD-PSGA--------LL-NICVS-YRITGDIDLARLRDAVNAVARRHRILRT
TY-P--VGDDGVA-QP--TVHA-------------DLRPGW-TQYDL-TDLSQR-------AQRLRLE-VLA
QREFCAPFELSRD-APLRITV-VRTAA---------------DEHVLLLVAHHIAWDDGSWRVFFTDLTQAY
SRAD-----------------------LGA----------DLGP--------EHRPSAAS------GPD---
----TT-----EADLNYWRAIMADP-PEPL----ELPGPAGTCVPTSWR-AARATLRLPADTAARVATMAKN
TGCTPYMVLLAAFGALVHRYTHSDDFLVAAPVLNR---GAGTEDAIGYFGNTVAMRLRPQ---SAMSFRELL
TATRDIASGAFAHQRINLDRVVRELNPDRRHGAE---RMTRVSFGFR----------EP--DGGGF------
-----N--PPGIEC-------ERY-DLRS-----N--I-TQLPLGFMVEF---DR----------AGVLVEA
EHLVEILEPALAKQMLRHFGVLLDNA-L--------A
>Mycotuber.NP_216896.1.mbtE__lys_TO__LcL/1-498 1025..1522 PEPTIDE SYNTHETASE MBTE (PEPTIDE SYNTHASE) [Mycobacterium tuberculosis H37Rv]
DGPVRLSSSQMRSWFNYR--FD-GPNA--------VN-NIPFA-AALHGPCDTNAFAAAITDVVARHEILRT
VYRE----IGGVP-HQ--IIQP---------------PAEV-PVRCA-----AG-------SDAAWLR-AEL
NNERGYVFDLETD-WPIRAAL-LSTP----------------EQTVLSLVVHHIAGDHWSAGVLFTDLLTAY
RARS--------------------TG-QRP----------SWAP-----LPVQYADYSVW-QSALLDDG---
--AGIV-----GPQRDYWIRQLGGL-AGET----GLRPDFPRPALLSGA-GDAVEFRLGAAIRDKLAAVSRD
LGVTEFMLLQAAVAVVLHKAGGGVDVPIGAPVAGR--SEANLDQLIGFFINIVVLRNDLR---GNPTLREVL
QRTRQMALAAYAHQDLPFDQVVEAVNPQRSLSRN---PLFDIVVHVR----------EQMPQDHVI------
-----DTGPDGDTT-------LRVLEPTF-----D--A-AQADLSVNFFA---CG----------DEYRGHV
IYRTELYERATAQRFADWLVRVVEAF-A--------D
>Bacisubti.NP_391076.2.dhbF_2_gly_TO_thr_LcL/1-494 1048..1541 involved in siderophore 2,3-dihydroxybenzoate (DHB) synthesis [Bacillus subtilis subsp. subtilis str. 168]
PEKIPLSFAQRRLWFLHC--LE-GPSP--------TY-NIPVA-VRLSGELDQGLLKAALYDLVCRHESLRT
IF-P--E-SQGTS-YQ--HILD--ADRA---------CPEL-HVTEI-A---EK-------ELSDRLA-EAV
R----YSFDLAAE-PAFRAEL-FVIGP---------------DEYVLLLLVHHIVGDGWSLTPLTRDLGTAY
AARC--------------------HG-RSP----------EWAP-----LAVQYADYALW-QQELLGNE--D
DPNSLI-----AGQLAFWKETLKNL-PDQL----ELPTDYSRPAEPSHD-GDTIHFRIEPEFHKRLQELARA
NRVSLFMVLQSGLAALLTRLGAGTDIPIGSPIAGR--NDDALGDLVGLFINTLVLRTDTS---GDPSFRELL
DRVREVNLAAYDNQDLPFERLVEVLNPARSRATH---PLFQIMLAFQ---N------TP--DAE-L------
-----H--LPDMES-------SLR-INSV-----G--S-AKFDLTLEISE---DR---LADGTP-NGMEGLL
EYSTDLFKRETAQALADRLMRLLEAA-E--------S
>Pseuaerug.NP_251089.1.pvdD_1_thr_LcL/1-488 42..529 pyoverdine synthetase D [Pseudomonas aeruginosa PAO1]
GEPLRLSYAQERQWFLWQ--LE-PESA--------AY-HIPSV-LRLRGRLDLDALQRSFDSLVARHETLRT
RF-R--L-DGDEA-RQ--EIAA-------------SMALPL-DIVAL-----GP-------LEEGALA-RQV
ETTIARPFDLERG-PLLRVSL-LRLAE---------------DDHVLVLVQHHIVSDGWSMQVMVEELVQLY
AAYS--------------------RG-LEV----------ALPA-----LPIQYADYALW-QRSWMEAG---
----EK-----ERQLAYWTGLLGGE-QPVL----ELPFDRPRPVRQSHR-GAQFILELDIDLSQALRRVAQQ
EGATAFALLLASFQALLYRYSGQADIRVGVPIANR--NRVETERLIGFFVNTQVLKADLD---GRMGFDELL
AQARQRALEAQAHQDLPFEQLVEALQPERSLSHN---PLFQVLFNYQ---S------EARGNGQAF------
-----R--FDELQM-------ESV-QFDS-----R--T-AQFDLTLDLTD---EE----------QRFCAVF
DYATDLFDASTVERLAGHWRNLLRGI-V--------A
>Pseuaerug.NP_251089.1.pvdD_2_thr_TO_thr_LcL/1-485 1106..1590 pyoverdine synthetase D [Pseudomonas aeruginosa PAO1]
QQPLALSFAQERQWFLWQ--LE-PESA--------AY-HIPSA-LRLRGRLDVDALQRSFDSLVARHETLRT
RFRL----EGGRS-YQ--QVQP-------------AVSVSI-EREQF----GEE-------GLIERIQ-AIV
V----QPFDLERG-PLLRVNL-LQLAE---------------DDHVLVLVQHHIVSDGWSMQVMVEELVQLY
AAYS--------------------QG-LDV----------VLPA-----LPIQYADYALW-QRSWMEAG---
----EK-----ERQLAYWTGLLGGE-QPVL----ELPFDRPRPARQSHR-GAQLGFELSRELVEAVRALAQR
EGASSFMLLLASFQALLYRYSGQADIRVGVPIANR--NRVETERLIGFFVNTQVLKADLD---GRMGFDELL
AQARQRALEAQAHQDLPFEQLVEALQPERNASHN---PLFQVLFNHQ---S------EIRSVTPEV------
-----Q--LEDLRL-------EGL-AWDG-----Q--T-AQFDLTLDIQE---DE----------NGIWASF
DYATDLFDASTVERLAGHWRNLLRGI-V--------A
>Pseuaerug.NP_251090.1.m_1_dhb_sal_LcL/1-487 236..722 probable non-ribosomal peptide synthetase [Pseudomonas aeruginosa PAO1]
EQPLPLSYAQERQWFLWQ--LE-PESA--------AY-HIPAA-LRLRGGLDVVALQRSFERLAQRHESLRT
RF-R--Q-EGLRT-VQ--VVDA-------------DGQLQV-SRHNL-----AN-------VDDASLR-AAV
EAEMARPFDLRTD-ALLRISL-FEVAP---------------NDHVLVMVQHHIVSDGWSMQLMVEELVQLY
AAYS--------------------QG-REA----------ALPA-----LPIQYPDYAVW-QREWMEAG---
----ER-----ERQLAYWIGLLGGE-QPVL----ELPFDRPRPAEQSFR-GARLEFELGAERARRLKALAQR
QGASTFMLLLASFQALLYRYSGQSDIRVGVPVANR--NRVETERLIGFFVNTQVLKADID---GQMGFDRLL
HQVRQRSLEAQAHQDLPFEQLVEALQPERSLSHS---PLFQVLFNYQ----------AERGEHGLP------
-----E--VAGLSI-------EEQ-AWES-----H--T-AQFDLVLDTCE---SE----------SDIWAAL
VYATDLFDASTAERLVRHWQNLLDAI-L--------A
>Pseuaerug.NP_251092.1.m_1_ser_LcL/1-492 47..538 probable non-ribosomal peptide synthetase [Pseudomonas aeruginosa PAO1]
AERDRLSYAQQRMWFLWH--LE-PQSG--------AY-NLPSA-VRLNGPLDRQALERAFASLVQRHETLRT
VF-P--R-GADDS-LA--QAPL-------------QRPLEV-AFEDC-SGLPED-------EQEARLR-EEA
QRESLQPFDLCEG-PLLRVRL-IRLGE---------------ERHVLLLTLHHIVSDGWSMNVLIEEFSRFY
SAYA--------------------TG-AEP----------GLPA-----LPIQYADYALW-QRSWLEAG---
----EQ-----ERQLEYWRGKLGER-HPVL----ELPTDHPRPAVPSYR-GSRYEFSIEPALAEALRGTARR
QGLTLFMLLLGGFNILLQRYSGQTDLRVGVPIANR--NRAEVEGLIGLFVNTQVLRSVFD---GRTSVATLL
AGLKDTVLGAQAHQDLPFERLVEAFKVERSLSHS---PLFQVMYNHQ----------PLVADIEAL------
-----DS-VAGLSF-------GQL-DWKS-----R--T-TQFDLSLDTYE---KG----------GRLYAAL
TYATDLFEARTVERMARHWQNLLRGM-L--------E
>Pseuaerug.NP_251092.1.m_3_dhb_sal_TO_ser_LcL/1-485 2581..3065 probable non-ribosomal peptide synthetase [Pseudomonas aeruginosa PAO1]
VAELPLSHAQQRMWFLWK--LE-PESA--------AY-HLPSV-LHVRGVLDQAALQQAFDWLVLRHETLRT
RFEE----VDGQA-RQ--TILA-------------NMPLRI-VLEDC-----AG-------ASEATLR-QRV
AEEIRQPFDLARG-PLLRVRL-LALAG---------------QEHVLVITQHHIVSDGWSMQVMVDELLQAY
AAAR--------------------RG-EQP----------TLAP-----LTLQYADYAAW-HRAWLDSG---
----EG-----ARQLDYWRERLGAE-QPVL----ELPADRVRPAQASGR-GQRLDMALPVSLSEELLACARR
EGVTPFMLLLASFQVLLKRYSGQSDIRVGVPIANR--NRAEVERLIGFFVNTQVLRCQVD---AGLAFRDLL
GRVREAALGAQAHQDLPFEQLVDALQPERNLSHS---PLFQVMYNHQ--------------SGERQ------
-----DAQVDGLHI-------ESF-AWDG-----A--A-AQFDLALDTWE---TP----------DGLGAAL
TYATDLFEARTVERMARHWQNLLRGM-L--------E
>Pseuaerug.NP_251114.1.m_1__TO_glu_LcL/1-484 672..1155 probable non-ribosomal peptide synthetase [Pseudomonas aeruginosa PAO1]
GVDLPQSAAQQRLWLTWQ--ID-PQSA--------AY-NIPGG-LRLRGELDEAALRASFQRLVERHEALRT
RF-L--E-RDGAA-LQ--RIDE-------------RGEFAW-QFVDL-AALAEH-------ERAAAAA-QRR
EAEAQQPFDLEKG-PLLRVSL-VRLDE---------------QEHQLWVTLHHIVADGWSLNLLLDEFSRLY
AEAC--------------------GG-QPA----------DLAP-----LELHYAEFAAW-QRQWLDAG---
----EG-----ARQLAYWRERLGDT-APVL----ELATDHPRTARQASP-AARYSLRVDEALARAIREAALD
HEASVFMWLLAAFQALLHRHSGQGEIRIGVPSANR--QRLETQGLVGFFINTLVLRGTPR---ARQPFAALL
GEAREATLGAQANQDLPFDQVLAACGQGG--------QLFQVLFNHQ----------QRDLSALRR------
--------LPGLLA-------DEL-PWHS-----R--E-AKFDLQLQSEE------------DARGRLTLNF
DYAADLFDEASIRRFAAQYLELLRQV-A--------E
>Pseuaerug.NP_251114.1.m_2_glu_TO_dhb_sal_LcL/1-488 1726..2213 probable non-ribosomal peptide synthetase [Pseudomonas aeruginosa PAO1]
EQPVPLSYSQQRMWFLWQ--LE-PDSP--------AY-NVGGL-ARLSGPLDVARFEAALQALVQRHETLRT
TF-P--S-VDGVP-VQ--RVHG-------------DGGLHM-DWQDF-SALDRD-------SRQQHLQ-TLA
DSEAHRPFDLESG-PLLRVCM-VKMAE---------------REHYLVVTLHHIVTEGWAMDIFARELGALY
EAFL--------------------DD-RES----------PLEP-----LPVQYLDYSVW-QREWLESG---
----ER-----QRQLDYWKAQLGNE-HPLL----ELPGDRPRPPVQSHQ-GDLYRFDLSPELAERVRRFNAA
RGLTMFMTMTATLAALLYRYSGQQDLRIGAPVANR--IRPESEGLIGAFLNTQVLRCRLD---GQMSVGELL
EQVRQTVIDGQSHQDLPFDHLVEALQPPRSAAYN---PLFQVMCNVQ----------RWEFQQTRQ------
--------LAGMTV-------EYI-ANDA-----R--A-TKFDLNLEVTD---LD----------QRLGCCL
TYSRDLFDEPRIARMAGHWQNLLEAL-L--------G
>Stapaureu.NP_373416.1.m_2_val_TO_phe_trp_phg_tyr_bht_LcL/1-471 994..1464 hypothetical protein SA0173 [Staphylococcus aureus subsp. aureus N315]
KDDYVLSSAQKRMYLLWK--SN-HKDT--------VY-NVPFL-WRLSSGLNVAQLQQAVQHLIARHEILRT
QY-I--V-VDDEV-RQ--RIVA---------------DVVA-DFEEVNTHFTDE---------QEIMR-QFV
A-----PFNLEKP-SQIRVRY-IRSP----------------LHAYLFIDTHHIINDGMSNIQLMNDLNALY
QHKL-------------------------------------LLP-----LKLQYKDYSEWMSHRDM------
-----------TKHRQYWLSQFKDE-VPIL----SLPTDYVRPNIKTTN-GAMMSFTMNQQMRQLLQKYVEK
HQITDFMFFMSVVMTLLSRYARKDDVVVGSVMSAR--MHKGTEQMLGMFANTLVYRGQPS---PDKMWTQFL
QEVKEMSLEAYEHQEYPFECLVNDLDQSHDASRN---PLFDVMLVLQ---N------NETNHAH--------
--------FGHSKL-------THI-QPKS-----V--T-AKFDLSFIIEE---DR----------DDYTINI
EYNTDLYHSETVRHMGNQCMIMIDYI-L---------
>Mycotuber_2.NP_334518.1.m_2_NA_TO_phe_LcL/1-500 1028..1527 peptide synthetase, putative [Mycobacterium tuberculosis CDC1551]
PAAIPLSFAQRRLWFLDQ--LQ-RPAP--------VY-NMAVA-LRLRGYLDTEALGAAVADVVGRHESLRT
VF-P--A-VDGVP-RQ--LVIE--ARRA---------DLGC-DIVDA-TAWPAD-------RLQRAIE-EAA
R----HSFDLATE-IPLRTWL-FRIAD---------------DEHVLVAVAHHIAADGWSVAPLTADLSAAY
ASRC--------------------AG-RAP----------DWAP-----LPVQYVDYTLW-QREILGDL--D
DSDSPI-----AAQLAYWENALAGM-PERL----RLPTARPYPPVADQR-GASLVVDWPASVQQQVRRIARQ
HNATSFMVVAAGLAVLLSKLSGSPDVAVGFPIAGR--SDPALDNLVGFFVNTLVLRVNLA---GDPSFAELL
GQVRARSLAAYENQDVPFEVLVDRLKPTRALTHH---PLIQVMLAWQ---D------NP--VGQ-L------
-----N--LGDLQA-------TPM-PIDT-----R--T-ARMDLVFSLAE---RF---SEGSEP-AGIGGAV
EYRTDVFEAQAIDVLIERLRKVLVAV-A--------A
>Mycotuber_2.NP_336929.1.m_1_lys_LcL/1-478 94..571 peptide synthetase [Mycobacterium tuberculosis CDC1551]
HTDDRLSDGQARMWFVQM--AD-PSGA--------LL-NICVS-YRITGDIDLARLRDAVNAVARRHRILRT
TY-P--VGDDGVA-QP--TVHA-------------DLRPGW-TQYDL-TDLSQR-------AQRLRLE-VLA
QREFCAPFELSRD-APLRITV-VRTAA---------------DEHVLLLVAHHIAWDDGSWRVFFTDLTQAY
SRAD-----------------------LGA----------DLGP--------EHRPSAAS------GPD---
----TT-----EADLNYWRAIMADP-PEPL----ELPGPAGTCVPTSWR-AARATLRLPADTAARVATMAKN
TGCTPYMVLLAAFGALVHRYTHSDDFLVAAPVLNR---GAGTEDAIGYFGNTVAMRLRPQ---SAMSFRELL
TATRDIASGAFAHQRINLDRVVRELNPDRRHGAE---RMTRVSFGFR----------EP--DGGGF------
-----N--PPGIEC-------ERY-DLRS-----N--I-TQLPLGFMVEF---DR----------AGVLVEA
EHLVEILEPALAKQMLRHFGVLLDNA-L--------A
>Mycotuber_2.NP_336929.1.m__lys_TO__LcL/1-498 1130..1627 peptide synthetase [Mycobacterium tuberculosis CDC1551]
DGPVRLSSSQMRSWFNYR--FD-GPNA--------VN-NIPFA-AALHGPCDTNAFAAAITDVVARHEILRT
VYRE----IGGVP-HQ--IIQP---------------PAEV-PVRCA-----AG-------SDAAWLR-AEL
NNERGYVFDLETD-WPIRAAL-LSTP----------------EQTVLSLVVHHIAGDHWSAGVLFTDLLTAY
RARS--------------------TG-QRP----------SWAP-----LPVQYADYSVW-QSALLDDG---
--AGIV-----GPQRDYWIRQLGGL-AGET----GLRPDFPRPALLSGA-GDAVEFRLGAAIRDKLAAVSRD
LGVTEFMLLQAAVAVVLHKAGGGVDVPIGAPVAGR--SEANLDQLIGFFINIVVLRNDLR---GNPTLREVL
QRTRQMALAAYAHQDLPFDQVVEAVNPQRSLSRN---PLFDIVVHVR----------EQMPQDHVI------
-----DTGPDGDTT-------LRVLEPTF-----D--A-AQADLSVNFFA---CG----------DEYRGHV
IYRTELYERATAQRFADWLVRVVEAF-A--------D
>Stapaureu_2.NP_370703.1.m_2_val_TO_phe_trp_phg_tyr_bht_LcL/1-471 994..1464 similar to surfactin synthetase [Staphylococcus aureus subsp. aureus Mu50]
KDDYVLSSAQKRMYLLWK--SN-HKDT--------VY-NVPFL-WRLSSGLNVAQLQQAVQHLIARHEILRT
QY-I--V-VDDEV-RQ--RIVA---------------DVVA-DFEEVNTHFTDE---------QEIMR-QFV
A-----PFNLEKP-SQIRVRY-IRSP----------------LHAYLFIDTHHIINDGMSNIQLMNDLNALY
QHKL-------------------------------------LLP-----LKLQYKDYSEWMSHRDM------
-----------TKHRQYWLSQFKDE-VPIL----SLPTDYVRPNIKTTN-GAMMSFTMNQQMRQLLQKYVEK
HQITDFMFFMSVVMTLLSRYARKDDVVVGSVMSAR--MHKGTEQMLGMFANTLVYRGQPS---PDKMWTQFL
QEVKEMSLEAYEHQEYPFECLVNDLDQSHDASRN---PLFDVMLVLQ---N------NETNHAH--------
--------FGHSKL-------THI-QPKS-----V--T-AKFDLSFIIEE---DR----------DDYTINI
EYNTDLYHSETVRHMGNQCMIMIDYI-L---------
>Mycoavium.NP_960176.1.pstA_3_arg_TO_thr_LcL/1-500 2523..3022 PstA [Mycobacterium avium subsp. paratuberculosis K-10]
PAVVPLSFAQSRLWFIGQ--LH-GPSP--------VY-NMVAA-LRLHGPVDIGALGAALHDVVTRHESLRT
VF-A--A-TDGTP-AQ--VVLP--PDRA---------DIGW-QVIDA-SGWSPA-------RVDDAIR-DTA
R----HTFDLAAE-IPLRAVL-LRCGA---------------EEHLLVAVVHHIAADGWSLTPLVRDLARAY
ASRS--------------------AG-RVP----------DWVP-----LPVQYVDYTLW-QRAQFGDL--D
DPHSLI-----AGQLRYWEHTLAGM-PERL----ELPTDRPYPVVADFR-GASVAVEWPAQLQQQISRLARA
HNATSFMVVQAALAVLLAKVSASSDVAVGFPIAGR--RDPALDDVVGFFVNTLVLRVDVS---GDPTVGELL
ARVRQRSLAAYEHQDVPFEVLVERLNPARSLAHH---PLVQVMLAWQ---NIEPTE---------L------
-----S--LGQVRV-------TPL-PVDT-----R--T-ARMDLAWSLAE---RW---APDGSP-AGIGGAV
EFRTDVFDTATVEALTQRLRRVLAAM-T--------A
>Mycoavium.NP_960354.1.m_3_val_leu_ile_abu_iva_TO_gly_ala_LcL/1-508 2944..3451 hypothetical protein MAP1420 [Mycobacterium avium subsp. paratuberculosis K-10]
PAVIPLSFAQTRLWFIDQ--FQ-GPSP--------MY-NITVA-LRLSGRLDADALRAALADVVARHESLRT
VF-A--T-ADGTP-QQ--VVIP--ADRI---------GFAC-DVVDA-RGWPED-------RLREAMS-AAA
R----YTFDLSAE-SPLHTEL-FARGD---------------DEHVLVVAVHHIAADGWSITPFARDLGVAY
ASRC--------------------AG-RDP----------DWAP-----LPVQYADYTLW-QRAHLGDV--D
DPGSRI-----AAQLDFWTDALAGL-PERL----QLPTDRPYPAVADHR-GARLAVDWPAELQQQLRRVARE
HDATSFMVVQAAFAALLAKVSASSDVAVGFPIAGR--PEPVLDELIGFFVNTLVLRVDLNELGGDPTFAELL
AQVRRRSLAAFEHQDVPFELLVERLNPTRSMSHH---PLVQVLLGWE---NFPGEVTAP--AAG-L------
-----A--LGDLQV-------TPM-PLHT-----N--T-ARMDLTFSLAE---RF---TESGQR-AGIAVTA
EYRTDVFDGRTVEGLIERLQRLLTAV-T--------A
>Mycoavium.NP_960354.1.m_4_gly_ala_TO_gly_ala_val_leu_ile_abu_iva_LcL/1-505 4002..4506 hypothetical protein MAP1420 [Mycobacterium avium subsp. paratuberculosis K-10]
PDVVPLSFAQNRLWFIDQ--SQ-GPSP--------LY-NMAAA-LRLRGRLDAGALGAALGDVVARHESLRT
VF-P--S-HQGTP-RQ--LVVP--AERA---------EFGW-DVIDA-TDWPAD-------RLDDAVQ-DVT
R----HTFDLAAE-IPIRAKL-FAVSE---------------DEHVLVIVVHHIAADGMSLTPLGVDLSQAY
ASRC--------------------AG-HAP----------GWAD-----LPVQYCDYTLW-QRAQFGDL--N
DPDSRI-----GTQLAYWEDALAGM-PERL----ALPTDRPYPAAADQR-GDSVAVDWPAELQQQVRRIARE
HNATSFMVVQAALAVLLSKIGASSDVAVGFPIAGR--RDPALDQLVGFFVNTLVLRIDLT---GDPSFAELL
ALVQARSLAAFEHQDVPFEVLVERLNPTRSLTHH---PLVQVMLAWQ---NFAGHD-DP--AAA-L------
-----A--LGDLDV-------TSV-PVHD-----Q--S-ARMDLVFSLAE---RW---NPDGEF-AGIGGRV
EFRTDVFDAATIETLIERLRRVLEAM-T--------G
>Mycoavium.NP_960354.1.m_5_gly_ala_val_leu_ile_abu_iva_TO_gly_ala_val_leu_ile_abu_iva_LcL/1-506 5054..5559 hypothetical protein MAP1420 [Mycobacterium avium subsp. paratuberculosis K-10]
PTVVPLSFAQNRLWFLDQ--LQ-GPSP--------VY-NMAAA-LRLDGPLDTEALGAALGDVVARHESLRT
LF-A--A-PEGRP-QQ--VVLP--AERA---------DFGW-EVVDA-SGWSAD-------QLDEAIG-ATA
R----YTFDLAAQ-IPLRAEL-FRLRD---------------DRHVLVAVVHHIAADGMSITPLVRDLGAAY
ARRC--------------------DG-RGP----------DWTP-----LPVQYVDYTLW-QRAQFGEL--A
DSGSRI-----AAQLAYWQDALAGM-PERL----ALPTDRPYPLVADQR-GATVEIDWPAELQQRIGDVAHR
HNATSFMVIQTALTVLLAKLGANPDVAVGFPIAGR--RDPALDDLVGFFVNTLVLRVDAA---GDPSFTELL
ARVRTRSLEAFEHQDVPFEVLVERLNPTRSLTHH---PLVQVMLAWQ---NFAGQDTGP--AAG-L------
-----S--LGDVEI-------TPI-PVDT-----H--T-ARMDLTFSVGE---RW---CESGEP-GGIGGTV
EFRTDVFDPDSIQTLIGRLRRVLEAM-T--------D
>Mycoavium.NP_960804.1.m_1_gly_ala_LcL/1-504 370..873 hypothetical protein MAP1870c [Mycobacterium avium subsp. paratuberculosis K-10]
LAVVPLSFAQQRLWFIDQ--LQ-GPSP--------IY-NMAAA-LRLTGRLDADALGTALADVVARQETLRT
LF-P--A-VDGIP-EQ--VVIP--AERA---------DFGW-QVVDA-TGWPTD-------RLQQAIE-ATV
R----HSFDLATE-IPLRARL-FRIAD---------------DEHVLVAVLHHIAADGLSMAPLVADLGMAY
ASRC--------------------AG-HAP----------GWAP-----LPVQYADYSLW-QRALLGDV--A
DAESPM-----AAQLAYWEQQLAGL-PERL----ALPTDRPYPPVADYR-GASVMVEWPTELQQRVRTVARE
HNATSFMVIQAALAVLLAKLSASRDLATGFAIAGR--REPALDELVGFFVNTLVLRVDLA---GDPSFTESL
AQVRARSLAAYDHQDVPFEVLVERLNPTRSLAHH---PLVQVVLAWQ---NFARED-GV--PAG-L------
-----A--LGDLQV-------TPL-AADT-----Q--V-ARMDLTFTLGE---RW---TSAGEP-AGIGGSV
EFRTDVFDAERIPTLIQRLERVLAAM-T--------A
>Mycoavium.NP_961107.1.mbtE_1_lys_LcL/1-482 37..518 MbtE [Mycobacterium avium subsp. paratuberculosis K-10]
HDEPRMSVGQHRMWFVQS--VD-PDSA--------LL-NICVS-YRLTGGVDTGRLHRAVDAVAARHPVLHT
TYDT--T-DEGDP-RP--VLRA-------------DLRPEW-AEHDL-SGLTEQ-------ARRLRLD-VLA
QRDFRRPFDLSKD-SPLRVTA-ARLAD---------------EELMLLITAHHIAWDDGSWAPFFADLTRAY
AAPG-----------------------DFD----------TTPV-----VPDLSADPTAI------------
-----R-----REDLDYWRPLMADL-PEPL----ELPGPNGSVVPSTWR-AQRAFAELPAEIVDRAAALARE
TGATPYMVLMAAFAALVHRYTGSTDFLVAAPVLNR---GAATENVIGYYGNTVVIRLRPQ---SHQSFRELL
AQTRDGAVGAFAHSRADLDWLVRESNPDRRHGAD---RMTRVSFGQR----------EP--DGASF------
-----C--PPGVRC-------ERG-DLRG-----HFNQ-LPLSLMIELNRTPDGS----------GGGLVEA
EYLVEVLDQQLVEQMLRHYRTLLDSL-L--------S
>Mycoavium.NP_961107.1.mbtE__lys_TO__LcL/1-505 1075..1579 MbtE [Mycobacterium avium subsp. paratuberculosis K-10]
DEPLPLSASQLRSWFAYR--MD-GPSP--------VN-NIPFA-ARLTGPWDIDALIAAVGDVVARHEILRT
RY-V--E-LDGVP-YQ--VVGP--------------------PGVEIPVRREDG-------PDDPWLQ-QQL
DAERRHCFELDGE-LPIRVAV-LRVANA--------------AEHVLSLVVHHIASDHWSAGVLFADVMTAY
RARR--------------------GG-EAP----------SWAP-----LRVQYADYAAW-QRTFLGDA-GG
QESAVA-----GAQREYWTRQLAGL-PEDT----GLRPDFPRQPVPSGD-GESVDFHIDAATRVKLAEVCRE
LGITEFMLLQTAVAVVLHKAGGGVDIPLGTPVAGR--TEAELDQLIGFFVNILVLRNDLD---GNPTLRELL
KRARETALAAYAHQDLPFDRVVDSVSPVRSLSRN---PLFQVVVHVRDHLSATRVIETA--PVG-G------
-----D--GQDTVC-------TSL-DPVF-----D--M-AHADLSVNFFG--------TDGASD-IGYNCHL
IFRTDLYRRTTIERLAGWLVRAVTAF-A--------D
>Mycobovis.NP_853772.1.nrp_2_NA_TO_phe_LcL/1-500 1020..1519 PROBABLE PEPTIDE SYNTHETASE NRP (PEPTIDE SYNTHASE) [Mycobacterium bovis AF2122/97]
PAAIPLSFAQRRLWFLDQ--LQ-RPAP--------VY-NMAVA-LRLRGYLDTEALGAAVADVVGRHESLRT
VF-P--A-VDGVP-RQ--LVIE--ARRA---------DLGC-DIVDA-TAWPAD-------RLQRAIE-EAA
R----HSFDLATE-IPLRTWL-FRIAD---------------DEHVLVAVAHHIAADGWSVAPLTADLSAAY
ASRC--------------------AG-RAP----------DWAP-----LPVQYVDYTLW-QREILGDL--D
DSDSPI-----AAQLAYWENALAGM-PERL----RLPTARPYPPVADQR-GASLVVDWPASVQQQVRRIARQ
HNATSFMVVAAGLAVLLSKLSGSPDVAVGFPIAGR--SDPALDNLVGFFVNTLVLRVNLA---GDPSFAELL
GQVRARSLAAYENQDVPFEVLVDRLKPTRALTHH---PLIQVMLAWQ---D------NP--VGQ-L------
-----N--LGDLQA-------TPM-PIDT-----R--T-ARMDLVFSLAE---RF---SEGSEP-AGIGGAV
EYRTDVFEAQAIDVLIERLRKVLVAV-A--------A
>Mycobovis.NP_856050.1.mbtE_1_lys_LcL/1-466 1..466 PEPTIDE SYNTHETASE MBTE (PEPTIDE SYNTHASE) [Mycobacterium bovis AF2122/97]
------------MWFVQM--AD-PSGA--------LL-NICVS-YRITGDIDLARLRDAVNAVARRHRILRT
TY-P--VGDDGVA-QP--TVHA-------------DLRPGW-TQYDL-TDLSQR-------AQRLRLE-VLA
QREFCAPFELSRD-APLRITV-VRTAA---------------DEHVLLLVAHHIAWDDGSWRVFFTDLTQAY
SRAD-----------------------LGA----------DLGP--------EHRPSAAS------GPD---
----TT-----EADLNYWRAIMADP-PEPL----ELPGPAGTCVPTSWR-AARATLRLPADTAARVATMAKN
TGCTPYMVLLAAFGALVHRYTHSDDFLVAAPVLNR---GAGTEDAIGYFGNTVAMRLRPQ---SAMSFRELL
TATRDIASGAFAHQRINLDRVVRELNPDRRHGAE---RMTRVSFGFR----------EP--DGGGF------
-----N--PPGIEC-------ERY-DLRS-----N--I-TQLPLGFMVEF---DR----------AGVLVEA
EHLVEILEPALAKQMLRHFGVLLDNA-L--------A
>Mycobovis.NP_856050.1.mbtE__lys_TO__LcL/1-498 1025..1522 PEPTIDE SYNTHETASE MBTE (PEPTIDE SYNTHASE) [Mycobacterium bovis AF2122/97]
DGPVRLSSSQMRSWFNYR--FD-GPNA--------VN-NIPFA-AALHGPCDTNAFAAAITDVVARHEILRT
VYRE----IGGVP-HQ--IIQP---------------PAEV-PVRCA-----AG-------SDAAWLR-AEL
NNERGYVFDLETD-WPIRAAL-LSTP----------------EQTVLSLVVHHIAGDHWSAGVLFTDLLTAY
RARS--------------------TG-QRP----------SWAP-----LPVQYADYSVW-QSALLDDG---
--AGIV-----GPQRDYWIRQLGGL-AGET----GLRPDFPRPALLSGA-GDAVEFRLGAAIRDKLAAVSRD
LGVTEFMLLQAAVAVVLHKAGGGVDVPIGAPVAGR--SEANLDQLIGFFINIVVLRNDLR---GNPTLREVL
QRTRQMALAAYAHQDLPFDQVVEAVNPQRSLSRN---PLFDIVVHVR----------EQMPQDHVI------
-----DTGPDGDTT-------LRVLEPTF-----D--A-AQADLSVNFFA---CG----------DEYRGHV
IYRTELYERATAQRFADWLVRVVEAF-A--------D
>Pseuputid.NP_746336.1.ppsD_1_gly_LcL/1-489 42..530 non-ribosomal siderophore peptide synthetase [Pseudomonas putida KT2440]
ADPTPVSYAQERQWFLWQ--LD-PASG--------AY-NIGAA-LQLQGRLDIEGLRGACQALIQRHEVLRT
TL-R--Q-DSDRV-VQ--IIHP-------------QMPFEL-LIEPL---IGMS-------ATSDALR-EHV
EACIAKPFDLEQG-PLLRLNL-LPLGE---------------DDHVLVLTVHHIAADGWSMPILINDLVQCY
ERLS--------------------QG-QAP----------NLPA-----LPVQYADYAIW-QRNWMEAG---
----EQ-----ARQLAYWKDTLGGE-QPVL----SLPTNRSRPVAPSGR-GARVGIEIDAVLLQSLKALANA
QGVTLFMLLLASFQTLLHRYSGQPQVRVGVPIANR--NRSEVQGLIGFFVNTQVLKADFA---LHSRFIDVL
QQVKETALQAQAHQDLPFEQLVEALQPERSMSHS---PLFQVMFNHQ----------AQAASDAHA------
-----Q--LSGLQV-------RGL-EWDS-----R--T-TQFDLTLDTRE---HA----------DGLFASL
TYATDLFDVSRIEQMARHWRNLLIQA-C--------Q
>Pseuputid.NP_746336.1.ppsD_2_gly_TO_ser_LcL/1-485 1101..1585 non-ribosomal siderophore peptide synthetase [Pseudomonas putida KT2440]
GEPLALSYAQQRQWVLWQ--LE-PHSA--------AY-NIASA-LHLRGALDVAALQQAFQALVARHESLRT
TFVQ----VDGEA-RQ--VIHA-----------PEAQGACL-RQADV----DAV-------ELQATVE-QLA
R----EPFDLVNG-PLIRVDL-LRLEA---------------QAHVLVMNLHHIITDGWSMAVLVNELVALY
QGYR--------------------HG-QAV----------ELPA-----LAVQYADYAAW-QRQWLEAS---
----EQ-----ARQLAYWEAQLGGE-QPVL----ELPTDYPRPAQPSRA-GGQLSLALDAPLVQALRRQAQA
QGVTLFMLLLASFQTLLHRYSTQPDIRVGVPVANR--TRGETEGVVGFFVNTQVHKAEFH---LRLRFVELL
RQVRQTALDAQAHQDLPFEQLVAALKPDRILNQN---PLFQVMFNHQ----------AEAKGAPRE------
--------VPGLQI-------EAV-DWQV-----H--S-TQFDLALDTAE---HA----------DGMTAAF
TFATELYDRQTIEQMARHWRNLLQAI-S--------R
>Pseuputid.NP_746337.1.m_1_asp_LcL/1-479 47..525 non-ribosomal peptide synthetase domain protein, putative [Pseudomonas putida KT2440]
VARIPLSYAQQRLMFLWQ--LE-PTSA--------FY-NVPMA-VTLRGEIDVGAMARALELLVQRHETLRT
RL-V--M-DEGEC-YQ--QVLE-------------QS--PV-VLECV--EVQAH-------DLDGAVR-DEL
R----RPFDLFAD-PLLRVKL-LRVGA---------------TEHVLTVCMHHIISDGWSSELMVQTFVSFY
DALL--------------------AG-QAP----------NPEA-----LPIQYADYAIW-QRAWLEAG---
----EG-----ERQLRYWQTQLGDE-QPLL----DLPLDYPRPAQPSYQ-GAVVRADLPPALSSALRSLAQA
NGQTLFMVLLGALAVVLSRHSGQHDIRIGVPNAGR--NRKDLEGLIGFFINTQVMRVQVD---EQATFSELF
AQVRQVVAEAQSHQELPFEQLVDALAPERNLSHN---PLFQFKLNQN---V------AGEAAGGEQ------
-----RKTLSGLQV-------EEY-PLSG-----A--D-ARFDLAFDFTD----G-------A--DGIQAYF
TYATDLFKASTVERLVTALHTLLQDM-V--------A
>Pseuputid.NP_746338.1.m_1_asp_LcL/1-484 47..530 non-ribosomal peptide synthetase [Pseudomonas putida KT2440]
AARDALSYAQQRMWFAWR--LD-AKSA--------AY-NLPMA-VKLKGPIAPEALQQALDTLVARHESLRT
LF-P--E-VDDQP-RQ--RVQA-------------QASIRG-EMLDL-SHLQGE-------AQAQQVE-AAC
AAESAAPFDLAAG-PLMRVRL-LRTSA---------------TEHLLLITLHHIIADGWSLGILIDELVRLY
DAAV--------------------AG-QAS----------ALAP-----LAIQYRDFALW-QRSWLEAG---
----EQ-----ARQLEYWLDHLGND-HPVL----QLPSDHLRPALPSYR-GERLELQIDAALAQRLQALARR
HNVTLFVVLLAAFKTLLYRYSGQSRVRVGVPIANR--NRSEVEGLIGCFINTQVLQTDID---PTQGGAHLL
SQVKACAAQAQSHQDVPFDQLVEALGLERTGGVS---PLFQVLFNHQ---S------MVTDVATVR------
-----T--ASGLEL-------EKL-ELRK-----S--T-ARFDLTLDTVE---VA----------GQLRAAF
TFALDLFERDTVEAMGRDWLSLLAAL-S--------R
>Pseuputid.NP_746338.1.m_2_asp_TO_asp_asn_LcL/1-489 1094..1582 non-ribosomal peptide synthetase [Pseudomonas putida KT2440]
QAWLPVSHAQYRQWLFWK--IH-PHSS--------AY-HTPMA-VRITGALDREALAQAFSALVSRHESLRT
CF-E--E-QQGVP-GL--RVHA-------------NLAVTL-EQQQA-----QA-------FDPAQLL-QQL
QADIQQPFDLANG-PLIRMKL-YQRGE---------------QEHLLLVTLHHIVSDGWSMGVMVRECIAVY
NHHA--------------------AGAAQP----------DFAP-----LPVQYADYASW-QRERLSEG---
----QM-----QAQLGYWQAHLEDD-FAVL----QLPADRPRPELQSYR-GGRLDVRLPAQLTADLRRLAVR
CNATLFHVFLASFGLLLARYSGNEKINIGVPMTNR--NRLELEGLIGFFVNTVVLRLSVD---YSVSFEQLL
AHTKEISLQAQANKDLPFDALVEALQPERGMGYN---PLFQVMYNHL---R------DLGEQVTGQ------
-----S--LNGLQV-------EEV-DLDE-----G--T-AQFDLSLDTVE----R-------S--DGVLATF
TYAVDLFDPSRIQRMATHWLNLLQAL-C--------A
>Pseuputid.NP_746359.1.m_1__TO_glu_LcL/1-482 671..1152 pyoverdine synthetase [Pseudomonas putida KT2440]
AQALPQSLAQNRLWLLWQ--LE-PQSA--------AY-NIPAG-LHLRGELDVNALHVAFQALVARHESLRT
VFSE----ENGQA-LQ--RILP-------------QQPLSL-HRLDL-----EG-------HSPEQVA-AQR
ETEARQPFDLTQG-PLLRVTL-VRLGD---------------EEHQLWVTLHHIVADGWSLNILLEEFAKLY
AARC--------------------QG-LEA----------NLAP-----LPLGYADYGSW-QRQWLADG---
----EA-----ERQLQYWKAHLGGE-LPAL----DLCTDHPRASQREHS-AARFSLKVPVRLGEALKGLAHQ
QQASLFMVLLAGWQALLQRYSGQADIRVGVPNANR--PRLETQGMVGFFINTQVLRARFD---GRHSFTQLL
TQVRQATLQAQANQDLPFEQLVEALPDAREQG------LFQVMFNHQ---Q------R--DLSALR------
-----R--LPGLLA-------EEL-AWHS-----R--E-AKFDLQLHSEE---DH-------L--GRLSLAF
DYAAELFEASTVERLAHHLLALLEQV-C--------A
>Pseuputid.NP_746359.1.m_2_glu_TO_dhb_sal_LcL/1-489 1716..2204 pyoverdine synthetase [Pseudomonas putida KT2440]
RQAVPLSYSQQRMWFLWQ--ME-PDSP--------AY-NVGGM-ARLRGTLHVDAFERALQALIVRHETLRT
TF-P--S-IDGVP-YQ--CVAE-------------DSGLHL-DWQDF-SALSDD-------ACQQRLQ-QLA
DDQAHQPFDLERG-PLLRACL-VKANE---------------REHFFVLTLHHIVTEGWAMDIFARELGELY
EAFV--------------------DD-RES----------PLAP-----LPVQYLDYSVW-QRQWLESG---
----EG-----ARQLAYWKHRLGDE-HPVL----ALPADRPRPAVQSHR-GELYRFELDPALVARVHAFNSQ
RGLTLFMTMTATLAALLHRYSGQRDLRIGAPVANR--IRPESEGLIGAFLNTQVLRCELD---GQMTASALL
EQVRQAAIEGQSHQDLPFDQLVEALQPPRSSAYN---PLFQVMCNVQ----------RWAFQQSRT------
--------LAGMQV-------DYL-VNDA-----S--A-TKFDLYLEVTD---LD----------GRLGCCL
TYSRDLFDAPRIARMAEHWQQLLVGL-L--------D
>Stapaureu_3.YP_185063.1.m_2_val_TO_phe_trp_phg_tyr_bht_LcL/1-471 994..1464 gramicidin S synthetase 2 related protein [Staphylococcus aureus subsp. aureus COL]
KDDYVLSSAQKRMYLLWK--SN-HKDT--------VY-NVPFL-WRLSSELNVAQLRQAVQRLIARHEILRT
QY-I--V-VDDEV-RQ--RIVA---------------DVAV-DFEEVNTHFTDE---------QEIMR-QFV
A-----PFNLEKP-SQIRVRY-IRSP----------------LHAYLFIDTHHIINDGMSNIQLMNDLNALY
QHKL-------------------------------------LLP-----LKLQYKDYSEWMSHRDM------
-----------TKHRQYWLSQFKDE-VPIL----SLPTDYVRPNIKTTN-GAMMSFTMNQQMRQLLQKYVEK
HQITDFMFFMSVVMTLLSRYARKDDVVVGSVMSAR--MHKGTEQMLGMFANTLVYRGQPS---PDKMWTQFL
QEVKEMSLEAYEHQEYPFECLVNDLDQSHDASRN---PLFDVMLVLQ---N------NETNHAH--------
--------FGHSKL-------THI-QPKS-----V--T-AKFDLSFIIEE---DR----------DDYTINI
EYNTDLYHSETVRHMGNQCMIMIDYI-L---------
>Stapaureu_4.YP_039645.1.m_2_val_TO_phe_trp_phg_tyr_bht_LcL/1-471 994..1464 putative non-ribosomal peptide synthetase [Staphylococcus aureus subsp. aureus MRSA252]
KDDYVLSSAQKRMYLLWK--SN-HKDT--------VY-NIPFL-WRLSSELNVAQLRQAVQHLIARHEILRT
QY-I--V-VDDEV-RQ--RIVA---------------DVVA-DFKEVNTHFTDE---------QEIMR-QFV
A-----PFNLEKP-SQIRVRY-IRSP----------------LHAYLFIDTHHIINDGMSNIQLMNDLNALY
QHKL-------------------------------------LLP-----LKLQYKDYSEWMSHRDM------
-----------TKHRQYWLSQFKDE-VPIL----SLPTDYVRPNIKTTN-GAMMSFTMNQQMRQLLQKYVEK
HQITDFMFFMSVVMTLLSRYARKDDVVVGSVMSAR--MHKGTEQMLGMFANTLVYRGQPS---LDKMWTQFL
QEVKEMSLEAYEHQEYPFECLVNDLDQSHDASRN---PLFDVMLVLQ---N------NETNHAH--------
--------FGHSKL-------THI-QPKS-----V--T-AKFDLSFIIEE---DC----------DDYTINI
EYNTDLYHSETVRHMGNQCMIMIDYI-L---------
>Stapaureu_5.YP_042276.1.m_2_val_TO_phe_trp_phg_tyr_bht_LcL/1-471 994..1464 putative non-ribosomal peptide synthetase [Staphylococcus aureus subsp. aureus MSSA476]
KDDYVLSSAQKRMYLLWK--SN-HKDT--------VY-NVPFL-WRLSSELNVAQLRQAVQRLIARHEILRT
QY-I--V-VDDEV-RQ--RIVA---------------DVAV-DFEEVNTHFTDE---------QEIMR-QFV
A-----PFNLEKP-SQIRVRY-IRSP----------------LHAYLFIDTHHIINDGMSNIQLMNDLNALY
QHKL-------------------------------------LLP-----LKLQYKDYSEWMSHRDM------
-----------TKHRQYWLSQFKDE-VPIL----SLPTDYVRPNIKTTN-GAMMSFTMNQQMRQLLQKYVEK
HQITDFMFFMSVVMTLLSRYARKDDVVVGSVMSAR--MHKGTEQMLGMFANTLVYRGQPS---PDKMWTQFL
QEVKEMSLEAYEHQEYPFECLVNDLDQSHDASRN---PLFDVMLVLQ---N------NETNHAH--------
--------FGHSKL-------THI-QPKS-----V--T-AKFDLSFIIEE---DR----------DDYTINI
EYNTDLYHSETVRHMGNQCMIMIDYI-L---------
>Stapepide.YP_189887.1.m_2_val_TO_phe_trp_phg_tyr_bht_LcL/1-469 1004..1472 peptide synthetase [Staphylococcus epidermidis RP62A]
SYQYDLSASQKSMYLLWK--VN-PKDT--------VY-NIPFL-WRLSSELNVMQLQRALSKLIERHEILRT
QY-V--I-DDNEV-KQ--RIAT---------------HVSP-DFEEVTTSLTNE---------QDIIQ-SFM
E-----PFDLEQS-SQMRVKY-IHGP----------------QQDYLFMDTHHSINDGMSNTILLSDLNALY
QDK-------------------------------------SLPE-----LKLQYKDYSEW----MVHRD---
-----L-----SKQRHFWLQQFENQ-VPIL----NMPTDYPRPSIKTTN-GNMLTFHYNRQIKQQLKSYVEQ
HQVTDFMFFASAIMVLLHKYTRQDDIAIGSVISAR--THRDTENMLGMFANTLVYRGRPH---DQKTWDQLM
AEMKEMCLGAYEHQEYPFESLVNDLVDERDASHN---PLFDVMLVLQ---N------NETNHAN--------
--------FGHSQL-------THI-PPQS-----T--T-AKFDLSFIIEE---DQ----------DDYVINI
EYNTDLYKQETIHHIAEQLQMIIKHV-I--------S
>Streaverm.NP_824335.1.nrps3-3_1_NA_LcL/1-453 1..453 putative non-ribosomal peptide synthetase [Streptomyces avermitilis MA-4680]
--------------------M--------------AY--------RLRGTLDVGALHRALTSLVTRNTALRT
TF-R--S-AEGTP-YG--VVAP--AG-----------EVDL-EIVDL----ADA-------DLDATLR-ARS
E----APFDLAAG-PLYRFSL-LRLSA---------------EDHVLVLVFHHINTDGWSSALINREISGAY
NAFV--------------------QG-TQP----------ALPE-----LEATYEDHVRA-QREQHGGD---
----SW-----EQQLKFWKGKLAGL--PVV----EMPADRARPATPTQN-GETLTFDFPAELLHGARALAQQ
EGASLFMVLTTALNVVVGRYTGQEDIPLGIPMLGR--TEPELEDVVGLFINMLVLRTDLS---GDPTFAELI
ERVADANMDVYDNQDVPFDQIVSHVQPAREAGRN---PLFQIGTQLL----------GSGTGGSDL------
-----G--LTGLTD-------EQL-DVAV-----P--R-SRYDLSLTFLE---SA----------DRLRFVA
EYTTDLFDGIRIEAMARHIQNVLAAA-V--------E
>Streaverm.NP_824374.1.nrps1-2__leu_TO__LcL/1-439 825..1263 putative non-ribosomal peptide synthetase [Streptomyces avermitilis MA-4680]
QGPAPLSPQQHGIYVEQV--KD-PTGT--------EY-NLPLV-VDLPEVPSAERLRTTLAALVARHDVLRT
DITL--D-ADGRP-HQ--RVHA---------------ELPV-ALEEV-DLPDDA-------DPDAWTA-RWV
R-----AFDPHRA-PLWRVAL-LRRP----------------GRARLVMDIHHLITDGCSLTLLATEWARQL
GGAE------------------------------------PARP------EVGYADYARW-AAGPAGRE---
----HA-----LAQGEFWRRTYATP-VRPL----DLPTDLPRPPVRRTE-GAHLSFPLAAELSHAIRELARA
EGVTPFHVLLAGYTAFLGRMSGSDDVTVGTPVSGR--HLPGVERTQGMFVNTLCLRLNPR---PELSFRAHL
RAVADHAMAAADHQDFPFGELVAAAG-ERDYSRH---PMFDTLFAVQ----------DTGLHQVDF------
--------LGGRPR-------WTP-EATG-----R----TLFDLNLQIDD---AP----------EGFTAHW
AYSTHLFLPGTVELFRDELLALFDAA-V--------T
>Streaverm.NP_824819.1.nrps2-1_1_thr_LcL/1-474 42..515 putative non-ribosomal peptide synthetase [Streptomyces avermitilis MA-4680]
DGPLPLSYGQQQMWFLSR--LE-PDSP--------EY-LVPLV-LRLRGALDTEALDKAWHQLLERHEILRT
RYAL----DGDEP-VQ--IIDA-------------PRPLPL-DRSGA--------------ADDDAVR-ALV
EADLARPFDLGRD-WPVRARL-IRLAD---------------DEHVLAVVFHHIACDAWSTGVFGQELSALY
T------------------------G-SAP------------AP-----LTVQYADYAAW-QRAELTGE---
----VV-----ERHLDHWKGRLADL--APL----ELPTDRPRPAVRDGA-GSAVAFDVPAPLGTRLRELAAA
HDSTPFMLFLAAYQSLLARHTGRADIAVGTVVSGR--GRPELQRLIGYGINTLVMRGDLS---GDPAFTDLL
ARTRATVLDAYDHQDVAFAQVVDALGPERDLSRT---PLFQVAFTMH----------GD--RSSAF------
-----A--FPGVEV-------APF-EGAG-----R--V-AKFDLDLQIRE--RAD----------GSFGGHL
EYATSLFDRATVERFAGHLLRLLTGI-A--------A
>Streaverm.NP_824820.1.nrps2-2_2_gln_TO_asn_LcL/1-483 637..1119 putative non-ribosomal peptide synthetase [Streptomyces avermitilis MA-4680]
TGDLPLSSGQRRLWFLDR--MH-PGSP--------EW-VAPLF-LRLPGSLDAGTVGRALDALAARHEPLRT
RY-V--D-QGGEP-RQ--IIDA--PGAG---------TVEL-RVEDT-A---RD-------GVAALFG-AQF
E----RGFDLAAG-PLWRALL-ARVAG---------------EDHVLLLTMHHITCDGWSTVILERELRELC
AADR--------------------AG-RAP----------DLPE-----LPLQYADYGSW-QGARLTDA---
----VV-----EGELTHWRAALDGI--APL----DLPADHPRPAVRDPR-GAVVPFRVAPELAVKLAELGRA
HGATPFMTLLTAYATLVARHTGQWDVPVGTPVAGR--TRPETENMVGFFLNSLVVRCGLT---ADLGFTEAL
RRVRDAARAALVHQELPFERLVEELQPERDLSRT---PLYQVAFDLH----------SEGVTSVVT------
-----H--DSDLAA-------FAE-AWQV----------AKTDLSLFMRQ------------TPDGSLDGVL
EYATSLFERGTAERMTGHFLTLLEQV-A--------E
>Nostsp.NP_486682.1.m_1_bht_LcL/1-489 72..560 multifunctional peptide synthetase [Nostoc sp. PCC 7120]
NGNLPLSFAQQRLWFLEQ--LQ-PDSY--------TY-NLPTA-VRLTGILDVGLLERSLNTIIQRHELLRT
NF-K--T-VDGNP-VL--DIQP-----S--------VTLPL-AVIDL-QAFNLL-------EQDEEVR-HLA
LKEAQTPFDLATD-VLLRVKI-LQLAK---------------DENVVLFTMHHIVSDGWSMEILVKELATLY
TAFS--------------------GN-QPS----------PLPE-----LAIQYVDFAIW-QRQWLQGE---
----VL-----ETQLDYWRQQLGGI-LPVL----QLPTDYPRGRVQTFR-GAIESFSLSPQLSQGIIKLAKN
AGVTPFVTLLTAYKILLHRYTGQTDILVGTPVANR--HRREIEALIGFFVNTLVLRTNLA---DNPSFQELL
QQLINTTWQAYDHQDIPFEKLVEVLQPERDLSFN---PLFQVKFRLE---N------AP--TEK-L------
-----E--LPGLTL-------RPL-NRTE-----A--S-AKLDLSLDMYE---TS----------EGFVGAF
EYNRDLFAPETINRMVGHFQTVLTAI-V--------E
>Nostsp.NP_486684.1.m_1_gly_LcL/1-481 22..502 peptide synthetase [Nostoc sp. PCC 7120]
KQHFPLSFAQKRLWFLDK--LQ-PGLS--------VY-NVPAA-LRLTGNLDVTRLEQSLQSILLRHEILRT
SF-A--V-INDEP-VQ--NIAV-----N--------VKINL-PIIDL-RELSPE-------NQESQVI-QQA
KLLTEQPFQLTEP-PLLRVAL-LQLSD---------------TEFVLILVMHHIITDYWSFRVLVRELISLY
QGQ-------------------------------------TLAK-----LPIQFADFATW-QQKWLQSE---
----AR-----QNQLLYWQEQLKNY-PREL----SLPTDYPRNAIQTFK-GARLFFTLSPELSEQLRQLSQQ
YNATLFMTLLTAFNILLYRYSGQDDILVGSTVTSR--DRPEIANLIGLFVNNLIFRTNLS---GKPSFIELL
NQVKETVLGALSHQDLPFEDLVEQLQPERNLSQN---PLFQVMFVLH---N------TP--NKT-T------
-----N--LPGLKI-------EPL-ETEH-----S--T-SRFDISLDMYE---TP----------NGLRGTW
EYSTELFEQATIERLIAHFQILLSNI-V--------D
>Nostsp.NP_486684.1.m_2_gly_TO_ala_LcL/1-487 1077..1563 peptide synthetase [Nostoc sp. PCC 7120]
TGNLPLSFAQQRFWILAQ--LE-PDSP--------FY-NIPLA-VQIRGDIHLDSLQRSFTEVVRRQEILRS
HF-L--N-VDGQP-VL--RIAD-----V--------CDVNI-PVIDL-QGLPEF-------EQQQQVQ-ELA
RTQAQQPFDLA-G-LLWRVRL-VKLGE---------------GNQVLLLTLHHIIADAWSVGLLVREISRAF
AERP--------------------AGKAQR----------RREE-----ERIQYVDFAFW-QREWLRGR---
----VL-----EEHLEYWRGQLESA-PVML----ELPTDYPRPAVQSFR-GAVYGFGLSAELTQGLQGLSRR
YHSTLFMTLLAVWNVLLYRYSGDDDIVVGSPIANR--NRVETEGLIGCFANTLALRTDLS---ANPSFADLL
SRVRATALGAYAHQDLPFEQLVDVLQPVRSLSHS---PLFQVMLVLQ---N------LP--LPE-L------
-----D--MGGIEW-------QVI-EADS-----G--T-AKFDLTWFVSE---TA----------QGLSCKL
EYNTDLFAATTIERLAGHLETLLQAV-V--------L
>Nostsp.NP_486685.1.m_1_ala_LcL/1-479 42..520 peptide synthetase [Nostoc sp. PCC 7120]
TENIPLSFAQQRLWFIQQ--LE-PDSY--------IY-NVPCV-LKMHGNLQLSALESAINQLRKRHETLRT
YF-P--TNSENQP-IQ--IIEP---------------WQPI-TLQII--------------DTTEEIE-KIA
LTAAQTPFDLT-Q-PLFKTSL-FRLAE---------------NEHILLITTHHIISDRWSVGVFLKEISLLY
SAYV--------------------RG-EAA----------PLSE-----LPIQYADWALW-QRQQLQGA---
----FL-----EEQINYWQQKLGGE-LPVL----QLPT--LRKDVSTYS-GSQYTVALSPSLSQALKTLAAK
QSVTLFMLLLASFQVLLYRYTGEEDLLIGTDIVNR--DRQETENLIGLLVNTVVLRTNLD---GNPTVAELL
KRVREVTLGAFAHQHLPFEKLVEVLNPERHLNQM--MPLFQVKFDLQ---L------AT--VQP-P------
-----Q--LTGLSV-------ERL-PIND-----D--N-AKYELRLNLQD---TP----------QGIKGQF
EYSSELFDAATIAQIAEHWQMLLESI-V--------T
>Nostsp.NP_486688.1.m_2_ser_TO_val_LcL/1-485 1065..1549 peptide synthetase [Nostoc sp. PCC 7120]
TDKILLSFAQQRLWMLAQ--IE-PENP--------SY-NVAAA-LQLTGDVNVDVLTQSLQEIIHRHEILRT
SF-V--N-VDGQG-IA--VIAT-----E--------INSHI-PVVDL-SFLPPS-------QQQKLVQ-ELA
QEESQQPFNLEIS-PLLRAKF-LYLNT---------------QEYILLLTMHHIITDGWSINVFAQEMATIY
QAFS--------------------QG-QSS----------PLQP-----LKIQYADFAVW-QRSQSDKF---
-----------NYQVEYWRQQLESA-PELL----DLPTDYPRPAIQTFR-GQRHSFTISEELTEKIKQLGQE
THTTLFMVMFSAFSILLHRYSQQEKIVIGSPVANR--HYPGTEGLIGFFVNTFALLISLE---DNPTVAELL
PRVREMVLSAYSHQDVPFEQVVEELKLVRSLSHS---PLFQVMLAVE---N------AP--TQP-I------
-----E--IPGLRW-------SPL-EIDG-----G--T-AKFDITLMIAE---TD----------AGLQGKW
EYNCDLFTETTIHRFTEHLQNILLGM-T--------S
>Ralssolan.NP_522203.1.RSp0642_2_val_TO_ser_LcL/1-489 1158..1646 PROBABLE PEPTIDE SYNTHETASE PROTEIN [Ralstonia solanacearum GMI1000]
GEALPLSFAQQRLWFLAQ--ME-GGSE--------AY-HIPVG-LRLKGELDAPALLRALDRIVARHEALRT
CF-E--V-QEGQA-VQ--RVAS------------ADVGLTL-EWVDL-S--TEA-------ASEHQLG-LLA
EAEARVPFDLEQG-PLIRGRL-VKLGE---------------QEHVLLITMHHIVSDGWSQGVLARELGMLY
EAYR--------------------SG-GED----------PLPA-----LPIQYADYAVW-QRRWLEGG---
----GL-----QRQGTYWEQALAGA-PTLL----SLPTDRARPAQQDYA-GGSVEVIFDETLSAGLRKLSQR
HGTTLFMTVLAGWSALLSRLSGQGEVVVGSPVANR--TRSEVEGLIGFFVNTLALRVEVS----GATVSELL
GRVKAKVLEAQAHQDLPFEQVVERVRPVRSLSHS---PVFQAALSWL---N------TEAVGLS-L------
-----E--LEGLTI-------EGV-DAGQ-----A--A-AKFDLTLELRE---TS----------EGLAGSL
DYATALFDRETIERYLGYLQRLLAAM-V--------E
>Ralssolan.NP_522203.1.RSp0642_4_gly_TO_ala_LcL/1-489 3290..3778 PROBABLE PEPTIDE SYNTHETASE PROTEIN [Ralstonia solanacearum GMI1000]
GEPLPLSFAQQRLWFLAQ--ME-GGSE--------AY-HIPVG-LRLKGELDEDALRRSLDRIVARHEALRT
RF-V--T-EEGQA-VQ--RVAS------------ADVGFAL-DCVDL-Q--GQA-------DREQALA-TLS
EREANTPFDLAHG-PLIRGCL-VKLGE---------------QEHVLLITMHHIVSDGWSQGVLARELGSLY
EAYR--------------------AG-NAD----------PLPA-----LPIQYADYAVW-QRRWLEGG---
----EL-----QRQGTYWEQALAGA-PTLL----SLPTDRARPAQQDYA-GGSVEVIFDDTLSAGLRKLSQR
HGTTLFMTVLAGWSALLSRLSGQEEVVVGSPVANR--TRSEVEGLIGFFVNTLALRVEVS----GATVSELL
GRVKSQVLEAQAHQDLPFEQVVERVRPVRSLSHS---PVFQAALSWL---N------TEAVGLS-L------
-----E--LEGLTI-------EGV-DAGQ-----A--A-AKFDLTLELRE---TS----------AGLAGSL
DYATALFDRATIERYLGYLQRLLAAM-V--------E
>Ralssolan.NP_522203.1.RSp0642_5_ala_TO_ala-b_LcL/1-489 4334..4822 PROBABLE PEPTIDE SYNTHETASE PROTEIN [Ralstonia solanacearum GMI1000]
GEALPLSFAQQRLWFLAQ--ME-GGSE--------AY-HIPVG-LRLKGELDEEALRRALDRIVARHEALRT
RF-E--V-QEGQA-VQ--LIVP------------ADVGLTL-EWVDL-S--TEE-------ASEHQLG-LQA
EAEARTPFDLEQG-PLIRGRL-VKLGE---------------QEHVLLITMHHIVSDGWSQGVLARELGTLY
EAYR--------------------SG-GED----------PLPA-----LPIQYADYAVW-QRRWLEGG---
----EL-----RRQGTYWEQALAGA-PTLL----SLPTDRARPAQQDYA-GGSVEVIFDETLSAGLRKLSQR
HGTTLFMTVLAGWSVLLSRLSGQDEVVVGSPVANR--TRSEVEGLIGFFVNTLALRVEVG---GV-TVSELL
GRVKSRVLEAQAHQDLPFEQVVERVRPVRSLSHS---PVFQAALSWL---N------TEAVGLS-L------
-----E--LEGLTI-------EGV-DAGQ-----A--A-AKFDLTLELRE---TS----------EGLAGSL
DYATALFDRETIERYLGYLQRLLKAM-A--------A
>Ralssolan.NP_522981.1.RSp1422_1_val_LcL/1-493 117..609 PUTATIVE PEPTIDE SYNTHETASE PROTEIN [Ralstonia solanacearum GMI1000]
AQAWPLSFQQAQLWSISR--LA-GSSA--------QY-NIPLA-YALDGELDEAALKLAFELTARRNEILRT
TY-G--Q-GEGEP-FQ--TVHP---------------ALPL-PWRVE-AVEDSA-------AVAARIE-AFA
G----TEFDLGRD-MPLAVLL-LRIAP---------------QRHVLAICVHHIAFDGFSMKPFFAELSAAY
RLAL-------------------GSGAHAM------RDVDALAATDRRAPPVPYRRFAQRSQRRAAQGS---
-----H-----AAGVAYFADYLDGI-EALN----ALPVDRPRRAVAGTAVAATLSRTVSPALLDALKTLARS
AETTLFCVFYAVLGIALARHTGRQDVVVGVPTANR--TDSDCLDVVGFFANNVVLRTRVD---FAQSFDTFV
RAVAENVQRTFAHHQTPFAFVVDALSPSRSSAHN---PIFQIAFAFQ---N------SP--EPGEL------
--------LSGLHA-------RPL-PVAN-----R--R-AKFDLTINVAF---TG----------DAARIDW
EYDSSLFLPATIEALAAHYLGLLRAA-----------
>Agrotumef.NP_534166.1.m_1_gly_LcL/1-490 51..540 peptide synthetase [Agrobacterium tumefaciens str. C58]
AGRLPLTSSQMHFWLQQK--IF-PESS--------AY-IIPFR-WHIDGALDHDAILRTLRIIVARHEPLRT
AF-P--L-EEGRP-WQ--QVHG---DM----------EPEL-VVSDC-RSMSAA-------DCDETIG-RIA
R----TAFDLSKA-PLMRTHL-LQLGQ---------------NEHVLVFVFHHTVADGWSRGILMREFSLCY
AAIA--------------------NG-QEP----------VLDP-----LPRSYGGFVRA-RQKWSGTK---
----DY-----ERQKQYWVNRLQNL--EPQ----EFPADYPRHETTDMA-CETLVKEISQELMAQVSALAAK
LGTTTFVVFAAVFQLLHHRYTGRRDLAVCVPVAGR--GDPDMAGLIGLFTNTIVLRNDLS---PAMSFRDWA
RRIQEDFANALEHQDYPFAELMDVLGSNREGVEN---SPFQISFQVQ---T------QGYRQQNAQ------
-----GFDLGNASL-------RVR-QEAI-----PVAE-AKLDMSWMIME---RA----------SGALVTV
EYRSGRFEAVRMERQLEHFENLLRSV-V--------A
>Agrotumef.NP_534171.1.m_1_bht_LcL/1-488 76..563 peptide synthetase [Agrobacterium tumefaciens str. C58]
ETCPPLSFAQERLWLIDQ--IY-PGSA--------LH-HICIA-LEVRGALDLDALKVALAGVMSRHTVLRA
RI-Y--S-DKGVP-KQ--TISA---AC----------DAPF-SVVEI-S------------PAAAAME-DVI
HAETSRPFDLAAE-PPIRLLV-AKCDD---------------GHHVLVFTLHHICADGWSTEILLKDLGAFY
SAEV--------------------SG-NAT----------PEAE-----LPIQYGDFAAW-QRERLATE---
----IA-----GTLDAFWKQHLSQP-RQTT----QLVTDMARTAGHGHA-GELHDFTIEKETADALRKIAAA
HGTTLFTALFTAFNLLIHRYTGQTDLVIGTPVASR--PHIETEDLVGLFVNPLPVRSLVD---PFGNFEKAL
RETHATLRQVISHQDMPFERIVDMVGVQRDPDSH---PLFQIKFQLD----------AA--PRERI------
-----R--LPGLEM-------RRL-ARQD-----K--V-SRLDLCLDLRE---TE----------AGLSGTI
EYKTALFRAETIGLFASHFQQLLKSI-A--------A
>Agrotumef.NP_534178.1.mtaD_1_ala_LcL/1-486 43..528 non-ribosomal peptide synthetase [Agrobacterium tumefaciens str. C58]
DVERPLSFAQQRLWFMQQ--LE-PENT--------AY-NMRSI-LRFRGKLDRAALEEALANVVKRHEPLRT
RFVP--G-ADGFPELD--ILAA--------------GDAEI-EFLDL---GQDS-------DAEATAR-QHV
LQRLSVPYDLSH--PQLRVML-VRLSA---------------EDHLLAVGLHHIAGDRWSMTVLARDLAGFY
KDR---------------------TG-QSH----------HLPD-----IRVQYADWAIW-QGKMLRGP---
----VL-----ENQLAYWKKALGTD-LPVL----DLPFDRPRPAIASFL-GAQFAVSVDPALSGELRALARA
HNVSLYVLLLSAFKLVLHLYCDSDDIVVGSEVANR--DRPETQAMIGPLVNTLVLRTDLA---GNPDFSGLL
QRVSETVRTGLANQDVPYERIVEALNPKRSLSEM--TPLFQAKFDLQ----------HNLARLP--------
-----E--LDGLAI-------ETL-RLPD-----G--A-AKNEIRFNLED---ND----------PDIGGKI
EYATDLFNEETVATIWRRFEDVLRTI-A--------E
>Agrotumef.NP_534179.1.m_2_gly_TO_ala_LcL/1-479 676..1154 peptide synthetase [Agrobacterium tumefaciens str. C58]
TGPTPLSHAQNRQWALAQ--LE-PDSP--------LY-NIPFA-LKIRGALDFEILSHALELTAQRQDTLRS
RF-V--S-VDGKP-----FVET---------------DPEM-IFKIVPEEIGDR-------ELEAALL-DCA
R----RPFDLAVA-PLLRIHA-FRTGP---------------QDHVLLFLLHHIIGDALSAEILLNDVATFY
ASLS--------------------KK-EAP----------PNGA-----LPLQYSDFAIW-QRE--QDT---
-----------TNEVDYWRRTLAGA-PPLL----ELPTDFVRPAIQGFS-GESIRFSLNADLLARLRQLCDQ
QGATLFMGMLTAFSTLLQRVSGMRDIVIGTPVSER--FHPDLENVIGMFANTLAIRLQTQ---GGENFNEAL
KAARDTALSAFANQTAPFEKVVDALSLPRTWSHN---PLFQAMLVST----------VETRRGA-I------
-----S--LAGMEW-------DRL-ALPD-----T--S-SRVDLTLFIHE------------TA-EELSCRL
EYRSDLFRRATMESLGEALVALLEKI-V--------E
>Bacicereu.NP_978712.1.dhbF_2_gly_TO_thr_LcL/1-494 1053..1546 nonribosomal peptide synthetase DhbF [Bacillus cereus ATCC 10987]
PNEVPLSFAQRRLWFLNC--LE-GPSP--------TY-NIPLV-IRLSGKLNEEALQGAFNDVVEKHETLRT
IF-P--N-VLGSS-YQ--EILH--MENL---------NLEM-IKTKT-C---KG-------ELESALA-EAV
R----YSFNLDVE-PAVRLQL-FTVSE---------------NEHVILILLHHIVGDGWSLQPLTRDFTAAY
KARC--------------------QG-NKV----------QLET-----LPVQYADYALW-QQQLLGDE--T
TQESLI-----STQLDFWKKELKGL-PDQL----ELPTDYQRPMETSYR-GETIHFHIDAGMHSRLVELARK
NGVSLFMVLQAGLSALFTRLGAGTDIPIGSPIAGR--NDDALSDIVGLFVNTLVLRTNTS---GDPSFKELL
NRVKQANLAAYENQDVPFERLVEVLNPVRTRNSH---PLFQVMLAFQ---N------TP--EAI-F------
-----D--VPDIEA-------SLE-IQSV-----G--S-AKFDLTFEISE---SN---GVDGTP-NGLHGLL
EFSTDLYKHETVQKLIERFILLLDDA-A--------T
>Bacianthr.NP_844754.1.dhbF_2_gly_TO_thr_LcL/1-494 1053..1546 nonribosomal peptide synthetase DhbF [Bacillus anthracis str. Ames]
PNEVPLSFAQRRLWFLNC--LE-GPSP--------TY-NIPLV-IRLSGKLNEEALQGAIHDVVEKHETLRT
IF-P--N-VLGSS-YQ--KILD--MENL---------NLEI-IKTKT-C---KD-------ELENVLT-QAV
R----YSFNLDGE-PAVRVQL-FTMSE---------------NEHVILILLHHIVGDGWSLQPLTRDLTAAY
KARC--------------------QG-NRV----------QLET-----LPVQYADYALW-QQQLLGDE--T
TQESLI-----STQLDFWKKELRGL-PDQL----ELPTDYQRPMETSYQ-GETIHFHIDASMHSRLVELARK
NGVSLFMVLQAGLSALFTRLGAGTDIPIGSPIAGR--NDDALSDIVGLFVNTLVLRTNTS---GDPSFEELL
NRVKRSNLAAYENQDVPFERLVEVLNPVRTRNSH---PLFQVMLAFQ---N------TP--EAT-F------
-----D--APDIEA-------NLE-IQSV-----G--S-AKFDLTFEISE---SN---GVDGNP-NGLQGLL
EFSTDLYKRETAQKLVERYILLLDDA-V--------K
>Pseufluor.YP_259254.1.m_2_leu_TO_leu_LcL/1-485 1149..1633 Nonribosomal peptide synthetase [Pseudomonas fluorescens Pf-5]
DHDLPLSFAQQRLWFLAQ--MD-GAAS--------AY-NIPIG-LGLRGQLDRSALRQALQAIVSRHATLRS
RF-V--R-VEDQP-QV--LIGP------------LDSALDL-HEEDL-R--QAP-------L---TLA-GRV
RAEAAQAFDLEQG-PVIRARL-LALAD---------------DHHVLLLTLHHIVADGWSMGVLTRELVALY
QAFS--------------------QG-RPD----------PLAP-----LAVQYSDFALW-QRRWLSGE---
----VL-----QQQSDYWRQALAGA-PSLL----MLPTDRPRPQQQDFS-GGSIELLLDRALSDQLKALSQR
HGCTLYMTLLAGWGLLLSRLSGQDDLLIGSPVANR--MRAEVEGLIGLFVNTLALRLDLD---PGQSVSGLL
AQVRARSLEAQGHQDLPFEQVVEIVRPQRSLSHS---PLFQVVLTWV---D------NF--AQD-L------
-----Q--LGDLKL-------EGV-AGAS-----A--V-AKFDLTLSLGE---SQ----------GQIRGTL
DYATALFDEATVQRYAAYLVQVLRAM-V--------A
>Pseufluor.YP_259254.1.m_3_leu_TO_ser_LcL/1-488 2193..2680 Nonribosomal peptide synthetase [Pseudomonas fluorescens Pf-5]
NQPLALSFAQQRLWFLAQ--ME-GANT--------AY-NIPIG-LRLRGPLDGAALQQALERIVARHETLRS
RF-A--Q-YGDEA-QV--LIAP------------AESGLEL-LLENL-R--GHP-------QASDALQ-ALV
QGEASAPFDLQRG-PLIRGRL-VSLAD---------------DHHVLLLTLHHIVSDGWSMGVLTRELVALY
QAFS--------------------RG-LPD----------PLAP-----LAVQYSDFAHW-QRHWLSGA---
----VL-----EQQAQYWRQALEGA-PPLL----MLPTDRPRPAQQDYA-GSSVEVRLDAQLTAGLRALSQR
HGTTLYMTLMGAWALLLGRLSGQSEVVIGTPVANR--MRAEVEGLIGLFVNTLALRLDLE---AAPRVQALL
AQVRARTLEAQAHQHLPFEQVVEILRPLRSLSHS---PLFQTLFTWQ---N------GD--GPQ-L------
-----E--LGDLQL-------EGI-HEAS-----H--F-AKFDLSLSLGE---VQ----------DRIEGSL
EYATALFDETTMLRYAGYLQRVLQAM-V--------A
>Pseufluor.YP_261190.1.m_1_ala_LcL/1-491 42..532 non-ribosomal peptide synthase [Pseudomonas fluorescens Pf-5]
DEAPVLSYTQESQWFLWQ--LE-PDST--------AY-HITTA-LRLTGELDLDALRHAFDTLIARHETLRT
TFSE----DDGTA-VQ--VVHP---------------PAPL-DIEVIELHAGGL-------SYEAQVH-ALT
DSKSQPPFDLRNG-PLLRAKL-LRVAA---------------DEHVLVLTQHHIVSDGWSMGVMVDELIQLY
AGYR--------------------QG-RTV----------SLPD-----LPIQYADYANW-QRQWMDAG---
----ER-----ERQLGYWLEQLAGE-QPLL----MLPLDHPRPAIQSYR-GALLDIPLPEELRLGLKQLAQR
EGATLFMLLLASFQVLLHRYSGQADIRVGVPTANR--NRVETERLIGFFVNTQVFKAEVD---GQLGFNDFL
QQVKQTALMAQSHQDLPFEQLVEALRPERSLSHS---PLFQAMFNHQ---T------AVKKGGQSQ------
-----R--LDDLSI-------ETL-SWQG-----R--A-AQFDLTLDTFE---SE----------DGLWASL
TYATDLFEASTIERLAQSWVQLLQGI-V--------Q
>Pseufluor.YP_261191.1.m_1_thr_LcL/1-493 47..539 non-ribosomal peptide synthetase [Pseudomonas fluorescens Pf-5]
QERLPLSYAQQRQWFLWQ--LA-PEST--------AY-HIPKA-LRLRGKLNVEALQRSFDSLIARHESLRT
HF-V--E-EADTA-LQ--VVAP-------------EARLEL-VRQALPAQASQQ-------QINAAVQ-DFV
QAQTRRLFDLLAG-PLLRVGL-LQVAE---------------DDHVLVLTQHHIVSDGWSMQVMVDELIAFY
IGFC--------------------QG-QTA----------SLPA-----LPIQYADYALW-QRHWMEAG---
----EK-----DRQLAYWTAQLGGE-QPLL----ELPLDRPRPVVQSHR-GGRLELTLEQPLSEALGSLAQR
EGVTLFMLLLASFQTLLHRYSGQADIRVGVPIANR--NRVETERLIGFFVNTQVLKAEID---GQMSFSQLL
QQVRQTALAAQAHQDLPFEQLVEALQPERSLSHN---PLFQVMFNHQ---V------EAAGAGKPL------
-----N--LPGLSI-------EAL-DSQG-----Q--S-AQFDLTLDTVE---TQ----------GRIAASL
VYATDVFDAATIERLAAHWRQLLQGV-A--------S
>Pseufluor.YP_261191.1.m_2_thr_TO_ala_LcL/1-493 1119..1611 non-ribosomal peptide synthetase [Pseudomonas fluorescens Pf-5]
QQPLVVSYAQERQWFLWQ--LD-PDSS--------AY-HIPMA-LRLRGALDSQALQSSFDALIARHESLRT
HF-V--E-SAGGL-TQ--VIAA-------------QARLPI-SQQDLSLLVEAG-------NTDDLIK-QVI
DTQVRQPFDLRQG-PLLRATL-VRLAE---------------DEHVLVLVQHHIVSDGWSMQLMVEELIRLY
GAHS--------------------QG-QQA----------ELPA-----LAVQYADYAAW-QRQWMEAG---
----ER-----ERQLDYWLQQLEGG-AQVL----DLPLDHPRPLQQSHE-GARHGISLDGALPGALKQLAQR
EGVTLFMLLLASFQVLLHRYSGQADIRVGVPTANR--NRVETERLIGFFVNTQVLKAEVD---GQLSFSDFL
SQVKRAALEAQEHQDLPFEQLVEALKPERSLSYS---PLFQVMFNHQ---A------AARQDAATL------
-----E--VPELQV-------QML-SGED-----S--T-TQFDLSLDTFE---SG----------DRLWASL
TYACDLFEASTIERLAQSWVQLLQGI-V--------Q
>Pseufluor.YP_261192.1.m_1_asp_LcL/1-490 2..491 non-ribosomal peptide synthase [Pseudomonas fluorescens Pf-5]
PDRQALSYAQQRMWFLWQ--LD-PQSA--------AY-NLPNA-VRLIGPLDRAVLAQAFDWLLERHESLRT
VFAL----EDDEP-RQ--VIQE--------------ARVDI-DYREL-CDLDPA-------QRETRVQ-QLA
DAEARRPFDLQQG-PLLRVCV-LGLGE---------------QEHVMLLTLHHIVADGWSMGVLIEEFLHAY
DSLL--------------------QG-EVP----------NVPA-----LPIQYRDYALW-QRSWLEAG---
----EQ-----ERQLDYWRAKLGDE-HPPL----KLPTDHPRPAHSSRQ-GRRLDFALEQPLAQQLGALARQ
QGVTLFAVLLAGFKLLLSRYSGQQDIRVGVPIANR--TRQEAEGLIGFFVNTQVLRTELS---PQLTVQQLL
ADIRETTLGAQAHQDLPFERLVEALHLERSLSHS---PLFQVLYNHQ----------PQVTELTTL------
-----HS-RSGLQV-------QAL-PRNE-----R--T-VQFDLTLDTFE---RG----------GQLQAAF
TYDCQLFEAQTIERMAGHWQNLLWAM-V--------R
>Pseufluor.YP_261192.1.m_2_asp_TO_val_leu_ile_abu_iva_LcL/1-488 1064..1551 non-ribosomal peptide synthase [Pseudomonas fluorescens Pf-5]
DGPLPASHAQQRQWLFWQ--MH-PQST--------AY-HTPIV-VRLQGELDQAALQQTFDALAQRHEAFRT
TF-T--Q-HQERL-CQ--VVHA-------------QGAISV-AWERL----TPG-------LPREAVQ-ARA
LEETQQLFDLEHG-PLCRARV-LQIAE---------------RDYLLVVTLHHIISDGASMSVLAREFVALY
RGLI--------------------QG-QAP----------QFEP-----LSVQYADYANW-HRSWLEQG---
----EQ-----QRQLDYWRQQLGLE-HPVL----ELPLDHPRQALVSHR-QERLGLRLPADLEQGLRRVARE
HDMTLFQLFLGSFALLLHRYSDQPDIRIGVPVSNR--RHQEMEGVMGFFVNTLVMRVELA---PSLPVGQLL
RQVKATALAAQAHQDLPFDRLVDALKPQRALDQN---PLFQVMYNHL---S------IAGESTDGT------
-----S--LPGLQA-------EEM-VLQG-----G--T-AQFDLTLETLE---TD----------AGINASF
IYAGELFEVSTVQSLADHWRNLLQGM-L---------
>Pseufluor.YP_261281.1.m_1__TO_glu_LcL/1-486 673..1158 non-ribosomal peptide synthase [Pseudomonas fluorescens Pf-5]
QQPLPQSLAQNRLWITWQ--LD-PQSS--------AY-NIPGG-LRLRGELDEEALRASFQQLIQRHEALRT
RF-F--E-RDGQA-LQ--QVDA-------------AGEFNL-QVIDI-SDLPPA-------EREARAR-QIR
EDEARTQFDLEKG-PLYWATL-VRLDD---------------EEHQLLLTLHHIIADGWSLNVLIDEFSRLY
AAAA--------------------QG-QSL----------ELAP-----LALQYADYGSW-QRQWLAQG---
----EG-----QRQLDYWKQQLADE-APVL----NLATDHPRSAQVRHS-AARHDLRLSASLSEAVRQTAQA
RQATPFMLLLAAFQTLLHRYSGQGDIRIGVPNANR--PRLETQGLLGFFINTQVLRGQLD---SRQSFADLL
QQTRRTALEAQAHQDLPFEQLLEAFPEAREQ------GLFQVMFNHQ----------QRDLSALRR------
--------LPGLLA-------EEL-PWHS-----R--E-AKFDLQLHSEE--DRN----------GRLSLAF
DYADELFDAASIERLAGHFISLLEHA-C--------L
>Pseufluor.YP_261281.1.m_2_glu_TO_dhb_sal_LcL/1-490 1729..2218 non-ribosomal peptide synthase [Pseudomonas fluorescens Pf-5]
SQPVPLSYSQQRMWFLWQ--ME-PDSP--------AY-NVGGM-ARLSGVLDVGRFEAALQALILRHETLRT
TF-P--S-VNGVA-HQ--QVHA-------------DTGLRM-AWKDF-SALAPD-------ARQQRLQ-QLA
DSEAHQPFDLETG-PLLRACL-VKAGE---------------QEHYFVLTLHHIVTEGWAMDIFARELGALY
EAFL--------------------DD-RES----------PLEP-----LPVQYLDYSVW-QRQWLESG---
----ER-----QRQLDYWTGQLGRE-HPLL----ELPSDRPRPAVQSHQ-GELYRFDLSDELAARVRAFNAE
HGLTLFMTMTAALSLLLYRYSGQSDLRIGAPVANR--IRPESEGLIGAFLNTQVLRCQLD---GQMSVSQLL
EQVRHTVIEGQSHQDLPFDHLVEALQPPRSTAYN---PLFQVMCNVQ----------RWEFQQSRQ------
--------LAGMTV-------EYL-VNDA-----R--A-TKFDLNLEVTD---LD----------QRLGCCL
TYSTDLFDEPRIARMAAHWRNLLEAL-L--------S
>Oceaiheye.NP_691879.1.dhbF_2_gly_TO_thr_LcL/1-486 1047..1532 monomodular nonribosomal peptide synthetase [Oceanobacillus iheyensis HTE831]
RASALLSYEQHRLWFIDQ--ME-GPSA--------TY-NIPFE-IDLNGKLNKHALQVALDYVVKRHESLRT
VF-S--M-DGETP-VQ--HILP--ADQS---------SIRL-EIVES-N---PE-------ELASVVE-EAK
Q----FHFDITKE-PPVKAVL-FKVAE---------------DKHVLLLLFHHIIADGWSLIPLTKDLSKAY
KNSL--------------------EH-TDI----------TDEP-----LAIQYQDYVAW-QQEQMGKS---
----SA-----EEELDYWKQQLIEL-PAET----PLPYDVQRPKTRQNE-GKHYPFIIDQQLQSAITNYAKE
NNVTTFMVLQASLTSVLSRLGSGVDIPIGTPIVGR--NNQQLDDLIGFFVNTLVLRTDVS---NNPTFHELV
SRVKKTNVEAYDRQDIPFDKVVEIVNPERSASRH---PLFQMMLILQ---N------AP--NPV-V------
-----D--IPQVDS-------DVK-VSGT-----G--T-AKFDLTFELWE---QP---NEAG----ALNGII
EYRTDLYKDNQIEYMCQQWLTFLKHA-L--------E
>Stremutan.NP_721706.1.bacD_1_gly_LcL/1-448 94..541 putative bacitracin synthetase [Streptococcus mutans UA159]
VDSLKASPQQSRMVLNQL--FN-PSST--------AF-NIPVI-FQLTDQFDKNEFEDCLKEIIKKHQTLNI
NFSI----NEDGI-FQ--KVQN--------------------QIIDV-REIKIA-------AFDETLS-SII
S-----PFEIGKD-SLIRLIY-ADAP----------------SEKYLILDFHHSIIDGYSIVLLHNELFKKL
SDEK------------------------------------IYFE------NVDYFDYCIW-MEKYIHSP---
----SY-----KKQEKFWLKIFENY---------QLIQHLKQKSNSTFE-GDSIEFSFSKDLNKKIRETTKE
WGISIYSFLLSMYAQLIHKEHNLYDFIIGTPVSGR--TNPRFIKTIGMFINTLPIRVKIN---DSENYEQYS
QRMNSNIRKMLENQDYQFDHLVEQLKKINPQLPR---LEFETMFNYQ----------NYSRNWKSL------
-----E--KFGLNH-------ITV-RQNS----------EKFNFSMTLEE---RE----------DEILGCF
SFNVEVLTRNEAKWYVEQFINICEEA-V--------V
>Stremutan.NP_721707.1.bacA2_2_val_TO_cys_LcL/1-475 606..1080 putative surfactin synthetase [Streptococcus mutans UA159]
ADNYDCSPTQSRLFLLNK---S-RSDT--------SY-NIPYF-IKVSSNIDMEQLKKAIWKELKENEILRT
IYTF----NNSKI-VQ--KVLP--------------FEKKL-LNISV--------------EYEPIIDFEYL
QKYLIQPFDLEKS-IPFRASI-IKSN----------------SDIILFLDIHHIAIDGFSLNQLLKNIEKNY
FEI-------------------------------------KFTR-----PKFTYKDYSNW-INKQISNG---
----KY-----MQKKQYWQEQLKGY-QENI----FLGIEKTIKPNSKRT--IYYNREISSQLYEQLRDYIVT
NNISLNILFMTALYILIAKYSSINDIVIGSPVSGK--VLADLEEMIGSFINSLPIRYKVD---PSKTILETI
EDVKKQVMDALENQEYPIDSIVSDKNKE-NTEIA---SLFDIMFVMQ----------TNFKQGEQE------
-----K--SNQIFL-------DYQ-EIPI-----D----SKMNLIVEGID---FG----------NTVKFQI
TYPVELYDDDSIIQLMDSFLQVIESI-I--------Q
>Stremutan.NP_721708.1.m__pro_TO__LcL/1-409 821..1229 putative gramicidin S synthetase [Streptococcus mutans UA159]
SQVYRLSPEQERMYFLQQ--FD-LKST--------LY-NIPFI-FKIKGFLDSNKLAIAFHKLVSTNDIFRT
TYHV----VGNEV-VQ--TVNK-------------TANYNI-ALEDLSDLGSLE-------EAEKSFI----
-----RPFDLSKD-LLIRMGL-YSEQ----------------NSQYLFIDMHHISSDGFSMNLIMNKLSNFY
LGED------------------------------------DKQV-----SRITYGDYAEYTKTDEFEKI---
-----L-----QEQEEYWRKEFANY-SHSN----QLP-----HSQQSYS-GDIQEFSFEEGDLLRIDEFAKR
LNITRYVFLFSVFAKLINTLEFPVDI-IGTPVSGR--NLSELQNVVGLFVNTVPIRIP-----KEDDFNSYL
MEFNNKIKMALLNQNYPFDRLIRILRSSGQLNSS---GLFNFMFAYQ---I----------YESPL------
-----K--LGDIEL-------VEQ-KKNI--------LIEKYDLTANVVD---FG----------NNIKIQI
SFNTDKYSHEDIKQLLQKYVEFINNI-L--------D
>Stremutan.NP_721709.1.bacA1_2_leu_TO_ser_LcL/1-470 782..1251 putative bacitracin synthetase 1; BacA [Streptococcus mutans UA159]
EISYESSPSQKAIFIEQK--ID-EKSL--------AY-NMPIV-YKINGEIDFEKLESSLDKVVKNNELLRS
HFYL----KDERVMVKTPKVKD---------------YYHVMERKEL--SEKSF-------DLTKEFK-KFV
R-----PFNLEKD-VLIRAKI-IKTS----------------SQKYLFLDSHHISFDGGSLNPFINDFKKAY
AGV-------------------------------------ELER------KASYSQYAL----QTLSPH---
----FL-----KASHSHFEKEFGTL-VEPL----KL-SDFGTIDHQKKA-G----VSFDSEFSYKIRNIALK
NKVTVFNLLFSIVGYLLSCFSNQKDICIGVPVTNR--NRSQYKNIIGMFVNTLPVRLNYE---NLHTVEEMN
KYVNNQFIEALKYKEFSLEEIIKISRDKTENDIS---QLFNVLFVMN--------------EIEDF------
-----NFSIDNTTF-------EKM-SADN-----K--D-VKYDLLFEVLD-NTKD----------NTFSISL
EYDNKKYSNQLANRLLQSLQKILMEV-V--------D
>Eschcoli_4.NP_754351.1.m_1_gly_LcL/1-487 42..528 Putative peptide synthetase [Escherichia coli CFT073]
AQAIPLSFNQERLWFLQK--YD-STAT--------NY-NLYVV-YRLHGVVDMPMLTEALRHVQARHAILRT
RI-I--V-RNDRP-CQ--VIDD---AS----------SLVL-DTVTLAAQAPTS-------ALDAVIQ-QVI
N----TRFDLARG-PLWGVTQ-IIQPD---------------QGCHLVFCAHHIIIDGISLRLLFDELQQQY
ARLH--------------------AG-NET----------SLPP-----PPLQYADYAFW-QREWFQDT---
----LL-----ANELAYWRARLQDA-PLLS----TFPSLHPRPAQPSTH-GSRFSITLDETLSLALKHVART
QETTPFVLMLTAFQLVLMRYAQQQRLVIGMPVSGR--IRPELQSSIGYYASTAVIYTDFN---GVEVGREAL
QRVKASVKETQGRQQLPFENLVNMLDLPRSLSHS---PLFQILYIYH---N------HV--TPRAF------
-----T--LAGAYW-------EQV-TYHN-----Q--T-VKYDMTVEVFQ---ND----------ATFDVSF
EYDLGLYDADVVKQIAEALRQHCLSL-T--------S
>Stapepide_2.NP_763798.1.m_2_val_TO_phe_trp_phg_tyr_bht_LcL/1-469 1017..1485 surfactin synthetase [Staphylococcus epidermidis ATCC 12228]
SYQYDLSASQKSMYLLWK--VN-PKDT--------VY-NIPFL-WRLSSELNVMQLQRALSKLIERHEILRT
QY-V--I-DDNEV-KQ--RIAT---------------HVSP-DFEEVTTSLTNE---------QDIIQ-SFM
E-----PFDLEQP-SQMRVKY-IHGP----------------QQDYLFMDTHHSINDGMSNTILLSDLNALY
QDK-------------------------------------SLPE-----LKLQYKDYSEW----MVHRD---
-----L-----SKQRHFWLQQFENQ-VPIL----NMPTDYPRPSIKTTN-GNMLTFHYNRQIKQQLKSYVEQ
HQVTDFMFFASAIMVLLHKYTRQDDIAIGSVISAR--THRDTENMLGMFANTLVYRGRPH---DQKTWDQLM
AEMKEMCLGAYEHQEYPFESLVNDLVDERDASHN---PLFDVMLVLQ---N------NETNHAN--------
--------FGHSQL-------THI-PPQS-----T--T-AKFDLSFIIEE---DQ----------DDYVINI
EYNTDLYKQETIHHIAEQLQMIIKHV-I--------S
>Bradjapon.NP_768748.1.m_2_pro_TO_ser_LcL/1-487 895..1381 probable peptide synthetase [Bradyrhizobium japonicum USDA 110]
HEPLVLSFAQQRLWFLAQ--LN-EGST--------NY-HIPLA-LRLRGMLDRSAWQRSLNRLFARHEALRS
VF-V--A-TQGKP-RV--EVLP---PDA---------GLPI-VEHDL-R--ERS-------DAEAAFL-DLC
HEEGRTPFDLARG-PLIRGRL-IRTAD---------------EEHVFLLTQHHIVSDGWSMGVLLRELSQLY
RAFQ--------------------AG-QDD----------PLPP-----LAIQYPDYAAW-QRQWLSGE---
----RL-----QQQAQYWRSALAGT--ARL----VLPTDHARPAQQSFA-AAAVPITVDADLTRELKRLSLQ
HGSTLFMTVLAAWAAVLSRLSGQDDLVIGVPSANR--GHREIEELIGFFVNTLALRLDLS---GKPRVSELL
ERTRRTVLAAQEHQDLPFEQVVEIVQPPRALDHT---PLFQVMLAWE---N------NA--VGP-L------
-----D--LPGLSV-------EAA-GEEI-----D--Q-AKFDLELSLGE---HG----------EEIAGTL
GYATALFDQATIERQRGYLLALLRAM-A--------A
>Erwicarot.YP_048600.1.m_1_NA_LcL/1-495 69..563 putative non-ribosomal peptide synthetase [Erwinia carotovora subsp. atroseptica SCRI1043]
ATSGPLSSSQSGLWFIEQ--YE-EQSH--------LY-NMPVY-FRLTGPLDVAALEFAFDALAQRHASLRT
RFVV--N-EQGKG-EQ--RIDA-------------YQPFVI-QHDDF-SLLPEA-------EREGRLQ-QQV
KAEISRPFDLTAG-DLTRVRL-VKMSE---------------RTHVLMITQHHIISDGWSVKNLFADFKPAF
LACQ--------------------NC-QPY----------PVET-----TQLNYIDYAHWFNSDSFLDY---
-----H-----NEFKPFWVERLTGI-PEVH----SLPLDKPRPAHQNSG-GEVIFSAINNDLWDKFKRLCQR
YNTSNFIGLHAVFSLMLARISGEKDIVIGSPLAYR--ERPDIEDVVGFFVNTIVLRTQLQ---DSQNFVDYL
QYCREQDLSAFDHQLYRFEALSEAIGSDRTTAIN---PIFQVMLVYQ--------------AKVDF------
-----NDLIPGCDA-------AEE-TSPV--------LPAKTDISVKVTE---LM----------GEVRLDW
LFATALFERQTIQYYADRFIRLIEAV-V--------E
>Erwicarot.YP_049592.1.m_1_thr_LcL/1-491 41..531 non-ribosomal peptide synthetase [Erwinia carotovora subsp. atroseptica SCRI1043]
NMPLPLSFAQQRLWFIGQ--LDQAASQ--------AY-HLPAA-LRLTGKLDKPALTTALDGLIARHESLRT
HF-A--L-VDGQP-SQ--QIAP--EET----------RFCL-SSLDL-RDLDET-------ARAQRVA-ELT
ESEAREPFDLMQG-PLIRGQL-LQLSD---------------EEHVLLITQHHIISDGWSLGIFVREFSALY
RAAL--------------------SG-HAA----------HLPP-----LPIQYADYAAW-QHGWLKED---
----TL-----AEQRDFWHSQLQGA-PALL----ELPTDRPRPAVQRYA-GSHVSFRLSADVLNALKTQGHQ
QGTTLFMTVLAAWSLVLSRLSGQDDIVIGTPIANR--TRHELEGLIGFFVNTLALRIELD---ECKTLEALL
TQVREQSLSAYAHQDLPFDQVVEVVQPARSLSYS---PIFQVMLALN---N------TA--SQK-L------
-----M--LPDLDV-------SFI-EQPK-----H--S-AQFDLMLSVNE---TE----------NGLTGSL
EYAIDLFDRETIERVAGYVVNVLTAI-A--------T
>Erwicarot.YP_049593.1.m_3_asn_TO_ser_LcL/1-491 2157..2647 non-ribosomal peptide synthetase [Erwinia carotovora subsp. atroseptica SCRI1043]
SQPLPLSFSQQRLWFLIQ--LEPTASR--------AY-NLPAA-LRLIGRFDRKAFITALDGLVARHESLRT
RV-T--S-IDGQP-CQ--KIDP--ATI----------GFSL-SCLDL-RTLNDK-------ARAQRVS-ELA
AQESRAPFNLAEG-PLIRGQL-LQLGD---------------EIHVMLLTMHHIVSDGWSIGILARELAALY
QAAL--------------------EG-SDA----------NLPP-----LPVQYADYTVW-QRQWLQGE---
----TL-----NDLRDFWRNQLQGA-PALL----EIPTDRPRPSVQRYE-GNILPVSLDPEELAALKTLCRQ
QGTTLFMTLLAVWSVVISRLSGQGDIVVGTPLANR--KHSETEGLIGFFVNTLALRITPS---QCQSVGDLF
AQIRERAIAAYTYQDLPFEQVVETLQPARSLSYS---PIFQVMLSLN---N------TP--MQD-F------
-----T--LPGLEI-------SAV-ERPQ-----R--S-THFDMTLSLTE---TE----------NGLEGGL
IYSTDLFDHETIVRLRGYLRNVLMAM-T--------D
>Erwicarot.YP_049593.1.m_6_glu_TO_ser_LcL/1-491 5366..5856 non-ribosomal peptide synthetase [Erwinia carotovora subsp. atroseptica SCRI1043]
TQPLPLSFSQQRLWFLAQ--LDPAASQ--------AY-HLPAA-LHLTGRLDRPALTTALNGLVARHESLRT
RF-T--S-IDGQP-AQ--QIDP--DTL----------GFSL-SSHDL-RKLDEA-------ARTTRVA-ELA
EQEARARFDLTQG-PLIRGQL-LQLDD---------------NTHVLLLTQHHIISDGWSIGILARELAALY
QAAL--------------------EG-SEA----------NLPP-----LPVQYADYAVW-QRQWLQGE---
----TL-----NDLRDYWRDQLQGA-PALL----EIPTDRPRPSVQRYA-GDQVPFHLDAGQLRRLHALNRQ
QGTTLFMTLLAAWSVVLSRLSGQDDIVIGTPVANR--PRQELEGMVGFFVNTLALRTEPG---RCHAVADLL
DQVRERALDAYAHQALPFEQVVEILQPARSLSYS---PIFQVMLSLN---N------TP--AQA-L------
-----T--LPDLTL-------SAV-ERPQ-----H--S-THFDLSLSLIE---TE----------NGLNGGL
VYATDLFDRETILRVVGYVENILMAM-A--------D
>Lactplant.NP_784351.1.npsA_2_dhb_sal_TO_NA_LcL/1-458 565..1022 non-ribosomal peptide synthetase NpsA [Lactobacillus plantarum WCFS1]
RNIFQMSPAEKRMFVLYE--LN-HDST--------DY-NEQTV-LNSSTRLDENRLKRALKALVLRHEILRT
AFYR----QNDHY-MQ--KVLS-------------NNQLDF-TVIDK--------------EISNYQE----
---LVKPFDLEAG-ETMRIRL-IKGE----------------KVDKLFVDKHHIITDGTSETVFYTELEKLY
RGE-------------------------------------KLDP-----VKFQYKDYSEW-----FNEL---
----DV-----SDDKQWWNRQLIDY--QRL----ELATDYPWSKNHVAV-GTTVYKKFDADMVAKLRNLAHE
TSSSEYMILFSVLSAFLSKTYHSNDFILGTVASGR--VDAATENMLGMFINTLPVRVNIK---PNLTVLEYL
AMMKKTLLASLAHQNYQFEDIVHDLHATSDVGN----PMFDCMFVFQ----------NTKNMHHRF------
-----D--APAVKD-----------SYET--------TESKFALTFEIFE---ND----------NDMELHL
NYDSTLFERPTVDMLVHSLTIMLENF-V--------Q
>Lactplant.NP_784351.1.npsA_3_NA_TO_pro_LcL/1-446 1544..1989 non-ribosomal peptide synthetase NpsA [Lactobacillus plantarum WCFS1]
EEDQNLSFAQERLFFIDQ--LE-GGTN--------AY-NIPML-LDLQENVDHVKLEKSIQTVIQRHEVLRT
VI-------RGSY-QQ--VMTS---------------PVKI-THEPI--------------NIDEFFA----
-----YKFHLSSE-IPIRINI---------------------YHNQLAINVHHIAFDGWSTDIFLTELTDLY
NGK-------------------------------------DLPR-----KTVQYKDFAKW-QINNQTQD---
----ML-----KPQRSYWLKELNGY--SPI----DFPTDYVRPQRFDYT-GDELNYHLSDGLIQQLNQVARM
HDTSFYCVALSAFILLLSAYSNQNDVVVGTPIAGR--HIQGTEDMIGFFVNSLAIRTTFD---NGIKFTDLL
SKVTRKIAISQANQDLPFEQLVEALHIKKDMSRN---PIFQIMFSIE----------DNMDSLIGK------
-----NALFNSLNQ-----------NLSL-----K--S-SKFDFSLTY-----------------RGNNLNL
TYATKLFKRETILNIVKTYELILKQI-A--------N
>Lactplant.NP_784351.1.npsA_4_pro_TO_ser_LcL/1-445 2499..2943 non-ribosomal peptide synthetase NpsA [Lactobacillus plantarum WCFS1]
VSDQKLSFAQERLWFVEQ--FE-DNLS--------AY-NVPVV-LNLKKDVSKEKIESALKSLVQRHEILRT
CI------KGD---YQ--IVTN--------------QELQI-THDCI--------------DVNEYLN----
-----RPFNLTKN-IPIRVNL---------------------YARKLVIDIHHMAFDGWSTEVFLRELHQLY
YQE-------------------------------------PLVS-----LTVQYKDFAQW-QRKYVASS---
----AV-----QEQLDFWKKELSGY--ETL----NLPADYERPKNFTYR-GKTLQVPFNNKLEHELLNFAKK
QKTSLYTVMLSVLDLMLSRFSYQNDIIVGTPLANR--NIEGTEDLIGFFINTLPIRTKVD---EEQSFKELL
SSNSLKVQGVQNMQDIPFEQIVKSLNVERDSSRN---AIFQVLFSVQ--------DFSKEIKNSNL------
--------FSGINQ-----------GLTG-----N--S-AKYDLSVMVEN----------------GY-ISF
NYCSDIYKKTTISSMLNTYMTLLEKL-L--------V
>Lactplant.NP_784351.1.npsA__gly_TO__LcL/1-391 4899..5289 non-ribosomal peptide synthetase NpsA [Lactobacillus plantarum WCFS1]
VTEQCLSSAQAS--------YQKEPTN--------SYTNVKIA-FKLKPNVDVERLIIAIEKEVKRQQILRS
KI------YDG---FQ--IVDD--------------TPFTV-KQEKI--------------DRNRYFS----
-----HVFNLQQE-IPIKANI---------------------YNGEFTCVIDHIAFDGWSTSIFLDEIEAFY
RGK-------------------------------------DLPE-----LPYQYKDFAKC-QQNFLNGT---
----QA-----KRQIDYWQHELSCY-QPLL-----LPVDQTQIESNQL--GDDVYIRLDDELYHELKVLVVN
EGTTMHNLLLTVYFVLLSRVTRNNAISIAVPTVGR--NVTGVENLIGLFINQFLITIDLD---SIKTFSDLL
KIVDEKMIAAQNNQDIPLPTVLEKLNI--SVTGN---RAYFGIQGFK----------REALKHSSL------
-----FTSIPEMNQ-------ETV----------K--D-AFTDLAIFVW-----------------GQTIDI
NYAQSLFTRSKVEKFAGVYKDVLKQM-I--------E
>Pseusyrin.NP_791957.1.pvsA_1__TO_glu_LcL/1-486 676..1161 pyoverdine chromophore precursor synthetase [Pseudomonas syringae pv. tomato str. DC3000]
NEHLPQSLAQNRLWFLWQ--LD-PQSS--------AY-NIPGG-LHLRGELDINALRSSFQRLIERHESLRT
RF-Y--E-QDGVA-LQ--RIDA-------------AGEFQL-HSIDI-SELPGE-------ERQARAR-AIR
EEQARLPFDLQNG-PLLRVTL-LQLDE---------------EEHQLLVTLHHIIADGWSLNVLIDEFSRLY
ASAV--------------------QG-QTL----------ELTP-----LPLRYADYGQW-QREWLAQG---
----EA-----ERQLDYWKQQLGDE-QPTL----TLSTDHSRSLRKQHS-ASRYSLRLSAELSAALSNTAQA
WQSTPFMLLLAGFQTLLHRYSGQTDIRIGVPGANR--PRHETQGLIGFFINTLVLRAQLD---PRLPFSTLL
SQTRQAALDAQAHQDVPFEQLVEAFPQAR---EH---GLFQVMFNHQ----------QRDLSALRR------
--------LPGLLA-------EEL-PWHS-----R--E-AKFDLQLHSEE--DRN----------GRLNLSF
DYADELFERDTIVRLARHYVQLLTQV-S--------Q
>Pseusyrin.NP_791957.1.pvsA_2_glu_TO_dhb_sal_LcL/1-490 1729..2218 pyoverdine chromophore precursor synthetase [Pseudomonas syringae pv. tomato str. DC3000]
SQPVPLSYSQQRMWFLWQ--ME-PDSP--------AY-NVGGM-ARLNGVFDIECFEAALQALILRHETLRT
TF-P--S-VNGVA-CQ--KVSG-------------QTGLSV-QWQDY-YALPTE-------VRQQCIQ-ALA
DSEAHQPFDLETG-PLLRACL-VRAAE---------------LEHYFVLTLHHIVTEGWAMDIFARELGLLY
EAFL--------------------DG-KPS----------PLEP-----LAVQYLDYSVW-QRQWMEAG---
----ER-----QRQLDYWTAQLGNE-HPLL----ELPCDRPRPPVQSHQ-GELYRFDLDPELAAKVRAFNAR
NGLTLFMTMTATLAVLLYRYSGQNDLRIGAPVANR--IRPESEGLIGAFLNTQVLRVQLD---GQMSVAQLF
EQVRHTVIEGQSHQDLPFDHLVEALQPPRSAAYN---PLFQVMCNVQ----------RWEFQQSRD------
--------LAGMTV-------DYL-VNDA-----R--A-TKFDLNLEVTE---LD----------HRLGCCL
TYSTDLFDEPRIAQMAEHWLNLLQAL-L--------V
>Pseusyrin.NP_791969.1.m_1_val_leu_ile_abu_iva_LcL/1-501 15..515 pyoverdine sidechain peptide synthetase I, epsilon-Lys module [Pseudomonas syringae pv. tomato str. DC3000]
AERDGLSYAQQRMWFLWQ--LD-PHSA--------AY-NLPMS-VCLNGPLELPLLERAFSALVERHESLRT
TF-G--Q-EGDRT-FQ--RVAP-------------PAPVNI-RLIDL-SPLPPQ-------QRWSNAR-QAM
AEQSAQTFDLQRG-PLFTVQV-LRLAE---------------QEHLLLLNLHHMITDGWSMNVLIDEWLRGY
DALL--------------------GG-KPL----------PFQP-----LAVQYRDYAVW-QRSWLEAG---
----EQ-----ERQLDYWRKHLGEE-HPVL----ELPTDRPYPALPSHE-GARLELALAPELLRNLKILAQR
QGVTLFVVLLATFKSLLHRYSGQTDIRVGGLIANR--TRSETEGLIGCFINTQVLRSEVT---AQTRFVDLL
HTVRDASTGAQAHQELPFDAIIDALQPERSQSHN---PLFQVMFNHQ---P------VVADLLDKQ------
-----L--SGGLRVANLSAEQQAL-AQRS-----H--A-AASDLMLATSG----E-------G--EQLNAAF
TYATDIFDQPTIARLAAHWRNLLTSV-C--------A
>Pseusyrin.NP_791970.1.m_1_asp_LcL/1-482 47..528 pyoverdine sidechain peptide synthetase II, D-Asp-L-Thr component [Pseudomonas syringae pv. tomato str. DC3000]
FSAIPLSFAQQRLLFLWQ--LD-PLSD--------AY-KMTTG-LRLQGPLNESALRRAFDHLIERHEVLRT
VF----Q-TDGDQALQ--VLLH-------------NQSIAL-DSIDLSVLADSE-------LRDAELA-LQV
TTLTSQPFDLRTG-PLLRAHL-FRLAS---------------DEHVLVVNMHHIVSDGWSMDVMIQEFVHCY
QAYV--------------------EG-REP----------SLPA-----LPLQYADYAIW-QRRWLEAG---
----EG-----ERQLDYWRGQLGDE-QPLL----DAAQDFPRPVTQSFQ-GEHLRFDFGAELSHQLNTFART
QGMSLFMLVLAGFSLFLSRKAGQRDIRIGVPNANR--GRAETEGLIGFFINTQVLRCQID---ERLSYLDLL
AQIRDTSFGAQAHQDVPFEQLVDHLAPERNLGHN---PLFQAKFNQN----------VVLKQKTAL------
-----K--LAGLEV-------SEY-AFEK--------QGAHFDLALDITD---DG----------TLIHGDM
TYASDLYRRATVEGFIPELLDLFKTL-L--------N
>Pseusyrin.NP_791971.1.m_1_thr_LcL/1-484 42..525 pyoverdine sidechain peptide synthetase III, L-Thr-L-Ser component [Pseudomonas syringae pv. tomato str. DC3000]
PAASALSYAQQRQWIIWQ--LE-PHSA--------AY-NIPLA-LRLHGALDVEALRRSVEQLIERHETLRT
TF-E--Q-QGDEA-LQ--VVHP-------------ASPFAL-NVDQL--------------ALGETVE-SYV
DLEVQRPFDLQHG-PLLRVRL-LELSE---------------QEHVLVLTQHHIVSDGWSMPIMVDELMQCY
QAAS--------------------LG-REA----------ELAQ-----LPIQYADYAIW-QRNWLEMG---
----EQ-----ERQLAYWTQQLGDQ-QPIL----ELPTDRPRPALRSYD-GARLNIELDAALLNTLKALARQ
QGITLFMLLLASLQTLLHRYSGQADIRVGVPVANR--TRSETQGLIGFFVNTQVLKAEFG---AQTTVADLL
QQIKQTAVQAQAHQDLPFEQLVEALQPQRDLSRS---PLFQVAYNHQ----------SEGYNEARE------
--------LAGLRL-------EYQ-VSDK-----H--T-AQFDLTLDTCE---RQ----------NGLAASL
TYATDLFDATTIERMAGHWRNLLSGM-C--------R
>Pseusyrin.NP_791971.1.m_2_thr_TO_ser_LcL/1-484 1094..1577 pyoverdine sidechain peptide synthetase III, L-Thr-L-Ser component [Pseudomonas syringae pv. tomato str. DC3000]
NQPLGLSYAQQRQWFLWQ--LD-PEST--------AY-TIPAA-LRLSGSLDIAALEHSFSALIARHETLRT
TF-R--Q-QGEQA-VQ--IIHA-------------PRALTL-TVESV--------------PAGQTLE-ACV
EQEMQRPFDLEQG-PLLRVRL-LNLAA---------------DEHVLILTQHHIVSDGWSMPIMVDELVRLY
EGYS--------------------QG-REV----------LLAE-----LDMQYADYALW-QRSWMDAG---
----EQ-----ARQLAYWKQQLGDQ-QPIL----ELPADHPRPVVQSHV-GARLAVELAPALIDDLKQVARQ
QGVTLFMLLLASFQTLLHRHSGQLDIRVGVPIANR--TRAETEGLIGFFVNTQVLRAEFD---LHTTFSELL
QQVKHTALQAQAHQELPFEQLVEALQPQRSLSHS---PLFQVMFNHQ---S------Q--ASAEVR------
-----A--LPGLQV-------EAL-VSES-----Y--P-AQFDLTLNTAE----Q-------N--GGLSAAL
TYATALFERSTIERMAGHWLALLQAI-C--------A
>Pseusyrin.NP_791972.1.m_1_asp_LcL/1-476 47..522 pyoverdine sidechain peptide synthetase IV, D-Asp-L-Ser component [Pseudomonas syringae pv. tomato str. DC3000]
AARIPLSYAQQRMLFLWQ--ME-PDTA--------AY-NVPMA-VRLSGPLDRQALSAALDQLVQRHETLRT
RFVS----EDGAF-YQ--EILQ-------------QATVAL-EFASV---------------EPADIA-DQV
RAELHKPFDLLSG-TLLRVKL-FQLGD---------------TEHVLTVCMHHIVSDGWSGEVLIRECVQLY
QAQV--------------------SG-QPA----------QLPA-----LAIQYADYAIW-QRAWLEAG---
----EG-----ERQLEYWKQQLGSE-HPLL----SLPLDHERPLQPSQR-GATVRVDLPEHLSAQLKTQARN
SGQTLFMLMLAALSVVLSRFSGQADIRIGAPNAGR--TRSELEGLIGFFINTQVLRVQVD---ERQSFAQLL
DQVKQVVTGAQSHQELPFEHLVDALAPERNLGHN---PLFQFKINQH---V------LAAEDSGQR------
--------VSGLTV-------DEF-PMGS-----S--D-ARFDLAFDFTD----T-------P--GGIRGYF
TYATDLFEPPTIERMANALRAVLQAL-V--------A
>Pseusyrin.NP_792634.1.m_2_leu_TO_thr_LcL/1-486 1138..1623 non-ribosomal peptide synthetase, terminal component [Pseudomonas syringae pv. tomato str. DC3000]
NGPVPLSSAQQRIWFMAQ--ME-DANS--------AY-NISLG-LKLTGPLDSRALKRALERIVARHDSLRS
RF-S--Q-EDDIA-WV--QAAP------------ITSVPDI-CWQDL-R--GHG-------A--DALR-AVA
QEEAAQPFDLRHD-LPVRGRL-LCLAE---------------ERHVLLLTVHHIVADGWSLGVLTRELTALY
QAFS--------------------QG-LAD----------PLPP-----LTLQYGDYAVW-QRTWLDAE---
----RL-----SHQADYWQQALTGA-PVLL----TLPTDRPRPAHQDYS-GASVALTLDARLSTDIRTFCQA
QSVTPFMLFMGAWAVLLSRLSGQEEVVVGMPVANR--RRAEIEGLIGLFVNTLAVRVDTS---GEPDAVTLL
ARIKARVVAAQDHQDLPFEQVVERLRPPRSLAHS---PLFQASLTWD---G------SQ--GLD-L------
-----Q--LGDLQL-------EPL-DEQA-----A--F-AKFDLALSVGD---SA----------EHFRCIV
EYATALFDRSTVERYLGYLEAILRGM-V--------A
>Pseusyrin.NP_792634.1.m_4_val_TO_leu_LcL/1-485 3263..3747 non-ribosomal peptide synthetase, terminal component [Pseudomonas syringae pv. tomato str. DC3000]
DQSLPLSFAQQRLWFLAQ--LE-GGSE--------AY-NISLA-LSLRGPLDVNALTAALARIVERHETLRS
RF-I--ACEEGAEVFF--AELP---------------GSSLLHVEDL-R------------LCPETLA-ERV
VSEAATPFDLTRG-PLIRGSL-LQLED---------------ERHVLLLTVHHIVADGWSMGVLTRELLALY
TALR--------------------HG-KAD----------PLPA-----LAIQYADYAVW-QQSWMSGE---
----RL-----QHQAAYWRQTLDGA-PTLL----TLPTDRPRPAQQDFA-GASLAVRLNSQLTAGLRALAQR
QGVTLYMTLMTAWGALLACLSGQAEVVIGSPIAGR--GRAELEGLIGLFVNTLAVRIDTS---SAATGEALL
AQVRTRVLEAQDHQDLPFEQVVEIVRPARSLAHA---PLFQTTLNWL----------AG--DSSLP------
-----Q--MDGLSL-------ALV-EQSA-----Q--T-SKFDLSLNLGE---HG----------DALVGTL
DYATALFDDTTVQRYCGYFEQLLQAL-V--------N
>Pseusyrin.NP_794271.1.m_2_dhb_sal_TO_ser_LcL/1-493 687..1179 non-ribosomal peptide synthetase, initiating component [Pseudomonas syringae pv. tomato str. DC3000]
QVPVPLSYAQQRFWFLDQ--YQ-PDNP--------FY-SLPLA-LTIDGPLDAEIVQQVVNLLVMRHTPLRT
LFKR----EGGVL-QQ--HILP---------------VLKV-PVTHVDFSQSGD-------QAACAIA-EAI
RQEAYQPFNLAQG-PLIRARL-LQSAP---------------QRHVLLLTLHHISCDGWSSNVLQHEFSALY
DALV--------------------HD-QPA----------ALPA-----LPFEYTDYTLW-EQQHIAGP---
----WL-----EEKLAFWRAHLANA-PTSL----DLQTDFPRHENTRQE-GDVRTIQVPQELVRQLETFARL
NNATVFMVMVTAMNVLLQRMTGQRDLCIGVMSANR---PEGTEGLIGNFINVVPLYSHIK---GDEAFSNLL
KTTSRQLLAAYDQQ-IPFELILKHLAPPRQTGGT---PYAQFVMNFHNEIA------EPTPRPGLQ------
-----R--SSGVSL-------VGHHPSTV-----N--H-AAFELKMEVHS---TT----------RNLSIAF
EYNKELYTPSTIDRVMNHFLVLLTGA-T--------G
>Pseusyrin.NP_794272.1.m_1_gly_LcL/1-488 22..509 non-ribosomal peptide synthetase, terminal component [Pseudomonas syringae pv. tomato str. DC3000]
ADQFSTSFAQQRLWFLEQ--YE-PGTG--------LY-NIPAA-CRINGVLRLDILERSLNAIIERHEALRT
SFSV----DKDLP-VQ--VIMR---------------EAPV-LIRPV-KLAALL-------ERNLTLQ-QFM
DDEAASPFDLTQA-PLIRATA-IEVRA---------------DEHVLLLTLHHIVADGWSMSVLLDELSRLY
NAEL--------------------NG-VAA----------DLQA-----LEIHYADYAVW-QREWLQEE---
----VV-----QPQLDYWETQLKDA-PSVL----ELPTDRPRPARLDYA-GNRVHFTLPAELGAQLQELSQR
HHVTLFTTLICAFNTLLLRLSNQPDICIGYPVANR--GRAEIQPLIGFFVNTLVLRSQMS---TQQTFAAYL
QQTQSTLLDSDLNQDIPFERLVEALRPARELNHS---PLFQVLFSFF---N------QD--LAGGL------
-----T--LSGTTS-------GTL-EQNC-----R--F-SKFDLSLEMNT----R-------Q--NTLGGFF
EYRTALYDQATIERMSGYYRVLLESI-V--------V
>Pseusyrin.NP_794272.1.m_2_gly_TO_pro_LcL/1-487 1069..1555 non-ribosomal peptide synthetase, terminal component [Pseudomonas syringae pv. tomato str. DC3000]
QHRQPLSYAQERLYFLDQ--FE-PASA--------AY-TIALA-LELNGPLEASLLHRCLNELIRRHEPLRT
TFVL--D-ADGKP-QA--QVHP-------------EALSQL-VYRDL----RHH-------STPYLLAQTQA
NAEAQHLFSLEKG-PLFRASL-LQTGE---------------QQHILLLTLHHIVSDGWSVAVLAREVMALY
QAFA--------------------QG-QPS----------PLAP-----LDIQYGDYAAW-QREWQAPI---
----EF-----ASKTDYWSCHLAQA-PTTL----ELPTDRPRPAIQTYR-GRVISRSLGKTLSARIDALSQA
QEGTPFMTLLALFNVLLNRYSGQQDIVIGTPIANR--TRPEIEPLIGLFVNTLAMRIRLE---GNPTFSELL
GQVRDTTLNAYAHQELPFEKVVESLAIPRDMSRS---PLFQVLFVLQ---N------TA--LEA-M------
-----N--LPGLEI-------GNF-ALES-----T--T-AKFDLTLELTP---SS----------EGYQMRW
EYNSDLFDADTIERMTRHFETLARSA-I--------S
>Pseusyrin.NP_794272.1.m_3_pro_TO_ser_LcL/1-488 2128..2615 non-ribosomal peptide synthetase, terminal component [Pseudomonas syringae pv. tomato str. DC3000]
SGMKVASYAQERLFFLNR--LD-RSST--------AY-NIALA-LELNGPLKKPVLQQCLDELIRRHEPLRT
TFAL--Q-EDGQV-VS--LVHP----------------PQLDTLISL-DLRHTA-------QPLSVAE-KQV
RDHASQLFSLETG-PLLRVLL-LQVAD---------------EHHILLFTVHHIIADGWSIAVLTREIMALY
QAFS--------------------TD-QAS----------PLPP-----LEIQYSDYAFW-QRSLQAPS---
----VF-----AAQVGYWRQQLDQA-PARL----ELPTDRPRPAIQTYR-GQAVTHTWPPTLSKKIDTLSQS
LGVTPFMTLLTLFSLLLSRHSGQRDIVVGTPIANR--TRTEVEPLIGLFVNTLALRTRIE---GNPTFRQLL
QQVRNTTLGAYAHQDLPFEKVVEALDTPRNMSHS---PLFQVMFVLQ---N------TA--PEP-L------
-----K--IPDVEV-------RIF-DIGT-----T--T-AKFDLSLELTP---TV----------QGYQVRW
EYNCDLFDATTIERLAAQFQTLAESA-V--------L
>Pseusyrin.NP_794446.1.m_2_leu_TO_ser_LcL/1-490 1059..1548 non-ribosomal peptide synthetase, terminal component [Pseudomonas syringae pv. tomato str. DC3000]
EMPLPLSFAQQRQWFLAQ--ME-GASV--------AY-HIPAG-LRILGALDEPALQRSLNRIVARHEVLRT
TFVQ--QTADQSV-VL--RIHP------------EETGCPL-RKYDL---TTHA-------DGSRELA-RLV
DEEAIRRFDLQQG-PLIRGSL-VRLSD---------------EEHVLLLTMHHIVSDGWSMGILTRELGALY
ASGC--------------------QD-EAA----------PLPP-----LLIQYADYAMW-QRSWLSGE---
----VL-----HKQSTYWQTALLDA-PALL----MLPADRVRPAQQDYT-GASVAVVLDATLSNELKTLSRR
HGTTLFMTLLAGWATVLSRLSGQDEVVIGSPVANR--MSAEVEGLIGFFANTLALRVDVS---DDPTVEALL
SRVKACTLAAYEHQDLPFEQVVELLKPVRSLSHS---PLFQAMLSWQ---N------MP--TAE-L------
-----A--IDGLEL-------TLL-DSVV-----R--T-TKYDVSLDLAE---VE----------GRIVGSL
EYATALFDRDTAQSYVAYLERVLRAM-V--------E
>Pseusyrin.NP_794446.1.m_4_asp_asn_glu_gln_aad_TO_ser_LcL/1-492 3202..3693 non-ribosomal peptide synthetase, terminal component [Pseudomonas syringae pv. tomato str. DC3000]
NLPLPLSWAQQRLWFLDQ--LDRAAGA--------AY-HIAAG-LRLRGQLNRDALQATLDRIVARHEILRT
HF-V--L-HKGQA-IQ--LIAP--AAQ----------GFAL-ATHDL-RSLGST-------AQHEAVE-RLA
REESVAPFDLSSG-PLIRGRL-VQLSE---------------TEHVLLVTQHHIVSDGWSTGVLLQEIGTLY
RAFS--------------------QG-LAD----------PLPA-----LAFQYADYAAS-QRQWLQGE---
----TL-----QTQVDFWRQHLSGA-PALL----ELPTDHRRPPLRSYA-GGRVSLALGPALTAGLRQLGQR
HGATLFMTLLAGWSSLLSRFSGQDDVVIGTPVANR--PRSELESLIGFFVNTLALRIRPE---GSLSVAALL
EQVKAVMLAAHAHQDLPFEQVVEALQPPRSLGHS---PIFQVMLALN---N------TPG-GGE-L------
-----S--LPELSL-------EPL-QTPH-----T--T-AQFDLSLSLVE---AK----------GGLLGSL
EYASDLFERATIDRMAGHLQVLLEGM-V--------A
>Bacicereu_2.NP_832215.1.m_2_gly_ala_TO_ala_LcL/1-489 1061..1549 Peptide synthetase [Bacillus cereus ATCC 14579]
EEIIPLSYAQKRLWFIDQ--LM-PNSA--------MY-NIHAA-CRLTGKWSIEALEVGWNQLLERHESLRT
TI-L--E-QEGEP-FQ--QVQS-----H--------VFRHI-PQTNL-TDLSLE-------DREKEMQ-RLI
QNEAEEPFHFGQD-PLIRTRI-LKVDR---------------EEWVLICTMHHIISDGWSMGILLEEWMAFY
EGAL--------------------TG-KPV----------ELKE-----LSIQYADFVMW-QKEWQKEE---
----NL-----NQHLQYWKEELSGE-LPVL----QLPMDRPRPAVQTHR-GASQSLIVANSLQEKLKDLSLQ
EGCTLFMTLMAAYQSFLSRYTGQDDIIVGSPIANR--NVKEIEGLIGFFANTLVYRADFS---ENPTFQELL
SQVRKKALKAYEYQDIPFEKVVESVKPERNTSHS---PIFQTMFTLQ---N------TK--QEF-L------
-----Q--LSERQM-------ELM-ESHA-----S--V-AKFDLSLFASE---TE----------EGLSLTF
EYNTDLFNDTTIERMASHFKHWLNQI-V--------S
>Bacicereu_2.NP_832218.1.m_2_val_leu_ile_abu_iva_TO_gln_LcL/1-488 599..1086 Peptide synthetase [Bacillus cereus ATCC 14579]
GNNIPLSYAQQRLWFIDQ--FA-PNSA--------LY-NMPMA-CRLTGNWLPEGLELGWNQLIERHESLRT
VF-H--E-EEGHP-VQ--QIQP-----Y--------IFRPL-PQMDL-TKLSLE-------ERERKLE-QWI
QTEVESPFDLDQG-PLFRGKL-IRISE---------------EEWVLLCNMHHIISDGWSMEILLQEWMAFY
ENAI---------------------GEKQA----------ELEP-----LPVQYADFAQW-QREWLKDE---
----VL-----NQQLAYWKEELSGE-LPVL----MLPMDRPRPPVQTHH-GLTHNVLLSRSLLDKLNELSRQ
EGATLFMTLLASYQSFLARYTGQTDIIVGSPIANR--NYREIEGLIGFFVNTLVYRADLS---NAPAFQELL
SQVRIKALKAYEYQDVPFEKIVEVIQPERNTSHS---PIFQTMFTLQ---N------TG--QKL-P------
-----E--LHGRNI-------EVI-ESNA-----P--I-AKFDLSLTAAE---VE----------EGLLLTF
VYRTDLFDSLTIESMAEHFGNWLNVI-V--------E
>Photlumin.NP_928233.1.m_1_gly_ala_val_leu_ile_abu_iva_LcL/1-501 76..576 hypothetical protein plu0897 [Photorhabdus luminescens subsp. laumondii TTO1]
AEHYPLSFAQQRLWFIDQ--LT-EGSP--------QY-NCPGY-LRLREQLNFNAFKAAVKTLLERHEALRT
HIKV----IDNEP-RQ--VITH-------------CYDLPI-TRHDL-TAFSET-------EQESQIK-RFS
KEEDNLVFNLSTD-LMLRIRL-IKLAE---------------NDYVIIYTIHHIACDSWSIEIFVNELITLY
RAYS--------------------KG-KIA----------PLPP-----LKIQYTDYAQW-QRNWLQGD---
----IL-----KKQLDYWQTQLSGI-SPLH----RFPLDNPRPEKQSFE-GRLNEQRISKDLTQEIRVLCHQ
HEVTLFMFLETAFAVLLSRYSNEKDILVGTPLAGR--RHHDIEPLIGFFVNSLVIRTDLS---GQPTFSELL
KQNSRTILDAYAHQDLPFQMLVEKMSPGRNLNYN---PIFQIAFTLE----------NT--QCDTV------
--------LAQDNN-------IEFEERLL-----L--K-VRFDLEIHIYE---EE--------E-GGLSLLW
VYDSSLFNNMTIERLLANYETLLANI-V--------S
>Photlumin.NP_928234.1.m_1_gly_ala_val_leu_ile_abu_iva_LcL/1-497 76..572 hypothetical protein plu0898 [Photorhabdus luminescens subsp. laumondii TTO1]
AEHYPLSFAQQRLWLIDQ--LT-EGSP--------QY-NCTGD-FRLRESLNLNAFEAAIATLLERHESLRT
YFKI----IDNEP-RQ--VIAT-------------AYDLPI-TIHDL-STLAEF-------EQQQQVK-QLG
EQEWKQAVNLSTD-LMLRIRL-LKLAD---------------DDYFILYTIHHIACDGWSLAIFISELLTLY
RAYC--------------------QG-EGN----------PLPP-----LPVQYTDYSQW-QRDWLQGD---
----IL-----EKQLDYWQNQLSAI-SPLH----RFPLDNPRPEKQNFE-GNVHPQRISKALTQEIRALCAK
HEVTLFMFLETAFAVLLSRYSSEKDILVGMPLAGR--RHRDTEPLIGFFVNSLVIRTDLS---GQPTFSELL
KQNSRTILDAYAHQDLPFEMLVEKISPERNLNYN---PIFQIMFAVQ----------NN--QRDTT------
--------LEQDSI-------VTSKERSL-----L--T-TRFDLEVHIYE---ED--------E-GELSIGW
ISDTSLFRNATINRLIANYEILLTNI-V--------D
>Photlumin.NP_928235.1.m_1_gly_ala_val_leu_ile_abu_iva_LcL/1-498 77..574 hypothetical protein plu0899 [Photorhabdus luminescens subsp. laumondii TTO1]
AEHYPLSFAQQRLWFIDQ--LD-GGSR--------QY-NCMGD-FRLRESINIEAFEAAVKALLERHEVLRT
HFKI----INNEP-RQ--FIAA-------------DYDLPI-TDHDL-SALSET-------EKNDQVK-QIS
KEEENLIFNLNTD-LMLRVRL-IKLAE---------------DDYLIIYTIHHIAFDGWSMAIFLHEFFTLY
KAYC--------------------QG-KAN----------PLPP-----LRIQYADYAQW-QQSWLQGD---
----VL-----KKQLTYWQNQLAGI-SPVH----RVPLDNPRPEKQNIE-GRLHLQRISAHLTQAIRALCTK
HNVTLFMFLETAFTVLLSRYSNEKDILVGTAIAGR--QHPDIEPLIGFFVNSLVIRTDLS---GQPTFSELL
KQNSRTILDAYEHQALPFEMLVEKLSPERSLNYN---PVFQIMFAVQ----------NN--QRDAI------
--------LGQDDI-------IELGDNLL-----R--T-TRFDLEIHVFE---EE--------QTDELSIVW
ISNTSLFDSNTIERFIANYATLLSGI-V--------E
>Photlumin.NP_928235.1.m__gly_ala_val_leu_ile_abu_iva_TO__LcL/1-447 1563..2009 hypothetical protein plu0899 [Photorhabdus luminescens subsp. laumondii TTO1]
DGKMPISYCQKMYWYFVQEALL-EDSF-----------HVPIT-LLMAGELDRSALEKSLNTILARHESLRF
KFYQ----ENGQI-----FMQP---DNS--------MKINLQVIEALPRGIERD-------QIIIEIN-KLW
QEKLRTPFDVYNG-PLIKTFL-LPVSE---------------TITVLLIDVHHIISDGWSVNIIMNEFKQLY
TAYS--------------------QG-QEN----------TLPP-----VAMQYSGYVYD-LQEIHVTE---
----VA-----KKQIKFWQQQFADV-NSER----DFPVSFRKHLASKYR-SHAHHIKIPDSLDKAVLQYCET
HKITPYMLFMALFHTCLFMYSGESQLIVTSPKADR--TRIESHQTIGLFLGDLIVKSNIN---QEMSLQEII
KQVSQSIHRAIENANIHMSVVIDVVG---EKARD---NIFNVLFNYLDAQNFYDFIDMS--KDEKL------
-----S--LPNLEV-------EVI-DTEI-----I--PFESLGMNFLYMP---------------QNIKCEL
HYNPELYTEAVIDRMAIYYERLLNVI-V--------S
>Photlumin.NP_929905.1.m_3_ala_TO_trp_LcL/1-488 2268..2755 hypothetical protein plu2670 [Photorhabdus luminescens subsp. laumondii TTO1]
DHQLPLSFAQQRLWFLAQ--LN-GVSE--------TY-HIPLA-LRLRGRLDITAWQQALDTLFARHEALRS
VF-V--A-VDGQP-QV--ELLP---AAS---------SLLM-KKYDL-R--DTP-------DVDDQLA-FLS
AQEASAPFDLARG-PLIRSSL-VQLAD---------------DEHVFLLTQHHIVSDGWSLGILKSELEALY
SAHL--------------------NQ-QPD----------PLPP-----LTIQYPDYAAW-QRQWLSAE---
----RI-----QSQSDYWRARLVDA-PVLL----DLPTDRPRPPQQSFA-GALLPVNLDAELTQSLKRLSEQ
QGVTLFMTLLAAWTAVLSRLSGQEDLVVGTPSAGR--SRQEVESLIGFFVNTLALRMDLS---GAPNVTELL
ARVRQTALAAQEHQDLPFEQVVEIVQPPRRLAHT---PLFQVIFAWQ---N------NE--NIE-W------
-----R--LPGLAV-------SLA-DQPI-----D--I-AKFDLELSLSE---VD----------GRVVGYL
NYATALFDQATIERQVGYLHTVLRGM-A--------T
>Photlumin.NP_929905.1.m_5_val_TO_bht_LcL/1-488 4384..4871 hypothetical protein plu2670 [Photorhabdus luminescens subsp. laumondii TTO1]
EGQLPLSFAQQRLWLLAQ--FE-GVSE--------TY-HIPLA-LRLRGLLDIATWQQALDTLFARHEALRS
VF-V--A-VDGQP-QV--ELLP---AAL---------GWPM-KKYDL-R--NTP-------DVDAQLA-SLS
TQEAGTPFDLARG-PLIRSAL-VQLAN---------------DEHVFLLTLHHIIFDGWSVSVLMCELNALY
TAFL--------------------TG-QPD----------PLSP-----LTIQYPDYAAW-QRQWLSAE---
----RI-----QFQSDYWRARLVDA-PVLL----DLPTDRPRPPRQSFT-GNILPVSLDAELTQSLKRLSEQ
QGVTLFMTLLAAWATVLSRLSGQEDLVIGTPSAGR--SRQEVESLIGFFVNTLALRMDLS---GAPNVTELL
AHVRQTALAAQEHQDLPFEQVVEIVQPLRRLAHT---PLFQVIFAWQ---S------NE--NAE-W------
-----Q--LPGLTV-------LPA-DQLI-----D--I-AKFDLELSLSE---VD----------GRIVGYL
NYATALFDQATIERQVGYLHTVLRAM-V--------A
>Photlumin.NP_929905.1.m_7_trp_TO_val_LcL/1-488 6507..6994 hypothetical protein plu2670 [Photorhabdus luminescens subsp. laumondii TTO1]
EGALPLSFAQQRLWLLTQ--FE-GVSQ--------TY-HVPMA-LRLHGQLDIAAWQQALNRLFARHEALRS
IF-I--S-EDGQP-QV--ELLP---AEL---------GLPM-SKHDL-R--KVF-------DADKRLE-RLC
VQEAEVPFDLAGG-PLIRAGL-IQRAD---------------DDYVFLLTQHHIVSDGWSAGVLMHELSALY
TAFS--------------------MG-LPD----------PLPP-----LAIQYPDYAAW-QRQWLSAE---
----RL-----QIQSDYWRMSLADA-PVLL----DLPTDRSRPSQQSFA-GALLPVNLDAELTQSLKRLSEQ
QGVTLFMTLLAAWATVLSRLSGQEDLVIGTPSAGR--SRQEVESLIGFFVNTLALRMDLS---DSPNVAELL
ARVRQTALAAQEHQDLPFEQVVEIVQPPRHLAHT---PLFQVMFAWQ---N------NE--GME-W------
-----K--MPGLTV-------SPA-EQRI-----D--I-AKFDLELSLSE---VD----------GRIVGYL
NYATALFDQLTIERQVGYLHTVLREM-A--------A
>Photlumin.NP_929905.1.m_10_val_TO_trp_LcL/1-488 9711..10198 hypothetical protein plu2670 [Photorhabdus luminescens subsp. laumondii TTO1]
EGQLPLSFAQQRLWFLTQ--FD-GVSE--------TY-HIPLA-LRLHGRLDIAAWQQTLDTLFARHEALRS
VF-V--A-VDGQP-QI--ELLP---AAS---------GLLM-RKYDL-R--DMP-------DVDAQLA-SLS
AQEIETLFDLARG-PLIRSSL-IQLAD---------------DDHVFLLTLHHIVFDGWSVSVLMRELSSLY
TAFL--------------------AG-QPD----------PLPP-----LTIQYPDYAAW-QRQWLSAE---
----RI-----QSQSDYWRARLVDA-PVLL----DLPTDRPRPLQQSFA-GALLPVSLDAELTQSLKRLSEQ
QGVTLFMTLLAAWATVLSRLSGQEDLVIGTPSAGR--GRQEVESLIGFFVNTLALRMDLS---DAPNVTELL
ARVRQTALAAQEHQDLPFEQVVEIMQLPRQLAHT---PLFQVMFAWQ---N------NE--NTE-W------
-----R--LPGLEV-------SPV-EQVF-----D--V-AKFDLELNLFE---VE----------GQIVGYL
NYATALFDQATIERQVCYLHTVLRGM-V--------A
>Photlumin.NP_929905.1.m_12_val_TO_thr_LcL/1-488 11834..12321 hypothetical protein plu2670 [Photorhabdus luminescens subsp. laumondii TTO1]
EGQLPLSFAQQRLWFLAQ--FE-GVSE--------TY-HIPLA-LRLRGRLDIAAWQRALDTLFARHEALRS
VF-V--A-VDGQP-QV--ELLP---TEW---------GLPM-RKYDL-R--DTP-------DVDAQLA-SFS
VQEASVSFDLARG-PLIRSTL-VQLAD---------------NDHVFLLTQHHIVSDGWSLGVLKSELETLY
SAYL--------------------NQ-QPD----------PLLP-----LTIQYPDYAAW-QCQWLSAA---
----QI-----QSQSDYWCTKLADV-PVLL----DLPTDRPRPPQQSFA-GNTLLISLDAELTQSLKLLSEQ
QGVTLFMTLLAAWATVLSRLSGQEDLVIGTPSAGR--SRQEVESLIGFFVNTLALRMDLS---GEPSVAELL
ARVRQTALAAQEHQDLPFEQVVEIVQPSRRLAHT---PLFQVMFAWQ---N------NE--NTE-W------
-----R--LPGLVV-------SPV-EQAF-----D--V-VKFDLELNLFE---VE----------GRITGYL
NYATALFDQVTIERQVGYLHTMLREM-V--------A
>Photlumin.NP_929905.1.m_14_trp_TO_val_LcL/1-488 13967..14454 hypothetical protein plu2670 [Photorhabdus luminescens subsp. laumondii TTO1]
EGKLPLSFAQQRLWFLSQ--FD-GVSE--------TY-HIPVA-LHLRGRLDIAAWQQALDALFSRHKALRS
VF-V--A-VDGQP-QV--ELLP---AAS---------GLPM-KKYDL-R--NAP-------DADAQLA-SLS
AQETEVPFNLTRG-PLIRSSL-VQLAN---------------DEHVFLLTLHHIIFDGWSVSVLMRELNTLY
TAFL--------------------AG-QPD----------PLPP-----LTIQYPDYAAW-QRQWLSAE---
----RI-----QSQSDYWRTKLADA-PILL----DLPTDRPRPPQQSFA-GNILLVSLDAELTQSLKRLSEQ
QGVTLFMTLLAAWATVLSRLSGQDDVVIGTPSAGR--SRQEVESLIGFFVNTLALRMDLS---GAPNVTELL
ARVRQTALAAQEHQDLPFEQVVEIVQPSRQLVHT---PLFQVMFAWQ---S------NE--NRD-W------
-----M--LPGLTI-------SPV-GRSF-----D--I-AKFDLELNLSE---MD----------GRIVGYL
NYATTLFDQSTVERQVGYLHTVLREM-T--------A
>Photlumin.NP_930489.1.m_3_trp_TO_phe_LcL/1-488 1745..2232 hypothetical protein plu3263 [Photorhabdus luminescens subsp. laumondii TTO1]
DSVLPLSFGQQRLWFLAQ--FE-GVSD--------TY-HIPTA-LRLRGRLNFSAWQQALNRLFARHEALRS
VF-I--T-VDGQP-QV--ELLP---AEF---------GLPV-KKYDL-R--KAS-------NVDKQFK-RLC
VQEAKTPFDLARG-PLIRCAL-IQLAD---------------EEHIFLLTQHHIISDAWSLKILESELVALY
AAGL--------------------NQ-QPD----------PLLP-----LTIQYPDYAAW-QRQVFSGE---
----GV-----QAQSDYWRRTLADA-PVLL----ELPIDRPRPSQQSFT-GGRVAVHIDAPLVQALKHLGQQ
HGATLFMTLLTAWAALLSRLSGQDDVVIGIPSANR--NLREIEPLLGFFVNTLALRIDLS---DMPDVATLL
RRVRQTTLGAQEHQDLPFEQVVEIVQPPRRPEHT---PLFQVMFAWQ----------ES--ETEEW------
-----Q--LPELAV-------TPF-ELGY-----D--I-AKFDLQLELTE---KA----------GEIVGEL
NYSSALFDHETIERQVGYLQAILWAI-V--------N
>Photlumin.NP_930749.1.m_1_pro_pip_LcL/1-488 69..556 hypothetical protein plu3532 [Photorhabdus luminescens subsp. laumondii TTO1]
LTRLPLSFAQQRLWFIDQ--LF-GSSE--------HY-NMATV-LEVNGEFDLTIAEKVMQRIVERHEILRS
VY-R--E-EQGEV-WQ--EIQS---AVK--------AKINV-RHLTC----EPA-------ELKAIFY-QYV
S----APFDLQKD-LMIRIDF-FTTNT---------------QRQFLIINLHHIAGDGLSFSLLMEEFVIHY
QEIK--------------------QN-LPE----------SLPV-----LPVQYADYAYT-QQSWIADG---
----VF-----DEQLDYWQQKLADI-PQVH----QFPLDLQRPVKQTNY-GVKVRFRLDRQSSSMLRKHAGD
AGATLFMLLHAAFSVFIARYSQQTDIVIGTPATNR--KQKELQSLIGLFVNTLALRTEYQ---GKVDFMQFV
QHVKQVNIEAQMNQDLPFDVLVEKLAVSRNIAYS---PIFQFMFTMD---T------TE--AGESR------
--------LDDVVF-------TPV-SSGE-----A--F-SKFDLELDAID---DG----------DTILFEV
VYNSSLFHEHTIARLLKSFEVLLIDI-A--------E
>Photlumin.NP_930749.1.m_2_pro_pip_TO_ser_thr_ser-thr_dht_dhpg_dpg_hpg_LcL/1-492 1129..1620 hypothetical protein plu3532 [Photorhabdus luminescens subsp. laumondii TTO1]
MARLPLSFAQQRLWFIDQ--LD-GQTP--------QY-NMPLA-LTVKGEFNLAIAERAINIIVQRHQVLRT
VY-R--H-DTAGA-WQ--EVLD---KV----------TVKI-DRIDY-RSLGEK-------SGQQQVQ-EFI
QQHAEQPFDLAND-VMLRAAY-LKIAE---------------DQCVMVFNMHHIASDGWSIKVLADEFVDIY
RQLL--------------------EGIQQP----------ALPS-----LAIQYKDYAVW-QRQQLQGE---
----TL-----QTDLNYWLTQLNEL-PPVH----DLPLDHSRPLQLGSR-GGLFEFSADKSLLTGLKSLAGQ
HNTSLFVVLHAAFTLLLARHGQSPDIVIGTPVANR--LQAEVEPLIGFFVNMLVLRTQYQ---ADLTFAEYL
SYIRQVNIDAQAHQLLPFELLVEKMQPERSTSYS---PLFQIVFSMD----------TN--ESQVL------
-----Q--LSDVEF-------ESL-DSEH-----V--T-AQFDLTLDAGE--SEN-----------GLDFSF
EYNCELFERSTITRFSQRFLTLLSAL-V--------S
>Photlumin.NP_930750.1.m_1_phe_trp_phg_tyr_bht_LcL/1-495 71..565 hypothetical protein plu3533 [Photorhabdus luminescens subsp. laumondii TTO1]
LTKAPLSFAQRRFWLVEQ--VS-TVER--------QY-KISTA-FNLYGQFSLEAASQAIDAILKRHEILRT
VY-Q--E-SQGTP-AQ--VVLN---------------DYVF-QIDKD-TLADGV-------DQQQHIE-DWL
ERQRQRKFDLSRD-LPLRVAY-LASDLKPDTSDKP-------LTGVLFFDLHHIAADGWSLAILVDEFTLLY
QQIV--------------------QG-KPA----------LLTE-----LELQYSDYAYW-QNQAETQQ---
----MF-----DEQLQYWQQQLANL-PLVH----ELPLDYARPQKLDMR-SAMHTQKIPMETVSKLKRLAVD
ANATLFMLLHTAFAVMLARYSDNPDVVIGTPITSR--PVQKLESLIGCFLNTLVLRLDCT---PTLTFNALL
NNARQVHLDAQSNQAIPFELLVEKLLAEQSTAFT---PLFQVLFSMQ---N---------YESQPL------
-----E--LADVEF-------KEL-MEQG-----G--Q-TQFDLTLTAAE------------DQ-DGLSLIF
EFNQGLFNSDTIARFAENMQLLLAHI-A--------V
>Photlumin.NP_930751.1.m_1_gly_LcL/1-489 72..560 hypothetical protein plu3534 [Photorhabdus luminescens subsp. laumondii TTO1]
TQPLPLSSSQQRIWFIDQ--FG-GDST--------AY-NMVSA-YTVSGKFELAAANLALQTIIDRHEVLRT
VY-L--S-DENGT-RQ--VIKP---EW----------SFEI-VQSDI-SDIEQA-------QQEAWIE-QAI
QDEMACQFDLSKD-MMVRCRY-ISISA---------------EQGVLLFNMHHIASDGWSIGVLVKEFVSLY
QAYR--------------------QG-QAN----------PLSA-----LEIQYADYAVW-QSSPERQA---
----QL-----AAGLAYWQQQLSDL-PPVH----GLPLDYGRPANQTSH-GRSYEFSLNNEVSKRLQQLALT
QGCTLFMVLHAAFTVLLSRHSGQRDIVVGTPVANR--LQISLTPLIGCFMNTLVLRSECG---LEQSFIDYL
SSVREINLAAQRHQNVPFELLVERLQPERSTRYS---PLFQIMFSMN----------TN--DSVEL------
-----Q--LEGISL-------RPR-PEQT-----R--N-AMYELTLEAQQ---TE----------EGLIFSF
EYNTDLFAEETIKRLAARFTTLLMGI-V--------A
>Photlumin.NP_930751.1.m_2_gly_TO_orn_LcL/1-489 1129..1617 hypothetical protein plu3534 [Photorhabdus luminescens subsp. laumondii TTO1]
TNLLPQSYAQQRIWFIEQ--FG-GDST--------AY-NMVSA-YTVSGKFELAAANLALQTIIDRHEVLRT
VY-H--S-DENGT-WQ--VIKP---EW----------SFEI-AQSDI-SDIGKA-------GQEAWIE-QAI
QHEMTYRFDLAQD-VMVRCHY-ISTSM---------------EQGVLLFNMHHIASDGWSMGVLVKEFVSLY
QAYR--------------------QG-RTN----------PLPA-----LEIQYADYAVW-QHSAAEES---
----QL-----AAGVAYWQQQLSDL-PPVH----GLPLDYARPANQTSH-GRSYEFSLDNEVSKGLQQLALT
QGCTLFMVLHAAFTILLSRHSGQRDIVVGTPIANR--LQTSLTPLIGCFINTLVLRSECE---LEQSFIDYL
RSVREVNLAAQRHQNVPFELLVERLQPERSTRYS---PLFQIMFSMN----------TN--DSVEL------
-----Q--LEGVSL-------WPR-PEQT-----R--N-AMYELTLDASQ---TE----------DGLTFNF
EYNTDLFAEETIKRLVVRFTTLLMSI-V--------A
>Photlumin.NP_930752.1.m_3_NA_TO_ala_LcL/1-505 2183..2687 hypothetical protein plu3535 [Photorhabdus luminescens subsp. laumondii TTO1]
DELLPLSFAQERLWILSQ--ID-QSSA--------EY-NMPIA-FAVKGKFDVSAAERALNQIIERHEILRT
VY-I--K-KEGNP-FQ--KVLS---GR----------KLTL-NYIDL-IYMSKE-------QQDRHVA-ELM
IEDVNRIFDLSSD-LMIRATF-IQCQV---------------NNGVLLFNAHHIASDGWSEDILIREFVARY
EAIR--------------------NG-NHF----------EIEE-----LDIQYADFAIW-QRNRLQGE---
----YL-----ESQICYWKQQLSEL-PPVH----GVPLDKPRPKVRQYQ-GAVVTSILPEETTRALVSLARR
HQMTPFMLFHAALALVLSRHSSSHDIVIGTPVANR--LQAELETLIGFFVNTLILRVDTR----HSALSDYL
THVKQVHLDAQDNQDVPFEQLVERLLVTRSTAYT---PLFQIMLTMN---TDYGLNHDI--STTAF------
-----N--LPEVEL-------SAI-APNH-----I--L-AQFDLDLELSI------------SD-QGLLMHW
TYDTSLFSHEHIEQLNDHLSRLLSGL-VNVAENVAET
>Pseusyrin_2.YP_273984.1.m_2_arg_TO_pro_LcL/1-488 633..1120 non-ribosomal peptide synthetase [Pseudomonas syringae pv. phaseolicola 1448A]
CGAHALSSAQQRLWFLAQ--ME-GGKA--------AY-HMPLN-LRLRGPLQMAALQSSFNRLVARHEALRT
TF-I--A-VEGEG-RQ--RVAA--TGT----------IAAL-PIIEL-H--GEP-------DAQARLL-ELM
DEEGSRPFDLAVG-PLMRVSL-VKLAE---------------DDHVLLLTQHHIISDGWSMGVLTRELGVLY
EAAL--------------------HK-QAD----------PLPP-----LSIQYVDYAVW-QRQWLSGE---
----VL-----EAQRRYWRETLSGA-PVLL----ELPTDHKRPAVQNYR-GGFVPLMFDRALTARLRALATQ
QGTTLFMNLLAAWSLLLMRLSGQDDVVIGVPSANR--SQQELEGLIGFFVNTLALRMTRS---ASPTVASWL
QQARQVALAAQEHQDLPFDQVVEVLNPPRSLAYS---PVFQVLFAWE----------QH--QDSDL------
-----T--LSGLDV-------SVL-QSSQ-----P--V-AKFDLQLALSE---RD----------GQIVGGL
EYASGLYEPETVMQMGEYLRRILTQM-V--------E
>Pseusyrin_2.YP_273985.1.m_1_val_leu_ile_abu_iva_LcL/1-489 67..555 non-ribosomal peptide synthetase [Pseudomonas syringae pv. phaseolicola 1448A]
LTALPLSFSQRQLWFLDQ--ME-PGNA--------FY-NVPTA-ILLKGTLDVPVLEKALNELIMRHEMLRT
TF-A--S-VDGEP-RQ--IVHP--VM-----------ALAM-PKVDL-RDLSPE-------AREVQVG-MAV
DREAKAPFDLASG-PLLRASL-LRLAD---------------DEYLWLYSVHHIIADGWSMGVILHEVSTLY
GDFL--------------------RG-QAS----------SLAP-----LAVQYADYACW-QQQRLSGE---
----AL-----AGQLAFWQRTLADA-PPLL----DMPADRPRPTVQRYA-GATFSSTVDGSTLRGLNALARQ
THGTLFNVLIGALSVLLWRHSGQRDLCIGTPFANR--SRPEIEPLIGHFVNTQVIRQRLD---AQQTFAELL
REVRATLLDVHAHQDVPFDRVVEAVNPQRDTGYS---PLFQVMMVLQ----------NT--PGTAV------
-----Q--MPGLSM-------TPY-GTGS-----A--T-AKFDLAFEWVE---RD----------GALNLLV
EYNTDLFDQASIERLSGHYRHLLEQV-A--------L
>Pseusyrin_2.YP_274139.1.m_1__TO_glu_LcL/1-486 676..1161 pyoverdine chromophore precursor synthetase [Pseudomonas syringae pv. phaseolicola 1448A]
NEHLPQSLAQNRLWFLWQ--LD-PQSS--------AY-NIPGG-LYLRGELDTTALRTSFQRLIERHESLRT
RF-Y--E-HDGVA-LQ--RIDA-------------PGEFHF-DTLDI-SDLPSD-------ERQTRAL-AIR
EEQARLPFDLQNG-PLLRVTL-LRLDE---------------EEHQLLVTLHHIIADGWSLNVLIDEFSRLY
ASAV--------------------QG-QPL----------ELAP-----LPLRYADYGQW-QREWLANG---
----EA-----ERQLDYWKQQLGDE-QPTL----ELSTDRPRSAHQQHS-ASRYSLRLSAELSAAVRNTAQA
WQSTSFMLLLAGFQALLHRYSGQTDIRIGVPGANR--PRHETQGLIGFFINTLVLRAQLD---PRLPFSTLL
AQTRQAALDAQAHQDVPFEQLVEAFPQAR---EH---GLFQVMFNHQ-----------QRDLGALR------
-----R--LPGLLA-------EEL-PWHS-----R--E-AKFDLQLHSEE--DRN----------GRLNLSF
DYADELFERDTIVRLARHYVQLLTQV-S--------Q
>Pseusyrin_2.YP_274139.1.m_2_glu_TO_dhb_sal_LcL/1-490 1729..2218 pyoverdine chromophore precursor synthetase [Pseudomonas syringae pv. phaseolicola 1448A]
SQPVPLSYSQQRMWFLWQ--ME-PDSP--------AY-NVGGM-ARLNGVLDIERFEAALQALILRHETLRT
TF-P--S-VNGVA-CQ--KVSE---------QT----GLRV-QWQDY-SALPAE-------LRQQRLQ-ALA
DSEAHQPFDLETG-PLLRACL-VKAAD---------------LEHYFVLTLHHIVTEGWAMDIFARELGLLY
EAFL--------------------QG-KPS----------PLEP-----LAVQYLDYSVW-QRQWMEAG---
----ER-----QRQLDYWTAQLGNE-HPLL----ELPADRPRPAVQSHQ-GELYRFDLNPELAAKVRAFNAR
NGLTLFMTMTATLAVLLYRYSGQNDLRIGAPVANR--IRPESEGLIGAFLNTQVLRVQLD---GQMSVAQLF
EQVRHTVIEGQSHQDLPFDHLVEALQPPRSAAYN---PLFQVMCNVQ----------RWEFQQSRE------
--------LAGMTV-------DYL-VNDA-----R--A-TKFDLNLEVTE---LD----------HRLGCCL
TYSTDLFDEPRIAQMAEHWLNLLQAL-L--------A
>Pseusyrin_2.YP_274151.1.m_1_val_leu_ile_abu_iva_LcL/1-501 15..515 pyoverdine sidechain peptide synthetase I, epsilon-Lys module [Pseudomonas syringae pv. phaseolicola 1448A]
AERDGLSYAQQRMWFLWQ--LD-PHSA--------AY-NLPMS-VCLNGPLELPLLERAFSALVERHESLRT
TF-G--Q-EGDRA-FQ--RVAS-------------PTPVSI-RLIDL-SQQPHE-------QRWASAR-QAM
AEQSAQTFDLQRG-PLFTVQV-LRLAE---------------QEHLLLLNLHHMITDGWSMNVLIDEWLRGY
DALL--------------------AG-KPL----------PFQP-----LPVQYRDYALW-QRSWLEAG---
----EQ-----ERQLDYWRSHLGEE-HPVL----ELPTERPYPALPSHD-GARLELALEPELLRNLKTLAQR
QGVTLFVVLLATFKSLLHRYSGQTDIRVGGLIANR--TRSETEGLIGCFINTQVLRSEVT---AQTRFVDLL
HTVRNASTGAQAHQELPFDAIIDALQPERSQSHN---PLFQVMFNHQ--------PVVADLLDKQL------
--------SGGLRV-------ANL-PAEQQALAQRSHA-AASDLMLATSG---EG----------EQLNAAF
TYATDIFDQATIARLAAHWRNLLASV-C--------A
>Pseusyrin_2.YP_274152.1.m_1_asp_LcL/1-482 47..528 pyoverdine sidechain peptide synthetase II, D-Asp-L-Thr component [Pseudomonas syringae pv. phaseolicola 1448A]
FSAIPLSFAQQRLLFLWQ--LD-PQSD--------AY-KMTTG-LRLQGPLNESALRRAFDHLIERHEVLRT
VF-H--T-DGDQA-QQ--VLLH---------DQ----TVAL-DSIDLSGLADVE-------LRDAELA-LRV
ITVTSQPFDLRTG-PLLRAHL-FRLAS---------------DEHVLVVSMHHIVSDGWSMDVMIQEFVHCY
QAYC--------------------EG-REP----------ALPE-----LPLQYADYAIW-QRSWLEAG---
----EG-----ARQLDYWRSQLGDE-QPLL----DAAQDFPRPVTQSYQ-GEHLRFDFGADLSRQLNAFART
QGMTLFMLVLAGFSLFLSRKAGQRDIRIGVPNANR--GRAETEGLIGFFINTQVLRCQVD---ERLSYLDLL
VQIRDTSFGAQAHQDVPFEQLVDQLAPERSLGHN---PLFQAKFNQN----------VILKQKTAL------
-----K--LAGLEV-------SEY-AFDE--------QGAHFDLALDITD---DG----------TLIHGDM
AYASDLYRRATVEGFIPEMLALFKTL-L--------D
>Pseusyrin_2.YP_274153.1.m_1_thr_LcL/1-484 42..525 pyoverdine sidechain peptide synthetase III, L-Thr-L-Ser component [Pseudomonas syringae pv. phaseolicola 1448A]
QAPSALSYAQQRQWIIWQ--LE-PHSA--------AY-NIPLA-LRLHGVLDVEALRRSVEHLIERHETLRT
TF-E--Q-PGDEA-LQ--VVHP-------------ASPFAL-DVDQL--------------AAGETVE-RYV
DQEVQQPFDLQHG-PLLRVRL-LKLSE---------------QEHVLVLTQHHIVSDGWSMPIMVDELMQCY
QAAT--------------------LG-RKA----------ELTP-----LPIQYADYALW-QRNWLEMG---
----EQ-----ERQLAYWKQHLGEQ-QPIL----ELPTDRPRPALRSYD-GARLNVELDAALLNDLKTLARQ
QGITLFMLLLASLQTLLHRYSGQADIRVGVPVANR--TRSETQRLIGFFVNTQVLKADFD---TQTTVAGLL
QQIKQTAVEAQAHQDLPFEQLVEALQPQRDLSRS---PLFQVAYNHQ----------SEGHNEARE------
--------LAGLRL-------EYQ-VSDK-----H--T-AQFDLTLDTCE---RP----------NGLAASL
TYATDLFDAATIERMAGHWCNLLNGM-C--------R
>Pseusyrin_2.YP_274153.1.m_2_thr_TO_ser_LcL/1-484 1094..1577 pyoverdine sidechain peptide synthetase III, L-Thr-L-Ser component [Pseudomonas syringae pv. phaseolicola 1448A]
SQPLGLSYAQQRQWFLWQ--LD-PEST--------AY-TIPAA-LRLSGSLDIAALEHSFSALIARHETLRT
TF-R--Q-QGEQA-VQ--IIHA-------------PRALTL-MVESV--------------PAGQTLE-ACV
QQEMQRPFDLEKG-PLLRVRL-LNLAT---------------DEHVLILIQHHIVSDGWSMPIMVDELVRLY
EGYS--------------------QG-REV----------VLTA-----LDMQYADYALW-QRNWMDAG---
----EQ-----ARQLDYWKQQLGEQ-QPIL----ELPADHPRPVVQSHA-GARLAVELAPALIDDLKQVARQ
QGVTLFMLLLASFQTLLHRHSGQPDIRVGVPIANR--TRAETEGLIGFFVNTQVLRAEFD---LHTTFSELL
QQVKQAALQAQAHQELPFEQLVEALQPQRSLSHS---PLFQVMFNHQ---S------Q--ASAEVR------
-----A--LPGLQV-------EAL-TSES-----Y--P-AQFDLTLNTAE----H-------D--GGLSAGL
TYATALFERSTIERMAGHWLALLQAI-C--------A
>Pseusyrin_2.YP_274154.1.m_1_asp_LcL/1-476 47..522 pyoverdine sidechain peptide synthetase IV, D-Asp-L-Ser component [Pseudomonas syringae pv. phaseolicola 1448A]
VARIPLSYAQQRMLFLWQ--ME-PGNA--------AY-NVPMA-VRLNGPLDRQALSTALDNLVQRHETLRT
RFVS----EDGAF-YQ--EILQ-------------QATVAL-EFASV---------------APADIE-NQV
RAELQKPFDLLSG-TLLRVRL-FQLGE---------------AEHVLTVCMHHIVSDGWSGEVLIREFVQLY
QAQV--------------------SG-QPA----------QLPA-----LAIQYADYAIW-QRAWLEAG---
----EG-----ERQLNYWKQQLGTE-HPLL----SLPLDHQRSLQPSQR-GATVRVDVPERLSAQLKSLARN
SGQTLFMLTLAALSVVLSRFSGQADIRIGAPNAGR--TRSELEGLIGFFINTQVLRVQVD---EQQSFAQLL
AQVKQVVTGAQSHQELPFEHLVDALAPERNLGHN---PLFQFKINQH---V------LAAEDSGQR------
--------VSGLTV-------DEF-PIGS-----S--D-ARFDLAFDFTD----T-------P--GGIRGYF
TYATDLFEPSTIERMAEALRAVLQAL-V--------A
>Bacianthr_2.YP_028469.1.m_2_gly_TO_thr_LcL/1-494 1053..1546 nonribosomal peptide synthetase DhbF [Bacillus anthracis str. Sterne]
PNEVPLSFAQRRLWFLNC--LE-GPSP--------TY-NIPLV-IRLSGKLNEEALQGAIHDVVEKHETLRT
IF-P--N-VLGSS-YQ--KILD--MENL---------NLEI-IKTKT-C---KD-------ELENVLT-QAV
R----YSFNLDGE-PAVRVQL-FTMSE---------------NEHVILILLHHIVGDGWSLQPLTRDLTAAY
KARC--------------------QG-NRV----------QLET-----LPVQYADYALW-QQQLLGDE--T
TQESLI-----STQLDFWKKELRGL-PDQL----ELPTDYQRPMETSYQ-GETIHFHIDASMHSRLVELARK
NGVSLFMVLQAGLSALFTRLGAGTDIPIGSPIAGR--NDDALSDIVGLFVNTLVLRTNTS---GDPSFEELL
NRVKRSNLAAYENQDVPFERLVEVLNPVRTRNSH---PLFQVMLAFQ---N------TP--EAT-F------
-----D--APDIEA-------NLE-IQSV-----G--S-AKFDLTFEISE---SN---GVDGNP-NGLQGLL
EFSTDLYKRETAQKLVERYILLLDDA-V--------K
>Bacithuri.YP_036474.1.entF_2_gly_TO_thr_LcL/1-494 1053..1546 nonribosomal peptide synthetase [Bacillus thuringiensis serovar konkukian str. 97-27]
PSEVPLSFAQRRLWFLNC--LE-GPSP--------TY-NIPLV-IRLSGKLNEEALQGAFYDVVEKHETLRT
IF-P--N-VLGSS-YQ--KILD--MENI---------NLEM-IKTKT-C---KK-------ELESVLA-EAV
R----YSFNLDVE-PAVRLQL-FTVNE---------------NEHVLLILLHHIVGDGWSLQPLTRDFTTSY
KARC--------------------QG-ERA----------QLET-----LPVQYADYALW-QQQLLGNE--T
TPESLI-----STQLDFWKKELEGL-PDKI----ELPTDYQRPVETSYR-GETIHFHIDAGMHSRLVELARK
NGVSLFMVLQAGLSALFTRLGAGTDIPIGSPIAGR--NDDALSDIVGLFVNTLVLRTNTS---GDPSFKELL
NRVKQSNLTAYENQDVPFERLVEVLNPVRTRNSH---PLFQVMFAFQ---N------TP--EAT-F------
-----D--APGIEA-------SLE-IQSV-----G--S-AKFDLTFEISE---SN---GVDGTP-NGLHGLL
EFSTDLYKRETVQKLIERYILLLDDA-A--------E
>Baciliche.YP_077640.1.lchAA_2_gln_TO_leu_LcL/1-472 1060..1531 lichenysin synthetase A [Bacillus licheniformis ATCC 14580]
SDDYPLSLAQQRIYIVSQ--LE---GV--------GY-NMPAA-AMLEGTLDSGRLEAAFQKLIDRHEALRT
SFTV----VDGEP-RQ--TVHQ---------------RVQF-KIEKV--------------KAEGKPI-EQI
AKSFVRRFDLAKA-PLMRAGL-VSLAD---------------GRHLLLFDMHHLVSDGVSISIILNELAALY
NGE-------------------------------------ELPE-----LRLHYKDYAFW-QRAQAQEG---
-----F-----QKEEAYWESMFAGE-LPVL----QLMTDEPRPPVQSFE-GDRVSAVLPKDLKEKLAVLAEQ
NGATLYMVMLSAYNMLLAKYSGQEDVIVGTPAAGR--RHSDLEGIIGMFVNTLAIRSKVD---PGRTFADFL
NDVKKTVIDAFEHQDYPFERLAEKFGASRDLSRH---PIFDTMFILQ---N------AW--EDIPL------
--------LGDLHL-------SIY-ETNF-----N--I-AKFDLTLQAKE---EQ----------GELILDL
DYSTKLFKKDTAERMLKAYLNLLEDM-A--------A
>Baciliche.YP_077640.1.lchAA_3_leu_TO_leu_LcL/1-474 2097..2570 lichenysin synthetase A [Bacillus licheniformis ATCC 14580]
RETYPVSSAQKRLYVLQQ--IE-GAEK--------SY-NMPAV-LQLEGKLDLKRLESAAQMLIKRHEAFRT
TFEI----RNGEP-VQ--RIWE-------------AAELTI-DVIDA----DEQ-------EAEKLIK-EFI
R-----PFDLTKA-PLFRMSI-IRVTE---------------EKHLLLVDMHHIISDGASVSVLIDEMTRLY
AGE-------------------------------------ALEP-----LRIQYKDYAVW-QQHLLTER---
-----H-----KMQEEYWLKELDGE-LPVL----TLPTDYPRPSVQTFE-GSRISFSLKPELVQQLRRLAKE
TESTLYMVLAASYSTFLSKLSGQSEVIFGSPAAGR--PHADLSRIIGMFVNTLAIRTRPE---GDKPFSAFL
EEVKETTLGAFEHQDYPFEELIEKLNIQRDMSRN---PLFDAVFSMQ----------NA--DLKDL------
-----S--MEGVTL-------KPY-DFAH-----Q--T-AKFDLTLTAAE---ED----------GLLVFEM
EYNTDLFKRESIKRWSGYWVNLLEAV-A--------E
>Baciliche.YP_077641.1.lchAB_2_val_TO_asp_LcL/1-475 1050..1524 lichenysin synthetase B [Bacillus licheniformis ATCC 14580]
RANYPVSSAQRRMYILNQ--LE-EAST--------SY-NVPAV-LLLEGELDKERLEDAFRALISRHETLRT
SFEL----IDGEI-VQ--TIHQ---------------DAVF-HLTES--VADEA-------EAEAAIR-GFI
R-----PFQLNKA-PLVRAEL-VKLEE---------------KRHLLMIDMHHIITDGSSTGILIRDLASFY
HGE-------------------------------------EAPA-----PKLHYKDFAVW-QNGPEHQE---
----KL-----KEQEQYWLDIFKGE-LPVL----DLPYDFPRPSKRSFE-GDRVVFGINRKLTADVQKLLSE
ADATLYMFLLAAFNILLSKYASQEDLIVGSPVAGR--THPDLHNIPGMFVNTLALRNRPE---GEKTFKEFL
QEVKETSLQGFAKQDYPLEELIEKLPLPRDTSRN---PLFSVFFNMQ----------NM--EIPTL------
-----K--LGDLQI-------SSY-SVRH-----R--T-AKFDLSLEAVE---HD----------GEIGLSF
DYAVSLFKEETIRRWSGHFLNVIKTI-C--------E
>Baciliche.YP_077641.1.lchAB_3_asp_TO_leu_LcL/1-475 2095..2569 lichenysin synthetase B [Bacillus licheniformis ATCC 14580]
RDWYPVSSAQQRMYALHH--IE-KNGT--------GY-NMPSV-LMLEGVLDTDRLRRAFADLVNRHESLRT
AFVE----IDGRT-VQ--IVHE-------------KADIDL-KVIHI----HEE-------DAEAQIN-RFI
R-----PFDLSTA-PLIRAEL-LSISS---------------ARHLLLIDTHHIIADGVSRSLFVKEIAQLY
KGA-------------------------------------SLPE-----PKLHYKDYAVW-QQQPDQQE---
----NI-----RKQEDFWLRQFKET-VPEL----SLPLDFPRPPVQSFA-GDRVHFKVSKGTALKIRRLMAK
TNTTLNIVMLAVFNLFLSRLAGQKDIVVGSAAAGR--TNADLKDVPGMFVNSLALKNHVP---DQASFSGFL
EEVKNNSLAALDHQDYPFEELIAKLDLPRDMSRN---PLFNVMLTTE----------DP--DKETL------
-----D--LDGLII-------KPY-ETSH-----A--A-AKFDLTLGAFE---KD----------DEIGLQF
EYATDLFKKQTIERWSGYLLNLLEAI-A--------E
>Baciliche.YP_080976.1.dhbF_2_gly_TO_thr_LcL/1-494 1050..1543 DhbF [Bacillus licheniformis ATCC 14580]
RKEIPLSFAQRRLWFLHC--LE-GPSP--------TY-NIPVV-VHLTGDLDQKALAAALGDVATRHEPLRT
IF-P--D-QQGTT-HQ--LILE--EDQS---------RPEL-TVSHV-S---EH-------ELEKVLA-EAV
R----HRYHLEKE-PPFRAQL-FVLGP---------------DKFVLLLLLHHMIGDGWSLMPLTRDLETAY
NARL--------------------QG-EAP----------VWEP-----LSIQYADYAVW-QEYLLGSE--N
NPDSLI-----AKQLEYWSKALEHL-PDQL----ELPTDHPRPSESSYR-SGTIDLSIDEQLHGRLFDLSRS
TGVSMFMILQSALAALLTRLGAGHDIPLGSPIAGR--NDDALGEIVGLFVNTLVLRTDTS---GNPSFRELL
NRVRKVNLAAYEHQDLPFERLVEVLNPRRSRARH---PLFQIMLAFQ---N------TP--EPE-L------
-----D--LSGLKS-------DIE-IRSV-----G--A-AKFDLTIELRE---HR---KADGTP-AGIGGFL
EYSTDLFERNTVQTLAERLVRLLDSA-A--------D
>Bacicereu_3.YP_083310.1.dhbF_1_asn_LcL/1-470 17..486 multifunctional nonribosomal peptide synthetase (mycosubtilin synthetase) [Bacillus cereus E33L]
AKKFYMSNNQKRLYIINQ--LQ-GKDV--------SY-NTPKV-LFFPGRFDLKTLNRSFNKLCKQHELLRT
TF-S----HNGDKFYQ--IVQE---------------EVNVKVEVNY--------------DVNKTIK-ESF
N-DFLKPFDLETA-PVMRLKV-QELEN----------------ASVLMFDFHHIICDAISVHIFVDDLLSLY
KGE-------------------------------------TLQK-----NKIQYKDFAAW-QNSK-------
----DM-----SEHEAFWLEEFSKI-PPAV----DLKTDFVRPKWKSIK-GQTIHKNPDYKLSELVKGFCHR
NDTTEFMTLLSAFMAFLSKYNSQKDITVGIPVANR--THQDAHNMVGMFVNTLAVHTEID---KTKSFTNLL
SVMKDKVYSIFDHQEYPFEELIEKLNLERDVSRN---PLFDIMFVFQ---N------NE--NNGYV------
--------IDQKEL-------TEIKDIGY-----P--V-AKFDLTLTINS---SE----------AGYEISW
EYCSELFKEETIKYIDKLFGEFLKNA-I--------A
>Bacicereu_3.YP_083311.1.dhbF_1_NA_LcL/1-472 5..476 multifunctional nonribosomal peptide synthetase (mycosubtilin synthetase) [Bacillus cereus E33L]
SKKYKMSSAQKRMYAMEV--IQ-ESGI--------SY-NVPTL-LKVEGEIDLKVLESAFGKLCERHELLRT
HFMH----SSDNF-VQ--VVEE-------------TVKAEV-TYEEV-NGIKEK-------ELLDGFV----
-----QPFDLSKA-PLMKMKVVKNLSN---------------ETSYLLIDVHHIICDGESLAIIFDELSKLY
NDI-------------------------------------PLAP-----IKVQYKNYSAW-ESKR-------
----NI-----DSQKKYWMNEFENG-VTPL----ELRTDFNRPAWRSSN-GDSFNIMIKEELTAAIKEICKK
TKTTEYMFLMASFMTLLHKYSHQKEVILGTPIAGR--THPDTQNMLGMFVNTLAIKGEVD---EKHSFLQFL
NSIKEKCLKGYENQDYPFDELIKELNLERNSSRN---PIFDVMFGLQ----------NG--SESDL------
-----K--LGKATL-------SNI-NHTY-----K--T-SKFDLTLMIHE---CN----------ENYELYW
EYSTDIFKEVTIKRMAGHFINLLTNI-L--------L
>Bacicereu_3.YP_083722.1.entF_2_gly_TO_thr_LcL/1-494 1053..1546 nonribosomal peptide synthetase [Bacillus cereus E33L]
PNEVPLSFAQRRLWFLNC--LE-GPSP--------TY-NIPLV-IRLSGKLNEEALQGAIYDVVEKHETLRT
IF-P--N-VLGSS-YQ--KILD--MENL---------NLEI-IKTKT-C---KD-------ELENVLT-EAV
R----YSFNLDVE-PAVRVQL-FTMSE---------------NEHVILILLHHIVGDGWSLQPLTRDLTAAY
KARC--------------------QG-NRV----------QLET-----LPVQYADYALW-QQQLLGDE--T
TQESLI-----STQLDFWKKELRGL-PDQL----ELPTDYQRPMETSYQ-GETIHFHIDASMHSRLVELARK
NGVSLFMVLQAGLSALFTRLGAGTDIPIGSPIAGR--NDDALSDIVGLFVNTLVLRTNTS---GDPSFEELL
NRVKRSNLAAYENQDVPFERLVEVLNPVRTRNSH---PLFQVMLAFQ---N------TP--EAA-F------
-----D--APGIEA-------NLE-IQSV-----G--S-AKFDLTFEISE---SN---EVDGNP-NGLQGLL
EFSTDLYKRETAKKLVERYILLLDDA-V--------K
>Baciliche.YP_090052.1.m_2_gln_TO_leu_LcL/1-472 1060..1531 lichenysin synthetase A [Bacillus licheniformis ATCC 14580]
SDDYPLSLAQQRIYIVSQ--LE---GV--------GY-NMPAA-AMLEGTLDSGRLEAAFQKLIDRHEALRT
SF-T--V-VDGEP-RQ--TVHQ---------------RVQF-KIEKV-KAEGKP-------I-EQIAK-SFV
R-----RFDLAKA-PLMRAGL-VSLAD---------------GRHLLLFDMHHLVSDGVSISIILNELAALY
NGE-------------------------------------ELPE-----LRLHYKDYAFW-QRAQAQEG---
-----F-----QKEEAYWESMFAGE-LPVL----QLMTDEPRPPVQSFE-GDRVSAVLPKDLKEKLAVLAEQ
NGATLYMVMLSAYNMLLAKYSGQEDVIVGTPAAGR--RHSDLEGIIGMFVNTLAIRSKVD---PGRTFADFL
NDVKKTVIDAFEHQDYPFERLAEKFGASRDLSRH---PIFDTMFILQ---N------AW--EDIPL------
--------LGDLHL-------SIY-ETNF-----N--I-AKFDLTLQAKE---EQ----------GELILDL
DYSTKLFKKDTAERMLKAYLNLLEDM-A--------A
>Baciliche.YP_090052.1.m_3_leu_TO_leu_LcL/1-474 2097..2570 lichenysin synthetase A [Bacillus licheniformis ATCC 14580]
RETYPVSSAQKRLYVLQQ--IE-GAEK--------SY-NMPAV-LQLEGKLDLKRLESAAQMLIKRHEAFRT
TFEI----RNGEP-VQ--RIWE-------------AAELTI-DVIDA----DEQ-------EAEKLIK-EFI
R-----PFDLTKA-PLFRMSI-IRVTE---------------EKHLLLVDMHHIISDGASVSVLIDEMTRLY
AGE-------------------------------------ALEP-----LRIQYKDYAVW-QQHLLTER---
-----H-----KMQEEYWLKELDGE-LPVL----TLPTDYPRPSVQTFE-GSRISFSLKPELVQQLRRLAKE
TESTLYMVLAASYSTFLSKLSGQSEVIFGSPAAGR--PHADLSRIIGMFVNTLAIRTRPE---GDKPFSAFL
EEVKETTLGAFEHQDYPFEELIEKLNIQRDMSRN---PLFDAVFSMQ----------NA--DLKDL------
-----S--MEGVTL-------KPY-DFAH-----Q--T-AKFDLTLTAAE---ED----------GLLVFEM
EYNTDLFKRESIKRWSGYWVNLLEAV-A--------E
>Baciliche.YP_090053.1.m_2_val_TO_asp_LcL/1-475 1050..1524 lichenysin synthetase B [Bacillus licheniformis ATCC 14580]
RANYPVSSAQRRMYILNQ--LE-EAST--------SY-NVPAV-LLLEGELDKERLEDAFRALISRHETLRT
SFEL----IDGEI-VQ--TIHQ---------------DAVF-HLTES--VADEA-------EAEAAIR-GFI
R-----PFQLNKA-PLVRAEL-VKLEE---------------KRHLLMIDMHHIITDGSSTGILIRDLASFY
HGE-------------------------------------EAPA-----PKLHYKDFAVW-QNGPEHQE---
----KL-----KEQEQYWLDIFKGE-LPVL----DLPYDFPRPSKRSFE-GDRVVFGINRKLTADVQKLLSE
ADATLYMFLLAAFNILLSKYASQEDLIVGSPVAGR--THPDLHNIPGMFVNTLALRNRPE---GEKTFKEFL
QEVKETSLQGFAKQDYPLEELIEKLPLPRDTSRN---PLFSVFFNMQ----------NM--EIPTL------
-----K--LGDLQI-------SSY-SVRH-----R--T-AKFDLSLEAVE---HD----------GEIGLSF
DYAVSLFKEETIRRWSGHFLNVIKTI-C--------E
>Baciliche.YP_090053.1.m_3_asp_TO_leu_LcL/1-475 2095..2569 lichenysin synthetase B [Bacillus licheniformis ATCC 14580]
RDWYPVSSAQQRMYALHH--IE-KNGT--------GY-NMPSV-LMLEGVLDTDRLRRAFADLVNRHESLRT
AF-V--E-IDGRT-VQ--IVHE---------------KADI-DLKVI--HIHEE-------DAEAQIN-RFI
R-----PFDLSTA-PLIRAEL-LSISS---------------ARHLLLIDTHHIIADGVSRSLFVKEIAQLY
KGA-------------------------------------SLPE-----PKLHYKDYAVW-QQQPDQQE---
----NI-----RKQEDFWLRQFKET-VPEL----SLPLDFPRPPVQSFA-GDRVHFKVSKGTALKIRRLMAK
TNTTLNIVMLAVFNLFLSRLAGQKDIVVGSAAAGR--TNADLKDVPGMFVNSLALKNHVP---DQASFSGFL
EEVKNNSLAALDHQDYPFEELIAKLDLPRDMSRN---PLFNVMLTTE----------DP--DKETL------
-----D--LDGLII-------KPY-ETSH-----A--A-AKFDLTLGAFE---KD----------DEIGLQF
EYATDLFKKQTIERWSGYLLNLLEAI-A--------E
>Baciliche.YP_093405.1.dhbF_2_gly_TO_thr_LcL/1-494 1050..1543 DhbF [Bacillus licheniformis ATCC 14580]
RKEIPLSFAQRRLWFLHC--LE-GPSP--------TY-NIPVV-VHLTGDLDQKALAAALGDVATRHEPLRT
IF-P--D-QQGTT-HQ--LILE---EDQ--------SRPEL-TVSHV----SEH-------ELEKVLA-EAV
R----HRYHLEKE-PPFRAQL-FVLGP---------------DKFVLLLLLHHMIGDGWSLMPLTRDLETAY
NARL--------------------QG-EAP----------VWEP-----LSIQYADYAVW-QEYLLGSE--N
NPDSLI-----AKQLEYWSKALEHL-PDQL----ELPTDHPRPSESSYR-SGTIDLSIDEQLHGRLFDLSRS
TGVSMFMILQSALAALLTRLGAGHDIPLGSPIAGR--NDDALGEIVGLFVNTLVLRTDTS---GNPSFRELL
NRVRKVNLAAYEHQDLPFERLVEVLNPRRSRARH---PLFQIMLAFQ---N------TP--EPE-L------
-----D--LSGLKS-------DIE-IRSV-----G--A-AKFDLTIELRE---HR---KADGTP-AGIGGFL
EYSTDLFERNTVQTLAERLVRLLDSA-A--------D
>Burkmalle.YP_102862.1.m_1_val_leu_ile_abu_iva_LcL/1-513 47..559 non-ribosomal peptide synthetase, putative [Burkholderia mallei ATCC 23344]
AASVPASFAQTRLWLHAR--LL-GESA--------AY-HITER-LRLDGGLDANALRLSCDALIARHEALRT
TF-A--E-GAAGV-LQ--TVHA--PM-----------RCPW-RFTDL-ADASAG-------SREQRAA-AIA
ERDEAEPFDLAHG-PLVRAHL-IRLDA---------------ATHWFVLTTHHIVSDGWSADVMLAELSSFY
RSYA--------------------TG-DAV----------SLAP-----LPVQYADYALW-QRRWLDAG---
----EG-----ERQLAYWRATLDAS-RDAL----LLPGAATRPAQRGAS-GARHAFDISAELARRMRALAQA
RRATPFAVLLAALATLLARASGETGIRIGVPSANR--ERGETVGLIGFFVNTLTLAASTP---ATLAFDALV
DATQRGLIDAQSHQDVPFDQVVDALGVARSASHH---PLFQVMAAYG----------ARRVLPS--------
--------FAEVRA-------TEL-PSGM-----P--Y-AKFDLALSFDE------------RDDGGLDARF
VYATDLFDADAIERFAARYVELLAHA-L--------D
>Burkmalle.YP_106216.1.m_3_gly_TO_ile_LcL/1-490 1723..2212 peptide synthetase, putative [Burkholderia mallei ATCC 23344]
GEPAPMSFAQQRLWFLAR--MG-GLGD--------AY-HMPIA-VRLRGALDVDALQRALSRIVSRHDALRT
TF-A--L-EGEQP-VQ--RVHA--DDGA---------GLRL-RIDDL-R--GCA-------DAGARRA-RIL
AGQASEPFDLARG-PLVRGAL-VREAD---------------DVHTLCVTIHHIVSDGWSIDVFCRELSELY
RAFA--------------------GG-QPD----------PLPP-----LPVQYADYAAW-QQRGIGGA---
----AL-----HAQAEYWRDALAGA-PTLL----ELPTDRPRPPQPDYA-GATVGLALDAPLTAGLRALARR
HGATLFMTVFAAWSVLLSRLSRQTDVVIGTPSANR--GHAQIEGLIGFFVNTIALRVDLD---GAPTVAELL
ARVKARTLAAQQHQDIPFEHVVERVQPARSLSHS---PVFQAMFAWQ----------HA--SRGEM------
-----R--LEGLRA-------EPL-DDAA-----R--TIAKFDLTLSLRE---SG----------DAIDGGL
EYASALFERATIERFAGYLRRLLEGM-V--------A
>Burkpseud.YP_108312.1.m_3_leu_TO_leu_LcL/1-502 1832..2333 putative non-ribosomal antibiotic-related peptide synthase [Burkholderia pseudomallei K96243]
PARVPLSPAQQRMWLLQA--LE-PDST--------DY-HVCGA-LRVHGALDLERLAAALTQTVARHEALRT
CF-P--R-QDGQA-CQ--VVLP--PAAV--------AVERLSVDIDA-DRASPA-------AHDAAVQ-ARI
DAWEAQRFDLETG-PLLKAAY-LPLAA---------------DDGYLLLNLHHIIADGRSIAILLDDIAARY
ADLR-----------------EAGAGADAP----------GAPE------APHYADYCVW-SRSEAARE---
----RE-----AASLPFWRTQLAGAWPAGLAALRPARTAAAQHAPGAAR-GDEIGDTLPADLARNVRAVAAR
WGVTESTVYLAAYGLLVAKLGGDADVLIGIAYAGR--DLPDTADMIGMFVNVLPIRVALG---DADAFEQQV
RGWRDACVAAFRHAHVSYERMVELAGGDRRDGPG---ELVKTMFDFE----------EPGPPPR--------
-----A--LGDARL-------SVE-RRAD-----R--S-AKFDLTLRCRP------------DALGRMRIAL
NFRRAALSVERARGLLDAYRCVLEQV-L--------Q
>Burkpseud.YP_108312.1.m_4_leu_TO_orn_lys_arg_LcL/1-500 2901..3400 putative non-ribosomal antibiotic-related peptide synthase [Burkholderia pseudomallei K96243]
GAAIPLSPSQQRLWLVQA--FN-RGSV--------DY-NVVGA-LRVSGALDAARLRAAVAAAVERHEILRT
RI-V--D-TEDGP-RQ--RAPG---ADA--------READL-LQMNL-TGNPPS-------MQDDFVR-DYL
ARLAVEPFDLATG-PLFKLVL-IQTAA---------------DSGVLAASFHHIVVDAWSANVFLRDLLECY
AAQC--------------------AQ-RAP----------RLAP-----LPVQYRDYSVWAQRELARSE---
-----------DALRAFWRDYLHAL-PTHA----PLPVAHHRAGAAPRD-GRRLSIAWPADTLARLKALARR
EQASLYEVLIAAYFAWLHRLSGQSDLVVGMPYNDR--GRAELENLVGFFVNVLPVRARVR---PHLSYAALL
RQVRDDLRRVYRHHALPFDRIAEQCANASG-------SLFQTMFDLD----------AQPLAHDAR------
-----TADGDGLRA-------ELL-DGAP-----Q--A-PIADLSVTLRE---TA----------QGLTLSC
VYAAERFDAPAVERWLENFRALLDSV-A--------A
>Burkpseud.YP_108312.1.m_5_orn_lys_arg_TO_dhpg_dpg_hpg_LcL/1-494 3985..4478 putative non-ribosomal antibiotic-related peptide synthase [Burkholderia pseudomallei K96243]
ARATPLSGAQYRLWYLHQ--RD-PDST--------AY-HLPDL-LKLAGPLDAAALRTALAHTLDEHESLRT
TF-V--V-EGETP-LQ--VIAA--RA-----------QPRL-DGHDL-SALAPD-------ARDAALD-ALV
RRALDTPFDLARG-PLATFAL-VTLAP---------------DEHLLLSVFHHIVVDGWSVGLFQRSLARHY
NAAR--------------------GGRAAE----------PAAD--ASARALQYRDFAAW-HRRVLDGG---
----ER-----ERQLDYWRAQLDGT-LPVL----QLPTDFKRPPQASGG-GEAFSFAFDDALAARLQAVAQR
HHVSMFMLLLAAYAALLARYARQDDLLIGVPALGR--TRPEFESVVGFFVNTLVIRVRAN---PSTTFASLL
EHVRATCLDAFDHQDVALEEIAADVNARRERDGT---GLFQTMFSYQ---E------ADALEPA--------
-----A--FDGLVA-------TSV-EPEH-----R--S-AKFDLYLATWT---HD----------GRLHGGF
EFSTDLFEAATVRRMADHYRNLLAGV-A--------A
>Burkpseud.YP_108312.1.m_6_dhpg_dpg_hpg_TO_glu_gln_LcL/1-496 5059..5554 putative non-ribosomal antibiotic-related peptide synthase [Burkholderia pseudomallei K96243]
RAHYELAPCQVPEWYAYQ--MD-PSSP--------VY-NISVADLFFTGKLNRDAFIAAWRAILERHDVLRV
KF----DYRDGAP-IQ--IVDP---AID--------IRAEN-VFLDR-TTLAGA-------DAIDEAN-RLG
ARFGTAPFDFANG-PLFRLHV-ASYAG---------------DFHQLIFVVHHIIWDETSLINLMLELSELY
NAHA--------------------AG-RAA----------NVPA-----LEVGYFDYVQW-THQQLRCG---
----AF-----DEHKRYWLDMYRTL-PPPL----DLPTDRARPNLMSYR-GDALRTWLPRGIVRKIEAYLKQ
HDVTLFMLQLAILDCYLSRISGQRDFVIGCPIAGR--ADERLKPLLGLFATPMPIRCTIG---ENMTFGELL
AQVSQRTLEAFEHYHYPSNQVIEQLQHEKDLSRP---KLFSIMYGVQ---N------NKTDLMGRL------
-----K--FDGLTL-------SLENVVDT-----ENKS-SRFDLNFVVDQ---FG----------SDIMFSC
IYNVDLFDASTIEQMLENMTALMDQV-L--------D
>Burkpseud.YP_108377.1.m_1_val_leu_ile_abu_iva_LcL/1-520 56..575 putative siderophore-related non-ribosomal peptide synthase [Burkholderia pseudomallei K96243]
AASVPASFAQTRLWLHAR--LL-GESA--------AY-HITER-LRLDGGLDANALRLSCDALIARHEALRT
TF-A--E-GAAGV-LQ--TVHA--PM-----------RCPW-RFTDL-ADASAG-------SREQRAA-AIA
ERDEAEPFDLAHG-PLVRAHL-IRLDA---------------ATHWFVLTTHHIVSDGWSADVMLAELSSFY
RSYA--------------------TG-DAV----------SLAP-----LPVQYADYALW-QRRWLDAG---
----EG-----ERQLAYWRATLDAS-RDAL----LLPGAATRPAQRGAS-GARHAFDISAELARRMRALAQA
RRATPFAVLLAALATLLARASGETGIRIGVPSANR--ERGETVGLIGFFVNTLTLAASTP---ATLAFDALV
DATQRGLIDAQSHQDVPFDQVVDALGVARSASHH---PLFQVMAAYG----------ARRVLPS--------
--------FAEVRA-------TEL-PSGM-----P--Y-AKFDLALSFDE---RD-------D--GGLDARF
VYATDLFDADAIERFAARYVELLAHA-L--------D
>Burkpseud.YP_108377.1.m__val_leu_ile_abu_iva_TO__LcL/1-548 1158..1705 putative siderophore-related non-ribosomal peptide synthase [Burkholderia pseudomallei K96243]
DGVLPLSAAQRGLWFLWR--AQ-PDSA--------AY-NIPVA-LRLRGALDVDALADALAHAAVRHPALRT
RI-V--ARADGAP-GQ--RIAP---ARR--------IELPVVDLRADARIADDD-------ARLAAAI-ALT
DADALAPFDLAADAPLWRARV-IRLGA---------------HDHVLSLVVHHIVSDGQSIDLWLDAVRAAY
VARRADEPATAAARAAADRRTDRHAGSRAA----------SLAPARAKEAPAQSATIAPI--QAPADAPQPA
PDAPVLPAAAPHARLAFWREALAGA-PSHA----LPPPRAGRACAPRWD-AGRLAFEFDAALVRRARAMALD
AHATLPMLLHAALNAAFYRATGATDQPVGVLASTRELTGDAAERALGLFINAVVVRTRLS---GADTPATLV
AAVRDAALAAYAHADAPFCDVVAALRAPRTVNGN---PLFQVMFNYL----------RPAGAAARD------
--------WAGLAV-------DAFNDVRH-----R----VVFELELDIVE------------HPDGRVTGAF
SYAAERVDGAFVAALAADYLDVVRGF-V--------D
>Burkpseud.YP_108378.1.m_2_dhb_sal_TO_asp_LcL/1-484 662..1145 putative siderophore related no-ribosomal peptide synthase [Burkholderia pseudomallei K96243]
ALERPASFAQQRFWVLAR--TQ-DAGA--------AY-HVSFH-WDIDGALDLGTLQRALDMLIARHEAWRT
TL-V--ENDDGVV-LQ--RIHA-------------ALPVRI-AAVDL-RGEAGA-------SRAARLA-ELT
ERHAGAPFDLSDG-PLVRALL-VTLAD---------------GAQRFLLTTHHAVSDGWSSRCAFAELTAAY
AALA--------------------EG-RAP----------ELPA-----LPIQYADYAQW-QRDALDAH---
----ET-----ARELAYWRGALDGA-PAPL----ALPLDRPRAAERDYR-GGRLARRLSPAASDAVRAAARR
LHASPFTVLLAAFDAWLFRLTGERDLVVAAPIAQR--ARPETAPLVGLFLNTLALRARVS---PAQSFESLV
ASVRDAAFGAFAHQDVPFDKVIDAVKPPVRRGDE----WLRVKFAQQ----------FDLECRA--------
-----S--LPGAAV-------RMAPGLDT--------A-ARFDYALDFTD---DP----------RGIEFVA
AYARDGIDEATAHAWLDSFAALVEDA-V--------R
>Burkpseud.YP_108824.1.m_1_gly_ala_LcL/1-492 136..627 putative siderophore non-ribosomal peptide synthase [Burkholderia pseudomallei K96243]
ADDAPASPAQEDLWLAAQ--VQ-EEGA--------AY-HLSIA-LRFDAPVDDASMRRALVEMIARHPSLRT
TF-R----RDAQGLRQ--CVRA---AAQ--------AEVDW-SEAVLPAPDEAG-------ERESGLR-DAL
TRFAQSRFDLHAG-PLLRARL-HRGAP---------------DCDVVQIVVHHIVFDAWSRMVVSREIVDAY
HALR--------------------AG-RAI----------AWSA-----AAASPGAFARG-QRDALTPQ---
----RV-----ARLREYWRVQLAGV-PPVL----DLPTDFTRPAVRDGI-GATALRMLPAALAERLAAVGAR
HGASLFMTLMAAWQILLWRCSRQHEFAIGTPMAAR--DAGAFESTVGYLVNTVVLRASVR---ADEPFGGLL
ARVAQTVLDAHEHKALPLREVIELAGADRNPSHT---PLFQAMFEFH---N---------------------
-----E--RPGVEA-------AQAAPVRAVPHDVG--A-AKYDLSLEIAY---RH----------DGLACTI
EYATALFARSSIDGLLAQYEALLEQI-A--------A
>Burkpseud.YP_111203.1.m__CYS_TO__LcL/1-472 1096..1567 putative non-ribosomal peptide/polyketide synthase [Burkholderia pseudomallei K96243]
DGPLPLSPAQERLWFLHR--LE-PDSP--------FY-TIVLA-AWLDGRVERAALERAVAVVVERHEILRS
HIVD----IDGRP-AQTPARAD--------------LPLPI-RVVDL---TGAA-------DPQAEAL-ALA
RAEALRPFDLARA-LPFRVLL-APTRA---------------DRALALILMDHAAADGWSIGIFAQELLGAY
DALV--------------------DG-AAP----------ALPP-----LDAQYADLSAW-QAARLGRG---
----EL-----ERQLDYWRATLAGL--PAL----NLPTDRPRAPTPRFA-GAVVRFHVPAASARALAALARR
ESCTLFMVGLAAFATVLRHRSGQDDLAIGTDLAGR--THPAAERLIGFFVNQLVLRIDLS---GCDSFRDAL
RAVRERALDGFFHQDVPFDTLVRALNPPREPGRM---PLFQVKFVLQ----------NT--PFVTL------
-----S--SRHLRV-------EPL-DIDT-----G--T-AKYDLLATLAE---RP----------DGLAGTL
EYSTDLFDAATAEGIAADLQAVLDLV-A--------Q
>Burkpseud.YP_111640.1.m_2_thr_TO_thr_LcL/1-488 1200..1687 probable non-ribosomal peptide synthetase [Burkholderia pseudomallei K96243]
DGRIALSLAQQRLWFLTQ--LE-GVSE--------AY-HMSGA-VRLDGPLNREVLQRALNRIVMRHEALRT
CFVR----EEGEP-IQ--VIQP-------------HADLTV-SYHDL---REAE-------QSEQRAK-NLS
QAHASAPFDLSRD-LPVRVLL-LQLAD---------------EAHVVQVVMHHIASDGWSVGVFLQELSALY
GSFI--------------------AE-QDD----------PLAP-----LPLQYADYAAW-QRRWLASG---
----QL-----EKQGAFWQTNLSGA-PTLL----ELPTDRPRPPKQSHA-GASVEVKLGAALSERVKRLSQR
HGVTPYMTLLSSWAAVLGRLSGQEEVVIGSPVAGR--NRTEVEALIGFFVNTLALRLDLS---SEPTVGELL
KRTKAQVLSAQAHQDLPFDQVVERVKPPRSTAHP---PLFQVMFVWQ---N------MP--AGE-L------
-----T--IPGLTI-------RAV-ETPL-----Q--T-AQFELTLSLQE---AG----------DDIVGHL
NYASALFDESTVRRYVTYWRRLLEGMTA--------G
>Burkpseud.YP_111640.1.m_3_thr_TO_glu_LcL/1-494 2324..2817 probable non-ribosomal peptide synthetase [Burkholderia pseudomallei K96243]
DGRIALSLAQQRLWFLTQ--LE-GVSE--------AY-HMSGA-VRLDGPLNREVLQRALNRIVMRHEALRT
CF-A--R-EEGEP-IQ--VIQP--HA-----------DLTV-SYHDL-R--EAKSIRHEAENREQRAK-DLS
QAHASAPFDLSRD-LPVRVLL-LQLAD---------------EAHVVQVVMHHIASDGWSVGVFLQELSALY
GSFI--------------------AE-QGD----------PLAP-----LPLQYADYAAW-QRRWLASG---
----QL-----EKQGAFWQTNLSGA-PTLL----ELPTDRPRPPKQLHA-GASVEVKLGAALSERVKRLSQR
HGVTPYMTLLSSWAAVLSRLSGQEEVVIGSPVAGR--NRTEVEPLIGFFVNTLALRLDLS---SEPTVGELL
KRTKAQVLSAQAHQDLPFDQVVERVKPPRSTAHP---PLFQVMFVWQ---N------AH--EGS-L------
-----Q--IPGLRL-------STW-GDPL-----T--M-APFELTLAVRE---HQ----------DDIACTL
TYATSLFDRATVERYLGHWLRQLDAM-A--------T
>Burkpseud.YP_111640.1.m_5_gly_TO_ile_LcL/1-490 4489..4978 probable non-ribosomal peptide synthetase [Burkholderia pseudomallei K96243]
GEPVPMSFAQQRLWFLAR--MG-GLGD--------AY-HMPIA-VRLRGALDVDALQRALSRIVSRHDALRT
TF-A--L-EGEQP-VQ--RVHA--DDGA---------GLRL-RIDDL-R--GCA-------DAGARRA-RIL
AGQASEPFDLARG-PLVRGAL-VREAD---------------DVHTLCVTIHHIVSDGWSIDVFCRELSELY
RAFA--------------------GG-RPD----------PLPP-----LPVQYADYAAW-QQRGIGGA---
----AL-----HAQAEYWRDALAGA-PTLL----ELPTDRPRPPQPDYA-GATVGLALDAPLTAGLRALARR
HGATLFMTVFAAWSVLLSRLSRQTDVVIGTPSANR--GHAQIEGLIGFFVNTIALRVDLD---GAPTVAELL
ARVKARTLAAQQHQDIPFEHVVERVQPARSLSHS---PVFQAMFAWQ----------HA--SRGEM------
-----R--LEGLRA-------EPL-DDAA-----R--TIAKFDLTLSLRE---SG----------DAIDGGL
EYASALFERATIERFAGYLRRLLEGM-V--------A
>Burkpseud.YP_111641.1.m_2_glu_gln_TO_thr_LcL/1-488 1163..1650 probable non-ribosomal peptide synthetase [Burkholderia pseudomallei K96243]
DGRIALSLAQQRLWFLTQ--LE-GVSE--------AY-HMSGA-VRLDGPLNREVLQRALNRIVMRHEALRT
CFAR----EEGEP-IQ--VIQP-------------HADLTV-SYHDL---REAE-------QSEQRAK-DLS
QAHASAPFDLSRD-LPVRVLL-LQLED---------------EAHVVQVVMHHIASDGWSVGVFLQELSALY
GSFI--------------------AE-QGD----------PLAP-----LPLQYADYAAW-QRRWLASG---
----QL-----EKQGAFWQTNLSGA-PTLL----ELPTDRPRPPKQSHA-GASVEVKLGAALSERVKRLSQR
HGVTPYMTLLSSWAAVLSRLSGQEEVVIGSPVAGR--NRTEVEALIGFFVNTLALRLDLS---SEPTVGELL
KRTKAQVLSAQAHQDLPFDQVVERVKPPRSTAHP---PLFQVMFVWQ---N------MP--AGE-L------
-----T--IPGLTI-------RAV-ETPL-----Q--T-AQFELTLSLRE---AG----------DDIVGHL
NYASALFDESTVRRYVTYWCRLLEGMTA--------G
>Burkpseud.YP_111641.1.m_4_leu_TO_dab_LcL/1-488 3388..3875 probable non-ribosomal peptide synthetase [Burkholderia pseudomallei K96243]
DGRIALSLAQQRLWFLTQ--LE-GVSE--------AY-HMSGA-VRLDGPLNREVLQRALNRIVMRHEALRT
CFVR----EEGEP-IQ--VIQP-------------HADLTV-SYHDL---REAE-------QSEQRAK-DLS
QAHASAPFDLSRD-LPVRVLL-LQLAD---------------EAHVVQVVMHHIASDGWSVGVFLQELSALY
GSFI--------------------AE-QGD----------PLAP-----LPLQYADYAAW-QRRWLASG---
----QL-----EKQGAFWQTNLSGA-PTLL----ELPTDRPRPPKQLHA-GASVEVKLGAALSERVKRLSQR
HGVTPYMTLLSSWAAVLSRLSGQEEVVIGSPVAGR--NRTEVEPLIGFFVNTLALRLDLS---SEPTVGELL
KRTKAQVLSAQAHQDLPFDQVVERVKPPRSTAHP---PLFQVMFDWH---N------TP--ARA-L------
-----T--MPGLTV-------SVA-STET-----T--T-SQYDLVLSMQE---RN----------GDIVGHL
NYATALFDEQTARRYARYWRRLLEGMTA--------G
>Burkpseud.YP_111642.1.m_3_glu_TO_ser_LcL/1-495 2192..2686 probable non-ribosomal peptide synthetase [Burkholderia pseudomallei K96243]
DGRIALSLAQQRLWFLTQ--LE-GVSE--------AY-HMSGA-VRLDGPLNREVLQRALNRIVMRHEALRT
CFVR----EEGEP-IQ--VIQP-------------HADLTV-SYHDL---REAESIRHEAGNREQRAK-DLS
QAHASAPFDLSRD-LPVRVLL-LQLAD---------------EAHVVQVVMHHIASDGWSVGVFLQELSALY
GSFI--------------------AE-QGD----------PLAP-----LPLQYADYAAW-QRRWLASG---
----QL-----EKQGAFWQTNLSGA-PTLL----ELPTDRPRPPKQSHA-GASVEVKLGAALSERVKRLSQR
HGVTPYMTLLSSWAAALSRLSGQEEVVIGSPVAGR--NRTEVEALIGFFVNTLALRLDLS---SEPTVGELL
KRTKAQVLSAQAHQDLPFDQVVERVKPPRSTAHP---PLFQVMFVWQ---N------MP--AGE-L------
-----T--IPGLTI-------RAV-ETPL-----Q--T-AQFELTLSLRE---AG----------DDIVGHL
NYASALFDESTVRRYVTYWRRLLEGMTA--------G
>Nocafarci.YP_116926.1.m_2_pro_pip_TO_aad_LcL/1-495 599..1093 putative non-ribosomal peptide synthetase [Nocardia farcinica IFM 10152]
PARVPLSYAQQRMWFLNR--FD-PDSG--------VN-NIPVA-VRLTGALHVDALRAAVRDLVERHEVLRT
VY-P--E-VDGDG-VQ--EVLPLDDPRV---------VPAL-DVVTA-T---EE-------ELFAQVG-TVA
L----GGFDVTVA-PPVRLRL-FALGP---------------EEHVLLCVVHHIAGDGFSMGPLTRDLMSAY
SVRV--------------------NG-DRP----------RWAP-----LAVQYADYALW-QRETLGAE--D
DPDSLL-----AQQIAFWREQLAGL-PEQL----DLPADRPRPAVMSNR-AAAYSFELDAELHAALDSLAQQ
HNSTLFFVMHAAFSVLLARLSGTTDIAVGTAVAGR--GDEALDDLVGMFVNTLVLRSDVD---PDASFAELL
AKVRQTDVAAFAHADLPFERLVELLDPARSMGRH---PLFQVMLTFQ----------NM--AHTEL------
-----R--LPGLTA-------AAL-ELGA-----P--L-AKFDLELTLVP---RE-----TDGAPAGMAASF
IYATDLFDESTMAAFAERLRRVLTAV-V--------E
>Nocafarci.YP_116926.1.m__aad_TO__LcL/1-504 1662..2165 putative non-ribosomal peptide synthetase [Nocardia farcinica IFM 10152]
PEQVPLSLAQQRMWVLNQ--LD-PASA--------AY-NLPFA-IRLAGALDTDALRLAVEDVLVRHEALRT
RF-PTTG-PGGQP-YQ--QVLP--VTAV---------LPH--GLAVE-H---PA-------DPRARIG-ELM
S----AGFDVTEA-APVRIAL-LAAGA---------------EEHVLVVVVHHICADGVSLAPLARDLVTAY
LART--------------------EG-EAP----------GWAP-----LPVQYADYALW-QRAVVGTD--E
DPDSPA-----ARQLDYWRQQLAGL-PGAL----ELPLDRPRPPVPSER-GASVGIVVDDDVHAGLVRLAHE
HRASLFMVVHAALAVLLARLSGSSDIAIGTPVAGR--GERALDDLVGMFVNTLTLRTEVD---RAASFQALL
EATRETDLAAFAHADIPFERVAEVIAGGS-REQT---PLFQVAITFE---D------FA--PPR-A------
-----E--LPGLTI-------SLL-ESDQ-----L--S-AKFDLQLVVQP---TQ---HADGTP-GELAISF
TYATDLFDEATVAAMARRFERILRAV-R--------A
>Nocafarci.YP_116927.1.m_2_dhpg_dpg_hpg_TO_ser_LcL/1-496 619..1114 putative non-ribosomal peptide synthetase [Nocardia farcinica IFM 10152]
PERIPLSLAQQRMWFLNR--FE-PDSA--------AY-TIPIA-LRMTGALDVPALAAAVRDLVARHEVLRT
VY-P--E-TAEGP-AQ--VILP--PGDR---------TPEL-EVRDV-V---PE-------QLHTAVA-GVL
G----AGFDVTAE-VPLRIVL-FRVAP---------------EDFVLAIAVHHISGDGSSGGPLTRDLMTAY
AARA--------------------AG-HAP----------EWAP-----LPVQYADYSIW-QREVLGSE--D
DPDTAA-----ARQIAYWRAELAGL-PDQL----DLPTDRPRPAVQSYD-GDVVDIRIDAELHRGLVELARA
EGATLFMVVHTALAVLLARLSGGDDVAVGTPIAGR--GEAVLDDLIGMFVNTLVFRSRID---PGESFTELL
ARQRETDLRAFAHADVPFERLVEVLNPVRSTARH---PLFQVGFSFQ---N------LA--EAS-L------
-----E--LPGLRV-------SGL-DVDV-----H--V-SQFDLHWIVGD---RY---DESGAP-AGMGGAL
TYATALFDPATVRGFVDRFERLLREV-V--------A
>Nocafarci.YP_116928.1.m_2_val_leu_ile_abu_iva_TO_ser_LcL/1-496 621..1116 putative non-ribosomal peptide synthetase [Nocardia farcinica IFM 10152]
PERIPLSLAQQRMWFLNR--FE-PESA--------AY-NIPIA-IRLSGALDVPALGQAIADLVGRHEVLRT
VY-P--E-TAHGP-VQ--VILP-----------AGDASPEL-EVRDV----APE-------QVRAAVA-ELL
G----AGFDVTRE-VPLRVVL-FRVTA---------------EDFVLAMSVHHISGDGSSGGPLTRDLMTAY
AARA--------------------AG-HAP----------EWAP-----LPVQYADYSIW-QREVLGSE--D
DPESPA-----AKQIAYWRDQLAGL-PDQL----DLPTDRPRPAVQSFQ-GSVVDIRIDAELHRGLVELARA
EGATLFMVVHTALAVLLARLSGGDDVAVGTPIAGR--GEAVLDDLIGMFVNTLVFRSRVD---GAEPFTELL
ARQRETDLQAFAHADVPFERLVEVLNPVRSTARH---PLFQVGLSFQ---N------LA--EAS-L------
-----E--LPGLRV-------SGL-DVDV-----H--V-SQFDLHWIVGD---RY---DESGAP-AGMGGAL
TYATALFDRATAEVFVERFVRLLRAV-V--------A
>Nocafarci.YP_116928.1.m_3_ser_TO_NA_LcL/1-502 1682..2183 putative non-ribosomal peptide synthetase [Nocardia farcinica IFM 10152]
PERIPLSPAQQRMWLLNG--ID-GGAA--------VY-NIPAA-VRLTGTLSVPALQQAVADVLARHEVLRT
VY-P--A-HDGTA-HQ--VVLP--VDHV---------VPDL-TPRVV-P---AA-------ALREHIA-AEL
G----TGFDVTRE-VPVRAVL-FRVAE---------DP----AEHVLVLVVHHIAADGWSMAPFTRDLMVAY
AARE--------------------IG-EAP----------SWQP-----LPVQYADFSLW-QRELLGDE--N
DPASPA-----ARQLAYWRTALAGL-PDAL----SLPFDRPRPAIQETA-ARAVAVHIDARTHRALLELARA
QHATLFMVVHTALAVLLARWSRADDIAIGTPVAGR--GDAALDDLVGMFVNTLVLRTRVD---SATLFTELL
ARQRDTDLAAYANADVPFEHLVDVLNPVRSTARH---PVFQVMLAFQ---N------QA--RAG-L------
-----E--LPGLSV-------SAM-EFES-----E--Q-TEYDLQLMVAD---GY---DEHGEP-TGIAGKV
VYPTSLFDAATIEGFARRFERVLAAL-A--------E
>Nocafarci.YP_116929.1.m_2_val_leu_ile_abu_iva_TO_ser_LcL/1-496 621..1116 putative non-ribosomal peptide synthetase [Nocardia farcinica IFM 10152]
PARVPLSYAQQRMWFLNR--FD-PGSG--------VN-NIPVA-VRLSGTLDVPALRAAIADVVERHEVLRT
VY-P--E-VDGAG-VQ--VVLPIDDPRA---------LPEL-SLISV-T---ED-------SVADRVA-AAV
T----EGFDVTAA-PPVRLRL-LAIDD---------------REYVLVCVVHHIAGDGFSMRPLTRDLMTAY
AARV--------------------EG-KTP----------ELAP-----LPVQYADYALW-QREVLGGE--D
DPDSVL-----ARQVAYWRQRLADL-PELL----ALPTDRPRPQTASYR-GATVTFDIDADTHATLAELARR
HNATLFMVAHVALAVLLARLSGRTDIAVGTPVAGR--GEPALDDLVGMFVNTLVLRTDID---GAATFDELL
TRTRAVDAAAFEHAELPFERLVELLDPPRSAAHH---PLFQVMLTFQ---N------LR--LGG-L------
-----D--LPGLTA-------TGV-DATL-----P--L-AKFDLQLTLAE---AT---DRHGVP-AGLAAEI
TYATDLFDEATVRAFAERFRRVLAAM-V--------S
>Nocafarci.YP_116929.1.m_3_ser_TO_gly_ala_val_leu_ile_abu_iva_LcL/1-497 1691..2187 putative non-ribosomal peptide synthetase [Nocardia farcinica IFM 10152]
PERVPLSLAQQRMWVLNR--MD-PASA--------TY-NIPFA-LQIAGDLDVDALRAAVDDVLDRHEALRT
RF-P--IGPDDLP-YQ--EILA---------------VDEV-LPGGL-RVERPA-------DIMGRVL-DLI
A----SGFDVTQA-VPVRIAL-LNGGVP--------------DKHLLVLVAHHISADGASLGPLARDLMTAY
LARS--------------------QG-QEP----------AWSP-----LPVQYADYALW-QRAVLGEE--D
DPDSPA-----ARQLAYWRDRLAGLRPGPI-----LPQDRIRTASTGTR-GASVRFALPAEIHGALAELARA
HHASLFMVVHALLAALLARLGGESDIAVGTPVAGR--GERALDDLVGMFVNTLTLRTEVD---PDARFTDLL
TAARETDLAAFAHADLPFERVVEAVAPGRVGAAN---PLFQVVLGFQ---S------LT--QPV-L------
-----E--LPGLTV-------TAM-DSGP-----L--A-AKFDLLLHVEA---GQ---TADGEP-AELAGVF
TYATDIFDTLTVQGFARRFAQLAAAV-A--------A
>Nocafarci.YP_116929.1.m_4_gly_ala_val_leu_ile_abu_iva_TO_ser_LcL/1-500 2757..3256 putative non-ribosomal peptide synthetase [Nocardia farcinica IFM 10152]
PERIPLSPAQRRYWFLNQ--FD-TAAS--------AVDNIAMA-VRMSGELDVAALARAVADVLERHEVLRT
TY-P--G-GDEEP-RQ--LIHP-----------VPAEAAAL-TPVEV----RED-------ALLDTVV-DLA
R----RTFDVTRE-IPFHVAL-LRPAP---------------HEHVLAFVVHHVSADGASMAPLARDVMVAY
TARL--------------------HG-TAP----------RWTP-----LPIQYADYALW-HAAVLGSE--D
DPASLA-----ATQIVYWRARLAGL-PDQL----ELPTDRPRPPVQSFR-GAVVREVLDADRHAALQALARE
HRASLFMVVHAAFAVLLAKLSGTGDIAVGTPLAGR--GERELDDLIGMFVNTVVFRTQVR---PGDSFTDLL
AEVREGDLAAFDHADVPFERLVEVLNPARSTARN---PLFQVGLSFQ---N------LR--ETT-F------
-----E--LPGLRV-------RQL-EFDT-----H--L-AKTDLQLTVTD---RY---DADGAP-AEIVTEF
SYATDLFDEATVRAIAQRFVRVVDSV-L--------A
>Nocafarci.YP_116975.1.nbtD_1_hpg_LcL/1-479 41..519 putative non-ribosomal peptide synthetase [Nocardia farcinica IFM 10152]
GERYPLSPGQRRMWFLQT--RD-AADT--------TL-NICLA-YRLTGALDEQRLREAFGTVVARHDLLRT
TYGV--D-EQGEP-YQ--VFTD-------------DVVLAW-QSHDL-TDLPEQ-------GRARRVE-VLA
RREFGRPFDLAAE-TPLRATL-VRTGA---------------EEHVLVLVVHHIAFDDESWPVFFAEVNAAY
NGAE------------------------------------PGAA------PAQFV------AAEVLAGP---
--DEPA-----EADVEYWRASLRPL-PEPL----ELPGSAPSQPSTQ---AERRTLALPADLMTRVDAFARE
RSATPFMVLLAAFDALVHRYTAATDFLVSVPVTNR---RAATEGLIGYFGNTLLLRAAVR---PHDSFTGLV
EATRETCLNGFAHQSVGIDRVVREANPERVAGRDGMDQLVRLGFSVR-------------KGSDAF------
-----A--LRGVTA-------QQL-ELGA-----P--T-AQVPLALAVVL---ES----------TGALLEL
EYQTDVLSAELVEQLLRHYLHLLDSA-L--------R
>Nocafarci.YP_116975.1.nbtD__hpg_TO__LcL/1-503 1118..1620 putative non-ribosomal peptide synthetase [Nocardia farcinica IFM 10152]
PERIPLSYSQLAMWFQYR--ME-GATV--------AG-NLPFA-MRIDGDLDTTALSAALNDIVARHEALRT
NF-P--E-HDGVP-YQ--LVHP---------------SLEI-ELPVL------A-------TSEENLD-ATL
DELRGYLFSVETE-PLIRPTL-LVLGP---------------RTHVLSLLVHHIVADHASLGIFLDDLITAY
RARV--------------------AG-SAP----------RWAA-----PAIQYADYALW-QRAAFDHEPAG
APSEFA-----RAEIEHWRGVLAGL-PDEI----SVAPDRPRPPVLGKR-GEVVTFVVPAAERAALEDLAKQ
SGVSEFMLYQAAVATLLHTLGGGTDIAVGTPVAAR--VEPAVGALVGLFANMVVLRNDLA---GDPTLRTVI
ARSRDVVLDAHAHQELPIERLVEALNPPRSRSRN---PLFQSMIHFRGADW------APAPTALSE------
--------SGDTTL-------TVL-PTDF-----D--I-SFLDLNLSLNV--GVD----------GSLEVRV
VVNADLYEPATARSIADALRATLAAF-A--------A
>Nocafarci.YP_117314.1.m_3_gly_ala_val_leu_ile_abu_iva_TO_phe_trp_phg_tyr_bht_LcL/1-498 2597..3094 putative non-ribosomal peptide synthetase [Nocardia farcinica IFM 10152]
PDRVPLSPAQQRMWVLNR--LE-PDSP--------AY-NIAVA-LRLTGVLDTAAMRRALAAVVRRHESLRT
VYPA----DAEGP-RQ--VVVG-----------VEVAAPEP-AVQPI--------------DDGAALR-AAI
AELACAGFDLTTD-PPLRVGL-FRLPADAGAA----------PEHVIALVVHHISADGASMAPLAADLMTAY
ATET--------------------AG-GTA----------ELPP-----LPIQYADYALW-HRELLGDE--D
DPTSRT-----AAQTAFWRETLVGA-PESI----ELAADRPRPAVPSLR-GTDLPFTVDADLHRRLAALAAA
TGVSLFMVVHAAFAVLLARLGSTRDVVLGTAVAGR--GEPALDGMVGMFVNTLALRTEVD---PDRSFRELL
GAVRERDLAAFAHADVPFERLVQHLDPPRSTAHH---PIFQVTLSLQ---N------YT--EPV-L------
-----E--LPGLRI-------TVE-DLDR-----D--A-TQFDLALDLRE---HT---DGTD-Q-AGIDAVL
TYATDLFDPGTAEAMARRWVALLATV-A--------G
>Nocafarci.YP_119006.1.m_4_gly_ala_val_leu_ile_abu_iva_TO_leu_LcL/1-492 3664..4155 putative non-ribosomal peptide synthetase [Nocardia farcinica IFM 10152]
PERLPLSLAQQRMWFLNR--FE-PDSA--------AY-NVPVL-LRLSGRLDPAALAAALRDVMARHEVLRT
VY-P--E-TDGEP-RQ--VILD---------------EPEI-ALESV--RVDPA-------AVEDTIG-EFV
R----RGFDVTTR-VPLRVGL-FELAGTT-------------GEFLLALVVHHIAGDGRSMGPLARDVMTAY
AART--------------------AG-QAP----------AWAP-----LPVQYADYALW-QRAVLGTA--E
DPGSLM-----SAQLAFWRATLAGA-PDRL----ELPTDRPRPPVASLS-GARMPVEIGADLHARLLELARS
HGTSLFMVLHAALAVVLARASGSDDVVIGTPVAGR--GEPGLDELVGMFVNTLALRTPLD---GGEPFADLL
ARARETDLRAFEHADVPFERVVEDLNPDRSAPHH---PVFQVMLAWQ---N------LA--DTQ-V------
-----S--LPDVQV-------SLA-EADT-----G--I-SQFDLQWVVSD---SY---GKGGVA-EGISGML
MYARELFDPATVAGFGRRLVRVLEAV-A--------D
>Nocafarci.YP_119006.1.m_5_leu_TO_NA_LcL/1-495 4727..5221 putative non-ribosomal peptide synthetase [Nocardia farcinica IFM 10152]
PERVPLSYAQQRMWFLNR--FE-PESA--------AY-SIPVV-IRLSGSLDRDALRAALDDVVGRHEILRT
VY-P--L-VAGEP-VQ--VVLP--VAEA---------AAAP-EVVRV-D---RD-------AVAEAVR-AFL
A----TVFDVTTQ-PPFRVRL-FDLGG---------------DEWVLAAAMHHIGGDGASLAPLARDMMLAY
EARL--------------------LG-QAP----------AWTP-----LPVQYADYAIW-QRAVLGAE--E
DPASLL-----HAQIDYWTTHLADL-PPRL----ELPTDRPRPPVQSYA-GASVPIRIGAELHADLERVARE
HNTTLFMVFHAALAATLGRLAGTDDVAVGTPYAGR--GEPQLDDLVGMFVNTLVLRTRMR---PGTTFAELL
AHVRATDLAAFGHADVPFERLVQELNPVRSHAHH---PLFQVMLAFQ---N------LG--ATD-F------
-----A--LPGLSA-------TVA-DADT-----G--T-SLFDLHVTVSD---SY---DADGTP-AGITGGI
SYATDLFDATTVIGFVDRLQRMLAAL-V--------T
>Nocafarci.YP_119328.1.m_2_ser_TO_leu_LcL/1-488 1078..1565 putative non-ribosomal peptide synthetase [Nocardia farcinica IFM 10152]
PARIPLSPAQQRLWILNR--FD-EHAA--------AY-NMPLA-LRLDGVLDHAALRAGLIDVIDRHESLRT
TF-P--E-GPDGP-YQ--LIHP-------------AADIPL-TLDPV------E-------ATGADVT-ALA
AEFAGYGFDLRNQ-APVRVAL-WSTGP---------------RSHVLVLVLHHICGDGWSIAPLVRDLVAAV
TARA--------------------QG-TAP----------RWTP-----LPVQYADFTLW-QRALLGDE--A
DPHSGL-----GRQLAYWRTALAGL-PDQL----DLPLDRPRPLRRTGE-AQRVRFTIPADTRAAALAVAAG
RGVSLFMVLHAALATLLARLSASSDIAVGTPIAGR--SDPALDELVGMFVNTLVLRTEID---PAAGFEQVL
DAVRETDLNAFANADVPFERLVEVVNPERSTARH---PLFQVMLSYD---R------AP--DLA-L------
-----E--LPGVTA-------EVL-PLDS-----A--V-AKFDLHLEVHD---NA-------AD-SALDAEF
VYATDVFDHATVETFARRFVTVLDAA-L--------A
>Nocafarci.YP_119328.1.m_3_leu_TO_val_leu_ile_abu_iva_LcL/1-489 2142..2630 putative non-ribosomal peptide synthetase [Nocardia farcinica IFM 10152]
PARIPLSLPQQRLWFLNR--FA-PESS--------AY-NIAFV-LRIDGALDTVALRAALADVIARHEVLRT
VY-P--E-DGAGA-HQ--VVLP--TARA---------VPAV-EIVDA-D---EP-------AAREQLA-ALA
R----GSFDLTVD-TPLRLTV-LRTAP---------------RRHLLGIVLHHIAADGWSLAPLTRDLAAAY
EARR--------------------GG-AAP----------AWTP-----LPVQYADFGLW-QRACLGDA--A
DADSVA-----GAQLAYWRDALADL-PEEL----PLPYDRPRPAEPEYH-AASVPFAVPDQLRRALADLARA
QGVSMFMVLRSALAVLLRAVTGGRDIVIGTPVAGR--TDTALDELVGMFVNTLLLRSDVD---PDAAFTALL
RADRDNELAAIAHADVPFERVVEEIGRT-AGAQR---PVVQVALTVQ---D------GP--APT-L------
-----R--LPGLAL-------HAE-ELDI-----A--A-AKFDLELRVAH---DA-------AG-LGSTAEF
VYATELFDAATVETLAGRLTRILAAV-A--------A
>Nocafarci.YP_119328.1.m_4_val_leu_ile_abu_iva_TO_leu_LcL/1-511 3198..3708 putative non-ribosomal peptide synthetase [Nocardia farcinica IFM 10152]
PDHVPLSAAQRRLWFLDR--FN-AGGG-DGDRTAGAY-NVPIV-LRLHGRLELPALVAALHEVQRRHEVLRT
VY-P--E-RDGEP-AQ--VVLD--PATA---------AVTL-YTATV-T---EA-------EVAATVR-GFA
A----GGFDLAAA-PPLRAAL-ITVADPDDLGTATPATA---DENVLVLVVHHIAIDGWSLEPLAVEVAAAY
RAAA--------------------AG-REI----------ELPE-----PELQYADYTLW-QRETLGTE--D
DPGSVL-----NRQLDYWVRALDGS-PELL----AVPADRPRPPAPSYR-GGTVGCTVDAFTHRELQRVAAT
HNVSMFMLLHAALAVLLHRMTGTDDITVGTAVAGR--GHPALDRMIGMFVNTLVLRTRID---PDAGFADLL
RTVRETDLDAFAHADVPFERLVEVLNPARSQAHH---PLFQVMLSVR---N------QP--VRV-L------
-----E--LPGLRI-------ESE-DIDT-----G--I-AKFDLQFTLTE---SH---TPLREP-DGIAVAV
TYAADLFDEDTARALGKRLRRLLAAI-A--------A
>Nocafarci.YP_121249.1.m_2_aad_TO_gln_LcL/1-512 1030..1541 putative non-ribosomal peptide synthetase [Nocardia farcinica IFM 10152]
PDRVPLSLAQQRMWFINQ--FD-PTAP--------TY-NLPFV-VRLRGNVDIAALKAALNDVMARQESLRT
IF-P--E-SGDGG-YQ--QVIP--DDEI---------NLAI-AVQSI-D---ES-------ELPATLA-EFA
A----TGFDVARE-LPIRVRI-FRVTG---------GSTNGTPDHAVAFVVHHIAADGFSFGPLSRDVAAAY
LARA--------------------AG-EAP----------QWAP-----LPVQYQDYSIW-QRELLGSE--S
DPESMA-----ARQIAYWRRQLAGL-PDQL----ELPTDRPRPPVQSFR-GATTHFEIDAELHAELAQLARA
QGVSLFMVVHAALAVLMGRLSGTTDVAIGTPIAGR--GEQALDDLIGMFVNTLVLRSDVD---GGQPFTEFL
ARTRETDLQAFAHADVPFERLVEVLNPTRSQARH---PLFQVMLSFQ---E------MA--HGT-L------
-----E--LPGLTV-------SAA-EVEV-----P--I-AKFDLLWTLTE---QR---ASTGAP-AGISAVL
SYATDLFDRATVEEFNHRFLRVLRAV-T--------R
>Nocafarci.YP_121249.1.m_3_gln_TO_ser_LcL/1-494 2110..2603 putative non-ribosomal peptide synthetase [Nocardia farcinica IFM 10152]
PEQVPLSLSQQRMWFLNR--FD-GSNV--------AY-NIPVA-MRLSGDLDIAALQVAVIDVIDRHESLRT
VF-P--E-TEHGP-VQ--VVLD--AAQI---------VPDL-TPYRV-T---EE-------TLIDHLV-DLA
S----VAFDVTSE-VPLHARL-FEISE---------------SEYVLGMVVHHISADGWSMVPLARDVMLAY
AART--------------------SW-EAP----------AWTE-----LPVQYADYALW-QREVLGSE--D
DPQSLI-----SSQIRYWTRQLADL-PDEL----VLPADHPRPAAASYR-GGTYPFVISEETQRALVELGRR
YNASLFMVMHSALAVLLARASGTSDIAIGTPVAGR--GEAALDDLIGMFVNTLVLRTEVS---GSASFADLL
NQARETDLQAFAHADVPFERLVEVLNPARSQARH---PLFQVMLAFQ---N------TK--QAT-L------
-----Q--LPGLSV-------SGI-DYDA-----G--L-AKFDLQLTLQE---AQ---DERGEP-AGMSAEF
SYALDLFEEPTVAAFARRLDRVLAAV-V--------A
>Nocafarci.YP_121249.1.m_4_ser_TO_ser_LcL/1-506 3180..3685 putative non-ribosomal peptide synthetase [Nocardia farcinica IFM 10152]
PEHPPLSLAQQRMWFLNR--FD-TGPD--AGGAASTY-NIPAA-VRLRGLLDVAALRGAVADVVARHETLRT
VY-P--S-HEGVA-YQ--RVLP--AARA---------IPEV-DVVET-A---EQ-------DLLGRLY-DFV
N----AGFDVTAE-PPVRLRI-YELGE---------------RDYVLALVVHHIAADGFSMRPLVRDLMTAY
VART--------------------GN-TEP----------GWSP-----LDVQYIDFALW-QRETLGDE--D
DPTSLI-----AQQLDYWRTALADL-PDEL----RL-VHKPRPNVASYR-AGTHRFRVPGELIDRLNRVAHA
NGTTLFMVVHGAFATLLSRLSGADDIAIGIPVAGR--GEQALDDLVGMFVNTLVLRTQVD---TATPFTDLL
AQVRERDLAAFAHADVPFERLVEVLNPARSQARH---PLFQVMLSFQ---N------LG--RTS-L------
-----E--LPGLTV-------EEL-GIDP-----P--T-AKFDLQLTLSE---------IPGAE-AEMDAEL
VYATDLFDAGYADAFAARFLRVLHGV-A--------A
>Nocafarci.YP_121249.1.m_5_ser_TO_thr_LcL/1-497 4261..4757 putative non-ribosomal peptide synthetase [Nocardia farcinica IFM 10152]
AQLVPLSPAQQRMWFLNR--FD-NRTG--------VN-NIPVA-VRLTGALDAAALQAAIRDVVARHETLRT
VY-P--E-VDGEG-YQ--RVLP--ADEA---------PVDL-VTEWV-P---AS-------EAPRRVV-ELA
S----TWFDVTAE-IPFRATL-LTLDE---------------RSNLLVLVMHHISADGFSLRPLLRDIVVAY
TERV--------------------GG-EAP----------NWAP-----LEVQYADYTLW-QRGVLGAE--D
DPESVA-----AAQIAYWIEQLRDL-PDQI----ELPADRPRPEVASNA-GALHHFTVDAQLHRALEDVARA
HGVTLFMVVHAALATWAARLSNSTDIAIGTPIAGR--GERALDDLVGMFVNTLVLRNEID---LGAKFSDLL
EQVRRTDLAAFAHADVPFERLVDVLSPARSQAHH---PLFQVGLTFE---A------ASATEAGTV------
-----S--LPGLDL-------DIV-DFDA-----G--T-AKFDVQLTVGE--AAG----------GALAMSW
NYATELFDPETVAAFADRLVRILRSV-A--------E
>Nocafarci.YP_121249.1.m_6_thr_TO_val_leu_ile_abu_iva_LcL/1-488 5342..5829 putative non-ribosomal peptide synthetase [Nocardia farcinica IFM 10152]
GELVPLSYAQQRMWFLNK--YD-TSSA--------AY-NLPIA-IRLTGALDVPALRLALADVVRRHESLRT
RY-P--E-HGGTP-VQ--VVVP-------------AEQIEI-DLHPV--AVAAD-------ELLETVT-EFV
G----TGFDVAEE-VPLRTRL-YAVSGA--------------DEHVLVVVVHHIAADGFSMGPLTRDVMTAY
GART--------------------QG-AVP----------GWAP-----LPVQYADFALW-QREVLGAE--D
DPESLL-----ARQVAYWQRALAGV-PDEL----TLPTDRPRPAVASHR-GATLSAELPAELIRALDDVARR
HGASLFMVMHGALAVLLARLSGSDDITVGTPIAGR--GEAALDELVGMFVNTLVLRTGID---EAEPFTALL
DRVRRTDLDAYGNADVPFERLVELLAPERSQARN---PLFQVMLAFQ---N------LD--RTT-L------
-----E--LPGLSV-------QAL-DLEE-----N--V-ARFDLQFTLSE-----------NAA-AGMTLAL
TYATELFDAATAAEIVRRWQRVLAAI-A--------A
>Nocafarci.YP_121249.1.m_8_ser_TO_thr_LcL/1-503 7948..8450 putative non-ribosomal peptide synthetase [Nocardia farcinica IFM 10152]
PERVPLSLAQQRMWFLNR--FN-IGTGGGEHNLAAAADNIPAA-VRLSGLLDRQALQVAVADVLARHESLRT
YY-P--E-IGGVG-YQ--QVVP--TAQV---------IPDL-APIEI-T---EA-------ELPERIA-DLV
L----TAFDVTAE-VPFRARL-FEISP---------------TEHVLALVVHHISADGFSMGPLTRDVMIAY
SARV--------------------EG-DEP----------AWRP-----LEIQYADYALW-QRDVLGAE--D
DPESLI-----ARQIAFWQRELGGL-VEQL----DLPTDRPRPAVASNR-GATVGFTVDPEVHAGLRGLAAD
HNSTLFMVVHAALAVLLARLSGTRDIAIGTPIAGR--GERALDDLIGMFVNTLVLRTEID---PGVAFDDLL
RTVRRVDVDAFGHADVPFERLVEVLDPVRSPGRH---PLFQVALTFQ---N------TG--PAE-L------
-----E--LPGLTV-------SPV-DMAV-----P--L-AKFDLQLTLEE---KV---GADGAA-AGMAAEF
GYATDLFDESTIREFADRLQRIMAAV-T--------A
>Nocafarci.YP_121249.1.m_9_thr_TO_ser_LcL/1-496 9033..9528 putative non-ribosomal peptide synthetase [Nocardia farcinica IFM 10152]
PERIPLSLAQQRMWFLNR--FD-SATA--------VN-NIPLA-VRMVGELDIEALRQAVADVIDRHEVLRT
VY-P--ETADGQG-VQ--VILP-------------AGSHTL-DLHPI--VVEEA-------ELTERVS-ELV
L----TGFDVTQS-VPVRAAL-FRVAGSMDGSQP--------PTHVLVFVVHHVSGDGWSVGPLARDVMVAY
AARS--------------------RG-EAP----------GWAP-----LPVQYADYAIW-QRDVLGSE--D
DPDSLI-----SEQVAYWSRQLAGL-PDQL----DLPADRKRPAVASNR-GGVYEFGLDDALVAELDELGRA
HGASLFMVVHAAFAALLARLSGSDDIAVGTVVAGR--GEAALDDAIGMFVNTLVLRSAVD---PAESFTDLL
TRIRETDLAAFGHADLPFERLVELLNPARSQARH---PLFQVMLSFQ---N------TG--ETT-F------
-----E--LPGLEV-------SGL-PLDV-----V--T-AKFDLHLNFHT---GA---D-------GTKAEI
AYAADMFDAPTVASFAERLVRMLSAV-A--------A
>Nocafarci.YP_121249.1.m_10_ser_TO_NA_LcL/1-499 10095..10593 putative non-ribosomal peptide synthetase [Nocardia farcinica IFM 10152]
PERIPLSPAQQRYWFLNQ--FD-TATS--------AVDNIPLA-VRLSGALDVAALEQAIGDVFARHEVLRT
TY-P--S-SPEGP-HQ--VILP-----------V--VRPRL-EPVDI----DES-------ELVQRVI-AFS
M----TTFDVTTE-VPLAVTL-FRIRP---------------DEHVVAFVVHHVAADGSSMGPLARDLMAAY
VARV--------------------AG-EAP----------QWTP-----LPVQYADYALW-QREVLGSE--D
DPDSVA-----ARQVAYWKSALAGL-PDQL----DLPSDRPRPPAQSFH-GKAVRFDITPELHARLHELARA
NNASLFMVVHTALAVLLARLSGTDDIAVGTPIAGR--GERELDDLIGMFVNTLVFRTQVE---PGDRFADLL
AEVRERDLEAFANADVPFERLVEVLNPVRSTARN---PLFQVGLSFQ---N------LA--ETT-L------
-----A--LPGLQV-------SAV-DVGA-----Q--L-AKTDLTVTLYD---LY---DEDGTP-AEIVTDF
SYATDLFDEATVQGFADRFVRVLETV-V--------A
>Nocafarci.YP_121249.1.m_11_NA_TO_aad_LcL/1-498 11164..11661 putative non-ribosomal peptide synthetase [Nocardia farcinica IFM 10152]
PERIPLSLAQQRMWFLNR--FD-TQSA--------AY-NVPMA-VRLTGELDVTALRTAIADLIGRHEVLRT
VY-P--A-VDGDP-VQ--LILS--PAQA---------QVPL-ATRAI-A---AA-------EIENAVV-ELV
G----QPFDVTDQ-VPVRVTL-FEITDAGEV-----------PEYVIAMVVHHIAGDGSSFAPLVRDLMTAY
VARS--------------------MG-EAP----------NWSP-----LPVQYADYSIW-QRELLGSE--D
DPTSLM-----AGQLAYWKTALADL-PEQL----DLPADRPRPATQSFR-GGAVPVRIDAETHRKLIAVGQA
ESATLFMVVHTALAVLLSRLSGADDIAIGTPIAGR--GEAALNDLIGTFINTLVFRSRVA---PGEPFDVLL
ARQREIDIQAFAHADVPFERLVEVLNPARSTARH---PLFQVGLSFQ---N------QT--QTA-L------
-----E--LPGLTV-------SGV-DFDT-----R--M-SQFDLHLILTD---QY---DEQGAP-IGVAGVL
TYAADLFDRATAEGFAQRFLRLLDAV-I--------A
>Nocafarci.YP_121249.1.m_12_aad_TO_ser_LcL/1-513 12233..12745 putative non-ribosomal peptide synthetase [Nocardia farcinica IFM 10152]
PERIPLSPAQARYWFLNQ--FD-PSAS--------AVDNVPFA-VRLTGALDVSALERAVADIFARHEVLRT
VY-P--T-VDGEP-VQ--VVLP-----------AGQATPSL-RPVEI----TES-------ELIATVI-DFV
L----TTFDVTAE-VPLKVAL-FRIADSAAPAQHPTAP----EQHVIAFVAHHVSADGASMGPLARDLMTAY
MARA--------------------AG-EAP----------QWAP-----LPVQYADYALW-QREVLGTE--D
DPESVA-----AQQVAYWKSALAGL-PDQL----ELPADRPRPPVQSFR-GSAVRFEIDPALHARLHEVARA
NNASLFMVVHAALAVLLARLSGTDDIAVGTPIAGR--GERELDDMIGMFVNTLVFRTQVR---PGDAFTDLL
AEVRERDLQAFAHADVPFERLVEVLNPVRSTARN---PLFQMGLSFQ---N------LA--ETA-F------
-----E--LPGLSV-------SAV-DFGA-----Q--L-AKTDLHVTVFD---RY---AEDGTP-AEIVAEF
GYATDLFDESTVRGFVDRFLRVLDTV-V--------A
>Nocafarci.YP_121278.1.m_2_ser_TO_aad_LcL/1-498 726..1223 putative non-ribosomal peptide synthetase [Nocardia farcinica IFM 10152]
PEHIPLSPAQRRMWFLNR--LG-TDSG--RDPAAGAVDNIPVA-LRLRGPLDAAALAAAMSDLVARHEILRT
VY-P--Q-TETGP-VQ--VIRP--VHPV----------PAL-APGAV-A---ES-------ELVETVQ-AIA
I----QGFDVAEE-IPMRVRL-LRCGP---------------EDHTLVFVVHHIAADGVSMGVLVRDLVTAY
AARR--------------------DG-HAP----------DWAP-----LPVQYADYALW-QQRVLGDA--Q
DPESAL-----ARQLDFWRAELAEL-PAQL----DLLTDRPRPAVSTYR-GASHAFALDAGLRADIDRVAAR
YGATPFMVVHAALAALLARLSGTADIAVGTPVAGR--GEALLDDVVGMFVNTLVLRTEVR---PAATFAELV
AHARDRDLRAFAHRDIPFEQLVEALNPARSRGRH---PLFQVALFMQ---N------IG--PVA-L------
-----A--LPGLRV-------EQL-DFDP-----G--F-AKFDLQLTLSE---PL---DDAG----GYRAEF
TYATDLFDAATVAEFAAKFDRLLRAA-L--------A
>Nocafarci.YP_121278.1.m_3_aad_TO_ser_LcL/1-501 1798..2298 putative non-ribosomal peptide synthetase [Nocardia farcinica IFM 10152]
PDRIPLSPAQQRLWFLNR--VE-TQDG-----ADSVY-NLPVV-LRLTGELDIPALEHAVGDVLGRHESLRT
VF-P--Q-DERGP-CQ--AVLP--AAEV---------GPAL-DLIPV-T---PD-------ELDDAVA-SLV
R----AGFDVTSE-LPARIAL-LGIER---------ENPTEHAEYVLVFVVHHIAADALSAAPLVADLMRAY
RARH--------------------AG-AAP----------DWAE-----LPVQYADYSLW-QHELLGSP--D
RPGDLA-----ADQLDFWRATLDGA-PAQL----PLPTDRPRPAQPTLR-GAAVDLALDAAATEGLRALAAR
GGATLFMVVHAAFAATLARLSGTDDIVVGTPVGGR--GDRALDALVGMFVNTLVLRTPIR---LDATLAEVV
AQVREVDLAAFAHPELPFEQLVDALVIDRSGGAH---PLFQVMLSFGA--A------DQ--PTAAF------
-----A--LPGVRV-------EAL-PVPD-----D--G-AKFDLHLVLTE---QP---D------GGLSGSL
RYATDLFDPATAATLAARFTRVLGAA-A--------T
>Nocafarci.YP_121278.1.m_4_ser_TO_NA_LcL/1-497 2863..3359 putative non-ribosomal peptide synthetase [Nocardia farcinica IFM 10152]
LDPVPLSIAQQRMWFLNR--FD-NRGG--------GY-QIPFA-LRLSGALNVPALDAAIADVIARHETLRT
LY-P--E-QDGAA-HQ--VVLP--AGTR---------LVDL-VARPV-R---AA-------ELPELVA-AAA
S----TPFDVTAE-VPVRVKL-LEVRD---------APG---PEHVLLFVVHHIAADGWSFAPLTRDLAAAY
VARC--------------------AG-VAP----------AWAP-----LPVQYADYACW-QRRALGAP--D
EPGSVL-----ADQLRYWTEQLAGL-PDVL----TLPVDRPRPAVATGR-GGAVTGHLDAALHRGIVELAAA
HRATPFMVLHAALAALLSRLAVTDDVVLGAPVAGR--GDAALDELVGMFVNTLVLRTRVR---PDAPLAELI
DTVRDTDLAAFDHALVPFEQLVDALNPARSQAHS---PLYQVALTLQ---N------QA--APQ-V------
-----R--LHRLEI-------TAL-EVGP-----A--P-IQVDLDWTLTD---RY---DAEGAP-AGIDVYL
HYALDLFDEPTVTGFLAGFERVLRAM-V--------R
>Nocafarci.YP_121278.1.m_5_NA_TO_ser_LcL/1-492 3929..4420 putative non-ribosomal peptide synthetase [Nocardia farcinica IFM 10152]
PQRIPLSAAQTRIWLLNR--LD-PESP--------VY-NIPLT-IRLTGALDVPALGTALADVMARHESLRT
VF-P--A-DAEGP-HQ--VVRA--PGPA----------PDL-DPVRV-----EG-------DPATAVL-GFL
A----DGFDLRTE-LPVRARL-FRLAA---------------DEHVLAVVVHHIAADGVSTAPLARDLMTAY
AARA--------------------AG-AAP----------GWAP-----LPVQYADFALW-QRETLGDP--D
DPASVL-----ARQSAHWRAELAGL-APVL----ELPADRPRPPVASGR-GATVEFALSTELTAAIADTARR
HGVSPFMVVHAAYAVLLARLAGTADVAIGTPVAGR--AEAALDDLVGMFVNTVVLRTPVP---AGQSFAELL
HRVREIDVRAFANADLPFERLVEDLNPVRSQAHA---PIVQALLTYE---H------RD--DTV-L------
-----R--LPGLEV-------APY-PLDS-----G--I-AQFDLALELAE---LA---TEAGT---AVRAVL
RYATDLFDEATVASFAERLIRLLSAA-V--------A
>Nocafarci.YP_121278.1.m_6_ser_TO_aad_LcL/1-488 4982..5469 putative non-ribosomal peptide synthetase [Nocardia farcinica IFM 10152]
PEHVPLSPAQQRMWFLNR--FD-PTET--------VH-NIPVA-IRFTGELDRAALTAALAAVVDRHETLRT
RY-P--D-RDGIG-HQ--QILP--PGRV----------PEI---VEL-D---GA-------DPAAALT-EFV
A----TPFDVTAE-VPLRIGL-ARLGA---------------REHLLALVVHHIAADGFSMGPLARDLAAAY
TAQL--------------------TG-TAP----------DWPE-----LRVHYADYALW-QRELLGAE--D
DPDSPA-----AVQLGYWRETLRGL-PAQL----DLPADRPRPAVASHR-AASVCVPLPDELRAGVDAVAAR
YEATPFMVVHAALAVLLARLSGTADIAVGAPIAGR--GARGLDDLVGMFVNTLVLRTAVP---GADTFDAVL
RRVRERDLDAFAHADVPFERLVEVLDPPRSESRH---PLFQVALFFQ---N------LA--PVQ-L------
-----E--LPGVVV-------TEH-PVEH-----E--V-SRFDLQVTV-----------------AGETLRF
TYATDLFDESTVRGVADRFLRLLGAV-V--------A
>Nocafarci.YP_121278.1.m_7_aad_TO_val_LcL/1-483 6042..6524 putative non-ribosomal peptide synthetase [Nocardia farcinica IFM 10152]
PPVLPLAPVQRGMWFLNR--LD-PESP--------AH-NIPVA-LRMTGELDEDWLTAAFADVVARHEALRT
VY-P--ADADGVG-HQ--VVLP-----------AEDAPVRL-AIEAV----DPA-------QVDARIA-EFL
A----DGFDVTAE-VPVRAVL-LRESA---------------TSRVLVAVLHHLAADGFSMRPLLRDLLVAY
MSRA--------------------LR-TEP----------AWPP-----LHAQYADYALW-QSAAADAA---
-----A-----DRELAYWREQLRGL-PDDL----ALPTDRPRPAVASKR-GATVRARLGAPVAARIRALAQR
HEATPFMVVYAALAVLLARLSGATDVAVGTPVAGR--GAAALDDLVGMFVNTLTLRSRPE---PGRSFDALI
EESKTTALQAFSHATVPFERVVEDLGVPADPARH---PLFTVVLNYQ---N------LG--TDT-F------
-----A--VPGLEL-------APV-EFAE-----T--V-ARFDLQFGVAD---AP---DADG----HLALEL
EYATDLFDAATAAALLRRFGRLLGAL-T--------A
>Nocafarci.YP_121278.1.m_8_val_TO_gly_ala_LcL/1-506 7090..7595 putative non-ribosomal peptide synthetase [Nocardia farcinica IFM 10152]
DGPVPLSLAQQRMWFLNR--FD-HQST--------AY-NIPLA-VRLTGELDVAALGAAVADVVARHEVLRT
VY-P--E-QDGAP-VQ--VVLP--VRRA--------DAPSL-TAIPV----ALD-------DLRTAVV-DFV
S----AGFDVTAA-PPVRATL-FRPVADADPDAGAVPA----REHVLVVVMHHIAADGSSLVPLARDVMVAY
AARK--------------------RG-LAP----------DWAP-----LPVQYADYAIW-QRDVLGAE--D
DPDSLI-----ARQLRFWLDTLAGL-PAEL----PLPTDRPRPAVASTR-GRHVDFTVDAATHTRLVELARA
HGATPFMVVHAAFAVLLARLSGTTDIAVGTPVAGR--GAAELDDVVGMFVNTLVLRTEVE---PGASFTALL
DRVRAADLAAFAHADVPFERLVEVVNPERSTARH---PLFQVGFSFH---N------QA--DAD-L------
-----E--LDGITA-------SPV-EVDT-----E--V-SQFDLHLVVND---RS---DTDGTP-RGLAAAL
TYATALFDEATVAGFAGRLQRLLAAV-C--------A
>Nocafarci.YP_121279.1.m_2_ser_TO_tyr_bht_LcL/1-496 1126..1621 putative non-ribosomal peptide synthetase [Nocardia farcinica IFM 10152]
PPLVPLSPAQQRIWFLSR--LE-RDDP--------RY-HMPVL-LRLDGALEVTALRAALADVLDRHEILRT
VF-P--VDTDGAA-HQ--QILP-------------ATTVEL-PVEPV----EAA-------ELTAAVR-VFA
A----RPFQLETE-IPVRATL-FRLGP---------------DEYALALVLHHIAADGLSLPVLAADTATAY
AARR--------------------DG-GAP----------QWAP-----LPLQYADYALW-QRERLGDP--A
DPGSLA-----ARQLAFWTAALDGA-PDHL----ELPADRPRPAIADGA-GATYRIDIPAELHTRVAELARE
EGATVFMVLHAALAVLLARLSGVDDVVIGAPVGGR--DAAGLDALVGMFVNTVPLRTPVD---RSAPFHTLL
RAVREHDLAAFAHADVPFEQLVEVLRPARSLARH---PVFQVALSAA--------------VTGDL------
-----AVALPGVAV-------RTS-TVET-----G--V-TKFDLAVEVTE--RFAGAGRGEGPAPAGITAEF
TYATALFDAATVAATAARFVRLLAAA-T--------A
>Nocafarci.YP_121279.1.m_3_tyr_bht_TO_ser_LcL/1-490 2191..2680 putative non-ribosomal peptide synthetase [Nocardia farcinica IFM 10152]
PPRVPLSYAQQRMWFLNR--FD-ADST--------AN-NLTAA-LRITGPLDVTALAAAVTDLVARHEILRT
RY-P--E-ADGGG-YQ--QICS-----------VEDSGVAL-EREEL----AAD-------AVDARVR-ELA
A----RPFDVTAH-PPLRLHL-LRVAA---------------EEHVLVVGLHHIAADGWSVAPLTRDLLRAY
DSRR--------------------AG-TAP----------DWAP-----LPVQYADYTLW-QRELLGTA--A
DPDSLP-----AAQLAFWSAELAGL-PDLL----ELPTDRPRPAEASGH-GARHRCALPASTVAELRALADA
TDSSLFMVLHAAFATVLAALSGSRDIVVGTPVAGR--GEAALDELVGMFVNTLVLRTEVR---PDLAFAQLV
AAVRETDLRAFEHADVPFERLVEALEPRRSAARH---PLFQVMLDLN---N------TA--PAAPV------
-----D--MAGTNI-------TPL-ELDD-----A--A-AKFDLQLSLTE---TA---D-------GMDAVF
TYATDLFDEATVASFATRLRLVLDAV-C--------A
>Nocafarci.YP_121279.1.m_4_ser_TO_thr_LcL/1-502 3239..3740 putative non-ribosomal peptide synthetase [Nocardia farcinica IFM 10152]
PDRIPLSAAQQRIWFLNR--FL-ADGP------GDAVSNIPVA-LRLTGELDAAALTAALHDVVTRHESLRT
VH-P--A-DVAGP-YQ--VVRP--AGEQ---------RFDL-RPVAV-T---AD-------DLPARLA-ARI
A----EPFDLTVE-TPLRADL-FALAP---------------DEHVVLVVLHHIGADGFSLGPLAADLMTAY
TARR--------------------AG-VAP----------AWTP-----LPVQYADYALW-QAELLGDD--A
DPGSRA-----HRELAFWRAALDGL-PEQL----DLPTDRPRPAVASHR-GATHRLRIDADLHSELRELARK
RDTTLFATVHAALAVLLARLSGTADIAIGTPVAGR--GDQGLDGVVGMFVNTLVLRSHID---PRDRFEAVL
DETRRRDLDALSHPDLPFERLVEVLAPARARNRH---PLFQVALTMQ---N------FT--VPP-L------
-----E--LPGLRV-------RPL-PLDA-----V--A-AEFDLQFSVLE---NASADDPDGRA-DGMDIEI
IYATDLFDADSVAVLARRFTQVLAAV-A--------A
>Nocafarci.YP_121279.1.m_5_thr_TO_gly_ala_LcL/1-493 4313..4805 putative non-ribosomal peptide synthetase [Nocardia farcinica IFM 10152]
PARLPLSPAQQRMWFLNR--YD-AAST--------AY-TIPVA-LRLRGALDPAALRAALDDLVARHEALRT
RY-P--E-VDGEP-VQ--EILP--------------AGPAL-PDAET--------------VAESALP-QRI
RELVHAPFDVTAE-VPVRLRL-LRVAE---------------TEHVLVGALHHIAADGSSIVPFVRDLMTAY
TARV--------------------AD-SAP----------CWQP-----PAVQYADYALW-QRALLGDE--S
DPASRA-----AEQIGYWTRALAGL-PDQL----ALPTDRPRPATQSLR-GDTVSVAVDARLHAGLVALGRA
HGATLFMVVHAAFAALLARLSGTADIAVGTPVAGR--GAAELDDVIGMFVNTLVLRTVVD---DGAPFTELL
DRARAADLAAFAHADVPFERLVEVLDPARSTARH---PLFQVGFSFQ---N------HE--RGT-L------
-----E--LPGLTV-------EEI-EFDS-----G--V-AQFDLHLFALD---RY---GSGGAP-QGVELVL
GYATDLFEASTARRFADQLHRVLAEV-V--------R
>Nocafarci.YP_121279.1.m__gly_ala_TO__LcL/1-516 5399..5914 putative non-ribosomal peptide synthetase [Nocardia farcinica IFM 10152]
TAPVPLAPAQQRMWVVNR--LA-PDSA--------AY-NIPAA-LRLTGDLDHAALTAAVRDVLDRHATLRT
RY-P--D-GPEGP-IQ--EVLP--VAAL---------APDL-TPVPV-R---AD-------ELPTRLA-EFV
S----RGFDVAAA-PPARIAL-FACADEHGGGHD--GPPSTSTEHVLVVVVHHISADGYSVLPLTRDLMRAY
AERA--------------------AG-HAP----------GWAP-----LAITYADYSVW-QHDLLGAP--D
APDSAA-----AAQLAYWRGELASA-PELL----ALPTDRPRPPHRDMR-GASVDVTVDAELTGALDRVART
HGTTLFTVLHSALAVLLAKLSGGTDICVGVPVAGR--GERELDDLVGMFVNTVVLRTEIE---AKAGFADLL
AQASRRMLGALSHADVPFEQVVDALGRTRSSAYT---PLFQVMFTFQ---N------MP--PGT-V------
-----E--LPGLAV-------EVI-DPAP-----A--E-AKFDLQVTGIE---RF---DADGGR-AGLTLRL
GYALDILDADTVRGYADRLLLVLAAV-A--------A
>Photprofu.YP_133477.1.m_1_NA_LcL/1-490 52..541 hypothetical peptide synthetase [Photobacterium profundum SS9]
ETVGPLSYSQSGLWFIEQ--YE-ENSH--------LY-NMPVH-FRVTGPLDYDALAYAFDVLAQKHASMRT
RFAI--N-TEGKG-EQ--HIDG-------------HTPFTV-KHKDL-SHLPEG-------EREAVLL-QWV
IDDVNRPFDLNQG-QLTRVDV-VKLDD---------------ELHILMLTQHHIISDGWSVKNMFADFKQAF
LSYQ--------------------NQ-QLM----------PVVP-----TARTYIDYANWFNSPAFQDY---
-----H-----AEFKPFWVERLAGI-PEVH----SLPLDKPRPAAHDND-GELVFSNIDNALWDKFKRLCQQ
YNTSNFIGLHAVFSLLMARLSDEKDIVIGTPLAYR--ERNDIEDVVGFFVNTIVLRTQLG---ENQPFVDYL
QYCREQDLSAFDHQIYRFESLSEAIGTDRTTAIN---PIFQIMLVYQ--------------AKVDF------
-----NDLIPGCGA-------VEE-PSPI--------LPAKTDISLKVTE---LV----------EGVRLDW
LFSKGIFEKTTIERYAEHFLRLLTAA-V--------E
>Therfusca.YP_289923.1.m_3_gly_TO_gly_LcL/1-489 2566..3054 non-ribosomal peptide synthase:Amino acid adenylation [Thermobifida fusca YX]
DAPPVLSHFQRRLWLIEQ--VY-QTRG--------AY-NVPLA-VHVSDRLDLDVLRAAVRDLVARHEVLRT
LV-R--S-SDDGP-DP--VLLA--PEDA---------AVDV-AEVQA-----AG-------PVADLLA-ELT
A----QPFDLATQ-IPLRVRM-ITGEQV--------------DGCVLLLVCHHIAADEWSFAPLLRDLDTAY
RARA--------------------AG-RAP----------DWEP-----LPAQYSDYAAT-LHDWLGEA--T
DPASPL-----RRQLDYWQHALQDL-PDEL----DLPTDRPRPATASHR-GGLARAELPPELVEAVRRLAAQ
HGVTVFMVVQAAVAVLLHRLGAGDDIPLGSPVADR--ADEAVHDTVGFFLNTLVLRVNLS---GNPTFADLL
DRVRAVDLEAFARADAPFDAVVDTVKPPRAVSRH---PLFQTMVSYQ---R------RP--SDV-D------
-----R--LFGAAT-------RLV-EVPL-----D--T-AKFDLEFAFIE--------DGHG----GAHIAL
NYAADLFDHDSAEQLVARLRTVLEHA-C--------A
>Bacianthr_3.YP_019016.1.dhbF_2_gly_TO_thr_LcL/1-494 1053..1546 nonribosomal peptide synthetase dhbf [Bacillus anthracis str. 'Ames Ancestor']
PNEVPLSFAQRRLWFLNC--LE-GPSP--------TY-NIPLV-IRLSGKLNEEALQGAIHDVVEKHETLRT
IF-P--N-VLGSS-YQ--KILD--MENL---------NLEI-IKTKT-C---KD-------ELENVLT-QAV
R----YSFNLDGE-PAVRVQL-FTMSE---------------NEHVILILLHHIVGDGWSLQPLTRDLTAAY
KARC--------------------QG-NRV----------QLET-----LPVQYADYALW-QQQLLGDE--T
TQESLI-----STQLDFWKKELRGL-PDQL----ELPTDYQRPMETSYQ-GETIHFHIDASMHSRLVELARK
NGVSLFMVLQAGLSALFTRLGAGTDIPIGSPIAGR--NDDALSDIVGLFVNTLVLRTNTS---GDPSFEELL
NRVKRSNLAAYENQDVPFERLVEVLNPVRTRNSH---PLFQVMLAFQ---N------TP--EAT-F------
-----D--APDIEA-------NLE-IQSV-----G--S-AKFDLTFEISE---SN---GVDGNP-NGLQGLL
EFSTDLYKRETAQKLVERYILLLDDA-V--------K
>Chroviola.NP_902473.1.m_1_dab_LcL/1-436 1..436 probable peptide synthetase protein [Chromobacterium violaceum ATCC 12472]
--------------------------------------------------------------------MLRA
VFGI----DQGELAYR--ILDD--------------VSVKV-RVVDV-----GA-------ESDEALR-HRV
ARDCERAFDLSRP-PLLAAYWYVRAG----------------QDPVMLIFCEHLAVDGWSYWVLLDELGFVL
AGEP--------------------LE--------------ALPP-------QDFAHYVQW-QRKWLEGP---
----VA-----QAQRRHWQEVLSGE-LPVL----QFPVGKRGAKG-----SQVIDPVVPESLARRLNDLADR
QGSGLFAIMLSAYQILLHRYSGLDDIIIGSSLPGR--TRSKWGRVVGEFVNSVALRCQID---GALTVREHI
RHTQKLIRQGIENQKYPFAKVLESLGVARNPEVS---PVFQAMMTFQ---N------TRMEGGLDKLWVAEN
DEVAVS--WGGAEL-------RRF-PYPL-----IGDASVAFTLDVLVIG---------------DRMRCPF
RFDTAQMDEALMRQMIRHYFTLLEAF-A--------D
