# Supplementary material for: Phylogenetic analysis of condensation domains in NRPS sheds light on their functional evolution
Source: BMC Evol Biol. 2007 May 16;7:78. doi: 10.1186/1471-2148-7-78 (PMC1894796; doi:10.1186/1471-2148-7-78)
Supplement: Additional file 6 — Aligned full length condensation domains of this study. Zipped sequence file (aligned protein sequences in FASTA format). [file 1471-2148-7-78-S6.zip › complete_Starter.muscle.fa]

>Pseusp.Q84BQ6.arfA_1_leu_starter/1-502 16..517 Arthrofactin synthetase A - Pseudomonas sp. MIS38.
LQTYPLTAAQLDIWLDQL-SRGDSPLYNIGGYLDL-SGP-LDPARMQAALEALVARHDALRTILLPGAGADG
LPLQ--QFARSVA-------------VPMPI---DDVSAHS--DPE----SAARAL---VQARIDQPFVLDG
G-CLLRFLLIRLN---DQRHWLSVQAHHLIVDGWGFGEMFKSLDEIYNALAHGQP-TPVA-APSYIDFIEAN
ARYQASPRYAQDRAYWLDKYRQLPEPLLLP--RHQQSLAGQTAQTQVYAQPLPALLHERMQQVARAFGASAF
HVLLAALHVYFSR-TAQRD--EWVVGLPILNRSGARFKSTLGLFAQVSAVRMGFGRHCTFAELVRAIRDELR
TDFRHQRFPVSEMNRALGLLR-EERSQLFEVTVSYEQGTHDYRYGEASGRIIKASNVEEATPLAVHLLSN-L
AND--DARLYLIYSEAYFSAD-EVKALAERWLLIL-EQGLE
>Bacisubti.NP_389716.1.ppsA_1_glu_starter/1-483 3..485 plipastatin synthetase [Bacillus subtilis subsp. subtilis str. 168]
EHTYSLTHAQRRVWFTEL-LEPDTSICNLTACVKF-KGN-IELDTLEGALNHSISRNDAIRFQL--LEGEEL
EPRL--HLTEYKY-------------YPLRI---IDFSNVE----M----IEIEQW---IQDQASIPFKLFN
S-PLFQFYLLRID---SHEVWLFAKFHHIIMDGISLNVMGNQIIDLYQKMKKKDP-LPDQPEPSYLSYIEKE
SQYLQSPRFAKDRLFWTQTFEHPLEYHSL---ADQTSLQKQSTSASRDTIILSPDLEQTIRIFCEEHKINII
SLFMASFYICISR-ITSKK--DLAIGTYYGNRGSKAEKEMLGMFVSSLPIRITVDPDTDFLSFVRTIGREQL
SVMRHQRFPYNLLVNELRNEQ-KDLHNLIGISMQYQPLQWH-NADDFDYETALYFSGYTANELSVQIQER-I
DNG--TIQLNFDYQNTLFSLE-DIKRIQSHLLTIL-ENALK
>Strchrys.O68487.acmB_1_thr_starter/1-485 6..490 Actinomycin synthetase II. [Streptomyces chrysomallus]
DAELPLTAAQREIWIAEQRLGKRNRVFRVGEYLEI-HGR-VDLGLFDRAVRLVVGEAQALHVRF---TEAHG
EVRQ--ALRPPTD-------------WAPTL---VDLSAEP--DPE----RAARAW---LAAAVARPMDLAR
E-HLFDHALLRLG---DDRCYWYQGYHHIVMDAFGTVLITRRTAEVYTALAEGRP-VSPSPFGSLDGFLAAD
QKYRDSEGFTGDRAYWTERFADRPEPTGIVA-RPST----TPDHYLRRTAALTPGELDGLREAARGARAPWS
HLVIAAVAVYLHR-MTGAT--DVVLGLPVTARLDQLQRRTPGTASNVLPLRLTVRPELTLRQLLTQVSARIV
ELGRHQRYRAEDLQRDLDLP--GGLGTWYAPVVNIMSFDATPTFAGLPTTAHSLSSG-LVGDLTFAAWDR-R
DGA--GLTVDLNAHPELCPER-ELTAHHGRLVATLRAIASD
>Strprist.Q54959.snbC_1_thr_starter/1-473 6..478 Pristinamycin I synthase 2. [Streptomyces pristinaespiralis]
DARLPLTAAQLGIWFAQA-RDPHSPVFNTGEYVEL-TGG-LDADRFEAALRATVARTDALRLRF--HTDAEG
TVTQ--SVADDVP-------------FTLHR---VDVSAED--DPA----AAADAW---MRDVIARPLDVTC
GRPLFTQALFTLG---PGRHRWFQHVHHLLLDGYGFRLVAERVAAAYRAGAEAGDAEAGDTEPGIRDLLAAE
ADWRASDAYAQDRAHWLATPRHTP--VTLAG-TTAP----GAPGALRRTASAGPEVLAGLDAVARAAETGRQ
VAFPAAVAAYVQW-LTGER--TVTLGMPVTARRTSAARRAPGTVANVPALHVEPRPAAPLAELVASVRDALE
PLLRHQRYPYEEARRELG----AVGERAYGPVVNVMPYGRALDFGGPAASVHPVSTG-PVEDLKFSVYEE-P
DGS--GARIDLEANAAVYGES-ETDAHLARFVRFLGAFAEA
>Strecoeli.NP_627443.1.m_1_ser_starter/1-492 6..497 CDA peptide synthetase I [Streptomyces coelicolor A3(2)]
SVRHGLTSAQHEVWLAQQ-LDPRGAHYRTGSCLEI-DGP-LDHAVLSRALRLTVAGTETLCSRF--LTDEEG
RPYR--AYCPPAPEGSAAVEDPDGVPYTPVLLRHIDLSGHE--DPE----GEAQRW---MDRDRATPLPLDR
P-GLSSHALFTLG---GGRHLYYLGVHHIVIDGTSMALFYERLAEVYRALRDGRA-VPAAAFGDTDRMVAGE
EAYRASARYERDRAYWTGLFTDRPEPVSLTG-RGGG----RALAPTVRSLGLPPERTEVLGRAAEATGAHWA
RVVIAGVAAFLHR-TTGAR--DVVVSVPVTGRYGANARITPGMVSNRLPLRLAVRPGESFARVVETVSEAMS
GLLAHSRFRGEDLDRELGGA------GVSGPTVNVMPYIRPVDFGGPVGLMRSISSG-PTTDLNIVLTGT-P
ES---GLRVDFEGNPQVYGGQ-DLTVLQERFVRFL-AELAA
>Bacisubti.NP_388230.1.srfAA_1_glu_starter/1-486 3..488 surfactin synthetase [Bacillus subtilis subsp. subtilis str. 168]
ITFYPLTDAQKRIWYTEK-FYPHTSISNLAGIGKLVSADAIDYVLVEQAIQEFIRRNDAMRLRL--RLDENG
EPVQ--YISEYRP-------------VDIKH---TDTTEDP--NAI----EFISQW---SREETKKPLPLYD
C-DLFRFSLFTIK---ENEVWFYANVHHVISDGMSMNIVGNAIMHIYLELASGSE-TKEGISHSFIDHVLSE
QEYAQSKRFEKDKAFWNKQFESVPELVSLKRNASAG----GSLDAERFSKDVPEALHQQILSFCEANKVSVL
SVFQSLLAAYLYR-VSGQN--DVVTGTFMGNRQNAKEKQMLGMFVSTVPLRTNIDGGQAFSEFVKDRMKDLM
KTLRHQKYPYNLLINDLRETK-SSLTKLFTVSLEYQVMQWQ-KEEDLAFLTEPIFSGSGLNDVSIHVKDR-W
DTG--KLTIDFDYRTDLFSRE-EINMICERMITML-ENALT
>Baciliche.YP_077640.1.lchAA_1_gln_starter/1-485 3..487 lichenysin synthetase A [Bacillus licheniformis ATCC 14580]
NTFYPLTHAQRRIWYTEK-FYPGTSVSNLSGFGKLKSASGIDSGLLTEAIRKFVRTNDTMRFRL--MFEGED
EPKQ--YIAEDEP-------------FQIEY---FDASESG--GAD-----GVLKW---GQAEARRPLPLYD
S-PLFKFAVVRIS---EEESWFFAKVHHIISDGISMTILGNRITDIYLKLAKGET-DLEPVQSSFTEHIQSE
LEYENSKRFQKDKAYWNAQYEAIPEPVSLKASDTYQ----IQLDAARFSKEISPDLYKKIQTYCNEHNISVL
SLFLSILHIYMHR-VTGQK--DVVLGTFMGNRTNAKEKQMLGMFVSTIPMKASIEVHQDFSAFVQERMKDQL
KIIRHQKYPYNLLINDLRERQ-PHVSKLFAVSLEYQVMQWQ-QKETVSFLTEPIFSGSEVNDISIHVKER-W
DTG--TLAIDFDYREELFTSE-EMAVLYERLMTLL-EDALL
>Eschcoli.NP_415118.1.entF_1_ser_starter/1-481 2..482 ATP-dependent serine activating enzyme (may be part of enterobactin synthase as component F) [Escherichia coli K12]
SQHLPLVAAQPGIWMAEK-LSELPSAWSVAHYVEL-TGE-VDSPLLARAVVAGLAQADTLRMRF---TEDNG
EVWQ--WVDDALT-------------FELPE--IIDLRTNI--DPH----GTAQAL---MQADLQQDLRVDS
GKPLVFHQLIQVA---DNRWYWYQRYHHLLVDGFSFPAITRQIANIYCTWLRGEP-TPASPFTPFADVVEEY
QQYRESEAWQRDAAFWAEQRRQLPPPASLSP-APLPGRS-ASADILRLKLEFTDGEFRQL--ATQLSGVQRT
DLALALAALWLGR-LCNRM--DYAAGFIFMRRLGSAALTATGPVLNVLPLGIHIAAQETLPELATRLAAQLK
KMRRHQRYDAEQIVRDSGRA--AGDEPLFGPVLNIKVFDYQLDIPDVQAQTHTLATG-PVNDLELALFP--D
VHG--DLSIEILANKQRYDEP-TLIQHAERLKMLI-AQFAA
>Bacisubti.NP_391076.2.dhbF_1_gly_starter/1-480 6..485 involved in siderophore 2,3-dihydroxybenzoate (DHB) synthesis [Bacillus subtilis subsp. subtilis str. 168]
DLQYSLTGAQTGIWFAQQ-LDPDNPIYNTAEYIEI-NGP-VNIALFEEALRHVIKEAESLHVRF---GENMD
GPWQ--MINPSPD-------------VQLHV---IDVSSEP--DPE----KTALNW---MKADLAKPVDLGY
A-PLFNEALFIAG---PDRFFWYQRIHHIAIDGFGFSLIAQRVASTYTALIKGQT-AKSRSFGSLQAILEED
TDYRGSEQYEKDRQFWLDRFADAPEVVSLAD-RAPR----TSNSFLRHTAYLPPSDVNALKEAARYFSGSWH
EVMIAVSAVYVHR-MTGSE--DVVLGLPMMGRIGSASLNVPAMVMNLLPLRLTVSSSMSFSELIQQISREIR
SIRRHHKYRHEELRRDLKLI--GENHRLFGPQINLMPFDYGLDFAGVRGTTHNLSAG-PVDDLSINVYDR-T
DGS--GLRIDVDANPEVYSES-DIKLHQQRILQLL-QTASA
>Pseuaerug.NP_252017.1.m_1_ser_starter/1-470 4..473 probable non-ribosomal peptide synthetase [Pseudomonas aeruginosa PAO1]
FARLPLSPYQRDIWVAAA-QFPELDQYTIFSYDRF-TGE-VDTQALERALLQAARDTEAFRLRL---GETDG
TPYQ--WLDTDAE-------------FEARH---VDLRADR--DPE----AAVRSW---LRDAFRHAYPLDG
R-SLVDLALLH-S---DQALYVYVRTHHIVSDAWGLQLFLSRVRAGYLGEL-GEP-QAQMPTASLLAQLETD
-DYSGSEQYRGDRAYFAEALEGLEPALFT---RRRP-------AGLRRTARHRLTLERTLLDAIRDRGESPF
LFLSAAVALYLAR-IHQND--DVVLGVPVLNRADRAAKQVVGHFANTLPLRIRTAPEQTVDEFLAQLREATR
TLLRHQKMPLGDLL--------RGASPLFDTTLSYMRWPAAQAIPNASVETVAQTHAHDPDALAIWVSEF-D
GHS--DAQVDFEYACDVFDADFPMDAAARHIETFL-RALVE
>Mycoavium.NP_960176.1.pstA_1_phe_starter/1-478 13..490 PstA [Mycobacterium avium subsp. paratuberculosis K-10]
DRAFPLTRGQLDIWLSQE-AGFAGTQWQLGLLVKI-DGK-VHRDALEQAITQAVAEAEPGRVSF---FELDG
QVVQ--KPIDYPH-------------VELAF---HDLTDHA--DPV----AEAREM---SSAIQRTPMPLNG
--QMFKFVLFQTG---HDEFYLFGCCHHIAIDGLGMALVCRRVATIYSAMVAGKP-IPDAYFGTVQDLIDLE
SGYEASPDYAEDKAYWSEHLPPESGPVD----RLPDAEGERDHYSPSASVQLDPSVANRIKELSKKLAIRRF
SVTTAACALLVRG-WSGSGS-EVALDFPVSRRVRPESKTLPAMLAGVVPLVLSTAPESTVADFCKHVDKRIR
ELLAHQRFPVHTLEGD------GLRQAPNRVGINFIPSRLTLDLAGSPATASYTNHG-PVGHFGLFFL---G
AGD--QLFLSTAGPGQPFASF-GVADLAGRLQQIL-AAMTE
>Mycoavium.NP_960354.1.m_1_gly_ala_starter/1-483 5..487 hypothetical protein MAP1420 [Mycobacterium avium subsp. paratuberculosis K-10]
DRAYPVTRGQLDIWLAEQ-TGHLDVAWQLGVLVRI-DGA-IDPALLHQTMRHVVGEAESLRASF---FEADG
QVFQ--KAVEYSD-------------VDLTF---YDLSGSS--DPE----REVREM---TASIQRTPMPLTG
--PMIKFALFRTG---SAEYYWFTTCHHIAIDGMGIALVGRRIAAVYTALASGKP-IPPAFFGSLQDLVGGE
LEYEASAKFLEDKDYW---LAHRPGDGTAGH-PPRPADDGRDPYSPSPPVQLDESVIGSVKELSKALGIRRS
SVLTAACALLVRG-WCADGSDEVVLDFPVSRRVDPKSKTHPGMLAGVVPLVLHAPAAATFADFCRHVDQRSR
EALRHQQFPTRTLDGEGDFS--GPRQAPNRVVVNFVPARLTLSLADVPATATYTSFG-PVGHFGLFFLGF--
-GD--QQFLSTVGTGQPLANF-DATDLAERLQRIL-AAMAA
>Streaverm.NP_821778.1.nrps6_1_dhpg_dpg_hpg_starter/1-475 5..479 putative non-ribosomal peptide synthetase [Streptomyces avermitilis MA-4680]
ARRHPLLAAQEGIWTGQQ-LDPDSPAYNTAEYVLI-EGP-VDTAVFDAALHHVVAETEALNVVF--VVDDQG
RPWQ--ATAPVGD-------------WRLHT---ADLTTEP--NPH----AAALAW---MGEDMARPVDLAR
G-PVFGHALLRTA---PEQYLWYHRVHHIALDGFGLSLVARRVAQVYTALAAGER-AAAGGFGTLASVRDEE
RAYRESPRFAKARAYWADRFADRPPVATPAG-RTAL----PARTFHRRVADLDAAQTQALRAVARDLQLTWS
EVLLAVTVAQLHH-ATRAP--EIVLSLPAMGRLGSVSLRVPCMVRNILPLRVAVTASDSLRDLAARISRELR
AGLPHQRYRYEQLRRDLKLV--GGQRRLSGPGVNIMPFEYDLRFAGHRSTVHNISAG-PVDDLSVNVYDR-S
EGA--GLRIAVDANPDLYDEA-DVAALQEGLLALL-EEAVA
>Salmtyphi.NP_459580.1.entF_1_ser_starter/1-481 2..482 enterobactin synthetase component F [Salmonella typhimurium LT2]
TQRLPLVAAQPGIWMAEK-LSDLPSAWSVAHYVEL-NGE-LDAALLAKAVAVGMQQADTLRMRF---TEENG
EVWQ--WIDPEHT------------FGEPPI---ADLRDQP--DPH----HAALAL---MQADLRQNLRADS
GKPLAFHQLIRID---DTRWYWYQRYHHLLVDGFSFPAITRQIAAIYRAWQSDAP-TPESPFTPFADVVEEY
QRYRQSEAWQRDGAFWAQQRRELPPPASMSA-APLPGRS-ASADILRMKLSAPAGAFRQL--AAHMPEIPRA
DLALALVTLWLGR-LCGRM--DYAAGFIFMRRMGSAALTATGPVLNVLPLAVNLHATEDLPTLAKRLAAQLK
KMRRHQRYDAEQIVRDSGRA--AGETPLFGPVLNIKVFDYHLDLPGIQAQTHTLATG-PVNDLELALFP--D
ENG--GLDIELLANAQRYDDA-TLSRHALRLMALI-TQFAD
>Salmenter.NP_455165.1.entF_1_ser_starter/1-481 2..482 enterobactin synthetase component F [Salmonella enterica subsp. enterica serovar Typhi str. CT18]
TQRLPLVAAQPGIWMAEK-LSDLPSAWSVAHYVEL-NGE-LDAPLLAKAVAVGMQQADTLRMRF---TEENG
EVWQ--WIDPEHT------------FGEPPI---ADLRDQP--DPH----LAALAL---MQADLRQNLRADS
GKPLAFHQLIRID---DTRWYWYQRYHHLLVDGFSFPAITRQIAAIYRAWQSDAP-TPESPFTPFVDVVEEY
QRYRQSEAWQRDGAFWAQQRRELPPPASMSA-APLPGRS-ASADILRMKLSAPAGAFRQL--AAHMPEIPRA
DLALALVTLWLGR-LCGRM--DYAAGFIFMRRMGSAALTATGPVLNVLPLAVNLHATEDLPTLAKRLAAQLK
KMRRHQRYDAEQIVRDSGRA--AGETPLFGPVLNIKVFDYHLDFPGIQAQTHTLATG-PVNDLELALFP--D
ENG--GLDIELLANAQRYDDA-TLSRHALRLMALI-TQFAD
>Bacicereu.NP_978712.1.dhbF_1_gly_starter/1-481 6..486 nonribosomal peptide synthetase DhbF [Bacillus cereus ATCC 10987]
KIRHSLSSAQSGMWFAQQ-LDPLNPIYNTGEYVEI-NGN-MNQEIFELAVRKVVMEAEALHVRF---EEDEI
GPWQ---VIEESQ-------------FHMHF---IDVRKEE--NPE----EAAKAW---MKNDLSMPVDLKK
D-TLFIEALIQVE---NNRFFWYQRIHHIVMDGYGFSLLSQKVANEYTSLIEETN-KNEKTFGSLAKVVQED
MEYRESKQFQEDRAFWLEKFADEPEVVSLAE-RAPR----TSNGFLRETACLSSSSTKTLLEDINISLTSWP
EFIVAVTSIYMHK-LTGEN--DIVLGLPMMGRLGSASIHTPSMVMNLVPLRLTVTPNITLVELLQQVSKEIQ
DVRRHHKYRHEELRRDLKLL--GENQRLFGPLVNVMPFDYGLNFGGNRGITHNLSAG-PVDDLSINVYKR-F
DQN--ELMIHFDANPEVYNGA-ELALHKERFMQLL-ELMIN
>Bacianthr.NP_844754.1.dhbF_1_gly_starter/1-481 6..486 nonribosomal peptide synthetase DhbF [Bacillus anthracis str. Ames]
KVRHSLSSAQSGMWFAQQ-LDPLNPIYNTGEYVEI-NGN-INQEIFELAVRKVVMEAEALHVRF---EEDEI
GPWQ---VIEELQ-------------FHMHF---IDVRKEE--NPE----EAAKVW---MKNDLSMPVDLKK
D-TLFTEALIQVE---NNRFFWYQRIHHIVMDGYGFSLLSQKVAKEYTSLIEETN-KNEKPFGSLAKIVQED
MEYGESKQFQEDRAFWLEKYGDEPEVVSLAE-RAPR----TSNGFLRETAYLSSSSTKTLLEDINVSLASWP
EFIIAVTSIYMHK-LTGAN--DIVLGLPMMGRLGSASIHTPSMVMNLVPLRLTVTPNITLAELLQQVSKEIQ
DVRRHHKYRHEELRRDLKLL--GENQRLFGPLVNVMPFDYGLNFAGNRGITHNLSAG-PVDDLSINVYKR-F
DEN--ELMIHFDANPEVYNGA-ELALHKERFMNVL-ELVIN
>Pseufluor.YP_259252.1.m_1_leu_starter/1-486 8..493 non-ribosomal peptide synthetase [Pseudomonas fluorescens Pf-5]
ARGLPLTAGQRDIWLDQL-SRGDSPLYNIGGYAVL-KGP-FRPELMQRTVELLVDKHDVLRTVLSLEGSVDG
LPLQ--HFDRQWP-------------VELVF---HDLSAAA--DPL----AAAQAQ---IRRQMQQAFKLDG
E-RLCRFSLFRVG---PEHHLMEVEAHHLILDGWGFAQLSQSLGGLYSALASGEE--PQATAPSFVDFIEDD
ARYHQSSRYARDRDYWLDKYQSLPEPVLR-P-RYRPA-ADAATPGATLVQAFPAALHERMKALGKSTGASAF
HVLLAALHVYFTR-TLQRD--EWVLGMPVLNRPNAAFKVTLGSFTQVSAVRMDFGRELSFEALVGAVRDVLK
QDFRHQRFPLSELNRALGLLR-EDRAQLFELSLSYELEDLDYRYGEAAASSVKVSNRHEPTPLAIHLRSN-S
FDD--SAWMHYVYDSAYFQPE-EIEALAARLLHVL-EQGLD
>Oceaiheye.NP_691879.1.dhbF_1_gly_starter/1-480 5..484 monomodular nonribosomal peptide synthetase [Oceanobacillus iheyensis HTE831]
MKNYPISDAQAGIWFAHQ-LDTTSASYNMGEYVEI-KNS-MNVALFIESIKQVVKETDSLHMKY---GEDAN
GPWQ--QLQEPNH-------------IEVQY---IDISQMQ--SAK----EEAIQL---MKSDLHRRVDLRK
D-DVYKQIVLKID---SKHYLWYQRIHHIAMDAYGFSLLTNRVAHIYSSKVAQKQ-YKQTPWNPFYKVLEEE
EIYKESDQYIEDGNYWIDRYQHLPEPETLTT-KYE-----SENSTVKVSTILKNDQLKRLKEKAKHMKVGWP
DLIMAVKAIYMYR-MKGNQ--DIILGIPMMNRLKSASIQIPCTRMNVLPLHISVHPTSSFQDLVEQISVKIR
ENSQHQRYRQEQLQRDLGKV--GMDSSLFGPQVNVMPFSYNPVFAGTKAITYKLATG-PVEDLSWNIYEQ-G
NED--GITLDLEGNAGKYTRQ-ELEIHADRLLHLIHTCTEM
>Eschcoli_4.NP_754347.1.m_1_asn_starter/1-474 31..504 Putative peptide synthetase [Escherichia coli CFT073]
MSGNPLSWPQEQCHIIDQ-LYPYSAVNIIGGVVTI-EGI-VDLPRLHAAIQSAIRQFDALRMWF--VMGEES
EVVS--QVQPYHW-------------RDIRH---LTFSPDY--DKENLRPAAIETF---VDEWFRQPFTLLA
H-DLFEFVTFTCG---EQYSGYLFKAHHGIADGWSMALLSNHVKRAYEQQD-----VPDDASPAYSAFLAQQ
QSYQASTRFAVDRGWWRDYIDEYRD-------CFPDSSPIVTTEGISCSTWLEPAMINRLYRLCNRYGCTLN
TLFIALFALYRAR-VWGEE--KGVIGVPLANRHTREARRCFGMFTNQLPLAYRLVRTERFCERVAFFQRELK
RGFKHSKYPITLFNQDLAEQG-GGKLRAFDYCVNYYNFTYERHIAGAAQRVESYYSGEQSYKLQIVLQTVNN
HKE--SLRLSLEALRSAFTPH-QLTAMKNGLLDLV-TALDR
>Erwicarot.YP_048598.1.entF_1_tyr_bht_starter/1-483 3..485 enterobactin synthetase component F [Erwinia carotovora subsp. atroseptica SCRI1043]
----PLSVAQCGLWLGHA-LNDDKATFNTAECIAF-DGK-VDIDAMLSAIRQAVMECECLYCQFVEVAGEHA
EQPEIGFVASQLP-------------VPIGVLPIVELLPAPMTDEE----QTIRQW---ARDEISLPLDLLN
G-LPCRFALLC-G---EKRDFLYSCVHHIALDGFGTTMLFQRIAQIYTALTAGQS-APVAEFGPFSAVLEEE
RQRDASGQTAQARDFWLETLNAMPEPASFSE-KKAP----IAARFLRQSCDMPADLWQPLSALCEGNKISWP
DLFLAMLATHLKL-VSGSD--RLTFGMMVMNRIGSASLMVPSMQMNIVPLCIQVDEQANFVALAQQVARTKR
TLRRHQHYRYEHLRRDLNRV--GGEQRLFGPLINIMPFDHPLNYGSLSSSTLNLSAG-PVEDLTIEIHFK-P
DG---TPVLDFDANPACYSAE-ALASLQETLFTLL-QRWLA
>Erwicarot.YP_049593.1.m_1_gln_starter/1-487 23..509 non-ribosomal peptide synthetase [Erwinia carotovora subsp. atroseptica SCRI1043]
SNKLPLSSTQQVVWLDQT-LNPESPNYNIGTRLRI-DEH-LDETLFNQAFERLVARHDALHLQL---IHTHG
LPLQ--ALTDASP-------------SSINV---YDFSHYD--DAE----ERAQQH---IHATFMRPFDLRG
--KLWASELLRVS---DTHRYWQFCCHHLIADGWSLKLLVNELVATYNQLKNSDD-NAGEVAPSYLDYISED
LIYLDSRHYQSDLKFWLDRYKTLPPALIP---PSSQNKELTNELPPPHLWQLKNEYFHKIENIAAEHGLSVL
HFMYAILACYFSR-TTETE--DIVIGIPIHNRRNAKQKNTIGMFSSVIPIGVSIKKEDSFLDIMRNVAAELR
RCYKHQRLPITEINQHTRIRQKTGRAQLFDITLSLEWFEFNVHMEGTNTTFQTPHRA-TQFPLAISIYQYDF
ENKNHPVTVEFNFDTRYLSRE-DVMAIQSRLATLV-DAAIT
>Pseusyrin.NP_792633.1.m_1_leu_starter/1-487 6..492 non-ribosomal peptide synthetase [Pseudomonas syringae pv. tomato str. DC3000]
APTFSLTAAQRDIWLDQI-SRGDSPLYNIGGYLQI-TGP-MDAQALQRALAQLVAAHEGLRTVLMPGAGADG
LPLQ--TYAASIP-------------MPLAV---HDFSDHL--DPA----SSALAL---ISEQMQRPCVFDG
R-PLVEFCLIRLA---TDRYWLASQAHHLILDGWGFGQMMKSLGELYTAQVEGHS--LELDAPRYSDFIVDD
VRYHASPRFAKDKAYWLDKYQNLPEPLLVS--RYHNRRSTDPAPSHAWVQALPEALHARMKKFAESHNASTF
HVLLAALHVYFTR-TTQRK--EWVVGLPLLNRTGAHFKATLGHFAQVSAVRMAFAEGLDFGALVIEVRDALK
RDFRHQRFPLSELNRSLELSR-EERAQLFEVSVSYELEDHAYRYGEAQAKTVKVSNGFEATPLAIHLRSN-S
LND--DASLHMVHHRAWIDDA-EAQAIAGRLLHIL-EQGVE
>Pseusyrin.NP_794446.1.m_1_leu_starter/1-484 13..496 non-ribosomal peptide synthetase, terminal component [Pseudomonas syringae pv. tomato str. DC3000]
NFSYELSSVQQGIWLGQI-ADSNIPLYNIGMRLEI-NGD-LDIPMFEKAINLVAKHNDALRLAL---FHEGD
IARQ--RVLPSVD-------------IRLAL---VDFSDYV--DSV----ERALEY---LQQSFSRPFNPLE
G-ILWEVQLVRCS---ASHHYWLGRCHHLVMDGAGVTLFCHAVEKAYNNLLAGID--ELEEAPSYSDFLIKD
KAYLSSSRLERDRAFWRERYTQLPPPLLQ---WSGDHAVGSMCKSGHIRSTIKRDLFNALVAVATEHDLSPV
AIFFAAVGAYFSR-VGDAE--EVIIGMPLHNRTTACQKKTIGMFSSVIPIGVRVDPNRSLLELMGNVAAELR
RCYRHEHFPIAELNRALNIGH-SRRKQIFDITLSFEKFDADFIFGGSPAQAIRMYSGFDQTPLSIAICDY-Y
SDD--DIVVDFNFNLTCFGQD-EIERIRDRITLLL-KLVAA
>Chroviola.NP_901903.1.cbsF_1_asp_asn_starter/1-489 31..519 synthetase CbsF [Chromobacterium violaceum ATCC 12472]
ERELPLSGSQLGIWLADQ-IAEQKNTYTVAHCVAL-DGA-IDAERLRQSIRLGLAEADTVVGHY---LETPD
GPVL--RLPRGLR------------AEDLPLAGIQDLSAES--DPE----ARARQW---MRDDLAAGLAADG
ERPLYLHRLFKLAGGAGERWFWYQRYHHVCVDGYSFAALTRRIADIYQALGRGEA-PPPSPFVSFAAVAAER
EAYLASPRCEEDRAFWRGYAAALPPPSTLSARDALAGDGAANVDVLRRRFELIGGDARALGGLAA--GLGAP
QLAMAAAFAYLAK-MTGKA--RVAMGMPFMRRMGSAALRATGPVVNVLPVALDVSDGDDLATLARRLADELK
QARRRERYDAEQIQRDSGMV--GSRRALYGATLNLKIYDQSLRLGEVEGVTLPLAVG-PVEDIEFGIW---Q
QGE--ALVVELSANPARYDAA-ELEWHAWRLRGFI-AALAG
>Photlumin.NP_929146.1.m_1_thr_starter/1-481 6..486 hypothetical protein plu1878 [Photorhabdus luminescens subsp. laumondii TTO1]
GSYYPLTAAQQEIWLAEQ-LNVSTGIYNTGCYIDI-SGA-IDIETLNTALSQLIDEAECLRVVV---VQHPQ
GPQQ--QIVTNLQ-------------WKCPL---IDLSHHE--DAL----IEAETW---MNAELVRPMALTL
G-PLFGLALLKIS---DEHYFLFIRVHHLASDAFGTTLLIQRLAELYTQKLTGAA-ELENPFGPLSDLLAFD
EEYRRSENFQHDRQWWSQYMVGRSEPQSLAV-GAKPGQFADLGSFSCTPCEIPAKVKDILRTLSEESGSSMA
QIIIAIVASWISR-MTDKQ--DITLGMPVTARSGRALRSIPGMISNVLPLRLTIDPAHSIGDISKLVSQEIR
QLLKHQQYRSEDIYRDLQRN--GSAPRLFAQNINVMLFNSNVSFAGNFGRTKNLSSG-PVEDLTVTIYDH-G
EGD--SLQFTLDTNDNLYTPH-DINLQKSLFQHFI-TELLA
>Photlumin.NP_930752.1.m_1_lys_starter/1-503 8..510 hypothetical protein plu3535 [Photorhabdus luminescens subsp. laumondii TTO1]
PLVIPLNQQQKEIYLDHI-NREDTAAFNIGGYVEI-KQS-INIKNLECAIKHTIQEHAVLRCSI---VDKYS
MPHH--IDSDALKDTVEFAHIVQDHHFELSH---LDLSGEE--EAE----SKALAI---VQRIFSEPFRLAQ
D-VLYRVGLIQLA---TNRFWLYFISHHIIIDGVGYANWFRRIFDAYQQLSLGNA-PKENTGVRFLDLAAQP
LPENYSQQFAKAAKYWKELLHHLPDVPFQCR-KEGPGTA-DSRKNSRLVHFIKPDRYKSFLTKASQCNLPIS
PLFITAIASLVNR-INQSD--GVLIGTPLHNRTTSAQRNMVGSFISMLPVMCVQNEQMSVAESVAMTARTIK
SGYRYRSYPSSALYKDLSLRA-QGRERLFDIVFNYQQIDFDFSASGLDTETHYLSHGREDIPLTVILCDY-G
DKQ--STQLQLDYRHDYFSSH-QAEHLLQSIMTLV-EQMVA
>Bacithuri.YP_036474.1.entF_1_gly_starter/1-481 6..486 nonribosomal peptide synthetase [Bacillus thuringiensis serovar konkukian str. 97-27]
KVRHSLSSAQSGMWFAQQ-LDPLNPIYNTGEYVEI-NGN-INQEIFELAVRKVVMEAEALHVRF---EEDEI
GPWQ---VIEELQ-------------FHMHF---IDVRKEE--NPE----EAAKVW---MKNDLSMPVDLKK
D-TLFTEALIQVE---NNRFFWYQRIHHIVMDGYGFSLLSQKVAKEYTSLIEETN-KNEKPFGSLAKIVQED
MEYGESKQFQEDRAFWLEKYGDEPEVVSLAE-RAPR----TSNGFLRETAYLSSSSTKTLLEDINVSLASWP
EFIIAVTSIYMHK-LTGAN--DIVLGLPMMGRLGSASIHTPSMVMNLVPLRLTVTPNITLAELLQQVSKEIQ
DVRRHHKYRHEELRRDLKLL--GENQRLFGPLVNVMPFDYGLNFAGNRGITHNLSAG-PVDDLSINVYKR-F
DEN--ELMIHFDANPEVYNGA-ELALHKERFMNVL-ELVIN
>Baciliche.YP_080976.1.dhbF_1_gly_starter/1-482 6..487 DhbF [Bacillus licheniformis ATCC 14580]
HNRKPLSGAQAGIWFAQQ-LDPENPIYNTAEYVEI-KGP-LDQELFEKALRHVIKEAESFHARF---GEDQD
GPWQ--EIVPSTD-------------FPLHY---IDVSSET--DPE----QAAKSW---MMDDLARPVDLTR
G-PLFTEALFKAA---QDHYFWYQRTHHIATDGFSFTLIAERLSKIYTALMQNKSIDQSGAFGSLDLILAEE
TAYRASEQYQEDRRFWLGRFSDEPEVVSLAE-RAPR----TSSSFLRRSEHLPSEDADRLLSAASRMGATWH
ETVMAAAAIYVHR-LTGAN--DVVLGMPMMCRLGSAALHIPGMVMNLLPLRIGMQPQMSIGELVKQISGEMM
KLRRHQHYRHEELRRDLKLL--GENQRLFGPQLNLMPFENRLNFAGCQGIVHNLATG-PVDDLSINIYGR-P
DGG--GLKVNMDANPAVYHAD-ELEDHGNRFLTLLKTIAVC
>Baciliche.YP_090052.1.m_1_gln_starter/1-485 3..487 lichenysin synthetase A [Bacillus licheniformis ATCC 14580]
NTFYPLTHAQRRIWYTEK-FYPGTSVSNLSGFGKLKSASGIDSGLLTEAIRKFVRTNDTMRFRL--MFEGED
EPKQ--YIAEDEP-------------FQIEY---FDASESG--GAD-----GVLKW---GQAEARRPLPLYD
S-PLFKFAVVRIS---EEESWFFAKVHHIISDGISMTILGNRITDIYLKLAKGET-DLEPVQSSFTEHIQSE
LEYENSKRFQKDKAYWNAQYEAIPEPVSLKASDTYQ----IQLDAARFSKEISPDLYKKIQTYCNEHNISVL
SLFLSILHIYMHR-VTGQK--DVVLGTFMGNRTNAKEKQMLGMFVSTIPMKASIEVHQDFSAFVQERMKDQL
KIIRHQKYPYNLLINDLRERQ-PHVSKLFAVSLEYQVMQWQ-QKETVSFLTEPIFSGSEVNDISIHVKER-W
DTG--TLAIDFDYREELFTSE-EMAVLYERLMTLL-EDALL
>Baciliche.YP_093405.1.dhbF_1_gly_starter/1-482 6..487 DhbF [Bacillus licheniformis ATCC 14580]
HNRKPLSGAQAGIWFAQQ-LDPENPIYNTAEYVEI-KGP-LDQELFEKALRHVIKEAESFHARF---GEDQD
GPWQ--EIVPSTD-------------FPLHY---IDVSSET--DPE----QAAKSW---MMDDLARPVDLTR
G-PLFTEALFKAA---QDHYFWYQRTHHIATDGFSFTLIAERLSKIYTALMQNKSIDQSGAFGSLDLILAEE
TAYRASEQYQEDRRFWLGRFSDEPEVVSLAE-RAPR----TSSSFLRRSEHLPSEDADRLLSAASRMGATWH
ETVMAAAAIYVHR-LTGAN--DVVLGMPMMCRLGSAALHIPGMVMNLLPLRIGMQPQMSIGELVKQISGEMM
KLRRHQHYRHEELRRDLKLL--GENQRLFGPQLNLMPFENRLNFAGCQGIVHNLATG-PVDDLSINIYGR-P
DGG--GLKVNMDANPAVYHAD-ELEDHGNRFLTLLKTIAVC
>Burkmalle.YP_106219.1.m_1_ser_starter/1-487 25..511 peptide synthetase, putative [Burkholderia mallei ATCC 23344]
ERVLALTAGQYGIWLDQM-LNPDLPCYILGAILRI-DGT-FDEALLTSVVNEVVNANDSLRAVL---VSEGG
SVRQ--RVLSDVE-------------LEIAH---IDFSGSA--HPH----DSAWRY---MRTAFDTAFALDG
--LLCDFRIVRES---PSRTYWMYRCHHLVADGQSVSMICRMIVDLYNRRASADM-ARIEPTPSYFDSLDDD
RKYAESSRYERDAQFWQDKFSSLPPPLLSSR-SSEAAARPASFPDGQVNLTIERAKYDRLGRIAEASGCTIV
HVMFGVLALYFSR-AFQVD--EVVIGMPVHNRSTAQQKRAIGMFASVVPIRIPVDGNERFVSLLNGVSAELR
HCYRHQRFPIAELNRRLGLVR-TGRRQLFDLTLSFEKFPLDFYIGDVKLGLTSMRHRFEQTPITVNVQDY-H
EDQ--DLVMQFNYDVNAFSHA-EVDNIGTRIGGLLDALIEH
>Burkmalle.YP_105775.1.dhbF_1_thr_starter/1-486 17..502 nonribosomal peptide synthetase DhbF [Burkholderia mallei ATCC 23344]
TSLRPLLPAQREIWLAEQ-LRPGTGVYNTAGYADI-VGA-VDHGALRDAFGHAMREADAVRATF---SAHGD
DAWQ--TPRDAPH-------------ADVPL---VDVSGQA--DPA----GVALAW---MMRDMRTPPDFAA
G-PLARSALLRVG---AARFFWYVCAHHIVTDAYGTALVVQRTAQLYGARVRGAA-PPPAWFGTLDALIDED
RAYRESAAFADDRDYWRARLAAAPEPRSLSP-VALPGQFAPAGDFHRQWGELDAATSDGLRAMARAGAQGMP
PLVAAMMAAYVHR-FTHER--DVVLGLPVMARLSRATRRTPGMVANVLPLRFAFDRGTTFAALHAQCAAEMR
ASLRHQRYRGEALLRDAQQS--RPAERLHAQNVNVMAFERALAFGDCPARSHSLSNG-PVDDFSITVYDD-G
ARQ--PIRIAFDANAAHYASG-DLAAHRERFLRLG-VALAN
>Burkpseud.YP_111273.1.m_1_thr_starter/1-486 6..491 putative peptide/siderophore synthetase [Burkholderia pseudomallei K96243]
TSLRPLLPAQREIWLAEQ-LRPGTGVYNTAGYADI-VGA-VDHGALRDAFGHAMREADAARATF---SAHGD
DAWQ--TPRDAPH-------------ADVPL---VDVSGQA--DPA----GVALAW---MMRDMRTPPDFAA
G-PLVRSALLRVG---AARFFWYVCAHHIVTDAYGTALVVQRTAQLYGARVRGAA-PPPAWFGTLDALIDED
RAYRESAAFADDRDYWRARLAAAPEPRSLSP-VALPGQFAPAGDFHRQWGELDAATSDGLRAMARAGAQGMP
PLVAAMMAAYVHR-FTHER--DVVLGLPVMARLSRATRRTPGMVANVLPLRFAFDRGTTFAALHAQCAAEMR
ASLRHQRYRGEAMLRDAQQR--RPAERLHAQNVNVMAFERALAFGDCPARSHSLSNG-PVDDFSITVYDD-G
ARQ--PIRIAFDANAARYASG-DLAAHRERFLRLG-VALAN
>Burkpseud.YP_111642.1.m_1_ser_starter/1-487 25..511 probable non-ribosomal peptide synthetase [Burkholderia pseudomallei K96243]
ERVLALTAGQYGIWLDQM-LNPDLPCYILGAILRI-DGT-FDEALLTSVVNEVVNANDSLRAML---VSEGG
SVRQ--RVLSDVE-------------LEIAH---IDFSGSA--HPH----DSAWRY---MRTAFDTAFALDG
--LLCDFRIVRES---PSRTYWMYRCHHLVADGQSVSMICRMIVDLYNRRASADM-ARIEPTPSYFDSLDDD
RKYAESSRYERDAQFWQDKFSSLPPPLLSSR-SSEAAARPASFPDGQVNLTIERAKYDRLGRIAEASGCTIV
HVMFGVLALYFSR-AFQVD--EVVIGMPVHNRSTAQQKRAIGMFASVVPIRIPVNGNERFVSLLNGVSAELR
HCYRHQRFPIAELNRRLGLVR-TGRRQLFDLTLSFEKFPLDFYIGEVKLGLTSMRHRFEQTPITVNVQDY-H
EDQ--DLVMQFNYDVNAFSHA-EVDNIGTRIGGLLDALIEH
>Nocafarci.YP_117314.1.m_1_orn_lys_arg_starter/1-478 17..494 putative non-ribosomal peptide synthetase [Nocardia farcinica IFM 10152]
ADAFPLSAAQRGIWFAQH-FAGDTPI-SIAQYVEL-TGP-VDVELLAAVSRQAGREFGTGYLRL---IEVDG
LPYQ--VVDTGIE-------------HDLPV---IDLRDAA--DPV----AAAQEW---MRAEYSAPLDLLS
D-RLGAFAMLRLG---DEHWYWYQRIHHIVLDGFGAVTMVRRIAELYTAARTGTQ-PPPSTAEDLRAIVAAD
AAYRDSARFEADGAHWREHLAGMAEPVGLAG-RTAP----VDAHPIVAAGELPSATAELIDAVARAESSGVA
PIVVAAFAAYLAA-ATSAA--EVTLSLPVSGRTTAALRRSGGMVANVVPLRLRVDPAITVGALIRAAQGELT
SALRRQRYRQEDIVRDLGWA--VDEAASFGPTVNLMMIDTRITLGEVVARTHVLTSG-LIEDLFLNLYPG-V
GGE--TTHLDFQANPNLYAPD-ELAGHHSRFLDFLHGFLAA
>Nocafarci.YP_119006.1.m_1_tyr_starter/1-477 47..523 putative non-ribosomal peptide synthetase [Nocardia farcinica IFM 10152]
PEVLRLTAAQRGIWFAQH-LAGGSPI-SVAQYVEI-VGE-LRPDLLVEACRTASREFGSGHVRL---IEVDG
EPCQ--FVDLTLD-------------APVSV---VDLRGHT--DPV----ATAHRL---MVEDYSAPLDLLT
D-RLMKSYVYQVG---PQHYLWYQRAHHIALDGFAAVTMLRRITELYNAWVRGED-APLPAAQNLADIVDQD
LAYRDSTRFDNDRKYWTEHLAGAPPVVSLAG-RVGK----PTLHPTLISAPLPDDTARLLDEVIAARGTSVT
PIAVAAFAAYLAR-MTGSD--EVLLSLPVSGRHSAVLRRSGGMVANVVPLRVRVA-GRAVGELIEATQGELT
SALRRQRYRQEDIFADMGIA--RDEAASFGPAVNLMMIENEVVFGETTGRLHVLTSG-PTADLFVNIYPG-A
GRE--STHIDFQGNPNIYTRA-ELAGHHRRFLRFLHAFLAR
>Nocafarci.YP_119328.1.m_1_ser_starter/1-480 20..499 putative non-ribosomal peptide synthetase [Nocardia farcinica IFM 10152]
TQPFPLSPAQTALWYAQR-IRPDVPL-TIAQYVEI-TGD-LDVGRLLYAVERCGAENQSGYLRL---VEIDG
VPHQ--VIDPDRR-------------PGWGR---LDLRGRP--DPR----AAAMRW---MNEHAASPIDLEN
D-PLVTNVILRIG---DAEYLWYGRAHHIVIDGYGAMSGLTRTAEIYTALERHTE-PSVSRATPLATLYAEE
SAYRDSARCERDREYWREQLAGAGEPVSLSTVAAAPT---PDPGRRLAQGVLDASLDAALDAAAAAFGTNAS
TLLVAALAAYVRS-VTGDP--DVVLSLPVAARTTVALRRSAGVLSNVVPLRLGVDEDTTVADLVRAAELKIT
GALRHQRYRHDDIRRDGGYS--PNTRGFFGPMVNIMLFDPELRFGSLVGELHVLATG-PVEDLSVNVY---N
SRG--RTHLDFEANRLLYAER-EVAAHHRRFVDYLAEFVAA
>Nocafarci.YP_121249.1.m_1_aad_starter/1-459 1..459 putative non-ribosomal peptide synthetase [Nocardia farcinica IFM 10152]
---MPI---------------------NIAQYVDL-RGD-LDVDALERASAAAAREMGSGFLKI---VERDG
EPFQ--TVDFTLD-------------ATLEY---VDLRDAE--DPE----SAAAEW---MRAEYSRPLDIVA
D-RLIRAAALRLA---DSRWFWYSRAHHIALDGFGAMTFMNRIAELYTAEVTGTE-PSPAKATDLKTLYESE
IAYRDSSRFESDKQHWAERVAGLEEGSSLAG-RSAP----PAPVNGVTSAALSSEQDALLTEAVARHDNSPA
GLLIAAFATYLAQ-MTGAE--DVILSLPVTARTTAAMRRSGGAVSNIVPLRLRVAHDTTVAELLKSVQVEVS
GALRHQRYRHEDIRRDAAGDG-VVTTEFFGPWVNIMLFHSEMTLGPMVGQLHVLSTG-SIEDLGVNFYQS-V
AGS--RSHIDFETNPNLYSAE-EAAAHHGRFLEFFDRFLAA
>Nocafarci.YP_121279.1.m_1_ser_starter/1-514 42..555 putative non-ribosomal peptide synthetase [Nocardia farcinica IFM 10152]
AAPFPLSPAQTGVWYAQL-LDPQVPI-TVAQYVDL-RGD-LDVDLLQEVSAEAALDYGSGFVRL---CEIDG
VPHQ--VVDPTLS-------------RELTV---LDLREHA--DPV----AAAHEW---MRADAAAPLDLLR
D-RLTRGAILRVG---TRRWFWYLRAHHIVLDGYGALVNTQRVAERYTARVHGTE-PAPVRPAPLPELVAAE
QAYRDSSRFAADRAHWASRVAGLDGVTSLDG-RVAP----RAASNLVVGRALPQALVERMNTVAADQDSTIA
TVLIAAFGGYLGR-LTDRP--DVVLSLPVTARTTAAMRRSTGMMSNIVPLRLPVG-EVRWAELLRATRVELA
GALRHQRYRHEDIRRDAEHDGRPAHRALFGPLANIMLFGRDLTLGTTTGRYHVLSTG-PVEDLSMNVYY--G
ERD--SVHVDFEANPNLYSTD-ELARHHARFLGYLDRLADA
>Coryjeike.YP_251606.1.dhbF_1_glu_starter/1-560 2..561 non-ribosomal peptide synthetase [Corynebacterium jeikeium K411]
SSTLPLTSAQYGVWNAQK-LNPESPYYVVGEVLHLGPGH-IELETLQHSIAQLQQEAETLRVRV---TTDGL
TPQQ--SVVQEGP-------------GVDRV---IDVRHAA--DPQ----RSAEAWVDALRAECAETMRTMV
DQPLCRYVIILLD---VTETWVVQLYHHLIVDGFSASLLTRRLSQIYTARVAGKQ-ARPFRAASLSELVALD
QEYRESAEHIRDKQYWTSVLAQLPEVAERATMNTATKTEGTGQTTITTTMRLGPEIMEKATKAATDEQITWV
ELMIALYGAFVHRLLAPRSTSEQFLAVPVMARSHTRELRTPAMAVNVLPLRVNVDNQQTVQEYLHHAVESLH
GLLAHQRLRGESLPQITGDS--RVADVLHGVGVNAKAFTTRADFAGVPGRLRNVAGG-PPEDLGLVLTP--A
EDG--GLDMAFETDPARVSAE-HARARLEALREFT-CQALE
>Therfusca.YP_289923.1.m_1_asp_asn_starter/1-476 6..481 non-ribosomal peptide synthase:Amino acid adenylation [Thermobifida fusca YX]
TTRLPLTDAQAGVWYAQQ-IVPDSPVFNVGQYTDI-PAD-LDVDRFIRAVESVVRDSETLRSRP---VARGD
TAVQ--EIRADGA-------------GVVEV---HDLTAEA--DPR----HAAAAW---MRRDMAHPVRFDT
DEPLVRYALLRVG---ERRWYWYQRYHHILVDAYAVTLLARRVADVYTALGRGQE-PPPSRFGSLADIVADE
TAYAASEQCAADRAYWTGLLGDGYPTALLSS-RPQA----PYAGVLRARADVAADVLTGLTELGERTGATWA
DTVIASSAAYLSR-MTGHR--DVVLGIPVMGRLGRAALRTPAMVVNVLPLRVHVRPGDTVEQVVAATAAALR
DLRAHQRYRAEWLRRDLALV--GTDRPLFGPEINIKLFDYDLSFDGVSATTVTLSEG-PVDDLALSVYR--A
PHG--GLTLEANANDRRYDPA-DVQARLAEIVRLLDAAAAA
