# Supplementary material for: Phylogenetic analysis of condensation domains in NRPS sheds light on their functional evolution
Source: BMC Evol Biol. 2007 May 16;7:78. doi: 10.1186/1471-2148-7-78 (PMC1894796; doi:10.1186/1471-2148-7-78)
Supplement: Additional file 7 — Profile HMMs of all 7 motifs of all subtypes (LCL, Starter, DCL, Dual). Zipped text file (file name extension .hmm to be used with the program package HMMER [49]. [file 1471-2148-7-78-S7.zip]

Archive with 1 entries (1 files):
- Motifs_LCLstarterDCLdual.hmm
