# Supplementary material for: Phylogenetic analysis of condensation domains in NRPS sheds light on their functional evolution
Source: BMC Evol Biol. 2007 May 16;7:78. doi: 10.1186/1471-2148-7-78 (PMC1894796; doi:10.1186/1471-2148-7-78)
Supplement: Additional file 7 — Profile HMMs of all 7 motifs of all subtypes (LCL, Starter, DCL, Dual). Zipped text file (file name extension .hmm to be used with the program package HMMER [49]. [file 1471-2148-7-78-S7.zip › Motifs_LCLstarterDCLdual.hmm]

HMMER2.0  [2.3.2]
NAME  C1_LCL_004-017
LENG  14
ALPH  Amino
RF    no
CS    no
MAP   yes
COM   hmmbuild C1_LCL_004-017.hmm C1_LCL_004-017.fa
COM   hmmcalibrate C1_LCL_004-017.hmm
NSEQ  236
DATE  Wed Oct 25 12:10:29 2006
CKSUM 4476
XT      -8455     -4  -1000  -1000  -8455     -4  -8455     -4 
NULT      -4  -8455
NULE     595  -1558     85    338   -294    453  -1158    197    249    902  -1085   -142    -21   -313     45    531    201    384  -1998   -644 
EVD    -8.971678   0.433850
HMM        A      C      D      E      F      G      H      I      K      L      M      N      P      Q      R      S      T      V      W      Y    
         m->m   m->i   m->d   i->m   i->i   d->m   d->d   b->m   m->e
         -107      *  -3803
     1   -254  -1347  -1969  -3068    265  -1915  -1262   1196  -1780   1253    628  -2625   -880    -34  -1034  -1735   -676    791    266   2135     1
     -   -149   -500    233     43   -381    399    106   -626    210   -466   -720    275    394     45     96    359    117   -369   -294   -249 
     -     -5  -8846  -9888   -894  -1115   -701  -1378   -107      * 
     2   -324   -527   -432     43  -3021  -1934   -977  -2750    103  -1839  -1827   -633   3143    -72   -220   -528  -1269   -601  -2931   -794     2
     -   -149   -500    233     43   -381    399    106   -626    210   -466   -720    275    394     45     96    359    117   -369   -294   -249 
     -     -5  -8846  -9888   -894  -1115   -701  -1378      *      * 
     3    -97     89  -3799  -3167  -1295  -3049  -1919   -340  -2774   2503   1217  -2678  -3100   -400  -2594   -666   -751    371  -1800  -1457     3
     -   -149   -500    233     43   -381    399    106   -626    210   -466   -720    275    394     45     96    359    117   -369   -294   -249 
     -     -5  -8846  -9888   -894  -1115   -701  -1378      *      * 
     4    -60  -2504  -4944  -5269  -5190  -2778  -4473  -5000  -5076  -5269  -4306  -3561  -3591  -4544  -4749   3571  -1159  -3702  -5411  -5369     4
     -   -149   -500    233     43   -381    399    106   -626    210   -466   -720    275    394     45     96    359    117   -369   -294   -249 
     -     -5  -8846  -9888   -894  -1115   -701  -1378      *      * 
     5   -291  -1523  -2604  -2229   2121  -2269    716   -965  -2004   -317   -717   -980   1599  -1799  -2142    956  -1409   -903  -1341   2240     5
     -   -149   -500    233     43   -381    399    106   -626    210   -466   -720    275    394     45     96    359    117   -369   -294   -249 
     -     -5  -8846  -9888   -894  -1115   -701  -1378      *      * 
     6   2507    751  -1384   -409  -1541  -1030  -1084  -2325   -739  -2430  -1597   -271  -1656    455  -1213    935   -524  -1321  -2739  -2148     6
     -   -149   -500    233     43   -381    399    106   -626    210   -466   -720    275    394     45     96    359    117   -369   -294   -249 
     -     -5  -8846  -9888   -894  -1115   -701  -1378      *      * 
     7  -3680  -4583  -2492  -1285  -5346  -3834  -2310  -4886  -1147  -4539  -3915  -2535  -4069   4390   -287  -3475  -3507  -4590  -4364  -4127     7
     -   -149   -500    233     43   -381    399    106   -626    210   -466   -720    275    394     45     96    359    117   -369   -294   -249 
     -     -5  -8846  -9888   -894  -1115   -701  -1378      *      * 
     8   -565  -2793  -1175    844  -3112  -2300    696  -2861   1263  -1729    718    -75  -2393   2592    903   -178   -617  -1358  -2978   -889     8
     -   -149   -500    233     43   -381    399    106   -626    210   -466   -720    275    394     45     96    359    117   -369   -294   -249 
     -     -5  -8846  -9888   -894  -1115   -701  -1378      *      * 
     9   -641  -2787   -827   -705  -3092   -652    -54  -2821   -586  -2794   -361  -1008  -1134    219   3400   -494  -1325  -2403  -2983  -2325     9
     -   -149   -500    233     43   -381    399    106   -626    210   -466   -720    275    394     45     96    359    117   -369   -294   -249 
     -     -5  -8827  -9869   -894  -1115   -701  -1378      *      * 
    10  -1507  -1353  -3720   -723    234  -3041  -1904    722  -2717   1934   3039  -2643  -3090    562  -2563  -1127  -1447   -763  -1805    -68    10
     -   -149   -500    233     43   -381    399    106   -626    210   -466   -720    275    394     45     96    359    117   -369   -294   -249 
     -     -5  -8831  -9874   -894  -1115   -701  -1378      *      * 
    11  -4294  -3699  -5528  -5517   1325  -5197  -1959  -3404  -5094  -2311  -1709  -4125  -5122  -4151  -4642  -1604  -4199  -1685   5664   2313    11
     -   -149   -500    233     43   -381    399    106   -626    210   -466   -720    275    394     45     96    359    117   -369   -294   -249 
     -     -5  -8831  -9874   -894  -1115   -701  -1378      *      * 
    12    -94  -1357  -3876  -3241   3194  -3085  -1956    865  -2838    842   -151  -2729  -3131  -2460  -2640  -1477  -1474    635  -1816    472    12
     -   -149   -500    233     43   -381    399    106   -626    210   -466   -720    275    394     45     96    359    117   -369   -294   -249 
     -     -5  -8831  -9874   -894  -1115   -701  -1378      *      * 
    13   -302  -1336  -3681   -981    -45  -3017   -823   1440  -2684   2183    473   -746  -3069   -545  -2537  -2096   -879    307  -1792  -1446    13
     -   -149   -500    233     43   -381    399    106   -626    210   -466   -720    275    394     45     96    359    117   -369   -294   -249 
     -     -5  -8831  -9874   -894  -1115   -701  -1378      *      * 
    14    226  -2782    866    521  -3101  -1554   1475  -2586   -530  -2797  -1872   1499  -2383   1520   -662   -128   -854  -1431   2952    818    14
     -      *      *      *      *      *      *      *      *      *      *      *      *      *      *      *      *      *      *      *      * 
     -      *      *      *      *      *      *      *      *      0 
//
HMMER2.0  [2.3.2]
NAME  C2_LCL_024-062
LENG  39
ALPH  Amino
RF    no
CS    no
MAP   yes
COM   hmmbuild C2_LCL_024-062.hmm C2_LCL_024-062.fa
COM   hmmcalibrate C2_LCL_024-062.hmm
NSEQ  238
DATE  Wed Oct 25 12:10:29 2006
CKSUM 4428
XT      -8455     -4  -1000  -1000  -8455     -4  -8455     -4 
NULT      -4  -8455
NULE     595  -1558     85    338   -294    453  -1158    197    249    902  -1085   -142    -21   -313     45    531    201    384  -1998   -644 
EVD   -37.921181   0.287988
HMM        A      C      D      E      F      G      H      I      K      L      M      N      P      Q      R      S      T      V      W      Y    
         m->m   m->i   m->d   i->m   i->i   d->m   d->d   b->m   m->e
          -24      *  -5937
     1   1708  -4600   -978   -580  -1971   -416   -790  -1217  -1855  -3051  -3692  -1048   1822  -1126  -1137    248   1607   -682  -4790  -1154     1
     -   -148   -500    234     43   -381    400    107   -627    210   -466   -721    276    393     45     96    359    117   -370   -295   -250 
     -    -14  -6690 -12121  -2644   -252   -701  -1378    -24      * 
     2   2356  -4166  -1188   -812    154  -1044  -1222  -1593  -2677   -464  -1074  -1467  -4379     47  -1364    195    969    285  -4466  -3910    10
     -   -149   -500    233     43   -381    399    106   -626    210   -466   -720    275    394     45     96    359    117   -369   -294   -249 
     -     -1 -11086 -12128   -894  -1115   -701  -1378      *      * 
     3  -3570  -4869  -7057  -6710   -821  -3378   -408  -4456  -6301  -2048  -4110   -610  -6487  -5669  -5997  -3744  -5121  -1845   -562   4736    11
     -   -149   -500    236     43   -381    398    105   -626    210   -466   -721    275    394     45     96    359    118   -369   -295   -250 
     -    -51  -5096  -7578    -98  -3929   -701  -1378      *      * 
     4  -3736  -4611  -3829  -3294  -4824  -4732   2780  -2666  -1456  -3208  -3792   3946  -4834  -2079  -3117  -1443  -1018  -2608  -4883  -4389    13
     -   -149   -500    233     43   -381    399    106   -626    210   -466   -720    275    394     45     96    359    117   -369   -294   -249 
     -    -15 -11079  -6624   -894  -1115   -972  -1028      *      * 
     5  -2602    -30  -6250  -2275  -2662  -5509  -4436   2976  -5268    372   2915  -5155  -5532  -4909  -5090  -4612  -1119   1292  -4279  -3930    14
     -   -149   -500    233     43   -381    399    106   -626    210   -466   -720    275    394     45     96    359    117   -369   -294   -249 
     -     -1 -11064 -12107   -894  -1115   -659  -1448      *      * 
     6   -307    881  -3561  -3005  -4034  -1726  -1474  -3639  -1224  -3859  -1642  -3222   3731  -1236  -2263   -450   -639   -995  -4292  -1677    15
     -   -149   -500    233     43   -381    399    106   -626    210   -466   -720    275    394     45     96    359    117   -369   -294   -249 
     -     -1 -11079 -12121   -894  -1115   -972  -1028      *      * 
     7   1132   -970  -2931  -3297   1130    -41  -3840    675  -2300    897   1580  -1875  -5020  -4343  -4522   -568    306   1267  -3710  -1525    16
     -   -149   -500    233     43   -381    399    106   -626    210   -466   -720    275    394     45     96    359    117   -369   -294   -249 
     -     -1 -11079 -12121   -894  -1115   -972  -1028      *      * 
     8   2700  -3282  -2278  -3031  -1071     75   -752   -633  -4536   -801   -852  -2775  -4985  -4206  -1951  -1309  -1134   1500  -3736  -1282    17
     -   -149   -500    234     43   -381    399    106   -626    210   -466   -720    275    394     45     96    359    117   -369   -294   -249 
     -    -13  -6891 -12121   -275  -2527   -972  -1028      *      * 
     9   -594    147  -5854  -5219    660  -5060  -3930     14  -4815   2512    416  -4706  -5102  -4431  -4613  -4146  -3448   1153   1011    634    19
     -   -149   -500    233     43   -381    399    106   -626    210   -466   -720    275    394     45     96    359    117   -369   -294   -249 
     -     -1 -11079 -12121   -894  -1115   -554  -1649      *      * 
    10  -1553  -1618   -677   -291   -644  -3225    807  -4693    462  -1194   -965   -715  -4224    132   3381  -2175   -875  -4245   -706  -2904    20
     -   -149   -500    233     43   -381    399    106   -626    210   -466   -720    275    394     45     96    359    117   -369   -294   -249 
     -     -1 -11086 -12128   -894  -1115   -701  -1378      *      * 
    11  -6317  -5755  -8732  -8157   -254  -8448  -7200   1075  -7946   2929    783  -8154  -7626  -6832  -7491  -3347  -6181    313  -5864  -6033    21
     -   -149   -500    233     43   -381    399    106   -626    210   -466   -720    275    394     45     96    359    117   -369   -294   -249 
     -     -1 -11086 -12128   -894  -1115   -701  -1378      *      * 
    12  -1190  -4629    667    137  -4951  -3112   1272  -2383    123  -3591  -3719    318  -1074   -330   1840   1004   1734  -1605  -4813  -1765    22
     -   -149   -500    233     43   -381    399    106   -626    210   -466   -720    275    394     45     96    359    117   -369   -294   -249 
     -     -1 -11086 -12128   -894  -1115   -701  -1378      *      * 
    13  -3061  -7023  -1291   -784  -7720   3677  -4830  -7700  -2697  -7568  -6969  -3958  -2353  -4531  -6235  -1697  -2834  -7027  -7767  -6691    23
     -   -149   -500    233     43   -381    399    106   -626    210   -466   -720    275    394     45     96    359    117   -369   -294   -249 
     -     -1 -11086 -12128   -894  -1115   -701  -1378      *      * 
    14    924  -4628    208   1309  -2106  -1791  -2789  -1753    650  -2891  -2231    629   1374     94    751  -1111    112   -403  -4812  -2703    24
     -   -149   -500    233     43   -381    399    106   -626    210   -466   -720    275    394     45     96    359    117   -369   -294   -249 
     -     -1 -11086 -12128   -894  -1115   -701  -1378      *      * 
    15  -3741  -1465  -6090  -5458    552  -5309  -4174     31  -5060   2942  -2562  -2070  -2439  -4657  -4853  -4399  -3679    472    410  -3662    25
     -   -149   -500    233     43   -381    399    106   -626    210   -466   -720    275    394     45     96    359    117   -369   -294   -249 
     -     -1 -11086 -12128   -894  -1115   -701  -1378      *      * 
    16  -2678  -5017   3639   -256  -5328  -4363   -436  -5090  -2116  -3483  -4117   1580  -2119  -1181  -1782   -905  -3460  -4635  -5197  -4491    26
     -   -149   -500    233     43   -381    399    106   -626    210   -466   -720    275    394     45     96    359    117   -369   -294   -249 
     -     -1 -11086 -12128   -894  -1115   -701  -1378      *      * 
    17    -43  -4150  -1887    -78   -744  -2466    403    364   -333    477    -75  -3051   -613   -159   1164  -1335    411   1605  -4454   -805    27
     -   -149   -500    233     43   -381    399    106   -626    210   -466   -720    275    394     45     96    359    117   -369   -294   -249 
     -     -1 -11086 -12128   -894  -1115   -701  -1378      *      * 
    18   1508  -4629   1390   1465  -4951   -203  -1369  -4701   -549  -4646  -1992    369    827     42  -1259   -469   -120  -1259  -1056  -4130    28
     -   -149   -500    233     43   -381    399    106   -626    210   -466   -720    275    394     45     96    359    117   -369   -294   -249 
     -     -1 -11086 -12128   -894  -1115   -701  -1378      *      * 
    19   2901  -2530  -3864  -2037  -3793  -2242  -3251   -568   -486  -1766  -1128  -3458  -2679   -444   1319  -1573  -1049   -532  -1391  -3683    29
     -   -149   -500    233     43   -381    399    106   -626    210   -466   -720    275    394     45     96    359    117   -369   -294   -249 
     -     -1 -11086 -12128   -894  -1115   -701  -1378      *      * 
    20   -835  -5717  -8589  -7972    614  -8188  -6865  -1574  -7707   3090    202  -7885  -7462  -6630  -7248  -7448  -6085  -1204    710  -5806    30
     -   -149   -500    233     43   -381    399    106   -626    210   -466   -720    275    394     45     96    359    117   -369   -294   -249 
     -    -15 -11086  -6631   -894  -1115   -701  -1378      *      * 
    21      6  -2037  -1290   1943  -4937   -900    -24  -1119     69  -2928  -3705   -895  -4210   2022   1947   -744   -210  -3054  -4800  -4117    31
     -   -149   -500    233     43   -381    399    106   -626    210   -466   -720    275    394     45     96    359    117   -369   -294   -249 
     -     -1 -11072 -12114   -894  -1115  -1194   -829      *      * 
    22   1730  -4610   -795  -1030  -2712  -1587      8  -1616   -172  -1249  -3700  -2062  -4212   1713   2048    -11   -290   -980  -4795  -1389    32
     -   -149   -500    233     43   -381    399    106   -626    210   -466   -720    275    394     45     96    359    117   -369   -294   -249 
     -     -1 -11072 -12114   -894  -1115  -1194   -829      *      * 
    23   3284    298  -7498  -7844  -7398  -1862  -6755  -7216  -7445  -7483  -6508  -5816  -5783  -6864  -7030   1047   -674   -942  -7624  -7615    33
     -   -149   -500    233     43   -381    399    106   -626    210   -466   -720    275    394     45     96    359    117   -369   -294   -249 
     -    -10 -11072  -7288   -894  -1115  -1194   -829      *      * 
    24  -3117     93  -6829  -6207   2226  -6109  -4975    913  -5834   2331   -235  -5761  -6024  -5337  -5601  -5222  -4395   1147   1061  -4388    34
     -   -149   -500    233     43   -381    399    106   -626    210   -466   -720    275    394     45     96    359    117   -369   -294   -249 
     -     -1 -11063 -12105   -894  -1115   -936  -1067      *      * 
    25   1127  -4616   1562     10  -4938   -472    541  -2378    254  -3182  -3705   1579  -2572   1582    135   -862   -442  -2678   -592  -1054    35
     -   -149   -500    233     43   -381    399    106   -626    210   -466   -720    275    394     45     96    359    117   -369   -294   -249 
     -     -1 -11072 -12114   -894  -1115  -1194   -829      *      * 
    26    972  -4615   2174    534  -4936  -1671    620  -1961    358  -1679   -819  -1603  -4210    879    925   -753    179  -2062   -460  -2126    36
     -   -149   -500    233     43   -381    399    106   -626    210   -466   -720    275    394     45     96    359    117   -369   -294   -249 
     -     -1 -11072 -12114   -894  -1115  -1194   -829      *      * 
    27  -2399  -4431  -7337  -1846  -4694  -6833  -6045   1742  -6602   2260  -1380  -6483  -6731  -6318  -6524  -6028  -1016   2116  -5741  -5370    37
     -   -149   -500    233     43   -381    399    106   -626    210   -466   -720    275    394     45     96    359    117   -369   -294   -249 
     -     -1 -11072 -12114   -894  -1115  -1194   -829      *      * 
    28   -142   -231  -5787  -5152   -395  -4991  -3864   2138  -4748    440    351  -4637  -5040  -1490  -2499  -4076  -2228   2690  -3728  -3386    38
     -   -149   -500    233     43   -381    399    106   -626    210   -466   -720    275    394     45     96    359    117   -369   -294   -249 
     -     -1 -11072 -12114   -894  -1115  -1194   -829      *      * 
    29   2047  -1737    243   1260  -4937  -1073   -249  -4688    560  -1922   -200   -397  -4210   1174    -96   -451  -1126  -1485  -4799  -4117    39
     -   -149   -500    233     43   -381    399    106   -626    210   -466   -720    275    394     45     96    359    117   -369   -294   -249 
     -     -1 -11072 -12114   -894  -1115  -1194   -829      *      * 
    30  -6016  -6561  -6699  -1946  -7565  -6385  -4166  -6752   -949  -6328  -5698  -2266  -6302  -2032   4147  -5867  -2521  -6563  -6117  -6101    40
     -   -149   -500    233     43   -381    399    106   -626    210   -466   -720    275    394     45     96    359    117   -369   -294   -249 
     -     -1 -11072 -12114   -894  -1115  -1194   -829      *      * 
    31  -5976  -7024  -4093  -4425  -6433  -5888   5342  -7860  -4954  -7544  -7065   -195  -6418   -221  -5241  -5746  -6089  -7360  -6634  -5776    41
     -   -149   -500    233     43   -381    399    106   -626    210   -466   -720    275    394     45     96    359    117   -369   -294   -249 
     -     -1 -11072 -12114   -894  -1115  -1194   -829      *      * 
    32  -1211  -6665     27   3691  -6893  -5064  -4257  -6753  -3324  -6641  -5873  -3658  -1312   -533  -2741  -4616  -1395  -6253  -6820  -5919    42
     -   -149   -500    233     43   -381    399    106   -626    210   -466   -720    275    394     45     96    359    117   -369   -294   -249 
     -     -1 -11072 -12114   -894  -1115  -1194   -829      *      * 
    33   1262  -3277  -5789  -5157  -3238  -3570  -3875   1592  -4754  -1111   -500  -4642    -31  -4379  -4558   1726   1226   1062  -3743  -3401    43
     -   -149   -500    233     43   -381    399    106   -626    210   -466   -720    275    394     45     96    359    117   -369   -294   -249 
     -     -1 -11081 -12124   -894  -1115   -461  -1871      *      * 
    34  -6833  -6154  -9177  -8578   -847  -9066  -7479  -1992  -8398   3332  -1468  -8787  -7872  -6974  -7777  -8509  -6639  -4498   -805  -6054    44
     -   -149   -500    233     43   -381    399    106   -626    210   -466   -720    275    394     45     96    359    117   -369   -294   -249 
     -     -1 -11096 -12138   -894  -1115   -701  -1378      *      * 
    35  -5979  -6707  -5288  -2419  -7570  -6190  -1646  -6939  -2965  -6533  -5912  -2034  -6282  -3912   4202  -5785  -5681  -6706  -6323  -6199    45
     -   -149   -500    233     43   -381    399    106   -626    210   -466   -720    275    394     45     96    359    117   -369   -294   -249 
     -     -1 -11096 -12138   -894  -1115   -701  -1378      *      * 
    36  -2070  -4641  -7422  -7630  -2316  -5027  -6539  -2443  -7246  -6622  -5880  -5812  -5809  -6710  -6881    378   3889  -2779  -7131  -6974    46
     -   -149   -500    233     43   -381    399    106   -626    210   -466   -720    275    394     45     96    359    117   -369   -294   -249 
     -     -1 -11096 -12138   -894  -1115   -701  -1378      *      * 
    37  -1442    635  -2101  -2922  -4149  -4362   1269   -688   -933  -1430  -3193     87  -4446  -1251   1671    117   1753   1876  -4370   -855    47
     -   -149   -500    233     43   -381    399    106   -626    210   -466   -720    275    394     45     96    359    117   -369   -294   -249 
     -     -1 -11096 -12138   -894  -1115   -701  -1378      *      * 
    38  -7557  -6557  -8098  -8401   3960  -7957  -2118    461  -7965  -2188  -5688  -6607  -7800  -6716  -7346  -7199  -7414  -2525  -3454   2933    48
     -   -148   -501    233     44   -382    398    105   -626    209   -467   -719    274    396     44     95    358    118   -363   -295   -250 
     -   -209  -2892 -11923    -26  -5782   -701  -1378      *      * 
    39    153  -4228  -1421    -57  -2996  -1881   -464    130   -758  -1140  -1440  -2688   2358   -274   -453   -550    -11   1381  -4468    254    50
     -      *      *      *      *      *      *      *      *      *      *      *      *      *      *      *      *      *      *      *      * 
     -      *      *      *      *      *      *      *      *      0 
//
HMMER2.0  [2.3.2]
NAME  C3_LCL_132-143
LENG  22
ALPH  Amino
RF    no
CS    no
MAP   yes
COM   hmmbuild C3_LCL_132-143.hmm C3_LCL_132-143.fa
COM   hmmcalibrate C3_LCL_132-143.hmm
NSEQ  238
DATE  Wed Oct 25 12:10:29 2006
CKSUM 8402
XT      -8455     -4  -1000  -1000  -8455     -4  -8455     -4 
NULT      -4  -8455
NULE     595  -1558     85    338   -294    453  -1158    197    249    902  -1085   -142    -21   -313     45    531    201    384  -1998   -644 
EVD   -21.986837   0.369775
HMM        A      C      D      E      F      G      H      I      K      L      M      N      P      Q      R      S      T      V      W      Y    
         m->m   m->i   m->d   i->m   i->i   d->m   d->d   b->m   m->e
          -61      *  -4586
     1   -506     39  -4514  -3879    707  -3720  -2591    624  -2219   1032   3013  -3365  -3770    755  -3276  -1960   -287   1675  -2458  -2115     1
     -   -149   -500    233     43   -381    399    106   -626    210   -466   -720    275    394     45     96    359    117   -369   -294   -249 
     -     -3  -9682 -10724   -894  -1115   -701  -1378    -61      * 
     2  -4538  -6265   -886  -1540  -6289  -4223   5352  -6705  -4113  -6484  -5990  -2877  -4817  -3441  -4995  -4158  -4655  -6145  -6282  -5346     2
     -   -149   -500    233     43   -381    399    106   -626    210   -466   -720    275    394     45     96    359    117   -369   -294   -249 
     -     -3  -9682 -10724   -894  -1115   -701  -1378      *      * 
     3  -7693  -6405  -7132  -7496  -6819  -6371   5472  -8768  -7627  -8095  -8071  -7469  -6814  -7552  -7172  -8096  -7870  -8465  -6270  -6538     3
     -   -149   -500    233     43   -381    399    106   -626    210   -466   -720    275    394     45     96    359    117   -369   -294   -249 
     -     -3  -9682 -10724   -894  -1115   -701  -1378      *      * 
     4  -1667  -2937  -5749  -5229  -3174  -5140  -4282   3791  -4936   -872   -142  -4809  -5105  -4634  -4826  -1919  -2028   -307  -4051  -3682     4
     -   -149   -500    233     43   -381    399    106   -626    210   -466   -720    275    394     45     96    359    117   -369   -294   -249 
     -     -3  -9682 -10724   -894  -1115   -701  -1378      *      * 
     5   1916     71  -4597  -3988  -2130  -2338  -2749   2287  -3598  -1811  -1371  -1859  -3858  -3229  -3415   -142  -1594   1794  -2639  -2297     5
     -   -149   -500    233     43   -381    399    106   -626    210   -466   -720    275    394     45     96    359    117   -369   -294   -249 
     -     -3  -9682 -10724   -894  -1115   -701  -1378      *      * 
     6   1679   1421  -4376  -3751    775    412  -2570   -207  -3377  -1873  -1225  -1565  -3754  -3027  -3227   1855    479   -325    643  -2133     6
     -   -149   -500    233     43   -381    399    106   -626    210   -466   -720    275    394     45     96    359    117   -369   -294   -249 
     -     -3  -9682 -10724   -894  -1115   -701  -1378      *      * 
     7  -4988  -6375   4173  -1897  -6918  -4585  -4171  -7144  -4670  -6894  -6441  -3335  -5172  -3921  -5598  -4624  -5111  -6584  -6551  -5981     7
     -   -149   -500    233     43   -381    399    106   -626    210   -466   -720    275    394     45     96    359    117   -369   -294   -249 
     -     -3  -9682 -10724   -894  -1115   -701  -1378      *      * 
     8     74  -4694   -719  -1092  -4990   3450   -128  -4772  -2557  -4738  -3930  -2241  -3965  -2297  -1566  -2271  -3188  -4332  -4950  -1991     8
     -   -149   -500    233     43   -381    399    106   -626    210   -466   -720    275    394     45     96    359    117   -369   -294   -249 
     -     -3  -9682 -10724   -894  -1115   -701  -1378      *      * 
     9   -503   -355  -4484  -1915    593  -1553  -2585   -505  -3452   -770    271  -3351  -3766  -1726  -1816   -955  -1032    195   5323   -637     9
     -   -149   -500    233     43   -381    399    106   -626    210   -466   -720    275    394     45     96    359    117   -369   -294   -249 
     -     -3  -9682 -10724   -894  -1115   -701  -1378      *      * 
    10  -1749  -3445  -5737  -6094  -6085  -3708  -5372  -5974  -6001  -6218  -5269  -4481  -4517  -5464  -5673   3715  -3320  -4663  -6256  -6231    10
     -   -149   -500    233     43   -381    399    106   -626    210   -466   -720    275    394     45     96    359    117   -369   -294   -249 
     -     -3  -9682 -10724   -894  -1115   -701  -1378      *      * 
    11   -475  -2004  -4479  -1846   -176  -2254  -2584    999  -3449   1073   3186  -1579  -3765  -2036   -363   -783    257    869    767   -963    11
     -   -149   -500    233     43   -381    399    106   -626    210   -466   -720    275    394     45     96    359    117   -369   -294   -249 
     -     -3  -9682 -10724   -894  -1115   -701  -1378      *      * 
    12    761  -3419     99    313  -3739   1688   -556  -1394   -286  -2895   -577    964   -699    138    156    -99    109   -956   -391  -2920    12
     -   -149   -500    233     43   -381    399    106   -626    210   -466   -720    275    394     45     96    359    117   -369   -294   -249 
     -     -3  -9682 -10724   -894  -1115   -701  -1378      *      * 
    13  -2294   -572  -4628  -4001  -2092  -3862  -2750   2028  -3608    377  -1322  -1133   2096  -1161  -3422  -2951  -1739   2156  -2618  -2273    13
     -   -149   -500    233     43   -381    399    106   -626    210   -466   -720    275    394     45     96    359    117   -369   -294   -249 
     -     -3  -9682 -10724   -894  -1115   -701  -1378      *      * 
    14  -2726  -4120  -6915  -6293   2308  -6409  -5135     98  -5993   2719   1545  -6091  -5869  -5066  -5596  -5617  -4435  -1823   -489  -4202    14
     -   -149   -500    233     43   -381    399    106   -626    210   -466   -720    275    394     45     96    359    117   -369   -294   -249 
     -     -3  -9682 -10724   -894  -1115   -701  -1378      *      * 
    15    995  -1017  -4467  -2058    810  -1952   -810   1023  -2395   1035   1613  -1497  -3764  -1300  -3258  -1453    614   1270  -2462  -1114    15
     -   -149   -500    233     43   -381    399    106   -626    210   -466   -720    275    394     45     96    359    117   -369   -294   -249 
     -     -3  -9682 -10724   -894  -1115   -701  -1378      *      * 
    16    137  -2154   1101    -30  -3742  -1929    409  -3492    353  -2582  -2510    832  -3014   1056   2568   -771   -335  -1983  -3604  -2921    16
     -   -149   -500    233     43   -381    399    106   -626    210   -466   -720    275    394     45     96    359    117   -369   -294   -249 
     -     -3  -9682 -10724   -894  -1115   -701  -1378      *      * 
    17  -2574  -6180   2722   3151  -6304  -3908  -3337  -6285  -2106  -6120  -5531  -1383  -4487  -3024  -4705  -2491  -2448  -5727  -6323  -5204    17
     -   -149   -500    233     43   -381    399    106   -626    210   -466   -720    275    394     45     96    359    117   -369   -294   -249 
     -     -3  -9682 -10724   -894  -1115   -701  -1378      *      * 
    18  -2856   -744  -5207  -4576   1854  -4451  -3311    753  -4188   2564    160  -4101  -4418  -3731  -3963  -3551  -2086    379    890  -2768    18
     -   -149   -500    233     43   -381    399    106   -626    210   -466   -720    275    394     45     96    359    117   -369   -294   -249 
     -     -3  -9682 -10724   -894  -1115   -701  -1378      *      * 
    19   1048  -2970  -1691   -268  -1144    130   -860   -649   -435   -569   2058   -446  -3149   -834   -922   1032    460    669  -3264  -2702    19
     -   -149   -500    233     43   -381    399    106   -626    210   -466   -720    275    394     45     96    359    117   -369   -294   -249 
     -     -3  -9682 -10724   -894  -1115   -701  -1378      *      * 
    20   1571  -3416    -45     73  -1817  -1229   -479  -2012    434  -1230  -1234   -970  -2250    973    859   -249   1358   -876  -3600  -2919    20
     -   -149   -500    233     43   -381    399    106   -626    210   -466   -720    275    394     45     96    359    117   -369   -294   -249 
     -     -3  -9682 -10724   -894  -1115   -701  -1378      *      * 
    21   2065    943  -4322  -3698    884  -2739   -332   -332  -1994   1868  -1225  -1813  -3744   -906  -1522  -2509  -2107   -809  -2477  -2131    21
     -   -149   -500    233     43   -381    399    106   -626    210   -466   -720    275    394     45     96    359    117   -369   -294   -249 
     -     -3  -9682 -10724   -894  -1115   -701  -1378      *      * 
    22  -6054  -1069  -6705  -6982   -224  -6530  -2845  -4664  -6546  -1333  -4111  -5226  -6380  -5318  -5940  -5775  -5928  -3234  -2092   4804    22
     -      *      *      *      *      *      *      *      *      *      *      *      *      *      *      *      *      *      *      *      * 
     -      *      *      *      *      *      *      *      *      0 
//
HMMER2.0  [2.3.2]
NAME  C4_LCL_164-176
LENG  13
ALPH  Amino
RF    no
CS    no
MAP   yes
COM   hmmbuild C4_LCL_164-176.hmm C4_LCL_164-176.fa
COM   hmmcalibrate C4_LCL_164-176.hmm
NSEQ  238
DATE  Wed Oct 25 12:10:30 2006
CKSUM 5208
XT      -8455     -4  -1000  -1000  -8455     -4  -8455     -4 
NULT      -4  -8455
NULE     595  -1558     85    338   -294    453  -1158    197    249    902  -1085   -142    -21   -313     45    531    201    384  -1998   -644 
EVD   -10.949619   0.379385
HMM        A      C      D      E      F      G      H      I      K      L      M      N      P      Q      R      S      T      V      W      Y    
         m->m   m->i   m->d   i->m   i->i   d->m   d->d   b->m   m->e
          -60      *  -4622
     1  -2087  -3568   -508   -807  -3886  -1029   1617  -3640  -1306  -3583  -2661   -936  -1273   3798  -1349   -215    157  -3189  -3751  -3061     1
     -   -149   -500    233     43   -381    399    106   -626    210   -466   -720    275    394     45     96    359    117   -369   -294   -249 
     -     -3  -9721 -10763   -894  -1115   -701  -1378    -60      * 
     2  -5832  -5139  -6580  -6923   -199  -6269  -2871  -5262  -6553  -4602  -4668  -5179  -1607  -5360  -5969  -1907  -5858  -5352  -2128   4825     2
     -   -149   -500    233     43   -381    399    106   -626    210   -466   -720    275    394     45     96    359    117   -369   -294   -249 
     -     -3  -9721 -10763   -894  -1115   -701  -1378      *      * 
     3   2312  -1665  -2062   -913     76   -133  -1776  -1141   1480  -2288  -2354  -1796  -1459   -586    -70      2   -768  -1256  -3490  -2885     3
     -   -149   -500    233     43   -381    399    106   -626    210   -466   -720    275    394     45     96    359    117   -369   -294   -249 
     -     -2  -9803 -10845   -894  -1115   -701  -1378      *      * 
     4  -1022  -5198   3889  -1530  -5442   -891   -780  -5278  -2858  -5183  -4382  -1374  -4175  -1205  -1337  -3240  -1450  -4792  -5365  -4505     4
     -   -149   -500    233     43   -381    399    106   -626    210   -466   -720    275    394     45     96    359    117   -369   -294   -249 
     -     -2  -9803 -10845   -894  -1115   -701  -1378      *      * 
     5  -4646  -4195  -6212  -6041   2538  -5759   -443  -1487  -5622  -1543  -3454  -4855  -1458  -4824  -5238  -4913  -1398  -3835    286   4271     5
     -   -149   -500    233     43   -381    399    106   -626    210   -466   -720    275    394     45     96    359    117   -369   -294   -249 
     -     -2  -9803 -10845   -894  -1115   -701  -1378      *      * 
     6   3032    639  -6135  -6367  -5752   -500  -5313  -5484  -5986  -5783  -4892  -4512  -4507  -5446  -5625    635    615    508  -6040  -5946     6
     -   -149   -500    233     43   -381    399    106   -626    210   -466   -720    275    394     45     96    359    117   -369   -294   -249 
     -     -2  -9803 -10845   -894  -1115   -701  -1378      *      * 
     7    629   -673  -3258   -650   -402  -3550   -380    305  -1208    848   -460   -526     32   1095    202  -1521  -1503   1489  -2799     59     7
     -   -149   -500    233     43   -381    399    106   -626    210   -466   -720    275    394     45     96    359    117   -369   -294   -249 
     -    -19  -9803  -6411   -894  -1115   -701  -1378      *      * 
     8   -763   -553  -1730  -1605   -727  -1921  -2578   -801  -3202  -2007  -1354  -3216  -3789  -2911  -1332  -2552  -1160   -732   5715   -702     8
     -   -149   -500    233     43   -381    399    106   -626    210   -466   -720    275    394     45     96    359    117   -369   -294   -249 
     -     -2  -9787 -10829   -894  -1115   -952  -1050      *      * 
     9  -1030  -2584  -2754   -955   -320  -3380   1428  -1360  -2051  -1344    323  -2338  -3456   3761   -817   -959   -634   -452  -2969  -2522     9
     -   -149   -500    233     43   -381    399    106   -626    210   -466   -720    275    394     45     96    359    117   -369   -294   -249 
     -     -2  -9787 -10829   -894  -1115   -952  -1050      *      * 
    10   -103  -2356  -1879   -364  -3825  -1710   1167  -2235   -158  -3520  -2593    981  -1148   1954   2816   -579  -1971  -2412  -3687  -3005    10
     -   -149   -500    233     43   -381    399    106   -626    210   -466   -720    275    394     45     96    359    117   -369   -294   -249 
     -     -2  -9787 -10829   -894  -1115   -563  -1629      *      * 
    11    526  -3518    423   1624  -3839   -889    275  -3590    791  -3534  -2607    -63   -540   1532    899    438   -843  -3140  -3701  -1793    11
     -   -149   -500    233     43   -381    399    106   -626    210   -466   -720    275    394     45     96    359    117   -369   -294   -249 
     -     -2  -9796 -10838   -894  -1115   -701  -1378      *      * 
    12     84  -1608   -676   -165   -381  -2380   -124  -1155   -866    346   -961  -1189   -274   1240    473  -1182   -744   -524   4059   -463    12
     -   -149   -500    233     43   -381    399    106   -626    210   -466   -720    275    394     45     96    359    117   -369   -294   -249 
     -     -3  -9733 -10775   -894  -1115   -701  -1378      *      * 
    13    392  -2302   -909   -425    -56  -3506    685    245  -1427   2175    826  -2677  -3572   -155  -2696   -349  -1323   -574  -2724  -2330    13
     -      *      *      *      *      *      *      *      *      *      *      *      *      *      *      *      *      *      *      *      * 
     -      *      *      *      *      *      *      *      *      0 
//
HMMER2.0  [2.3.2]
NAME  C5_LCL_267-296
LENG  30
ALPH  Amino
RF    no
CS    no
MAP   yes
COM   hmmbuild C5_LCL_267-296.hmm C5_LCL_267-296.fa
COM   hmmcalibrate C5_LCL_267-296.hmm
NSEQ  238
DATE  Wed Oct 25 12:10:30 2006
CKSUM 3085
XT      -8455     -4  -1000  -1000  -8455     -4  -8455     -4 
NULT      -4  -8455
NULE     595  -1558     85    338   -294    453  -1158    197    249    902  -1085   -142    -21   -313     45    531    201    384  -1998   -644 
EVD   -28.952681   0.298599
HMM        A      C      D      E      F      G      H      I      K      L      M      N      P      Q      R      S      T      V      W      Y    
         m->m   m->i   m->d   i->m   i->i   d->m   d->d   b->m   m->e
          -78      *  -4248
     1  -1971  -5390   3884    305  -5580  -2459  -2793  -5478  -1421  -5341  -4644  -2088  -4007   -648  -1368  -3190  -3568  -4963  -5522  -4549     1
     -   -149   -500    233     43   -381    399    106   -626    210   -466   -720    275    394     45     96    359    117   -369   -294   -249 
     -     -3  -9325 -10368   -894  -1115   -701  -1378    -78      * 
     2  -3555  -3151  -6042  -5525    738  -5556  -4626   3105  -5270    802  -1572  -5213  -5308  -1625  -5093  -4762  -3498   1792  -4030  -3826     2
     -   -149   -500    233     43   -381    399    106   -626    210   -466   -720    275    394     45     96    359    117   -369   -294   -249 
     -    -17  -9325  -6579   -894  -1115   -701  -1378      *      * 
     3    798   1097  -4120  -3491  -1661  -3402  -2270   1055  -3106    220   -908  -2017    854  -2746    582  -1588   -628   2180  -2162  -1818     3
     -   -149   -500    233     43   -381    399    106   -626    210   -466   -720    275    394     45     96    359    117   -369   -294   -249 
     -     -3  -9311 -10353   -894  -1115   -608  -1539      *      * 
     4  -3684  -3171  -6365  -6035  -2232  -6203  -6133   2997  -5994   -330  -2408  -5857  -5915  -5882  -6128  -5574  -2757   2718  -5443  -4990     4
     -   -149   -500    233     43   -381    399    106   -626    210   -466   -720    275    394     45     96    359    117   -369   -294   -249 
     -     -3  -9325 -10368   -894  -1115   -701  -1378      *      * 
     5   -582   -473  -5715  -6058  -5678   3673  -5017  -5498  -5693  -5763  -4787  -4080  -4056  -5120  -5292  -1813  -1317  -4170  -5902  -5890     5
     -   -149   -500    233     43   -381    399    106   -626    210   -466   -720    275    394     45     96    359    117   -369   -294   -249 
     -     -3  -9325 -10368   -894  -1115   -701  -1378      *      * 
     6   -232    314  -4189  -3555   -665  -2783  -2292    -80  -3158  -1558    691  -3057  -3472  -2788  -2971   1399   2513   1448  -2167  -1200     6
     -   -149   -500    233     43   -381    399    106   -626    210   -466   -720    275    394     45     96    359    117   -369   -294   -249 
     -     -3  -9325 -10368   -894  -1115   -701  -1378      *      * 
     7   -346  -2183  -1210  -1568  -2251  -3106  -1961  -1810  -2000  -1399   -441  -2210   3686  -1861  -2294  -1468  -1037   -181  -2639  -2218     7
     -   -149   -500    233     43   -381    399    106   -626    210   -466   -720    275    394     45     96    359    117   -369   -294   -249 
     -     -3  -9325 -10368   -894  -1115   -701  -1378      *      * 
     8    -55  -1707  -4191  -3557  -1144  -2878  -2290   1910  -1643   -307    772  -1138  -3471  -2788  -2970   -258    -91   2415  -2164   -166     8
     -   -149   -500    233     43   -381    399    106   -626    210   -466   -720    275    394     45     96    359    117   -369   -294   -249 
     -     -3  -9325 -10368   -894  -1115   -701  -1378      *      * 
     9   3097  -2576  -3950  -3524  -3387  -2009  -3149  -2980  -3333  -1261  -2557  -1645  -1744  -3124  -3492    751    -15   -644  -3768  -3411     9
     -   -149   -500    233     43   -381    399    106   -626    210   -466   -720    275    394     45     96    359    117   -369   -294   -249 
     -     -3  -9325 -10368   -894  -1115   -701  -1378      *      * 
    10   -782  -3846   -187   -949  -4148   2600  -1894  -3919  -1621  -3867  -2987   2712  -3254   -886  -2183   -729  -1354  -3467  -4051  -1428    10
     -   -149   -500    233     43   -381    399    106   -626    210   -466   -720    275    394     45     96    359    117   -369   -294   -249 
     -     -3  -9325 -10368   -894  -1115   -701  -1378      *      * 
    11  -4890  -5172  -5672  -4305  -6245  -5074  -3223  -5747  -1132  -5319  -4723  -4096  -5122  -2843   4186  -4816  -4583  -5521  -4932  -5034    11
     -   -149   -500    233     44   -381    399    106   -626    210   -465   -720    275    394     45     96    359    117   -369   -294   -249 
     -    -72  -6127  -4866   -958  -1043   -701  -1378      *      * 
    12   -629  -3090    375   -366  -1962    888    565  -1405   -494  -1910    -25   1326    318   -428   -128   -158   1750  -1009  -3278  -2600    14
     -   -149   -500    233     43   -381    399    106   -626    210   -466   -720    275    394     45     96    359    117   -369   -294   -249 
     -     -3  -9276 -10318   -894  -1115   -460  -1872      *      * 
    13   -766  -3138   1151    692  -3456  -1134   2566  -1634   -886  -1058  -2227   -136  -1682    287   2372  -1232  -1610  -1214  -3323  -1192    15
     -   -149   -500    233     43   -381    399    106   -626    210   -466   -720    275    394     45     96    359    117   -369   -294   -249 
     -     -3  -9325 -10368   -894  -1115   -701  -1378      *      * 
    14   1365  -3142    -36     -8  -3462  -1302   -328  -1050   -161  -1808  -2231   -864   1893    995    199    528   -161  -1875  -3326  -2643    16
     -   -149   -500    233     43   -381    399    106   -626    210   -466   -720    275    394     45     96    359    117   -369   -294   -249 
     -     -3  -9325 -10368   -894  -1115   -701  -1378      *      * 
    15   1193  -3171   1569   2376  -3491    227  -1326  -3242   -354  -2972  -2261   -975  -2759    -18   -491  -1202  -1636  -2141  -3354  -2670    17
     -   -149   -500    233     43   -381    399    106   -626    210   -466   -720    275    394     45     96    359    117   -369   -294   -249 
     -     -3  -9325 -10368   -894  -1115   -701  -1378      *      * 
    16   -604   -330  -4222  -3586   -109  -3425  -2296    796  -3181   1808    238  -3071  -3475  -2804  -2981  -1238   1803   1058     -7   -882    18
     -   -149   -500    233     43   -381    399    106   -626    210   -466   -720    275    394     45     96    359    117   -369   -294   -249 
     -     -3  -9325 -10368   -894  -1115   -701  -1378      *      * 
    17   -504  -3144   1357   2728  -3464  -1159    702  -2045   -112  -2363  -2233  -1046  -2739   1240  -1393   -994  -1148  -2144  -3327  -2645    19
     -   -149   -500    233     43   -381    399    106   -626    210   -466   -720    275    394     45     96    359    117   -369   -294   -249 
     -     -3  -9325 -10368   -894  -1115   -701  -1378      *      * 
    18   -502  -3151   1599    112  -3472   1415   -899  -3223   -579  -3167  -2241   1643    494    422    709    -62  -1385  -2773  -3334  -2651    20
     -   -149   -500    233     43   -381    399    106   -626    210   -466   -720    275    394     45     96    359    117   -369   -294   -249 
     -     -3  -9325 -10368   -894  -1115   -701  -1378      *      * 
    19  -1064  -1925  -4477  -3854  -1870  -3707  -2599    339  -3462   2400   2238  -3353  -3740  -3084  -3269  -1783      7   1140  -2444  -2107    21
     -   -149   -500    233     43   -381    399    106   -626    210   -466   -720    275    394     45     96    359    117   -369   -294   -249 
     -     -3  -9325 -10368   -894  -1115   -701  -1378      *      * 
    20  -3085  -2741  -5562  -5035  -2783  -4997  -4092   3158  -4746     92   -688  -4645   -999  -1970  -4620  -4165  -3043   2174  -3780  -3454    22
     -   -149   -500    233     43   -381    399    106   -626    210   -466   -720    275    394     45     96    359    117   -369   -294   -249 
     -     -3  -9325 -10368   -894  -1115   -701  -1378      *      * 
    21  -6456  -5779  -6787  -7170  -7417   3859  -6531  -8349  -7403  -7827  -7647  -6950  -6295  -7224  -6891  -6817  -6787  -7724  -6234  -7414    23
     -   -149   -500    233     43   -381    399    106   -626    210   -466   -720    275    394     45     96    359    117   -369   -294   -249 
     -     -3  -9325 -10368   -894  -1115   -701  -1378      *      * 
    22  -1531    841  -4173  -2067   2876  -3418  -1142  -1202  -3146    921   3317  -1689  -2115  -2778  -2963  -1778  -1532  -1123  -2166    771    24
     -   -149   -500    233     43   -381    399    106   -626    210   -466   -720    275    394     45     96    359    117   -369   -294   -249 
     -     -3  -9325 -10368   -894  -1115   -701  -1378      *      * 
    23  -5800  -4832  -6327  -6642   4446  -2768  -2463  -4667  -6205  -1459  -4081  -4853  -6049  -4977  -5597  -5424  -5681  -4856  -1713    374    25
     -   -149   -500    233     43   -381    399    106   -626    210   -466   -720    275    394     45     96    359    117   -369   -294   -249 
     -     -3  -9325 -10368   -894  -1115   -701  -1378      *      * 
    24    180  -2508  -5280  -4743  -2756  -1580  -3746   1557  -4435   -441  -1113  -4313  -4636  -4133  -4317  -3810  -1726   3176  -3549  -3173    26
     -   -149   -500    233     43   -381    399    106   -626    210   -466   -720    275    394     45     96    359    117   -369   -294   -249 
     -     -3  -9325 -10368   -894  -1115   -701  -1378      *      * 
    25  -2549  -3229  -3504  -3884  -5734  -1654  -4363  -5597  -4822  -5785  -4881   4301  -4089  -4251  -4972  -1639  -1551  -4357  -5914  -5628    27
     -   -149   -500    233     43   -381    399    106   -626    210   -466   -720    275    394     45     96    359    117   -369   -294   -249 
     -     -3  -9325 -10368   -894  -1115   -701  -1378      *      * 
    26  -1048  -2549  -1056  -1400  -2668  -2843  -1550  -1442  -1292  -2480    -28   -608   -803   -228  -1728   -126   3335   -696  -2881  -2356    28
     -   -149   -500    233     43   -381    399    106   -626    210   -466   -720    275    394     45     96    359    117   -369   -294   -249 
     -     -3  -9325 -10368   -894  -1115   -701  -1378      *      * 
    27  -1454  -1969  -4494  -3862   -431  -2790  -2595   -338  -3466   2671    -57  -3368  -3746    649  -3264  -2815  -2096   1093  -2416  -2098    29
     -   -149   -500    233     43   -381    399    106   -626    210   -466   -720    275    394     45     96    359    117   -369   -294   -249 
     -     -3  -9325 -10368   -894  -1115   -701  -1378      *      * 
    28   1719   -526  -4801  -4224  -2309  -4039  -3077    -51  -3866  -1001  -1463  -3731   1095  -3523  -3707  -3165  -1394   2790  -2933  -2578    30
     -   -149   -500    233     43   -381    399    106   -626    210   -466   -720    275    394     45     96    359    117   -369   -294   -249 
     -     -3  -9325 -10368   -894  -1115   -701  -1378      *      * 
    29  -2704  -2474  -5052  -4422   -405  -4308  -1821   1624  -4037   2551   1221  -3958  -4249  -3552  -3803  -3412  -2633    653  -2833   -390    31
     -   -149   -500    233     43   -381    399    106   -626    210   -466   -720    275    394     45     96    359    117   -369   -294   -249 
     -     -3  -9325 -10368   -894  -1115   -701  -1378      *      * 
    30  -2753  -4619  -4735  -3301  -5417  -4514   -878  -4740    423  -2930  -3750  -3183  -4435  -1486   3950  -3844  -1741  -4524  -4284   -456    32
     -      *      *      *      *      *      *      *      *      *      *      *      *      *      *      *      *      *      *      *      * 
     -      *      *      *      *      *      *      *      *      0 
//
HMMER2.0  [2.3.2]
NAME  C67_LCL_14fromHMM
LENG  40
ALPH  Amino
RF    no
CS    no
MAP   yes
COM   hmmbuild C67_LCL_14fromHMM.hmm C67_LCL_14fromHMM.fa
COM   hmmcalibrate C67_LCL_14fromHMM.hmm
NSEQ  238
DATE  Wed Oct 25 12:10:30 2006
CKSUM 9599
XT      -8455     -4  -1000  -1000  -8455     -4  -8455     -4 
NULT      -4  -8455
NULE     595  -1558     85    338   -294    453  -1158    197    249    902  -1085   -142    -21   -313     45    531    201    384  -1998   -644 
EVD   -35.922176   0.269863
HMM        A      C      D      E      F      G      H      I      K      L      M      N      P      Q      R      S      T      V      W      Y    
         m->m   m->i   m->d   i->m   i->i   d->m   d->d   b->m   m->e
          -33      *  -5459
     1   -768  -4222  -1440  -2055  -4549  -3726   -870  -2752   1898  -4236  -3312   -177  -3818    115   3212     41  -1806  -3848  -4398  -3724     1
     -   -149   -500    233     43   -381    399    106   -626    210   -466   -720    275    394     45     96    359    117   -369   -294   -249 
     -     -1 -10589 -11632   -894  -1115   -701  -1378    -33      * 
     2    779  -4184   1392   1983  -4505  -3685   -736  -2960    210  -2536  -3273     68  -3778   2060    665  -1216  -1157  -3806  -4367  -3685     2
     -   -149   -500    233     43   -381    399    106   -626    210   -466   -720    275    394     45     96    359    117   -369   -294   -249 
     -     -1 -10589 -11632   -894  -1115   -701  -1378      *      * 
     3    225   -775   -992  -2127  -2085  -1756   -558  -1005    335  -1975    360     51  -3836    777   1129   -934   2392    347  -4220  -3593     3
     -   -149   -500    233     43   -381    399    106   -626    210   -466   -720    275    394     45     96    359    117   -369   -294   -249 
     -     -1 -10589 -11632   -894  -1115   -701  -1378      *      * 
     4   1489   1303   1470  -2592   -609  -4481   -665    329  -4085   -390    292    235  -4534  -3755  -3974    -87    691   1113  -3284  -2935     4
     -   -149   -500    233     43   -381    399    106   -626    210   -466   -720    275    394     45     96    359    117   -369   -294   -249 
     -     -1 -10589 -11632   -894  -1115   -701  -1378      *      * 
     5   -930  -2801  -5302  -4667   -982  -4518   -673    324  -1521   2672    980  -4159  -4568   -985     66  -2541  -1782   -206   -823  -1620     5
     -   -149   -500    233     43   -381    399    106   -626    210   -466   -720    275    394     45     96    359    117   -369   -294   -249 
     -     -1 -10589 -11632   -894  -1115   -701  -1378      *      * 
     6   1728  -4184   1576   1062  -4505    582  -1358  -2445   -508  -4200   -663   -433  -3778   1035    142   -321   -877  -3806  -4367  -3685     6
     -   -149   -500    233     43   -381    399    106   -626    210   -466   -720    275    394     45     96    359    117   -369   -294   -249 
     -     -1 -10589 -11632   -894  -1115   -701  -1378      *      * 
     7   3417  -3973  -6659  -6633  -5429   -170  -5516  -2744  -6251  -5354   -928  -5149  -5213  -5776  -5957  -1263  -1416   -448  -5848  -5613     7
     -   -149   -500    233     43   -381    399    106   -626    210   -466   -720    275    394     45     96    359    117   -369   -294   -249 
     -     -1 -10589 -11632   -894  -1115   -701  -1378      *      * 
     8  -2410  -3572  -2859  -5345   2739  -5237    601   -341  -4957    286  -2774  -4719  -5267   2542  -4751  -4333  -3719  -3025  -3110   2945     8
     -   -149   -500    233     43   -381    399    106   -626    210   -466   -720    275    394     45     96    359    117   -369   -294   -249 
     -     -1 -10589 -11632   -894  -1115   -701  -1378      *      * 
     9   2225  -4182   1130   1778  -2255  -1304  -2344  -4251  -1155  -2159  -1423   -685  -3778  -1434   -641    418  -1281  -2728  -4366  -3683     9
     -   -149   -500    233     43   -381    399    106   -626    210   -466   -720    275    394     45     96    359    117   -369   -294   -249 
     -     -1 -10589 -11632   -894  -1115   -701  -1378      *      * 
    10  -3203  -5720  -5254  -4236  -6322  -5541   4902  -5816  -1743  -5544  -1249   2133  -5514  -1400   -627  -4841  -4682  -5578  -5420   -134    10
     -   -149   -500    233     43   -381    399    106   -626    210   -466   -720    275    394     45     96    359    117   -369   -294   -249 
     -     -1 -10589 -11632   -894  -1115   -701  -1378      *      * 
    11    984  -5095  -3872  -3207  -5596  -4732    -43  -5194   -636  -5040  -4227  -3392  -1207   4123  -1788  -2607  -3784  -4834  -5074  -1654    11
     -   -149   -500    233     43   -381    399    106   -626    210   -466   -720    275    394     45     96    359    117   -369   -294   -249 
     -    -17 -10589  -6460   -894  -1115   -701  -1378      *      * 
    12   -870  -4174   3505    647  -4495  -3674    630  -2910  -1252  -2333  -3264    208  -3768   -577  -1215  -1502  -1356  -3796  -4358  -3675    12
     -   -149   -500    233     43   -381    399    106   -626    210   -466   -720    275    394     45     96    359    117   -369   -294   -249 
     -     -1 -10573 -11616   -894  -1115   -496  -1782      *      * 
    13  -1117  -3065  -5618  -4991   -687  -4843  -3726    945  -4597   1855   -405  -4490  -4870  -4209  -4398  -3936  -1902   1973  -3558   2464    13
     -   -149   -500    233     43   -381    399    106   -626    210   -466   -720    275    394     45     96    359    117   -369   -294   -249 
     -     -1 -10589 -11632   -894  -1115   -701  -1378      *      * 
    14  -1871  -5900  -1831  -2917  -6397  -2469   -660  -6231  -3798  -6141  -5366  -1975   4095   -708  -2057  -1462  -4406  -5703  -6315  -5476    14
     -   -149   -500    233     43   -381    399    106   -626    210   -466   -720    275    394     45     96    359    117   -369   -294   -249 
     -     -1 -10589 -11632   -894  -1115   -701  -1378      *      * 
    15  -5849  -5301  -7638  -7366   4335  -7267  -4529   -899  -7015   -124   -583  -6458  -6902  -6006  -6555  -2851  -5726  -4252  -3739   -469    15
     -   -149   -500    233     43   -381    399    106   -626    210   -466   -720    275    394     45     96    359    117   -369   -294   -249 
     -     -1 -10589 -11632   -894  -1115   -701  -1378      *      * 
    16   -827  -1229   1960   3313  -5246  -2451  -2960  -5023  -2669  -4956  -4065  -1541  -1835  -1896  -1897  -1868  -3362  -4560  -5128  -4390    16
     -   -149   -500    233     43   -381    399    106   -626    210   -466   -720    275    394     45     96    359    117   -369   -294   -249 
     -     -1 -10589 -11632   -894  -1115   -701  -1378      *      * 
    17  -1221  -1624   -441    883  -1956  -3687    601  -4242    523  -1479    162  -1205  -3780   2564   2179  -1248   -890   -957     10  -2482    17
     -   -149   -500    233     43   -381    399    106   -626    210   -466   -720    275    394     45     96    359    117   -369   -294   -249 
     -     -1 -10589 -11632   -894  -1115   -701  -1378      *      * 
    18  -5539  -4964  -8115  -7680  -3999  -7994  -7261   1061  -7591   2526   -802  -7683  -7280  -6742  -7344  -7406  -5465   2290  -5869  -5948    18
     -   -149   -500    233     43   -381    399    106   -626    210   -466   -720    275    394     45     96    359    117   -369   -294   -249 
     -     -1 -10589 -11632   -894  -1115   -701  -1378      *      * 
    19   -934  -4220  -7332  -6957  -4814  -7043  -6711   1276  -6845   -903   -990  -6700  -6850  -6716  -6918  -2740  -4675   3503  -6264  -5798    19
     -   -149   -500    233     43   -381    399    106   -626    210   -466   -720    275    394     45     96    359    117   -369   -294   -249 
     -     -1 -10589 -11632   -894  -1115   -701  -1378      *      * 
    20   -650  -4323   1632   3135  -4641  -2726   -775  -4395   -113  -4337  -3415   -582  -3884  -1246   -137  -1324  -2781  -3944  -4505  -3814    20
     -   -149   -500    233     43   -381    399    106   -626    210   -466   -720    275    394     45     96    359    117   -369   -294   -249 
     -     -1 -10589 -11632   -894  -1115   -701  -1378      *      * 
    21   1831  -4166    403    114  -4479  -3690    364    171    958  -1310   -428  -1665  -3783    341    173   -773  -1592    985  -4354  -3677    21
     -   -149   -500    233     43   -381    399    106   -626    210   -466   -720    275    394     45     96    359    117   -369   -294   -249 
     -     -1 -10589 -11632   -894  -1115   -701  -1378      *      * 
    22   -650     92  -5329  -4694   -823  -4532  -3404   -336  -2226   2719   -536  -4178  -4582  -3912  -4089  -1420  -2138   1262  -3269  -2927    22
     -   -149   -500    233     43   -381    399    106   -626    210   -466   -720    275    394     45     96    359    117   -369   -294   -249 
     -     -1 -10589 -11632   -894  -1115   -701  -1378      *      * 
    23      2  -4184    122  -1064  -4505   1000     95  -4256    402  -2492  -3273   2352  -1010   2044    559   -594  -2650  -2179  -4367  -3685    23
     -   -149   -500    233     43   -381    399    106   -626    210   -466   -720    275    394     45     96    359    117   -369   -294   -249 
     -    -34 -10589  -5467   -894  -1115   -701  -1378      *      * 
    24   -431  -4034   -879  -1721  -4302  -1774   -800   -194   -752   -300  -3138  -1307   3322   -671  -1118  -1008  -1327    178  -4251  -3602    24
     -   -149   -500    233     43   -381    399    106   -626    210   -466   -720    275    394     45     96    359    117   -369   -294   -249 
     -    -20 -10557  -6280   -894  -1115   -901  -1107      *      * 
    25    805  -4151    327   1832  -4472  -1239  -1904  -2081   -476  -2871  -3240   -959   1607    901   -846   -507    403   -123  -4335  -3652    25
     -   -149   -500    233     43   -381    399    106   -626    210   -466   -720    275    394     45     96    359    117   -369   -294   -249 
     -    -30 -10552  -5665   -894  -1115  -1501   -629      *      * 
    26  -2506  -4913  -3705  -3021  -5406  -1746  -1497  -5019   -901  -4878  -4047  -1481  -4610  -1587   3977  -1173  -1752  -2436  -4928  -4473    26
     -   -149   -500    233     43   -381    399    106   -626    210   -466   -720    275    394     45     96    359    117   -369   -294   -249 
     -    -27 -10524  -5781   -894  -1115   -265  -2576      *      * 
    27   -798  -4162   1852    592  -4483  -1832   -977  -3255  -1902  -4178  -3252    974  -1811   -247   -171   2281   -156  -1825  -4346  -3663    27
     -   -149   -500    233     43   -381    399    106   -626    210   -466   -720    275    394     45     96    359    117   -369   -294   -249 
     -    -17 -10565  -6509   -894  -1115   -921  -1083      *      * 
    28    -44  -3835  -1617  -1908  -4026   -873   -147  -2388  -1205   1687   1455  -1214    -21    515    208   -649   1096   -205   -790  -1523    28
     -   -149   -500    233     43   -381    399    106   -626    210   -466   -720    275    394     45     96    359    117   -369   -294   -249 
     -     -8 -10558  -7719   -894  -1115  -1405   -684      *      * 
    29   1488  -4148   -268   -567  -4466    930  -2324  -4213  -1908  -2573  -3241    568  -2746  -1867  -1781   2379   -851  -2087  -4337  -3657    29
     -   -149   -500    233     43   -381    399    106   -626    210   -466   -720    275    394     45     96    359    117   -369   -294   -249 
     -     -8 -10552  -7636   -894  -1115  -1243   -792      *      * 
    30  -1120  -4118  -1573   -781  -1595   -711   3596   -780  -1907  -4127  -3211  -1306  -1071     35   2488   -778  -2199  -1741  -4310   1306    30
     -   -149   -500    233     43   -381    399    106   -626    210   -466   -720    275    394     45     96    359    117   -369   -294   -249 
     -    -17 -10551  -6542   -894  -1115  -1520   -619      *      * 
    31  -1298  -4142   -534  -1009  -4462  -2202   3107  -4212  -1884  -4158    -35   2544  -1241  -1844   -883   1550    789  -3764  -4326  -3643    31
     -   -149   -500    234     43   -381    399    105   -626    210   -466   -714    275    394     45     96    359    118   -369   -295   -250 
     -    -54  -5245  -6592   -853  -1164   -419  -1989      *      * 
    32  -1839  -4458  -2761  -1491  -4800  -1110  -2593  -4529  -1398  -2650  -3564  -1212   3886   -169   -638   -912  -2963  -4096  -4617  -3969    35
     -   -149   -500    233     43   -381    399    106   -626    210   -466   -720    275    394     45     96    359    117   -369   -294   -249 
     -     -1 -10569 -11611   -894  -1115   -457  -1881      *      * 
    33  -1885  -2856  -5378  -2282  -2784  -4583  -3454   1136  -4338   2835    630  -4229  -2107  -3956  -4137  -3669  -2972    -40   -308  -1175    36
     -   -149   -500    233     43   -381    399    106   -626    210   -466   -720    275    394     45     96    359    117   -369   -294   -249 
     -     -1 -10589 -11632   -894  -1115   -701  -1378      *      * 
    34  -2109  -1211  -5724  -5123   4308  -4949  -3738  -2004  -4730  -2102  -2340  -4585  -4988  -4334  -4528  -4049  -1605   -191  -3511   -180    37
     -   -149   -500    233     43   -381    399    106   -626    210   -466   -720    275    394     45     96    359    117   -369   -294   -249 
     -     -1 -10589 -11632   -894  -1115   -701  -1378      *      * 
    35  -3063  -4560   1103  -1394  -1706  -3919  -2653  -4633  -1454  -4570  -3660    192  -4068   4039   -438  -1390  -2029  -4181  -4735  -4037    38
     -   -149   -500    233     43   -381    399    106   -626    210   -466   -720    275    394     45     96    359    117   -369   -294   -249 
     -     -1 -10589 -11632   -894  -1115   -701  -1378      *      * 
    36    394   -544  -5350  -4716    -18  -2279  -3430   1213  -4313  -1979   -732  -4202  -4604  -3937  -4114  -2336    988   2970  -3295  -2952    39
     -   -149   -500    233     43   -381    399    106   -626    210   -466   -720    275    394     45     96    359    117   -369   -294   -249 
     -     -1 -10589 -11632   -894  -1115   -701  -1378      *      * 
    37    163  -2804  -5290  -4656  -1917   -928  -3388  -1210      6    484   4398  -4154  -4568  -3886  -4068  -1155  -1379    249  -3261  -2918    40
     -   -149   -500    233     43   -381    399    106   -626    210   -466   -720    275    394     45     96    359    117   -369   -294   -249 
     -     -1 -10589 -11632   -894  -1115   -701  -1378      *      * 
    38  -2208   -673  -5361  -4725   3534  -4564  -3435   -947  -4320   1712    439  -4211  -4611  -1541  -4119  -3650  -1842   -889  -3294    383    41
     -   -149   -500    233     43   -381    399    106   -626    210   -466   -720    275    394     45     96    359    117   -369   -294   -249 
     -     -1 -10589 -11632   -894  -1115   -701  -1378      *      * 
    39    980  -4138    -43  -1436  -2158   -403   -261  -1030  -1947  -4146  -3233   1776  -3790   -158  -1781   1262   1204    947  -4334  -3664    42
     -   -149   -500    233     43   -381    399    106   -626    210   -466   -720    275    394     45     96    359    117   -369   -294   -249 
     -     -1 -10589 -11632   -894  -1115   -701  -1378      *      * 
    40  -2585  -2800  -5318  -4682   2221  -4520   1643  -1555  -4277   1380   1960  -4166  -4570   -368  -4077  -2529  -1649    607   2757   1740    43
     -      *      *      *      *      *      *      *      *      *      *      *      *      *      *      *      *      *      *      *      * 
     -      *      *      *      *      *      *      *      *      0 
//
HMMER2.0  [2.3.2]
NAME  C1_starter_004-017
LENG  14
ALPH  Amino
RF    no
CS    no
MAP   yes
COM   hmmbuild C1_starter_004-017.hmm C1_starter_004-017.fa
COM   hmmcalibrate C1_starter_004-017.hmm
NSEQ  42
DATE  Wed Oct 25 12:10:29 2006
CKSUM 2644
XT      -8455     -4  -1000  -1000  -8455     -4  -8455     -4 
NULT      -4  -8455
NULE     595  -1558     85    338   -294    453  -1158    197    249    902  -1085   -142    -21   -313     45    531    201    384  -1998   -644 
EVD   -10.638136   0.380335
HMM        A      C      D      E      F      G      H      I      K      L      M      N      P      Q      R      S      T      V      W      Y    
         m->m   m->i   m->d   i->m   i->i   d->m   d->d   b->m   m->e
         -176      *  -3120
     1   -961   -864  -2866  -2257   1170  -2455   1654    413  -1031   1336    824     66  -2509  -1645   -759  -1519   -901   -283  -1307   2319     1
     -   -149   -500    233     43   -381    399    106   -626    210   -466   -720    275    394     45     96    359    117   -369   -294   -249 
     -     -8  -8081  -9123   -894  -1115   -701  -1378   -176      * 
     2   -732  -2389  -1152    -64  -3334   -781  -1459  -3059  -1191  -3112  -2263  -1207   3490  -1084   -786    558  -1481  -2527  -3342  -2740     2
     -   -149   -500    233     43   -381    399    106   -626    210   -466   -720    275    394     45     96    359    117   -369   -294   -249 
     -     -8  -8139  -9181   -894  -1115   -701  -1378      *      * 
     3  -3578  -3011  -5998  -5453  -1388  -5743  -4558    575  -5243   3085   -163  -5464  -4925  -4152  -4810  -5098  -3454   -330  -3185  -3338     3
     -   -149   -500    233     43   -381    399    106   -626    210   -466   -720    275    394     45     96    359    117   -369   -294   -249 
     -     -8  -8097  -9139   -894  -1115   -701  -1378      *      * 
     4  -1030  -1573  -1947  -1465  -2060  -2112  -1418  -1626  -1329   -478  -1181    217  -2428  -1218  -1653   2100   2417   -562  -2380  -1942     4
     -   -149   -500    233     43   -381    399    106   -626    210   -466   -720    275    394     45     96    359    117   -369   -294   -249 
     -     -8  -8097  -9139   -894  -1115   -701  -1378      *      * 
     5   1244  -2273    413   -178  -2571   -106    855  -2306    -91  -2280  -1369   -484    521    734    296    896   -796   -684   1424  -1803     5
     -   -149   -500    233     43   -381    399    106   -626    210   -466   -720    275    394     45     96    359    117   -369   -294   -249 
     -     -8  -8097  -9139   -894  -1115   -701  -1378      *      * 
     6   2314  -1709  -1175   -629  -1888    112   -773  -1508   -520  -1702   -926   -852   -129    569   -951   -358    -77   -383  -2101     75     6
     -   -149   -500    233     43   -381    399    106   -626    210   -466   -720    275    394     45     96    359    117   -369   -294   -249 
     -     -8  -8097  -9139   -894  -1115   -701  -1378      *      * 
     7  -4509  -4335  -3843  -4058  -5026  -4161  -4020  -5886  -3746  -5484  -5219  -4144  -4632   4571  -3737  -4619  -4690  -5528  -4520  -4674     7
     -   -149   -500    233     43   -381    399    106   -626    210   -466   -720    275    394     45     96    359    117   -369   -294   -249 
     -     -8  -8097  -9139   -894  -1115   -701  -1378      *      * 
     8    100    638   -727    734  -2572  -1840    593  -2306    678    -84  -1369   -484   -842   1230   1570   -245    275  -1883  -2471     78     8
     -   -149   -500    233     43   -381    399    106   -626    210   -466   -720    275    394     45     96    359    117   -369   -294   -249 
     -     -8  -8097  -9139   -894  -1115   -701  -1378      *      * 
     9   -588  -2434   1228   1204  -2746   1953   -583  -2496   -187  -2446  -1531   -519  -2005    794    432   -838   -907   -771  -2620  -1932     9
     -   -149   -500    233     43   -381    399    106   -626    210   -466   -720    275    394     45     96    359    117   -369   -294   -249 
     -     -8  -8097  -9139   -894  -1115   -701  -1378      *      * 
    10  -2286   1512  -4839  -4381  -2138  -4406  -3710   3240  -4171    -66    643  -4056  -4260  -3898  -4122  -3631  -2256   1702  -3333  -2967    10
     -   -149   -500    233     43   -381    399    106   -626    210   -466   -720    275    394     45     96    359    117   -369   -294   -249 
     -     -8  -8097  -9139   -894  -1115   -701  -1378      *      * 
    11  -4669  -3688  -5068  -5330    185  -4986   1440  -3647  -4757  -2996  -3060  -3643  -4867  -3739  -4250  -4249  -4531  -3784   5892   1593    11
     -   -149   -500    233     43   -381    399    106   -626    210   -466   -720    275    394     45     96    359    117   -369   -294   -249 
     -     -8  -8097  -9139   -894  -1115   -701  -1378      *      * 
    12  -1010   -837  -3333  -2699   1819  -2557  -1426    761  -2300   1815    768   -884  -2604  -1923  -2107  -1642   -189    293  -1290   1361    12
     -   -149   -500    233     43   -381    399    106   -626    210   -466   -720    275    394     45     96    359    117   -369   -294   -249 
     -     -8  -8097  -9139   -894  -1115   -701  -1378      *      * 
    13   2257  -1937   1405   -809  -2486    446  -1053   -161   -776  -2286  -1467  -1007  -2244   -689  -1228   -452    315  -1779  -2614  -2062    13
     -   -149   -500    233     43   -381    399    106   -626    210   -466   -720    275    394     45     96    359    117   -369   -294   -249 
     -     -8  -8097  -9139   -894  -1115   -701  -1378      *      * 
    14   -478  -3041    926   1527  -3328  -2100   2072  -3111   -748  -3042  -2167   -716  -2359   3169  -1318  -1295  -1444  -2650  -3216  -2461    14
     -      *      *      *      *      *      *      *      *      *      *      *      *      *      *      *      *      *      *      *      * 
     -      *      *      *      *      *      *      *      *      0 
//
HMMER2.0  [2.3.2]
NAME  C2_starter_024-063
LENG  40
ALPH  Amino
RF    no
CS    no
MAP   yes
COM   hmmbuild C2_starter_024-063.hmm C2_starter_024-063.fa
COM   hmmcalibrate C2_starter_024-063.hmm
NSEQ  42
DATE  Wed Oct 25 12:10:29 2006
CKSUM 1905
XT      -8455     -4  -1000  -1000  -8455     -4  -8455     -4 
NULT      -4  -8455
NULE     595  -1558     85    338   -294    453  -1158    197    249    902  -1085   -142    -21   -313     45    531    201    384  -1998   -644 
EVD   -35.911530   0.239220
HMM        A      C      D      E      F      G      H      I      K      L      M      N      P      Q      R      S      T      V      W      Y    
         m->m   m->i   m->d   i->m   i->i   d->m   d->d   b->m   m->e
          -45      *  -5012
     1   1046  -3766   -467  -1843  -4224    -99  -2167  -3962  -1769  -3940  -3029   -195   2993  -1721   -606    904   -637  -1036  -4130  -3470     1
     -   -149   -500    233     43   -381    399    106   -626    210   -466   -720    275    394     45     96    359    117   -369   -294   -249 
     -     -2 -10127 -11169   -894  -1115   -701  -1378    -45      * 
     2    807    980  -4841  -4209  -2346  -4097    441   1943  -3817    539  -1594   -646  -4147    551  -3639  -1109    281   1498  -2848    101     2
     -   -149   -500    233     43   -381    399    106   -626    210   -466   -720    275    394     45     96    359    117   -369   -294   -249 
     -   -158 -10127  -3278   -894  -1115   -701  -1378      *      * 
     3  -6370   1192  -6941  -7232   2175  -6772  -3063  -5347  -6793  -4747  -4782   -202  -6650  -5574  -6190   -102  -6243  -5469   3222   4072     3
     -   -149   -500    233     43   -381    399    106   -626    210   -466   -720    275    394     45     96    359    117   -369   -294   -249 
     -     -2  -9971 -11013   -894  -1115   -186  -3048      *      * 
     4  -2542  -3476  -2688  -2137  -3685  -3593  -2307    178  -1939  -3465  -2668   3430  -3700    620    207    373    942   -875  -3811  -3270     4
     -   -149   -500    233     43   -381    399    106   -626    210   -466   -720    275    394     45     96    359    117   -369   -294   -249 
     -     -2 -10161 -11203   -894  -1115   -701  -1378      *      * 
     5  -4451  -3968  -7068  -6671  -4083  -6793  -6323   2437  -6549   1019    350  -6450  -6505  -6241  -6540  -6100   2001   1796  -5649  -5350     5
     -   -149   -500    233     43   -381    399    106   -626    210   -466   -720    275    394     45     96    359    117   -369   -294   -249 
     -     -2 -10161 -11203   -894  -1115   -701  -1378      *      * 
     6   2261  -3775  -6507  -6836   -355   2922  -5815  -6265  -6492  -6531  -5567  -4896  -4878  -5920  -6100  -1006   -577  -4973  -6680  -6648     6
     -   -149   -500    233     43   -381    399    106   -626    210   -466   -720    275    394     45     96    359    117   -369   -294   -249 
     -     -2 -10161 -11203   -894  -1115   -701  -1378      *      * 
     7    -64    692  -2365   1760  -3730   1588   1646  -3403  -1720  -1485    283  -2098  -3492   1848  -2200    -99   -690   -994  -3784  -3181     7
     -   -149   -500    233     43   -381    399    106   -626    210   -466   -720    275    394     45     96    359    117   -369   -294   -249 
     -     -2 -10161 -11203   -894  -1115   -701  -1378      *      * 
     8  -2837   2826  -5173  -4551   -257  -4395  -3205    315  -4151   -382  -1775  -4029  -4430  -3758     96  -3486  -2777    228  -3011   4011     8
     -   -149   -500    233     43   -381    399    106   -626    210   -466   -720    275    394     45     96    359    117   -369   -294   -249 
     -     -2 -10161 -11203   -894  -1115   -701  -1378      *      * 
     9   -258  -2730   -818  -4685  -2771   -279  -3481    668  -4310   1246  -1966  -4196  -4587  -3954  -4137  -3648   -655   2811  -3342  -2992     9
     -   -149   -500    233     43   -381    399    106   -626    210   -466   -720    275    394     45     96    359    117   -369   -294   -249 
     -     -2 -10161 -11203   -894  -1115   -701  -1378      *      * 
    10    -95  -3815   1529   2340  -4136  -3316    539  -3887   1063  -1744  -2904  -1952  -3410   -232   1173  -2223   -494  -1283  -3998  -3316    10
     -   -149   -500    233     43   -381    399    106   -626    210   -466   -720    275    394     45     96    359    117   -369   -294   -249 
     -     -2 -10161 -11203   -894  -1115   -701  -1378      *      * 
    11  -5793  -5137  -8162  -7599   1293  -8033  -6494   3258  -7425   1827  -1956  -7730  -6940  -6084  -6857  -7461  -5623  -3333  -4963  -5051    11
     -   -149   -500    233     43   -381    400    105   -627    212   -466   -721    275    393     45     96    359    117   -367   -295   -250 
     -   -140  -3446 -11203    -62  -4579   -701  -1378      *      * 
    12  -2343  -3816   1881    159  -4137  -3316    313  -3888   1215  -3832  -2905    999    244  -1515     10    626   1314   -216  -3999  -3316    13
     -   -149   -500    233     43   -381    399    106   -626    210   -466   -720    275    394     45     96    359    117   -369   -294   -249 
     -     -2 -10161 -11203   -894  -1115   -701  -1378      *      * 
    13    285  -5870  -2364   -778  -6798   3498  -3971  -6756  -4338  -6641  -6023   -470  -4974   -141  -5204  -4136  -4574  -6043  -6826  -5814    14
     -   -149   -500    233     43   -381    399    106   -626    210   -466   -720    275    394     45     96    359    117   -369   -294   -249 
     -     -2 -10161 -11203   -894  -1115   -701  -1378      *      * 
    14    698  -3815   1504    729  -4136  -1193   1333   -803    298  -3831  -2904    414   1736  -1514   -580    370   -518  -3437  -3998  -3315    15
     -   -147   -500    233     43   -381    400    105   -626    210   -466   -721    275    394     45     96    359    117   -369   -295   -250 
     -    -90  -4058 -11203    -91  -4028   -701  -1378      *      * 
    15  -5264  -4699  -7758  -7248    548  -7543  -6505   2213  -7088   1786   1495  -7240  -6780  -6092  -6723  -6900  -5160   2084  -5164  -5293    17
     -   -149   -500    233     43   -381    399    106   -626    210   -466   -720    275    394     45     96    359    117   -369   -294   -249 
     -     -2 -10161 -11203   -894  -1115   -701  -1378      *      * 
    16  -4679  -6775   3754    243  -6874  -4397    430  -6872  -4247  -6690  -6141   1231  -4990  -3538    -58  -4273  -4780  -6308  -6888  -5745    18
     -   -149   -500    233     43   -381    399    106   -626    210   -466   -720    275    394     45     96    359    117   -369   -294   -249 
     -     -2 -10161 -11203   -894  -1115   -701  -1378      *      * 
    17    497  -2746  -3405    -12  -2751  -3810   1428   1267  -2666    426  -1930  -2898    918     89   -669   -425     68   1225  -3156    -67    19
     -   -149   -500    233     43   -381    399    106   -626    210   -466   -720    275    394     45     96    359    117   -369   -294   -249 
     -     -2 -10161 -11203   -894  -1115   -701  -1378      *      * 
    18   1288  -3850   1950   1492  -4170    631  -2005  -3921   -283  -3866  -2941  -1973    795    600  -2100  -2254   -693  -1075  -4034  -3349    20
     -   -149   -500    233     43   -381    399    106   -626    210   -466   -720    275    394     45     96    359    117   -369   -294   -249 
     -     -2 -10161 -11203   -894  -1115   -701  -1378      *      * 
    19   1154  -2436  -4865  -4234  -2390  -4138  -3007   -680  -3845   1935    508   -427  -4189  -3485   1639  -3220    731     51  -2895  -2552    21
     -   -149   -500    233     43   -381    399    106   -626    210   -466   -720    275    394     45     96    359    117   -369   -294   -249 
     -     -2 -10161 -11203   -894  -1115   -701  -1378      *      * 
    20  -5883  -5216  -8242  -7638   2617  -8111  -6602  -2654  -7454   2718   1845  -7846  -6945  -6055  -6847  -7541  -5694   -940  -4990  -5229    22
     -   -149   -500    233     43   -381    399    106   -626    210   -466   -720    275    394     45     96    359    117   -369   -294   -249 
     -     -2 -10161 -11203   -894  -1115   -701  -1378      *      * 
    21    -58  -3808     55   2107  -4127  -3317   1411    -69  -1557   -709  -2898    439  -3410   1598    425   -808    181  -1262  -3993  -3312    23
     -   -149   -500    233     43   -381    399    106   -626    210   -466   -720    275    394     45     96    359    117   -369   -294   -249 
     -     -2 -10161 -11203   -894  -1115   -701  -1378      *      * 
    22    779    830   -384    986  -4135   -932    539  -3886    418  -1834  -2903  -1950  -3408   1806   1896    -11   -611  -3436  -3997   -308    24
     -   -149   -500    233     43   -381    399    106   -626    210   -466   -720    275    394     45     96    359    117   -369   -294   -249 
     -     -2 -10161 -11203   -894  -1115   -701  -1378      *      * 
    23   3302  -3771  -6549  -6878  -6432  -4065  -5823  -6130  -6502  -6487  -5542  -4904  -4880  -5932  -6102    451     15    351  -6676  -6649    25
     -   -149   -500    233     43   -381    399    106   -626    210   -466   -720    275    394     45     96    359    117   -369   -294   -249 
     -     -2 -10161 -11203   -894  -1115   -701  -1378      *      * 
    24  -3097    564  -5475  -4864    625  -4731  -3643   2394  -4485   1463    484  -4379  -4740  -4101  -4295    -35  -3040   1685  -3454  -3126    26
     -   -149   -500    233     43   -381    399    106   -626    210   -466   -720    275    394     45     96    359    117   -369   -294   -249 
     -     -2 -10161 -11203   -894  -1115   -701  -1378      *      * 
    25    678  -3814  -2189   1090  -4135   -931    270  -3885    299  -1483  -2903   1050  -3408    758   2446   -807   -645  -1492  -3997  -3315    27
     -   -149   -500    233     43   -381    399    106   -626    210   -466   -720    275    394     45     96    359    117   -369   -294   -249 
     -     -2 -10161 -11203   -894  -1115   -701  -1378      *      * 
    26    333  -3804  -2198    562  -4119  -3321   2916  -3865    125    455  -2895  -1959  -3414   2395    191    -19   -802  -1361  -3990  -3312    28
     -   -149   -500    233     43   -381    399    106   -626    210   -466   -720    275    394     45     96    359    117   -369   -294   -249 
     -     -2 -10161 -11203   -894  -1115   -701  -1378      *      * 
    27   1686    664  -4956  -4327    561     63  -3046  -1948  -3924    807  -1662  -3803  -4203  -3548  -3727   -920    672   1943  -2917  -2575    29
     -   -149   -500    233     43   -381    399    106   -626    210   -466   -720    275    394     45     96    359    117   -369   -294   -249 
     -     -2 -10161 -11203   -894  -1115   -701  -1378      *      * 
    28    515  -2449  -4959  -4327  -2411   -461  -3052   1742  -3927   -493   1304  -3819  -4225   -349  -3733  -1281  -2565   2672  -2921  -2578    30
     -   -149   -500    233     43   -381    399    106   -626    210   -466   -720    275    394     45     96    359    117   -369   -294   -249 
     -     -2 -10161 -11203   -894  -1115   -701  -1378      *      * 
    29   1680  -3814    134  -1643  -4134   -344  -1976  -3884    737  -1824   1105   -179  -3411   1149   2195   -700  -2283  -3435  -3997  -3316    31
     -   -149   -500    233     43   -381    399    106   -626    210   -466   -720    275    394     45     96    359    117   -369   -294   -249 
     -     -2 -10161 -11203   -894  -1115   -701  -1378      *      * 
    30   -255  -3840    686   2797  -4161  -1067    443  -3912   -543  -3856  -2930  -1967  -3428    983   1374  -2245   -647  -3462  -4022  -3339    32
     -   -149   -500    233     43   -381    399    106   -626    210   -466   -720    275    394     45     96    359    117   -369   -294   -249 
     -     -2 -10161 -11203   -894  -1115   -701  -1378      *      * 
    31   1950    916  -4207  -3613    999  -4014   2444  -2050  -3344  -2391    234   1869  -4076  -3092  -3387   -980   1244  -1957  -2975   -306    33
     -   -149   -500    233     43   -381    399    106   -626    210   -466   -720    275    394     45     96    359    117   -369   -294   -249 
     -     -2 -10161 -11203   -894  -1115   -701  -1378      *      * 
    32  -1060  -6761   3027   2495  -6872    507  -3851  -6877  -4294  -6700  -6150  -2972  -4987    447  -5331  -4265  -4774  -6305  -6907  -5749    34
     -   -149   -500    233     43   -381    399    106   -626    210   -466   -720    275    394     45     96    359    117   -369   -294   -249 
     -     -2 -10161 -11203   -894  -1115   -701  -1378      *      * 
    33   2219   1914  -6454  -6659  -6095  -1308  -5641  -5838  -6288  -6125  -5233  -4852   -679  -5763  -5950   1666   1979   -110  -6380  -6280    35
     -   -149   -500    233     43   -381    399    106   -626    210   -466   -720    275    394     45     96    359    117   -369   -294   -249 
     -     -2 -10161 -11203   -894  -1115   -701  -1378      *      * 
    34  -1755  -3302  -5900  -5275    347   1071  -4030   -363  -4896   2657   1383  -4821  -5096  -4405  -4663  -4278  -3472   -142  -3695  -3454    36
     -   -149   -500    233     43   -381    399    106   -626    210   -466   -720    275    394     45     96    359    117   -369   -294   -249 
     -     -2 -10161 -11203   -894  -1115   -701  -1378      *      * 
    35  -4329    832  -5836  -5362    433  -5542   2854  -3716  -4574  -3806  -3342   -807  -5544  -4428   3451  -4666  -4251   -828  -2667   1518    37
     -   -149   -500    233     43   -381    399    106   -626    210   -466   -720    275    394     45     96    359    117   -369   -294   -249 
     -     -2 -10161 -11203   -894  -1115   -701  -1378      *      * 
    36    599   1885  -4932  -4297    660  -1048  -3008  -1907  -3892   1205   2102  -3782  -4186  -3515  -3693   -201    364   1781  -2874  -2532    38
     -   -149   -500    233     43   -381    399    106   -626    210   -466   -720    275    394     45     96    359    117   -369   -294   -249 
     -     -2 -10161 -11203   -894  -1115   -701  -1378      *      * 
    37   -942  -3311  -2556  -2002  -3444  -3494    567  -1073     21  -3243   -339  -2254  -3579   1211   2909    368   -498    788   1279  -3074    39
     -   -149   -500    233     43   -381    399    106   -626    210   -466   -720    275    394     45     96    359    117   -369   -294   -249 
     -     -2 -10161 -11203   -894  -1115   -701  -1378      *      * 
    38  -4103  -3803  -6415  -5824   3127  -5753  -4379    187  -5462   2064  -1951  -5365   -671  -4852  -5186  -4885  -4021     67  -3842    924    40
     -   -149   -500    233     43   -381    399    106   -626    210   -466   -720    275    394     45     96    359    117   -369   -294   -249 
     -     -2 -10161 -11203   -894  -1115   -701  -1378      *      * 
    39  -2587    493  -4912  -1408   1076    370    265    561  -3877    444   1221  -3772  -4183  -3504   -774   -270    791   1992  -2874  -2531    41
     -   -149   -500    233     43   -381    399    106   -626    210   -466   -720    275    394     45     96    359    117   -369   -294   -249 
     -     -2 -10161 -11203   -894  -1115   -701  -1378      *      * 
    40    -94  -3678   -404   2727   -556  -3353   1278  -3650  -1626   -811    462  -2014   -131    -33  -2122   -735    609  -1213  -3898  -3253    42
     -      *      *      *      *      *      *      *      *      *      *      *      *      *      *      *      *      *      *      *      * 
     -      *      *      *      *      *      *      *      *      0 
//
HMMER2.0  [2.3.2]
NAME  C3_starter_134-155
LENG  22
ALPH  Amino
RF    no
CS    no
MAP   yes
COM   hmmbuild C3_starter_134-155.hmm C3_starter_134-155.fa
COM   hmmcalibrate C3_starter_134-155.hmm
NSEQ  42
DATE  Wed Oct 25 12:10:29 2006
CKSUM 4931
XT      -8455     -4  -1000  -1000  -8455     -4  -8455     -4 
NULT      -4  -8455
NULE     595  -1558     85    338   -294    453  -1158    197    249    902  -1085   -142    -21   -313     45    531    201    384  -1998   -644 
EVD   -22.933857   0.332257
HMM        A      C      D      E      F      G      H      I      K      L      M      N      P      Q      R      S      T      V      W      Y    
         m->m   m->i   m->d   i->m   i->i   d->m   d->d   b->m   m->e
          -70      *  -4393
     1   1478   2969  -4350  -3715   -142  -3558  -2432    876  -3312  -1686  -1042  -3203  -3609  -2937  -3115   -908    311   1511  -2299   2047     1
     -   -149   -500    233     43   -381    399    106   -626    210   -466   -720    275    394     45     96    359    117   -369   -294   -249 
     -     -3  -9479 -10521   -894  -1115   -701  -1378    -70      * 
     2  -7397  -6175  -6858  -7216  -6475  -6142   5470  -8489  -7328  -7828  -7795  -7180  -6586  -7266  -6901  -7774  -7580  -8184  -6005  -6175     2
     -   -149   -500    233     43   -381    399    106   -626    210   -466   -720    275    394     45     96    359    117   -369   -294   -249 
     -     -3  -9479 -10521   -894  -1115   -701  -1378      *      * 
     3  -7397  -6175  -6858  -7216  -6475  -6142   5470  -8489  -7328  -7828  -7795  -7180  -6586  -7266  -6901  -7774  -7580  -8184  -6005  -6175     3
     -   -149   -500    233     43   -381    399    106   -626    210   -466   -720    275    394     45     96    359    117   -369   -294   -249 
     -     -3  -9479 -10521   -894  -1115   -701  -1378      *      * 
     4  -3827  -3361  -6433  -6029  -3350  -1085  -5600   3299  -5887   1630  -2132  -5787  -5827  -5528  -5844  -5396  -3801    366  -4907  -4644     4
     -   -149   -500    233     43   -381    399    106   -626    210   -466   -720    275    394     45     96    359    117   -369   -294   -249 
     -     -3  -9479 -10521   -894  -1115   -701  -1378      *      * 
     5   1625    638  -6168  -5765  -3656  -5813  -5343   2359  -5614     53  -2471  -5472  -5656  -5448  -5644  -5083  -3537   2314  -4965  -4519     5
     -   -149   -500    233     43   -381    399    106   -626    210   -466   -720    275    394     45     96    359    117   -369   -294   -249 
     -     -3  -9479 -10521   -894  -1115   -701  -1378      *      * 
     6    499  -1909  -4435  -3804  -1876  -3652  -2534   1491  -3406   1162   2518  -3297  -3698  -3033  -3212    613    139   1180  -2397  -2054     6
     -   -149   -500    233     43   -381    399    106   -626    210   -466   -720    275    394     45     96    359    117   -369   -294   -249 
     -     -3  -9479 -10521   -894  -1115   -701  -1378      *      * 
     7  -6896  -6227   4224  -5565  -7505  -5847  -6068  -8442  -6782  -7884  -7748  -5861  -6334  -6291  -6835  -6930  -7054  -8027  -6389  -7257     7
     -   -149   -500    233     43   -381    399    106   -626    210   -466   -720    275    394     45     96    359    117   -369   -294   -249 
     -     -3  -9479 -10521   -894  -1115   -701  -1378      *      * 
     8   1338  -3527  -5715  -6077  -6142   3509  -5388  -6059  -6046  -6267  -5354  -4563  -4571  -5517  -5703  -3212  -3433  -4767  -6138  -6292     8
     -   -149   -500    233     43   -381    399    106   -626    210   -466   -720    275    394     45     96    359    117   -369   -294   -249 
     -     -3  -9479 -10521   -894  -1115   -701  -1378      *      * 
     9   -646  -1832  -4346  -3710   2619  -3552  -2422    298  -3306   -947   1172  -3196  -3602   -110  -3108  -2637   -459   -262   3554   2599     9
     -   -149   -500    233     43   -381    399    106   -626    210   -466   -720    275    394     45     96    359    117   -369   -294   -249 
     -     -3  -9479 -10521   -894  -1115   -701  -1378      *      * 
    10   -194  -3127  -5600  -5954  -5849   3032  -5132  -5680  -5790  -5937  -4963  -4197  -4215  -5215  -5433   2259  -2995  -4346  -6065  -6041    10
     -   -149   -500    233     43   -381    399    106   -626    210   -466   -720    275    394     45     96    359    117   -369   -294   -249 
     -     -3  -9479 -10521   -894  -1115   -701  -1378      *      * 
    11    933  -1856  -4375  -3740   2477  -3580  -2452   -442  -3336    538   2472  -3226  -3628  -2957  -3136  -2665    906    829  -2313    135    11
     -   -149   -500    233     43   -381    399    106   -626    210   -466   -720    275    394     45     96    359    117   -369   -294   -249 
     -     -3  -9479 -10521   -894  -1115   -701  -1378      *      * 
    12   1374  -3141  -1699  -1150  -3409   -604  -1458  -3124   -115  -1535    917    433   -696    311   -436   1108   1433      7  -3356  -2706    12
     -   -149   -500    233     43   -381    399    106   -626    210   -466   -720    275    394     45     96    359    117   -369   -294   -249 
     -     -3  -9479 -10521   -894  -1115   -701  -1378      *      * 
    13   -188  -1884  -3940  -1341  -1845  -3490  -2339    215  -3005   2312   1461   -481  -3544    113  -2944  -1036    265    191  -2335  -1982    13
     -   -149   -500    233     43   -381    399    106   -626    210   -466   -720    275    394     45     96    359    117   -369   -294   -249 
     -     -3  -9479 -10521   -894  -1115   -701  -1378      *      * 
    14  -2028  -1853  -4374  -3738   1551  -1248  -2449   1387  -3333   1632   2215   -697  -3625  -2954  -3133  -2663  -1969   1253   1236  -1969    14
     -   -149   -500    233     43   -381    399    106   -626    210   -466   -720    275    394     45     96    359    117   -369   -294   -249 
     -     -3  -9479 -10521   -894  -1115   -701  -1378      *      * 
    15    820   2332  -4342  -3706    963    473  -2420   -351  -3303    123   1067  -3193  -3599  -2927  -3105    182   1436    580  -2287    138    15
     -   -149   -500    233     43   -381    399    106   -626    210   -466   -720    275    394     45     96    359    117   -369   -294   -249 
     -     -3  -9479 -10521   -894  -1115   -701  -1378      *      * 
    16  -1884  -3342  -1732    626  -3675  -2847    683  -3417    129  -3352  -2433   1939  -2938   2047   2449   -483   -590  -2972  -3508  -2843    16
     -   -149   -500    233     43   -381    399    106   -626    210   -466   -720    275    394     45     96    359    117   -369   -294   -249 
     -     -3  -9479 -10521   -894  -1115   -701  -1378      *      * 
    17   -133  -3444  -1904   -269  -3793  -2979    635  -3514   -195  -3442    576  -1617  -3062    747   3350     32  -1953  -3084  -3583  -2954    17
     -   -149   -500    233     43   -381    399    106   -626    210   -466   -720    275    394     45     96    359    117   -369   -294   -249 
     -     -3  -9479 -10521   -894  -1115   -701  -1378      *      * 
    18  -3783  -3285  -6444  -6093  -3759  -6231  -6023   2555  -6020   1230  -2489  -5888  -5968  -5869  -6114  -5574    547   2365  -5399  -4975    18
     -   -149   -500    233     43   -381    399    106   -626    210   -466   -720    275    394     45     96    359    117   -369   -294   -249 
     -     -3  -9479 -10521   -894  -1115   -701  -1378      *      * 
    19   2479  -2865   -723   -254   -422   -612  -1561   -808   -195  -2814    201  -1602  -2967  -1176   -160    -97    -71     85  -3146  -2570    19
     -   -149   -500    233     43   -381    399    106   -626    210   -466   -720    275    394     45     96    359    117   -369   -294   -249 
     -     -3  -9479 -10521   -894  -1115   -701  -1378      *      * 
    20    766  -3262   1615   1844  -3584  -1310   1113  -3334    614  -3279  -2352   -180  -2856   1408   -216   -783   -702  -2885  -3446  -2763    20
     -   -149   -500    233     43   -381    399    106   -626    210   -466   -720    275    394     45     96    359    117   -369   -294   -249 
     -     -3  -9479 -10521   -894  -1115   -701  -1378      *      * 
    21    729  -1857  -4221  -1140  -1816   -854  -2411   2226  -3220   1261  -1060  -3146  -3596  -2869   -822  -2624    146   1156  -2318  -1972    21
     -   -149   -500    233     43   -381    399    106   -626    210   -466   -720    275    394     45     96    359    117   -369   -294   -249 
     -     -3  -9479 -10521   -894  -1115   -701  -1378      *      * 
    22  -7015  -5828  -6896  -7265  -3098  -6214  -4393  -6733  -7203  -6047  -6122  -6379  -6517  -6503  -6641  -6972  -7054  -6781  -3691   4943    22
     -      *      *      *      *      *      *      *      *      *      *      *      *      *      *      *      *      *      *      *      * 
     -      *      *      *      *      *      *      *      *      0 
//
HMMER2.0  [2.3.2]
NAME  C4_starter_171-183
LENG  13
ALPH  Amino
RF    no
CS    no
MAP   yes
COM   hmmbuild C4_starter_171-183.hmm C4_starter_171-183.fa
COM   hmmcalibrate C4_starter_171-183.hmm
NSEQ  42
DATE  Wed Oct 25 12:10:30 2006
CKSUM 466
XT      -8455     -4  -1000  -1000  -8455     -4  -8455     -4 
NULT      -4  -8455
NULE     595  -1558     85    338   -294    453  -1158    197    249    902  -1085   -142    -21   -313     45    531    201    384  -1998   -644 
EVD    -8.955203   0.394091
HMM        A      C      D      E      F      G      H      I      K      L      M      N      P      Q      R      S      T      V      W      Y    
         m->m   m->i   m->d   i->m   i->i   d->m   d->d   b->m   m->e
          -42      *  -5129
     1   -800  -4045    634  -2089  -4605   -874  -2467  -4362  -2089  -4319  -3401   -459   1646  -2022    449   2593    498  -3864  -4490  -3815     1
     -   -149   -500    233     43   -381    399    106   -626    210   -466   -720    275    394     45     96    359    117   -369   -294   -249 
     -     -2 -10249 -11291   -894  -1115   -701  -1378    -42      * 
     2  -4251  -3942  -6562  -5973   2634  -5909  -4521   -386  -5615   2133  -2042  -5520  -5721  -4990  -5333  -5045   -807   -756  -3962   2635     2
     -   -149   -500    233     43   -381    399    106   -626    210   -466   -720    275    394     45     96    359    117   -369   -294   -249 
     -     -2 -10249 -11291   -894  -1115   -701  -1378      *      * 
     3   1291  -3263    925  -2188   -393  -3615  -2318    -76   -786    337  -2416  -2419  -1028   1053    298   1129   -683   -596  -3596   -144     3
     -   -149   -500    233     43   -381    399    106   -626    210   -466   -720    275    394     45     96    359    117   -369   -294   -249 
     -     -2 -10249 -11291   -894  -1115   -701  -1378      *      * 
     4   1270  -3902   2910    414  -4222  -1205  -2061  -3972    332  -1817  -2991  -2034  -3494  -1602   -427   -251   -162  -3523  -4085  -3402     4
     -   -149   -500    233     43   -381    399    106   -626    210   -466   -720    275    394     45     96    359    117   -369   -294   -249 
     -     -2 -10249 -11291   -894  -1115   -701  -1378      *      * 
     5  -2671  -2498  -5016  -4380   1964  -4219   1281   1301  -3975   1543    577  -3865  -4269   -800  -3775  -1037  -2612   1424  -2954    834     5
     -   -149   -500    233     43   -381    399    106   -626    210   -466   -720    275    394     45     96    359    117   -369   -294   -249 
     -     -2 -10249 -11291   -894  -1115   -701  -1378      *      * 
     6    107  -2925  -5533  -4927  -2919  -4794  -3718   1923  -4549   1683  -2082  -4441  -4811  -4183  -1030  -3899  -3095   2140  -3547    540     6
     -   -149   -500    233     43   -381    399    106   -626    210   -466   -720    275    394     45     96    359    117   -369   -294   -249 
     -     -2 -10249 -11291   -894  -1115   -701  -1378      *      * 
     7   2161  -3815   1296   1859  -4094  -1045  -2096   -892  -1696  -1566  -2916  -2080  -3523    772  -2197   -884  -2383  -1230  -4024  -3366     7
     -   -149   -500    233     43   -381    399    106   -626    210   -466   -720    275    394     45     96    359    117   -369   -294   -249 
     -     -2 -10249 -11291   -894  -1115   -701  -1378      *      * 
     8    811  -3888    934   2203   -871   -192  -2050  -3959    251   -817  -2978  -2027  -3484   1377  -2138    224   -929  -3510  -4072  -3390     8
     -   -149   -500    233     43   -381    399    106   -626    210   -466   -720    275    394     45     96    359    117   -369   -294   -249 
     -     -2 -10249 -11291   -894  -1115   -701  -1378      *      * 
     9  -3926  -5648   2796   2692  -5887  -4198  -3329  -5727  -3289  -5627  -4827   -567   -168    -45   -476  -3670  -3936  -5237  -5806    295     9
     -   -149   -500    233     43   -381    399    106   -626    210   -466   -720    275    394     45     96    359    117   -369   -294   -249 
     -    -34 -10249  -5467   -894  -1115   -701  -1378      *      * 
    10    585  -3646  -2362    953  -3876  -3425  -2096  -1174   -389    663    575  -2104  -3516   2071   1058    277    330  -1163  -3886  -3263    10
     -   -149   -500    233     43   -381    399    106   -626    210   -466   -720    275    394     45     96    359    117   -369   -294   -249 
     -     -2 -10217 -11259   -894  -1115   -423  -1976      *      * 
    11   1929  -3890    581   1398  -4211  -1042  -2050   -105    218  -3906  -2980  -2026   -230    887    948   -681  -2356  -3512  -4074  -3391    11
     -   -149   -500    233     43   -381    399    106   -626    210   -466   -720    275    394     45     96    359    117   -369   -294   -249 
     -     -2 -10249 -11291   -894  -1115   -701  -1378      *      * 
    12  -6618  -5832  -6666   -523  -2039  -6852  -3395  -5844  -5286  -5177  -5213  -5524  -6785  -5321   -777  -6213  -6444  -5962   1560   4755    12
     -   -149   -500    233     43   -381    399    106   -626    210   -466   -720    275    394     45     96    359    117   -369   -294   -249 
     -     -2 -10249 -11291   -894  -1115   -701  -1378      *      * 
    13    187  -3891   -565    625  -4212  -1640   1119  -3962   -433    273  -2980    105  -3484    700   2844  -1102  -2357  -3513  -4074  -3391    13
     -      *      *      *      *      *      *      *      *      *      *      *      *      *      *      *      *      *      *      *      * 
     -      *      *      *      *      *      *      *      *      0 
//
HMMER2.0  [2.3.2]
NAME  C5_starter_265-294
LENG  30
ALPH  Amino
RF    no
CS    no
MAP   yes
COM   hmmbuild C5_starter_265-294.hmm C5_starter_265-294.fa
COM   hmmcalibrate C5_starter_265-294.hmm
NSEQ  42
DATE  Wed Oct 25 12:10:30 2006
CKSUM 5115
XT      -8455     -4  -1000  -1000  -8455     -4  -8455     -4 
NULT      -4  -8455
NULE     595  -1558     85    338   -294    453  -1158    197    249    902  -1085   -142    -21   -313     45    531    201    384  -1998   -644 
EVD   -27.857962   0.265997
HMM        A      C      D      E      F      G      H      I      K      L      M      N      P      Q      R      S      T      V      W      Y    
         m->m   m->i   m->d   i->m   i->i   d->m   d->d   b->m   m->e
          -82      *  -4171
     1  -2449  -4025   3012   2121  -4318   -686  -1957  -4102   -118  -4024  -3155  -1658  -3314  -1538    386  -2264   -496  -3638  -4191  -3436     1
     -   -149   -500    233     43   -381    399    106   -626    210   -466   -720    275    394     45     96    359    117   -369   -294   -249 
     -     -4  -9242 -10284   -894  -1115   -701  -1378    -82      * 
     2  -1837  -1663  -4169  -3536  -1608   -749  -2253   1294  -3134     -8   -861  -3026  -3434   -325  -2939  -2471  -1777   2846   2420    252     2
     -   -149   -500    233     43   -381    399    106   -626    210   -466   -720    275    394     45     96    359    117   -369   -294   -249 
     -     -4  -9242 -10284   -894  -1115   -701  -1378      *      * 
     3    714  -2301  -5012  -4446   -198  -4348  -3360    859  -4111   -332  -1542  -3995  -4338  -3781  -3966  -3478    994   2935  -3174  -2813     3
     -   -149   -500    233     43   -381    399    106   -626    210   -466   -720    275    394     45     96    359    117   -369   -294   -249 
     -     -4  -9242 -10284   -894  -1115   -701  -1378      *      * 
     4   -786  -2284  -4896  -4283     51  -4167  -3066   1836  -3909   2407    591  -3816  -4137  -3482  -3705  -3276   -829    596  -2810  -2520     4
     -   -149   -500    233     43   -381    399    106   -626    210   -466   -720    275    394     45     96    359    117   -369   -294   -249 
     -     -4  -9242 -10284   -894  -1115   -701  -1378      *      * 
     5   -766  -3279    199  -3327  -5671   3338  -4047  -5532  -4539  -5689  -4813  -3164  -4005  -3882  -4888   1162  -2979  -4346  -5843  -5441     5
     -   -149   -500    233     43   -381    399    106   -626    210   -466   -720    275    394     45     96    359    117   -369   -294   -249 
     -     -4  -9242 -10284   -894  -1115   -701  -1378      *      * 
     6  -2917  -2645  -5291  -4679   1143  -4597  -3477    773  -4318   1539   3254  -4250  -4488  -3809  -4086  -3719   1068   1192  -3090  -2868     6
     -   -149   -500    233     43   -381    399    106   -626    210   -466   -720    275    394     45     96    359    117   -369   -294   -249 
     -     -4  -9242 -10284   -894  -1115   -701  -1378      *      * 
     7  -3728  -3373  -5602  -5253    652  -5080  -2700   -383  -4855  -2048    791  -4388   3895  -4168  -4540  -4231  -3654  -2626  -2064    631     7
     -   -149   -500    233     43   -381    399    106   -626    210   -466   -720    275    394     45     96    359    117   -369   -294   -249 
     -     -4  -9242 -10284   -894  -1115   -701  -1378      *      * 
     8   -904  -1945  -4502  -3875    677  -3731  -2611    307  -3482    665   2531  -3378  -3749  -3084  -3280  -2825  -2085   2725  -2427    253     8
     -   -149   -500    233     43   -381    399    106   -626    210   -466   -720    275    394     45     96    359    117   -369   -294   -249 
     -     -4  -9242 -10284   -894  -1115   -701  -1378      *      * 
     9    -29  -1869  -3250  -2677  -1892    194   2272  -1443  -2444    357   3445  -2548  -3290  -2230  -2561    314   1320  -1334  -2348  -1974     9
     -   -149   -500    233     43   -381    399    106   -626    210   -466   -720    275    394     45     96    359    117   -369   -294   -249 
     -     -4  -9242 -10284   -894  -1115   -701  -1378      *      * 
    10   1469    449  -4129  -3894  -5037   1260  -3761  -4785  -3563  -4948  -4049   3239  -3826  -3530   1202  -2453  -2629  -3833  -5134  -4840    10
     -   -149   -500    233     43   -381    399    106   -626    210   -466   -720    275    394     45     96    359    117   -369   -294   -249 
     -     -4  -9242 -10284   -894  -1115   -701  -1378      *      * 
    11  -6759  -5846  -6689  -6587  -7124  -5807  -5711  -7890  -5089  -7321  -7072  -6476  -6199  -5838   4262  -7034  -6800  -7570  -5962  -6815    11
     -   -149   -500    233     43   -381    399    106   -626    210   -466   -720    275    394     45     96    359    117   -369   -294   -249 
     -     -4  -9242 -10284   -894  -1115   -701  -1378      *      * 
    12   -601  -1791  -3241  -2653  -1766   -901   1262    291  -2411    954   1046  -2524   -724   -470    218    574   1586    147  -2229    114    12
     -   -149   -500    233     43   -381    399    106   -626    210   -466   -720    275    394     45     96    359    117   -369   -294   -249 
     -     -4  -9242 -10284   -894  -1115   -701  -1378      *      * 
    13  -1671  -3145    676   -945  -3464   1920    586  -3215    -68  -3160  -2237   1185  -2727   -840   -344    204   1864  -2767  -3329  -2644    13
     -   -149   -500    233     43   -381    399    106   -626    210   -466   -720    275    394     45     96    359    117   -369   -294   -249 
     -     -4  -9242 -10284   -894  -1115   -701  -1378      *      * 
    14   1823  -3043  -1537   -985  -3355  -2631  -1295  -3084     20  -3061  -2155  -1287      2      3   1385   1805   -401  -1258  -3253  -2594    14
     -   -149   -500    233     43   -381    399    106   -626    210   -466   -720    275    394     45     96    359    117   -369   -294   -249 
     -     -4  -9242 -10284   -894  -1115   -701  -1378      *      * 
    15   2472    493  -1485    435  -3345  -2599    291  -3082    937  -1685  -2137    -62  -2692    157    280  -1508  -1557   -540  -3237  -2568    15
     -   -149   -500    233     43   -381    399    106   -626    210   -466   -720    275    394     45     96    359    117   -369   -294   -249 
     -     -4  -9242 -10284   -894  -1115   -701  -1378      *      * 
    16   1524  -2399  -1967    873    740  -2811  -1519  -2098  -1297    -98    577  -1634  -2894   1727  -1716   1254   -682  -1893  -2740  -2235    16
     -   -149   -500    233     43   -381    399    106   -626    210   -466   -720    275    394     45     96    359    117   -369   -294   -249 
     -     -4  -9242 -10284   -894  -1115   -701  -1378      *      * 
    17  -4055  -4490  -5264  -3523  -4964  -4608  -2414   -101   2561   1221  -3440  -3315  -4502  -2010   2650  -4007  -3701  -4206  -4193  -4133    17
     -   -149   -500    233     43   -381    399    106   -626    210   -466   -720    275    394     45     96    359    117   -369   -294   -249 
     -     -4  -9242 -10284   -894  -1115   -701  -1378      *      * 
    18   -821  -3066  -1464    -53  -3380  -2586    907   -898   -105  -3079    491    944  -2679   1470   2479   -127    608   -970  -3254  -2575    18
     -   -149   -500    233     43   -381    399    106   -626    210   -466   -720    275    394     45     96    359    117   -369   -294   -249 
     -     -4  -9242 -10284   -894  -1115   -701  -1378      *      * 
    19    722   1218  -4118  -3485  -1597  -3354    277    715  -3088   -749   2295  -2988  -3404  -2719  -2902    309   2137    989  -2100  -1757    19
     -   -149   -500    233     43   -381    399    106   -626    210   -466   -720    275    394     45     96    359    117   -369   -294   -249 
     -     -4  -9242 -10284   -894  -1115   -701  -1378      *      * 
    20   -938  -1661  -4150  -3518    219   -441  -2253    760  -3120    845   -864  -3017   2792  -2749  -2932  -2463    527    494  -2127  -1784    20
     -   -149   -500    233     43   -381    399    106   -626    210   -466   -720    275    394     45     96    359    117   -369   -294   -249 
     -     -4  -9242 -10284   -894  -1115   -701  -1378      *      * 
    21    647   1859  -5631  -5970  -5591   3392  -4933  -5412  -5607  -5676  -4702  -3999  -3975  -5035  -5208    -30  -2746  -4088  -5815  -5802    21
     -   -149   -500    233     43   -381    399    106   -626    210   -466   -720    275    394     45     96    359    117   -369   -294   -249 
     -     -4  -9242 -10284   -894  -1115   -701  -1378      *      * 
    22  -1073  -1776  -3507  -2916  -1766  -3246   1233  -1310  -2638   -926   4387  -2689    197  -2382  -2667    -11    653   -496  -2241  -1880    22
     -   -149   -500    233     43   -381    399    106   -626    210   -466   -720    275    394     45     96    359    117   -369   -294   -249 
     -     -4  -9242 -10284   -894  -1115   -701  -1378      *      * 
    23   -185  -1674  -4170  -3536   2944  -3395  -2266   -182  -3137     50    214  -3034  -3442   -156   -648  -2480  -1787   2166  -2133  -1793    23
     -   -149   -500    233     43   -381    399    106   -626    210   -466   -720    275    394     45     96    359    117   -369   -294   -249 
     -     -4  -9242 -10284   -894  -1115   -701  -1378      *      * 
    24   1619  -1662  -4012  -3386  -1620  -3345  -2211     16  -3014   -605   2369  -2943  -3397  -2665   -806   1290    405   1369  -2121  -1775    24
     -   -149   -500    233     43   -381    399    106   -626    210   -466   -720    275    394     45     96    359    117   -369   -294   -249 
     -     -4  -9242 -10284   -894  -1115   -701  -1378      *      * 
    25  -2902  -3902  -1995  -2297  -5530   -198  -3235  -5405  -3362  -5404  -4625   3670  -3968   1007  -3921   1571  -3187  -4542  -5554  -4845    25
     -   -149   -500    233     43   -381    399    106   -626    210   -466   -720    275    394     45     96    359    117   -369   -294   -249 
     -     -4  -9242 -10284   -894  -1115   -701  -1378      *      * 
    26  -1821  -1661  -4074  -3445  -1618  -3361  -2229    904  -3060   -125    934  -2976  -3411      2   -642   -752    582   2847  -2122  -1777    26
     -   -149   -500    233     43   -381    399    106   -626    210   -466   -720    275    394     45     96    359    117   -369   -294   -249 
     -     -4  -9242 -10284   -894  -1115   -701  -1378      *      * 
    27  -2521  -2279  -4922  -4343  -2261  -4203  -3204    854  -3989   2261  -1357  -3875   -587  -3621  -3821     69  -2478   2017  -3001  -2671    27
     -   -149   -500    233     43   -381    399    106   -626    210   -466   -720    275    394     45     96    359    117   -369   -294   -249 
     -     -4  -9242 -10284   -894  -1115   -701  -1378      *      * 
    28    724  -3501  -5442  -5796  -5990  -3735  -5226  -5956  -5820  -6136  -5285  -4486   4093  -5368  -5520  -3212  -3429  -4731  -5901  -6094    28
     -   -149   -500    233     43   -381    399    106   -626    210   -466   -720    275    394     45     96    359    117   -369   -294   -249 
     -     -4  -9242 -10284   -894  -1115   -701  -1378      *      * 
    29  -4412  -3841  -6914  -6410  -2509  -6716  -5697   1272  -6259   2792    500  -6415  -5938  -5257  -5896  -6086  -4309   1268  -4328  -4464    29
     -   -149   -500    233     43   -381    399    106   -626    210   -466   -720    275    394     45     96    359    117   -369   -294   -249 
     -     -4  -9242 -10284   -894  -1115   -701  -1378      *      * 
    30    276    949  -2291  -1715  -2388      4   1419  -1972   -513  -2221    751  -1880  -3049  -1444   3134  -1947  -1728    -65  -2684  -2228    30
     -      *      *      *      *      *      *      *      *      *      *      *      *      *      *      *      *      *      *      *      * 
     -      *      *      *      *      *      *      *      *      0 
//
HMMER2.0  [2.3.2]
NAME  C67_starter_14fromHMM
LENG  39
ALPH  Amino
RF    no
CS    no
MAP   yes
COM   hmmbuild C67_starter_14fromHMM.hmm C67_starter_14fromHMM.fa
COM   hmmcalibrate C67_starter_14fromHMM.hmm
NSEQ  42
DATE  Wed Oct 25 12:10:30 2006
CKSUM 666
XT      -8455     -4  -1000  -1000  -8455     -4  -8455     -4 
NULT      -4  -8455
NULE     595  -1558     85    338   -294    453  -1158    197    249    902  -1085   -142    -21   -313     45    531    201    384  -1998   -644 
EVD   -28.989853   0.309617
HMM        A      C      D      E      F      G      H      I      K      L      M      N      P      Q      R      S      T      V      W      Y    
         m->m   m->i   m->d   i->m   i->i   d->m   d->d   b->m   m->e
          -54      *  -4756
     1   1534  -3553    300   -456  -3869   -839  -1730  -3615  -1313  -3567   1054  -1708  -3164   1356   1459   1584  -2034   -878  -3741  -3061     1
     -   -149   -500    233     43   -381    399    106   -626    210   -466   -720    275    394     45     96    359    117   -369   -294   -249 
     -     -2  -9860 -10902   -894  -1115   -701  -1378    -54      * 
     2   1315  -3565   1117    807  -3885   -240  -1726  -3635    900  -1644  -2654  -1704  -3161    779   1724  -1975  -2033    148  -3748  -3066     2
     -   -149   -500    233     43   -381    399    106   -626    210   -466   -720    275    394     45     96    359    117   -369   -294   -249 
     -     -2  -9860 -10902   -894  -1115   -701  -1378      *      * 
     3    903  -3567    153   2643  -3888  -3067  -1726  -3638    248  -3583  -2656  -1702  -3160    124    849   -631    254  -1516  -3750  -3067     3
     -   -149   -500    233     43   -381    399    106   -626    210   -466   -720    275    394     45     96    359    117   -369   -294   -249 
     -     -2  -9860 -10902   -894  -1115   -701  -1378      *      * 
     4  -2344  -2180  -4624  -3993  -2129  -3886  -2755   1937  -1103   2166   1896  -3511  -3935    575  -3423   -987   -402   -590  -2637  -2295     4
     -   -149   -500    233     43   -381    399    106   -626    210   -466   -720    275    394     45     96    359    117   -369   -294   -249 
     -     -2  -9860 -10902   -894  -1115   -701  -1378      *      * 
     5   -991  -3519  -1969   -288  -3819  -3082    643  -3554   1539   -618    876  -1726  -3174   -312   2724   -111    267   -931  -3715  -3047     5
     -   -149   -500    233     43   -381    399    106   -626    210   -466   -720    275    394     45     96    359    117   -369   -294   -249 
     -     -2  -9860 -10902   -894  -1115   -701  -1378      *      * 
     6   -124  -3564    -48   1004  -3886    897    327  -3636    929  -3580  -2653  -1700   -552   1051   1058    852    530  -3186  -3748  -3065     6
     -   -149   -500    233     43   -381    399    106   -626    210   -466   -720    275    394     45     96    359    117   -369   -294   -249 
     -     -2  -9860 -10902   -894  -1115   -701  -1378      *      * 
     7   1162   2099     19  -3849  -2132    512  -2706     32  -3486   1635    676   -597  -3896  -3145  -3353   -835   -683    105  -2630  -2283     7
     -   -149   -500    233     43   -381    399    106   -626    210   -466   -720    275    394     45     96    359    117   -369   -294   -249 
     -     -2  -9860 -10902   -894  -1115   -701  -1378      *      * 
     8  -2347  -2176  -4668  -4034   1233  -1057  -2755   -448  -3633   2123    797  -3529  -3940  -3259   1599  -1045  -2287  -1587  -2621   1790     8
     -   -149   -500    233     43   -381    399    106   -626    210   -466   -720    275    394     45     96    359    117   -369   -294   -249 
     -     -2  -9860 -10902   -894  -1115   -701  -1378      *      * 
     9    715  -5276  -5629  -4003  -6257  -5144  -2951  -5483    978  -5084  -4434  -3822   -847   -184   3695  -4552  -4315  -5273  -4889  -4850     9
     -   -149   -500    233     43   -381    399    106   -626    210   -466   -720    275    394     45     96    359    117   -369   -294   -249 
     -     -2  -9860 -10902   -894  -1115   -701  -1378      *      * 
    10  -5816  -5481  -6142  -5542  -2170  -6067   5232  -5637  -3453  -5020  -4909  -4883  -6062  -4164    518  -5564  -5597  -5665  -2818    631    10
     -   -149   -500    233     43   -381    399    106   -626    210   -466   -720    275    394     45     96    359    117   -369   -294   -249 
     -     -2  -9860 -10902   -894  -1115   -701  -1378      *      * 
    11  -3945  -5142  -2978    -32  -5725  -4369    826  -5288  -1895  -5039  -4306  -3000  -4563   4159    -28     70  -3808  -4937  -4998  -4603    11
     -   -149   -500    233     43   -381    399    106   -626    210   -466   -720    275    394     45     96    359    117   -369   -294   -249 
     -     -2  -9860 -10902   -894  -1115   -701  -1378      *      * 
    12  -4772  -5328  -5868  -4074  -6315  -5207   1694  -5515   1635  -5101  -4460  -3868  -5098    756   3559   -805  -4374  -5321  -4895  -4874    12
     -   -149   -500    233     43   -381    399    106   -626    210   -466   -720    275    394     45     96    359    117   -369   -294   -249 
     -     -2  -9860 -10902   -894  -1115   -701  -1378      *      * 
    13  -6336  -5343  -6960  -7232   2643  -6831  -3098  -4566  -6811   -455    669  -5495  -6612  -5533  -6182  -6085  -6182  -5030  -2333   4281    13
     -   -149   -500    233     43   -381    399    106   -626    210   -466   -720    275    394     45     96    359    117   -369   -294   -249 
     -     -2  -9860 -10902   -894  -1115   -701  -1378      *      * 
    14  -5041  -5823    353  -3766  -6998  -4986  -4451  -7041  -4001  -6767  -6212  -4034   3181  -4184   3153  -4903  -5178  -6462  -6325  -6152    14
     -   -149   -500    233     43   -381    399    106   -626    210   -466   -720    275    394     45     96    359    117   -369   -294   -249 
     -     -2  -9860 -10902   -894  -1115   -701  -1378      *      * 
    15    671  -2208  -4240  -3630  -2169    476   2431   1079  -3310   -104  -1408  -3310  -3861    701  -3256      5   -553     28  -2658   2334    15
     -   -149   -500    233     43   -381    399    106   -626    210   -466   -720    275    394     45     96    359    117   -369   -294   -249 
     -     -2  -9860 -10902   -894  -1115   -701  -1378      *      * 
    16   -328  -3609   -556   2855  -3929   -842    537  -3680  -1348  -3624  -2699    981  -3192  -1302   -362    471    279  -3230  -3792  -3106    16
     -   -149   -500    233     43   -381    399    106   -626    210   -466   -720    275    394     45     96    359    117   -369   -294   -249 
     -     -2  -9860 -10902   -894  -1115   -701  -1378      *      * 
    17     83  -3552   2061   1766  -3864  -3074    336  -3609  -1320    315  -2644  -1713  -3168   1514  -1827   -634    190  -3169    846  -3063    17
     -   -149   -500    233     43   -381    399    106   -626    210   -466   -720    275    394     45     96    359    117   -369   -294   -249 
     -     -2  -9860 -10902   -894  -1115   -701  -1378      *      * 
    18  -1122  -4692  -7646  -7043    112  -7359  -6010   2072  -6818   2727    934  -7074  -6464  -5620  -6311  -6685  -5113  -3067  -4627  -4825    18
     -   -149   -500    233     43   -381    399    106   -626    210   -466   -720    275    394     45     96    359    117   -369   -294   -249 
     -     -2  -9860 -10902   -894  -1115   -701  -1378      *      * 
    19  -2127  -3214    324   -435   -990  -3171  -1850   -128  -1508   -411  -2341   1827   -550   1176   2091  -2094  -2066    364  -3486   1008    19
     -   -149   -500    233     43   -381    399    106   -626    210   -466   -720    275    394     45     96    359    117   -369   -294   -249 
     -    -56  -9860  -4746   -894  -1115   -701  -1378      *      * 
    20  -1644  -4973  -4244  -3319  -5742    -96  -2747  -5142     33  -4832  -4116   1056  -4672   1426   3573  -3939  -3827  -4858  -4717  -4519    20
     -   -149   -500    233     43   -381    399    106   -626    210   -466   -720    275    394     45     96    359    117   -369   -294   -249 
     -     -2  -9806 -10848   -894  -1115  -1422   -674      *      * 
    21    -55  -4136   3441   1194  -4432  -3371    430   -731  -1886  -4143  -3254  -1997  -3578  -1764   -632  -1248  -2586  -3749  -4323  -3601    21
     -   -149   -500    233     43   -381    399    106   -626    210   -466   -720    275    394     45     96    359    117   -369   -294   -249 
     -    -51  -9806  -4909   -894  -1115  -1422   -674      *      * 
    22    387  -2716  -5117  -4718  -3205   -103  -3628  -2759  -4361   2728     59  -3900  -4171  -3987  -4193      3    308  -2560  -3686  -3368    22
     -   -149   -500    233     43   -381    399    106   -626    210   -466   -720    275    394     45     96    359    117   -369   -294   -249 
     -     -2  -9758 -10800   -894  -1115  -1842   -472      *      * 
    23    376  -3500    408      9  -3821   2109  -1656  -3572    757  -3515  -2589    410  -3089    935   1211   -412  -1965  -3122  -3682  -2999    23
     -   -149   -500    233     43   -381    399    106   -626    210   -466   -720    275    394     45     96    359    117   -369   -294   -249 
     -    -57  -9758  -4736   -894  -1115  -1842   -472      *      * 
    24  -1982  -3250   -236    801   -356   -144    393    344   -212   1441    412     63  -3081    295    921  -1905  -1921  -2829    619   -159    24
     -   -149   -500    233     43   -381    399    106   -626    210   -466   -720    275    394     45     96    359    117   -369   -294   -249 
     -     -3  -9704 -10746   -894  -1115  -2193   -356      *      * 
    25    617  -3409    164   -101  -3717  -1089  -1606  -1342  -1191   -214  -2501    -39   -485    427   1187    915   -523   1257  -3600  -2925    25
     -   -149   -500    233     43   -381    399    106   -626    210   -466   -720    275    394     45     96    359    117   -369   -294   -249 
     -  -1189  -9704   -836   -894  -1115  -2193   -356      *      * 
    26    393  -2915  -1464   -857  -3309   1369   1392  -2994    725  -2894  -2015  -1118  -2548   2283   1880  -1439  -1467  -2583  -3000  -2431    26
     -   -149   -500    233     43   -381    398    105   -626    212   -466   -721    275    394     45     97    359    117   -369   -295   -249 
     -   -214  -2873  -9562   -121  -3635   -129  -3552      *      * 
    27     -9  -3519  -1901    245  -3838   2214  -1685  -3587    -93  -3534  -2609  -1663    559    345   1245   -172     58   -525  -3704  -3023    28
     -   -149   -500    233     43   -381    399    106   -626    210   -466   -720    275    394     45     96    359    117   -369   -294   -249 
     -     -2  -9809 -10851   -894  -1115  -1389   -694      *      * 
    28   -947  -3506    844    783  -3819   1885    430  -3564  -1271  -1431    300   -292    340  -1230   -479    389   -650    406  -3694  -3015    29
     -   -149   -500    233     43   -381    399    106   -626    210   -466   -720    275    394     45     96    359    117   -369   -294   -249 
     -     -2  -9809 -10851   -894  -1115  -1389   -694      *      * 
    29    845  -3522    509    586  -3843   -875    318  -3593    -18    -58  -2611    507  -3117     -4   2245  -1930     17  -1092  -3705  -3023    30
     -   -149   -500    233     43   -381    399    106   -626    210   -466   -720    275    394     45     96    359    117   -369   -294   -249 
     -     -2  -9809 -10851   -894  -1115  -1389   -694      *      * 
    30    514  -3523   -292   1060  -3844   -930   1278  -3595   -347  -1156  -2612  -1659   -578   1647   1549    684    337  -3145  -3706  -3023    31
     -   -149   -500    233     43   -381    399    106   -626    210   -466   -720    275    394     45     96    359    117   -369   -294   -249 
     -     -2  -9809 -10851   -894  -1115   -394  -2066      *      * 
    31    960  -3564  -1939   -507  -3884   -227  -1724  -3635    220  -3579  -2653    -41    772   1702   2317   -754   -494   -882  -3747  -3065    32
     -   -149   -500    233     43   -381    399    106   -626    210   -466   -720    275    394     45     96    359    117   -369   -294   -249 
     -     -2  -9860 -10902   -894  -1115   -701  -1378      *      * 
    32     72  -2176  -4691  -4056    413  -3898  -2769   -490  -3652   2633  -1362  -3543    227  -3274  -3453   -713  -2290   -337   1276  -2291    33
     -   -149   -500    233     43   -381    399    106   -626    210   -466   -720    275    394     45     96    359    117   -369   -294   -249 
     -     -2  -9860 -10902   -894  -1115   -701  -1378      *      * 
    33  -5769  -5029  -6603  -6725   3965  -6428   1678   -595  -6326  -4449  -4359    469  -6335  -5287  -5841   -226  -5661  -4929  -2221   1784    34
     -   -149   -500    233     43   -381    399    106   -626    210   -466   -720    275    394     45     96    359    117   -369   -294   -249 
     -     -2  -9860 -10902   -894  -1115   -701  -1378      *      * 
    34    753  -5027   1900    158  -5434   2757  -2954  -5261  -2885  -5179  -4364  -2451  -4200  -2571    296  -3229   -891  -4751  -5360  -4530    35
     -   -149   -500    233     43   -381    399    106   -626    210   -466   -720    275    394     45     96    359    117   -369   -294   -249 
     -     -2  -9860 -10902   -894  -1115   -701  -1378      *      * 
    35   -894  -2181  -4642  -4011  -2140  -3895  -2767   1201  -3619   -589  -1384  -3523   2899    655  -3440  -2978   -403   1536  -2647    369    36
     -   -149   -500    233     43   -381    399    106   -626    210   -466   -720    275    394     45     96    359    117   -369   -294   -249 
     -     -2  -9860 -10902   -894  -1115   -701  -1378      *      * 
    36  -1193   1135  -3205   -958  -2465    311  -2342  -2027  -2458   -250    369    524  -3638    745  -2710    765   1810   1324    868  -2472    37
     -   -149   -500    233     43   -381    399    106   -626    210   -466   -720    275    394     45     96    359    117   -369   -294   -249 
     -     -2  -9860 -10902   -894  -1115   -701  -1378      *      * 
    37  -1440  -3651  -6553  -6038     46  -6073  -5164   1367  -5788   1582    765  -5732  -5820  -5279  -5614  -5282  -4002   2771  -4561  -4375    38
     -   -149   -500    233     43   -381    399    106   -626    210   -466   -720    275    394     45     96    359    117   -369   -294   -249 
     -     -2  -9860 -10902   -894  -1115   -701  -1378      *      * 
    38  -4287  -6168  -1939     61  -6506  -4095  -3550  -6479  -3867  -6313  -5729   3908  -4683    -16  -4735   1276  -4402  -5893  -6493  -5419    39
     -   -149   -500    233     43   -381    399    106   -626    210   -466   -720    275    394     45     96    359    117   -369   -294   -249 
     -     -2  -9860 -10902   -894  -1115   -701  -1378      *      * 
    39   -893  -2751  -5372  -4773   1440  -4650  -3536   1946  -4403    642  -1766  -4291  -4642  -4009  -4214  -3760  -2935   1551  -3306   2947    40
     -      *      *      *      *      *      *      *      *      *      *      *      *      *      *      *      *      *      *      *      * 
     -      *      *      *      *      *      *      *      *      0 
//
HMMER2.0  [2.3.2]
NAME  C1_DCL_004-017
LENG  14
ALPH  Amino
RF    no
CS    no
MAP   yes
COM   hmmbuild C1_DCL_004-017.hmm C1_DCL_004-017.fa
COM   hmmcalibrate C1_DCL_004-017.hmm
NSEQ  69
DATE  Wed Oct 25 12:10:29 2006
CKSUM 121
XT      -8455     -4  -1000  -1000  -8455     -4  -8455     -4 
NULT      -4  -8455
NULE     595  -1558     85    338   -294    453  -1158    197    249    902  -1085   -142    -21   -313     45    531    201    384  -1998   -644 
EVD    -4.966694   0.715806
HMM        A      C      D      E      F      G      H      I      K      L      M      N      P      Q      R      S      T      V      W      Y    
         m->m   m->i   m->d   i->m   i->i   d->m   d->d   b->m   m->e
         -585      *  -1585
     1   -137   -252  -1831  -1275    596  -1712   -167    305   -977    752   1040  -1020  -1748   -707  -1011   -772   -248    341   2241   2199     1
     -   -149   -500    233     43   -381    399    106   -626    210   -466   -720    275    394     45     96    359    117   -369   -294   -249 
     -    -33  -6045  -7087   -894  -1115   -701  -1378   -585      * 
     2    431   -791   -179    217  -1224   -738    -56   -849    206  -1049   -285    -23   1909    248    -69    -30    -69   -559  -1425   -542     2
     -   -149   -500    233     43   -381    399    106   -626    210   -466   -720    275    394     45     96    359    117   -369   -294   -249 
     -    -33  -6045  -7087   -894  -1115   -701  -1378      *      * 
     3   -308   -546  -1923  -1391   -129  -1940   -896    712  -1072   1952   1075  -1308  -1341   -905  -1182  -1047   -506    697  -1029   -718     3
     -   -149   -500    233     43   -381    399    106   -626    210   -466   -720    275    394     45     96    359    117   -369   -294   -249 
     -    -33  -6045  -7087   -894  -1115   -701  -1378      *      * 
     4    450   -356   -798   -482  -1518   -433   -528  -1113   -392  -1203   -596   -354  -1155   -285   -691   1820   1507   -633  -1753  -1327     4
     -   -149   -500    233     43   -381    399    106   -626    210   -466   -720    275    394     45     96    359    117   -369   -294   -249 
     -    -33  -6045  -7087   -894  -1115   -701  -1378      *      * 
     5    371   -794   -178    260   -969  -1015    107   -761    217   -968   -212    -15   1858    273   -169     69    -64   -495  -1348   -668     5
     -   -149   -500    233     43   -381    399    106   -626    210   -466   -720    275    394     45     96    359    117   -369   -294   -249 
     -    -33  -6045  -7087   -894  -1115   -701  -1378      *      * 
     6  -1220   -959  -3033  -2460    109  -2904  -1705   1110  -2152   1998   2884  -2347  -2648  -1700  -2084  -2042  -1136    483  -1236  -1095     6
     -   -149   -500    233     43   -381    399    106   -626    210   -466   -720    275    394     45     96    359    117   -369   -294   -249 
     -    -33  -6045  -7087   -894  -1115   -701  -1378      *      * 
     7   -862  -1548   -321   -247  -1672  -1336   -419  -1721    130  -1660  -1161   -427  -1678   3540    -59   -855   -904  -1495  -1728  -1237     7
     -   -149   -500    233     43   -381    399    106   -626    210   -466   -720    275    394     45     96    359    117   -369   -294   -249 
     -    -33  -6045  -7087   -894  -1115   -701  -1378      *      * 
     8    138  -1451    121   1449  -1726   -832    434  -1434    803  -1438   -562    288  -1171   1111    470    155    -60  -1050  -1652   -876     8
     -   -149   -500    233     43   -381    399    106   -626    210   -466   -720    275    394     45     96    359    117   -369   -294   -249 
     -    -33  -6045  -7087   -894  -1115   -701  -1378      *      * 
     9    347   -529   -297   -390  -1983   2525   -747  -1722   -690  -1961  -1189    147  -1217   -532   -968     21   -143  -1077  -2170  -1707     9
     -   -149   -500    233     43   -381    399    106   -626    210   -466   -720    275    394     45     96    359    117   -369   -294   -249 
     -    -33  -6045  -7087   -894  -1115   -701  -1378      *      * 
    10  -1087   -832  -2988  -2403    473  -2762  -1567   1151  -2133   1812   2928  -2237  -2542  -1641  -2040  -1884  -1003    617  -1130   -969    10
     -   -149   -500    233     43   -381    399    106   -626    210   -466   -720    275    394     45     96    359    117   -369   -294   -249 
     -    -33  -6045  -7087   -894  -1115   -701  -1378      *      * 
    11   -284   -239  -1806  -1236    624  -1715     84    531   -963   1475    792  -1041  -1742   -698  -1015   -771   -221    704   -287   1025    11
     -   -149   -500    233     43   -381    399    106   -626    210   -466   -720    275    394     45     96    359    117   -369   -294   -249 
     -    -33  -6045  -7087   -894  -1115   -701  -1378      *      * 
    12   -479   -453  -1757  -1250   2606  -1795    -29     80   -988    125    588  -1004  -1840   -715  -1063    -83   -421    123    205   1512    12
     -   -149   -500    233     43   -381    399    106   -626    210   -466   -720    275    394     45     96    359    117   -369   -294   -249 
     -    -33  -6045  -7087   -894  -1115   -701  -1378      *      * 
    13    -61   -970   -349    183   -901  -1238   2714   -713    554   -396   -125    -26  -1327    800    344   -235   -122   -499  -1120   -239    13
     -   -149   -500    233     43   -381    399    106   -626    210   -466   -720    275    394     45     96    359    117   -369   -294   -249 
     -    -33  -6045  -7087   -894  -1115   -701  -1378      *      * 
    14    761   -890   -193    305  -1200   -878    313   -839    549  -1001   -204    290  -1073    458    -37    702    744   -435  -1360   -820    14
     -      *      *      *      *      *      *      *      *      *      *      *      *      *      *      *      *      *      *      *      * 
     -      *      *      *      *      *      *      *      *      0 
//
HMMER2.0  [2.3.2]
NAME  C2_DCL_024-062
LENG  40
ALPH  Amino
RF    no
CS    no
MAP   yes
COM   hmmbuild C2_DCL_024-062.hmm C2_DCL_024-062.fa
COM   hmmcalibrate C2_DCL_024-062.hmm
NSEQ  69
DATE  Wed Oct 25 12:10:29 2006
CKSUM 5023
XT      -8455     -4  -1000  -1000  -8455     -4  -8455     -4 
NULT      -4  -8455
NULE     595  -1558     85    338   -294    453  -1158    197    249    902  -1085   -142    -21   -313     45    531    201    384  -1998   -644 
EVD   -39.981773   0.278735
HMM        A      C      D      E      F      G      H      I      K      L      M      N      P      Q      R      S      T      V      W      Y    
         m->m   m->i   m->d   i->m   i->i   d->m   d->d   b->m   m->e
          -35      *  -5392
     1    107  -4126   2529   -715  -1135   1878   -290  -4197   -918  -4142  -3215   -636  -3719      0  -1013    614  -1223  -3748  -4309  -3626     1
     -   -149   -500    233     43   -381    399    106   -626    210   -466   -720    275    394     45     96    359    117   -369   -294   -249 
     -     -1 -10521 -11563   -894  -1115   -701  -1378    -35      * 
     2   1175  -2794    122  -4194   -130  -1328    -60   -187  -3878   -168   -217    156   -186  -3581  -3830    350    131   1998  -3244  -2891     2
     -   -149   -500    233     43   -381    399    106   -626    210   -466   -720    275    394     45     96    359    117   -369   -294   -249 
     -     -1 -10521 -11563   -894  -1115   -701  -1378      *      * 
     3  -7184  -6092  -7543  -7905   -495  -7427    102  -6071  -7462  -5372  -5470  -6036  -7283  -6179  -6821  -6680  -7033  -6227  -2855   4870     3
     -   -149   -500    233     43   -381    399    106   -626    210   -466   -720    275    394     45     96    359    117   -369   -294   -249 
     -     -1 -10521 -11563   -894  -1115   -701  -1378      *      * 
     4   -153  -2737  -5248  -4613   1485  -4456  -3327   1773  -4209   -198   -351  -1406  -4506  -1238  -1237  -1855   1642   1753  -3195   -180     4
     -   -149   -500    233     43   -381    399    106   -626    210   -466   -720    275    394     45     96    359    117   -369   -294   -249 
     -     -1 -10521 -11563   -894  -1115   -701  -1378      *      * 
     5   -855  -2990  -3930   1295  -2983   -397  -2975    384  -3164   -879   1576   1420  -1273     20  -3377  -3203   -215   2127  -3413  -3017     5
     -   -149   -500    233     43   -381    399    106   -626    210   -466   -720    275    394     45     96    359    117   -369   -294   -249 
     -     -1 -10521 -11563   -894  -1115   -701  -1378      *      * 
     6  -2148  -4976  -3925  -4241  -6809  -2144   -466  -6881  -4581  -6860  -6106  -4273  -5416   4524  -4777  -4284  -4549  -5894  -6754  -6255     6
     -   -149   -500    233     43   -381    399    106   -626    210   -466   -720    275    394     45     96    359    117   -369   -294   -249 
     -     -1 -10521 -11563   -894  -1115   -701  -1378      *      * 
     7     57     65  -1059  -4351    350  -1388   -477   -410  -4004   1091   2366    347  -4468    432    -56   -359   -240    743    314   -685     7
     -   -149   -500    233     43   -381    399    106   -626    210   -466   -720    275    394     45     96    359    117   -369   -294   -249 
     -     -1 -10521 -11563   -894  -1115   -701  -1378      *      * 
     8     29   1553  -1693  -1021  -1001  -1734   -149    494  -3791   -443   -329  -3822  -1579  -3512   1243   1239    177   1515  -3260   -453     8
     -   -149   -500    233     43   -381    399    106   -626    210   -466   -720    275    394     45     96    359    117   -369   -294   -249 
     -     -1 -10521 -11563   -894  -1115   -701  -1378      *      * 
     9    498    226  -1721  -4617   2619  -4457  -3328     68  -4212   1009   1027   -870  -4507  -1200  -4013  -3542  -1387   1121  -3194   1334     9
     -   -149   -500    233     43   -381    399    106   -626    210   -466   -720    275    394     45     96    359    117   -369   -294   -249 
     -     -1 -10521 -11563   -894  -1115   -701  -1378      *      * 
    10    212  -4120   1934    486  -4439  -1129  -2284  -1727   -150   -822   -293  -1536  -1494    144    678   -852   1805  -1846  -4304   -682    10
     -   -149   -500    233     43   -381    399    106   -626    210   -466   -720    275    394     45     96    359    117   -369   -294   -249 
     -     -1 -10521 -11563   -894  -1115   -701  -1378      *      * 
    11   -907  -3988  -6885  -6387   1118  -6377  -5549   2388  -6134   1980  -2953  -6030  -6243  -5789  -6028  -5572  -1399   1361  -5170  -4851    11
     -   -149   -500    233     43   -381    399    106   -626    210   -466   -720    275    394     45     96    359    117   -369   -294   -249 
     -     -1 -10521 -11563   -894  -1115   -701  -1378      *      * 
    12    254  -4124   1676   1123  -4445   -464   1534  -4196    500  -4140  -3213    597  -3717   -679    765    527    392  -1538  -4307  -3624    12
     -   -149   -500    233     43   -381    399    106   -626    210   -466   -720    275    394     45     96    359    117   -369   -294   -249 
     -     -1 -10521 -11563   -894  -1115   -701  -1378      *      * 
    13  -1700  -4461   -971   -335  -4783   3280   -221  -4535    -10  -4469  -3559  -2480  -3987   -752    281  -1100  -2918  -4085  -4629  -3942    13
     -   -149   -500    233     43   -381    400    106   -626    210   -466   -720    275    394     45     96    359    117   -369   -294   -249 
     -   -169  -5620  -3467   -188  -3034   -701  -1378      *      * 
    14    423  -4004  -2379    278  -4325  -1694   -323  -1210    679  -1071  -3093    853   2193    236    514    614    -62  -3626  -4188  -3505    15
     -   -149   -500    233     43   -381    399    106   -626    210   -466   -720    275    394     45     96    359    117   -369   -294   -249 
     -    -34 -10384  -5475   -894  -1115   -167  -3191      *      * 
    15  -5337  -4841  -7795  -7252   1164  -7430  -6350     52  -7029   2413    -22  -7113  -6851  -6156  -6697  -6702  -1741   2216  -5272  -5323    16
     -   -149   -500    233     43   -381    399    106   -626    210   -466   -720    275    394     45     96    359    117   -369   -294   -249 
     -     -1 -10491 -11533   -894  -1115   -408  -2021      *      * 
    16  -3073    -47   3705    -20  -4823  -3902  -2678  -4571  -2339  -2541  -3645    734  -4072   -737  -2869  -1463  -1337  -1861  -4731  -4032    17
     -   -149   -500    233     43   -381    399    106   -626    210   -466   -720    275    394     45     96    359    117   -369   -294   -249 
     -     -1 -10521 -11563   -894  -1115   -701  -1378      *      * 
    17   1039  -2781  -4894   -862  -2741   -140  -3255    680  -1610    192    295   -806   1996  -3635  -3870  -3471    -32   1216  -3233    434    18
     -   -149   -500    233     43   -381    399    106   -626    210   -466   -720    275    394     45     96    359    117   -369   -294   -249 
     -     -1 -10521 -11563   -894  -1115   -701  -1378      *      * 
    18   1309  -4124   2065   1680  -4445   -122   -278  -1180   -149  -2850  -3213   -757    156    126  -2371  -1307   -638  -3746  -4307  -3624    19
     -   -149   -500    233     43   -381    399    106   -626    210   -466   -720    275    394     45     96    359    117   -369   -294   -249 
     -     -1 -10521 -11563   -894  -1115   -701  -1378      *      * 
    19   1460     98  -5175  -4545   -892  -2038  -3313   -531  -1175    236  -1948  -4067  -4497  -3794   2966  -1718   -432   -416    536  -2858    20
     -   -149   -500    233     43   -381    399    106   -626    210   -466   -720    275    394     45     96    359    117   -369   -294   -249 
     -     -1 -10521 -11563   -894  -1115   -701  -1378      *      * 
    20  -6454  -5702  -8193  -7958   3049  -8066  -5053  -3445  -7687   2536   1398  -7170  -7285  -6326  -7067  -7408  -6271  -4310  -4093    456    21
     -   -149   -500    233     43   -381    399    106   -626    210   -466   -720    275    394     45     96    359    117   -369   -294   -249 
     -     -1 -10521 -11563   -894  -1115   -701  -1378      *      * 
    21   -157  -4697  -3253   1408  -5117  -4246   1493  -4789    -76  -4665  -3794  -2885  -4314   1015   3162   -186  -3250  -4379  -4747  -4204    22
     -   -149   -500    233     43   -381    399    106   -626    210   -466   -720    275    394     45     96    359    117   -369   -294   -249 
     -     -1 -10521 -11563   -894  -1115   -701  -1378      *      * 
    22   1614  -4125   -210    930  -4446  -3625    -40  -4197   1102  -4141     67   -295  -3718   1515   1346  -2532    858  -3747  -4308  -3625    23
     -   -149   -500    233     43   -381    399    106   -626    210   -466   -720    275    394     45     96    359    117   -369   -294   -249 
     -     -1 -10521 -11563   -894  -1115   -701  -1378      *      * 
    23   3103    669  -6941  -7292  -6877  -4424  -6218  -6705  -6904  -6969  -5989  -5274  -5242  -6324  -6490   2093  -4013  -5364  -7096  -7092    24
     -   -149   -500    233     43   -381    399    106   -626    210   -466   -720    275    394     45     96    359    117   -369   -294   -249 
     -     -1 -10521 -11563   -894  -1115   -701  -1378      *      * 
    24   1641  -2752  -5272  -4636   -731  -1964  -3346   -359  -4232    713   1186  -4121  -4524  -3853  -4031  -3560  -2867    108   4770   -497    25
     -   -149   -500    233     43   -381    399    106   -626    210   -466   -720    275    394     45     96    359    117   -369   -294   -249 
     -     -1 -10521 -11563   -894  -1115   -701  -1378      *      * 
    25    186  -4124     69    440  -4445  -1259   -278  -4196    240  -1766  -3213   1559  -3717   2889    277   -489    113  -3746  -4307  -3624    26
     -   -149   -500    233     43   -381    399    106   -626    210   -466   -720    275    394     45     96    359    117   -369   -294   -249 
     -     -1 -10521 -11563   -894  -1115   -701  -1378      *      * 
    26   2416    210   -306  -1150  -4175  -3680    249   -346  -1153  -2128  -3046  -2352  -3771   1035    238   -476    514      9  -4168   -715    27
     -   -149   -500    233     43   -381    399    106   -626    210   -466   -720    275    394     45     96    359    117   -369   -294   -249 
     -     -1 -10521 -11563   -894  -1115   -701  -1378      *      * 
    27   -256  -4023  -6947  -6463  -4118  -6466  -5679    841  -6226   2145    855  -6119  -6321  -5894  -6134  -5672   -794   2351  -5285  -4960    28
     -   -149   -500    233     43   -381    399    106   -626    210   -466   -720    275    394     45     96    359    117   -369   -294   -249 
     -     -1 -10521 -11563   -894  -1115   -701  -1378      *      * 
    28   -521  -3375  -6013  -5414   -967  -1429  -4228   1641  -5048   1845   1316  -4944  -5283  -4660  -4863  -4408  -3564   2218  -4010  -3690    29
     -   -149   -500    233     43   -381    399    106   -626    210   -466   -720    275    394     45     96    359    117   -369   -294   -249 
     -     -1 -10521 -11563   -894  -1115   -701  -1378      *      * 
    29    780  -4124   2286    439  -4445  -1730   -278  -1485   -657  -4140  -3213   1098  -1206    855    957  -1386    469  -1997  -4307  -3624    30
     -   -149   -500    233     43   -381    399    106   -626    210   -466   -720    275    394     45     96    359    117   -369   -294   -249 
     -     -1 -10521 -11563   -894  -1115   -701  -1378      *      * 
    30  -1545  -5814  -6059  -4576  -6811  -5690  -3589  -6073    534  -2166  -5039   -374  -5643  -3169   3910   -905  -4871  -5837  -5521  -5461    31
     -   -149   -500    233     43   -381    399    106   -626    210   -466   -720    275    394     45     96    359    117   -369   -294   -249 
     -     -1 -10521 -11563   -894  -1115   -701  -1378      *      * 
    31  -6589  -6129  -5518  -5819  -2360  -6699   5071  -6167  -5830  -5504  -5542  -1112  -6831  -2468  -5758  -6186  -6521  -6252  -3071   2621    32
     -   -149   -500    233     43   -381    399    106   -626    210   -466   -720    275    394     45     96    359    117   -369   -294   -249 
     -     -1 -10521 -11563   -894  -1115   -701  -1378      *      * 
    32    397  -5542   2384   1496  -5841  -4339  -3393  -5657  -3269  -5574  -4735  -2956   2521    111  -3903   -215  -1044  -5172  -5752  -4936    33
     -   -149   -500    233     43   -381    399    106   -626    210   -466   -720    275    394     45     96    359    117   -369   -294   -249 
     -     -1 -10521 -11563   -894  -1115   -701  -1378      *      * 
    33   1006  -2999  -5259  -4701  -3079  -4486   -442   2257  -4359  -2952  -2312   2161  -4657  -4022  -4238   -507  -1395   1863  -3581  -3237    34
     -   -149   -500    233     43   -381    399    106   -626    210   -466   -720    275    394     45     96    359    117   -369   -294   -249 
     -     -1 -10521 -11563   -894  -1115   -701  -1378      *      * 
    34  -6182  -5573  -8433  -7963   1848  -8089  -6303  -3120  -7753   3117  -2366  -7808  -7235  -6397  -7155  -7516  -1426  -4008  -5001  -4692    35
     -   -149   -500    233     43   -381    399    106   -626    210   -466   -720    275    394     45     96    359    117   -369   -294   -249 
     -     -1 -10521 -11563   -894  -1115   -701  -1378      *      * 
    35   -534  -5660  -6456  -4883  -7012  -1643  -3769  -6260     45  -5878  -5229  -4605  -5713  -3359   4032  -5082  -4927  -5942  -5678  -5670    36
     -   -149   -500    233     43   -381    399    106   -626    210   -466   -720    275    394     45     96    359    117   -369   -294   -249 
     -     -1 -10521 -11563   -894  -1115   -701  -1378      *      * 
    36   2182  -4130  -6921  -7258  -6819  -4420  -6193  -6562  -6875  -6886  -5929  -5264  -5237  -6301  -6470    596   3036     -8  -7055  -7037    37
     -   -149   -500    233     43   -381    399    106   -626    210   -466   -720    275    394     45     96    359    117   -369   -294   -249 
     -     -1 -10521 -11563   -894  -1115   -701  -1378      *      * 
    37   2022    800  -5187  -4556  -2705   1550  -3320   -397  -4167  -1648  -1953  -4074  -4500  -3803   -540   1179  -1018    720    741  -2863    38
     -   -149   -500    233     43   -381    399    106   -626    210   -466   -720    275    394     45     96    359    117   -369   -294   -249 
     -     -1 -10521 -11563   -894  -1115   -701  -1378      *      * 
    38  -6860  -6067  -7788  -8023   4453  -7312  -4436    613  -7740  -4372  -4563  -6647  -7313  -6640  -7162  -7027  -6831  -5189  -3670  -2542    39
     -   -149   -500    233     43   -381    399    106   -626    210   -466   -720    275    394     45     96    359    117   -369   -294   -249 
     -   -123 -10521  -3623   -894  -1115   -701  -1378      *      * 
    39    510   1859  -5125  -1243    125  -4345   1237    757  -4090    804    415   -976  -4395  -3716    746  -2564   -973   1785  -3086   -404    40
     -   -149   -500    233     43   -381    399    106   -626    210   -466   -720    275    394     45     96    359    117   -369   -294   -249 
     -     -2 -10399 -11441   -894  -1115   -181  -3081      *      * 
    40   -863  -4123   -593    148  -4444  -1590   2669  -4195   -917  -4139  -3212  -2260     50    525     13    233     32  -3745   4413    834    41
     -      *      *      *      *      *      *      *      *      *      *      *      *      *      *      *      *      *      *      *      * 
     -      *      *      *      *      *      *      *      *      0 
//
HMMER2.0  [2.3.2]
NAME  C3_DCL_135-156
LENG  22
ALPH  Amino
RF    no
CS    no
MAP   yes
COM   hmmbuild C3_DCL_135-156.hmm C3_DCL_135-156.fa
COM   hmmcalibrate C3_DCL_135-156.hmm
NSEQ  69
DATE  Wed Oct 25 12:10:29 2006
CKSUM 6707
XT      -8455     -4  -1000  -1000  -8455     -4  -8455     -4 
NULT      -4  -8455
NULE     595  -1558     85    338   -294    453  -1158    197    249    902  -1085   -142    -21   -313     45    531    201    384  -1998   -644 
EVD   -22.895538   0.356959
HMM        A      C      D      E      F      G      H      I      K      L      M      N      P      Q      R      S      T      V      W      Y    
         m->m   m->i   m->d   i->m   i->i   d->m   d->d   b->m   m->e
         -100      *  -3906
     1    -16    128  -1151  -1315    937  -2645   2204  -1750  -1192  -1505    247   1629  -2726   -130   -624    492   -236   -402  -2446   2144     1
     -   -149   -500    233     43   -381    399    106   -626    210   -466   -720    275    394     45     96    359    117   -369   -294   -249 
     -     -4  -8959 -10001   -894  -1115   -701  -1378   -100      * 
     2  -6595  -5567  -6099  -6438  -5559  -5537   5463  -7721  -6484  -7100  -7039  -6386  -5985  -6472  -6145  -6901  -6790  -7414  -5292  -5215     2
     -   -149   -500    233     43   -381    399    106   -626    210   -466   -720    275    394     45     96    359    117   -369   -294   -249 
     -     -4  -8959 -10001   -894  -1115   -701  -1378      *      * 
     3  -5228  -4464  -5693  -5917     27  -5619   5289  -4184  -5321  -1827  -3597  -4489  -5601  -4544  -4919  -4982  -5174  -4421  -1521   -342     3
     -   -149   -500    233     43   -381    399    106   -626    210   -466   -720    275    394     45     96    359    117   -369   -294   -249 
     -     -4  -8959 -10001   -894  -1115   -701  -1378      *      * 
     4   -153  -2625  -5603  -5157  -2897  -5163  -4521   3276  -4955   1293  -1757  -4832  -5022  -4686  -4912  -4399  -1642    525  -4129  -3764     4
     -   -149   -500    233     43   -381    399    106   -626    210   -466   -720    275    394     45     96    359    117   -369   -294   -249 
     -     -4  -8959 -10001   -894  -1115   -701  -1378      *      * 
     5  -3908  -3371  -6445  -5971  -2382  -6211  -5346   1864  -5824   2465    664  -5894  -5592  -5009  -5561  -5552  -3830   1668  -4148  -4191     5
     -   -149   -500    233     43   -381    399    106   -626    210   -466   -720    275    394     45     96    359    117   -369   -294   -249 
     -     -4  -8959 -10001   -894  -1115   -701  -1378      *      * 
     6   -372  -3016  -5705  -5082  -1861  -5087  -3883    357  -4740   2398   3652  -4752  -4780  -4022  -4427  -4241  -3260  -1879    518  -3123     6
     -   -149   -500    233     43   -381    399    106   -626    210   -466   -720    275    394     45     96    359    117   -369   -294   -249 
     -     -4  -8959 -10001   -894  -1115   -701  -1378      *      * 
     7  -6017  -5649   4213  -4573  -6837  -5145  -5256  -7689  -5916  -7201  -7011  -4892  -5650  -5366  -6133  -5970  -6182  -7241  -5831  -6504     7
     -   -149   -500    233     43   -381    399    106   -626    210   -466   -720    275    394     45     96    359    117   -369   -294   -249 
     -     -4  -8959 -10001   -894  -1115   -701  -1378      *      * 
     8    217  -3038  -4996  -5357  -5614   3666  -4823  -5532  -5440  -5742  -4842  -4012  -4067  -4932  -5148  -2719  -2940  -4264  -5608  -5736     8
     -   -149   -500    233     43   -381    399    106   -626    210   -466   -720    275    394     45     96    359    117   -369   -294   -249 
     -     -4  -8959 -10001   -894  -1115   -701  -1378      *      * 
     9  -6266  -5407  -6325  -6395  -4250  -5504  -4836  -6910  -5267  -6301  -6221  -6059  -5895  -5723   -916  -6471  -6370  -6767   6254  -3825     9
     -   -149   -500    233     43   -381    399    106   -626    210   -466   -720    275    394     45     96    359    117   -369   -294   -249 
     -     -4  -8959 -10001   -894  -1115   -701  -1378      *      * 
    10   -220   3671  -5331  -5659  -5283  -2888  -4640  -5088  -5296  -5368  -4405  -3721  -3703  -4741  -4910   3218  -2474  -3797  -5512  -5484    10
     -   -149   -500    233     43   -381    399    106   -626    210   -466   -720    275    394     45     96    359    117   -369   -294   -249 
     -     -4  -8959 -10001   -894  -1115   -701  -1378      *      * 
    11  -1579  -1455  -3623  -3007    338  -1446  -1946   -955  -2665   1104   2691    153  -3145  -2344   1111   -377    710    923  -1908   -102    11
     -   -149   -500    233     43   -381    399    106   -626    210   -466   -720    275    394     45     96    359    117   -369   -294   -249 
     -     -4  -8959 -10001   -894  -1115   -701  -1378      *      * 
    12    690  -2714  -1337    319   -955    815  -1087  -2670   -699  -1551    -69   -354   2401    508  -1193    532  -1356  -2299  -2940  -2302    12
     -   -149   -500    233     43   -381    399    106   -626    210   -466   -720    275    394     45     96    359    117   -369   -294   -249 
     -     -4  -8959 -10001   -894  -1115   -701  -1378      *      * 
    13  -1611  -1462  -3789  -3163  -1420  -1455  -2005   2220  -2777   1395   -660  -2731  -1248    507   -499  -2221  -1551   1657  -1923  -1578    13
     -   -149   -500    233     43   -381    399    106   -626    210   -466   -720    275    394     45     96    359    117   -369   -294   -249 
     -     -4  -8959 -10001   -894  -1115   -701  -1378      *      * 
    14  -3192  -2865  -5556  -4939    704  -4918  -3740    473  -4596   2485    921  -4579  -4666  -3937  -4307  -4064  -3102   1759  -3132   -437    14
     -   -149   -500    233     43   -381    399    106   -626    210   -466   -720    275    394     45     96    359    117   -369   -294   -249 
     -     -4  -8959 -10001   -894  -1115   -701  -1378      *      * 
    15  -1592  -1420  -3927  -1537   1574  -3138  -2009    525  -2889   1663   2627   -931  -3188  -2513  -1207  -2223  -1532   1113   1284  -1535    15
     -   -149   -500    233     43   -381    399    106   -626    210   -466   -720    275    394     45     96    359    117   -369   -294   -249 
     -     -4  -8959 -10001   -894  -1115   -701  -1378      *      * 
    16   -170  -2877    -28   -168  -3198     32    996  -2949   1087  -2893  -1966   1177  -2471   1098   1728    310    360  -2499  -3060  -2378    16
     -   -149   -500    233     43   -381    399    106   -626    210   -466   -720    275    394     45     96    359    117   -369   -294   -249 
     -     -4  -8959 -10001   -894  -1115   -701  -1378      *      * 
    17  -3203  -5079   2267   3275  -5289  -3162  -2495  -5203  -2703  -5071  -4385  -1756  -3685  -2158  -1509  -1618  -1244  -4674  -5263  -4261    17
     -   -149   -500    233     43   -381    399    106   -626    210   -466   -720    275    394     45     96    359    117   -369   -294   -249 
     -     -4  -8959 -10001   -894  -1115   -701  -1378      *      * 
    18  -2859  -2558  -5246  -4650   1663  -4590  -3479    462  -4307   2563   -910  -4244  -4444  -3776  -4075  -1542  -2789   1222  -3031  -2810    18
     -   -149   -500    233     43   -381    399    106   -626    210   -466   -720    275    394     45     96    359    117   -369   -294   -249 
     -     -4  -8959 -10001   -894  -1115   -701  -1378      *      * 
    19  -1060     82  -3962  -3326   2737  -3175  -2045   -268  -2924   1695   1871  -2818  -3221    -94  -2727  -2260    189   -239  -1907  -1568    19
     -   -149   -500    233     43   -381    399    106   -626    210   -466   -720    275    394     45     96    359    117   -369   -294   -249 
     -     -4  -8959 -10001   -894  -1115   -701  -1378      *      * 
    20   1344  -2876    339   1505  -3197  -2378    496  -2947    109  -2892   -733   -313  -2471   1272    490   -767    955   -882  -3059  -2377    20
     -   -149   -500    233     43   -381    399    106   -626    210   -466   -720    275    394     45     96    359    117   -369   -294   -249 
     -     -4  -8959 -10001   -894  -1115   -701  -1378      *      * 
    21   -930    892  -1279   -726   -715  -1790    150   1828  -2547   1041    279    124  -3121  -2253   -286  -1413  -1514   1485  -1929   -301    21
     -   -149   -500    233     43   -381    399    106   -626    210   -466   -720    275    394     45     96    359    117   -369   -294   -249 
     -     -4  -8959 -10001   -894  -1115   -701  -1378      *      * 
    22  -5620  -4635  -5806  -6135   -806  -5762    103  -4700  -5731  -4011  -4099  -4582  -5729  -4709  -5218  -5200  -5518  -4837  -1521   4847    22
     -      *      *      *      *      *      *      *      *      *      *      *      *      *      *      *      *      *      *      *      * 
     -      *      *      *      *      *      *      *      *      0 
//
HMMER2.0  [2.3.2]
NAME  C4_DCL_171-183
LENG  13
ALPH  Amino
RF    no
CS    no
MAP   yes
COM   hmmbuild C4_DCL_171-183.hmm C4_DCL_171-183.fa
COM   hmmcalibrate C4_DCL_171-183.hmm
NSEQ  69
DATE  Wed Oct 25 12:10:29 2006
CKSUM 5902
XT      -8455     -4  -1000  -1000  -8455     -4  -8455     -4 
NULT      -4  -8455
NULE     595  -1558     85    338   -294    453  -1158    197    249    902  -1085   -142    -21   -313     45    531    201    384  -1998   -644 
EVD    -9.724202   0.373375
HMM        A      C      D      E      F      G      H      I      K      L      M      N      P      Q      R      S      T      V      W      Y    
         m->m   m->i   m->d   i->m   i->i   d->m   d->d   b->m   m->e
         -115      *  -3701
     1  -1284  -2747   -373   -575  -3070   -465   -917  -2818   -503  -2767  -1845     51   2293    442   1264    978   1018  -2372  -2938  -2257     1
     -   -149   -500    233     43   -381    399    106   -626    210   -466   -720    275    394     45     96    359    117   -369   -294   -249 
     -     -5  -8734  -9776   -894  -1115   -701  -1378   -115      * 
     2  -5381  -4320  -5798  -6141   2880  -5675  -1878  -4186  -5698  -1228  -3587  -4297  -5526  -4427  -5065  -4925  -5233  -4381  -1124   4282     2
     -   -149   -500    233     43   -381    399    106   -626    210   -466   -720    275    394     45     96    359    117   -369   -294   -249 
     -     -5  -8734  -9776   -894  -1115   -701  -1378      *      * 
     3   -231  -2730    -87    373  -3050    474   -890  -2800    524  -2745  -1820   -865   -855   -431   2710    364   -483  -2352  -2913  -2231     3
     -   -149   -500    233     43   -381    399    106   -626    210   -466   -720    275    394     45     96    359    117   -369   -294   -249 
     -     -5  -8734  -9776   -894  -1115   -701  -1378      *      * 
     4    461  -2755   2877    322  -3075  -1314    157  -2826    242  -2771  -1845    506  -2340    226   -511  -1158     20  -2377  -2938  -2253     4
     -   -149   -500    233     43   -381    399    106   -626    210   -466   -720    275    394     45     96    359    117   -369   -294   -249 
     -     -5  -8734  -9776   -894  -1115   -701  -1378      *      * 
     5  -5288  -4273  -5760  -6075   2174  -5627   2550  -4209  -5631  -3568  -3631  -4266  -5489  -4395  -5019  -4868  -5147   -743  -1113   4250     5
     -   -149   -500    233     43   -381    399    106   -626    210   -466   -720    275    394     45     96    359    117   -369   -294   -249 
     -     -5  -8734  -9776   -894  -1115   -701  -1378      *      * 
     6  -1269  -2618  -5726  -5341  -2895  -5452  -5054   2714  -5227   1718  -1660  -5112  -5196  -4985  -5253  -4763  -3075   1914  -4443  -4089     6
     -   -149   -500    233     43   -381    399    106   -626    210   -466   -720    275    394     45     96    359    117   -369   -294   -249 
     -     -5  -8734  -9776   -894  -1115   -701  -1378      *      * 
     7   1339  -2714  -1101   1010  -3032    406   -884  -2779    714  -1966  -1804   -862  -2318   1137    931    356   -284   -702  -2900  -2219     7
     -   -149   -500    233     43   -381    399    106   -626    210   -466   -720    275    394     45     96    359    117   -369   -294   -249 
     -     -5  -8734  -9776   -894  -1115   -701  -1378      *      * 
     8   -673  -1272  -3600  -2975    703  -2949   1109     -1  -2603   -795   -473  -2539  -3000  -2259   -855  -2027   -298    -26   5261  -1369     8
     -   -149   -500    233     43   -381    399    106   -626    210   -466   -720    275    394     45     96    359    117   -369   -294   -249 
     -     -5  -8734  -9776   -894  -1115   -701  -1378      *      * 
     9   -951  -1473  -3889  -3269  -1387  -3187  -2087    737  -2867   2693   -581  -2812  -3232  -2525   -492   -875  -1585      3  -1965  -1632     9
     -   -149   -500    233     43   -381    399    106   -626    210   -466   -720    275    394     45     96    359    117   -369   -294   -249 
     -     -5  -8734  -9776   -894  -1115   -701  -1378      *      * 
    10   1491  -2721   -310    480  -3041    519    -29  -2791   -463  -2736    -31    459  -2317   1975    629   -654    140  -2342  -2904  -2222    10
     -   -149   -500    233     43   -381    399    106   -626    210   -466   -720    275    394     45     96    359    117   -369   -294   -249 
     -     -5  -8734  -9776   -894  -1115   -701  -1378      *      * 
    11    577  -2725   1046    671  -3046   -440    881  -2797    720  -2741  -1814   -144  -2318   1274   1948   -332  -1191  -2347  -2908  -2225    11
     -   -149   -500    233     43   -381    399    106   -626    210   -466   -720    275    394     45     96    359    117   -369   -294   -249 
     -     -5  -8734  -9776   -894  -1115   -701  -1378      *      * 
    12   -449  -2793  -1223    -10  -3124  -2321    740  -2857    130  -1597  -1885     -1  -2409   2958   2212  -1239  -1289  -2421    -95  -2302    12
     -   -148   -500    233     43   -381    399    106   -626    210   -466   -720    275    394     45     96    359    117   -369   -294   -249 
     -    -30  -5700  -9727  -1316   -741   -701  -1378      *      * 
    13   -729  -4472   3703  -1288  -5265   -202  -2487  -5211  -2852  -5107  -4458   1267  -3521  -2180  -3758  -1767  -3096  -4541  -5305  -4292    16
     -      *      *      *      *      *      *      *      *      *      *      *      *      *      *      *      *      *      *      *      * 
     -      *      *      *      *      *      *      *      *      0 
//
HMMER2.0  [2.3.2]
NAME  C5_DCL_263-294
LENG  32
ALPH  Amino
RF    no
CS    no
MAP   yes
COM   hmmbuild C5_DCL_263-294.hmm C5_DCL_263-294.fa
COM   hmmcalibrate C5_DCL_263-294.hmm
NSEQ  69
DATE  Wed Oct 25 12:10:30 2006
CKSUM 5103
XT      -8455     -4  -1000  -1000  -8455     -4  -8455     -4 
NULT      -4  -8455
NULE     595  -1558     85    338   -294    453  -1158    197    249    902  -1085   -142    -21   -313     45    531    201    384  -1998   -644 
EVD   -16.956478   0.347697
HMM        A      C      D      E      F      G      H      I      K      L      M      N      P      Q      R      S      T      V      W      Y    
         m->m   m->i   m->d   i->m   i->i   d->m   d->d   b->m   m->e
         -322      *  -2322
     1   -248  -2313   2952    398  -2611  -1468   -396  -2373   -159  -2342  -1485    410  -1736     15   -267   -123   -308  -1938  -2545  -1811     1
     -   -149   -500    233     43   -381    399    106   -626    210   -466   -720    275    394     45     96    359    117   -369   -294   -249 
     -    -16  -7108  -8150   -894  -1115   -701  -1378   -322      * 
     2     68   -615  -2639  -2082   -739  -2248  -1281    883  -1796   -164    110  -1796  -1089  -1543  -1800   -980   -695   2780  -1331   -965     2
     -   -149   -500    233     43   -381    399    106   -626    210   -466   -720    275    394     45     96    359    117   -369   -294   -249 
     -    -16  -7108  -8150   -894  -1115   -701  -1378      *      * 
     3     24    490  -2897  -2304   -583  -2326  -1259    909  -1970    329    470  -1911  -2360  -1654  -1868  -1157   -223   2625  -1174   -818     3
     -   -149   -500    233     43   -381    399    106   -626    210   -466   -720    275    394     45     96    359    117   -369   -294   -249 
     -    -16  -7108  -8150   -894  -1115   -701  -1378      *      * 
     4  -3380  -2610  -4058  -4231   4175  -3927   -477  -2232  -3834  -1671  -1715  -2746  -3851  -2814  -3359  -3209  -3291  -2426    256   1803     4
     -   -149   -500    233     43   -381    399    106   -626    210   -466   -720    275    394     45     96    359    117   -369   -294   -249 
     -    -16  -7108  -8150   -894  -1115   -701  -1378      *      * 
     5   -256  -1379  -2199  -2467  -3494   3474  -2528  -3321  -2798  -3578  -2803  -1890  -2287  -2496  -2814  -1018  -1226  -2368  -3540  -3425     5
     -   -149   -500    233     43   -381    399    106   -626    210   -466   -720    275    394     45     96    359    117   -369   -294   -249 
     -    -16  -7108  -8150   -894  -1115   -701  -1378      *      * 
     6    941  -1070   -732   -178  -1164  -1330   -262   -405    436   -992   -241   -168  -1625    234   -466    534    967    940  -1430   -935     6
     -   -149   -500    233     43   -381    399    106   -626    210   -466   -720    275    394     45     96    359    117   -369   -294   -249 
     -    -16  -7108  -8150   -894  -1115   -701  -1378      *      * 
     7     64   -783  -2147  -1755  -1508  -1501  -1382   -671  -1556  -1302   -655  -1407   -410  -1369  -1702   -726   2770   1534  -1950  -1588     7
     -   -149   -500    233     43   -381    399    106   -626    210   -466   -720    275    394     45     96    359    117   -369   -294   -249 
     -    -16  -7108  -8150   -894  -1115   -701  -1378      *      * 
     8   -324   -505  -2187  -1604   -532  -2012   -893    890  -1313   -146    274  -1416  -2080  -1099   -300    157   -496   2456  -1043   -674     8
     -   -149   -500    233     43   -381    399    106   -626    210   -466   -720    275    394     45     96    359    117   -369   -294   -249 
     -    -16  -7108  -8150   -894  -1115   -701  -1378      *      * 
     9   1708   -917  -2416  -2338  -3010  -1185  -2118  -2691  -2254  -2968  -2104  -1572  -1910  -1995  -2339   2835    -76  -1793  -3236  -2976     9
     -   -149   -500    233     43   -381    399    106   -626    210   -466   -720    275    394     45     96    359    117   -369   -294   -249 
     -    -16  -7108  -8150   -894  -1115   -701  -1378      *      * 
    10   -337    418  -1267   -864  -1852   2785    937  -1523   -552  -1730   -969   -867  -1840   -606   -278   -631   -623  -1167  -2069  -1609    10
     -   -149   -500    233     43   -381    399    106   -626    210   -466   -720    275    394     45     96    359    117   -369   -294   -249 
     -    -46  -5177  -8150   -651  -1461   -701  -1378      *      * 
    11  -2106  -2556  -2549  -2021  -3603  -1131  -1462  -3419   -331  -3243  -2613  -1924  -2838  -1145   3892  -2162  -2135  -3028  -2928  -2879    12
     -   -149   -500    233     43   -381    399    106   -626    210   -466   -720    275    394     45     96    359    117   -369   -294   -249 
     -    -16  -7108  -8150   -894  -1115   -701  -1378      *      * 
    12   -294  -2034    684    453  -2320   -947   -199  -2064    363  -2039  -1153    215   2519    508   -392   -194   -304  -1642  -2239  -1545    13
     -   -149   -500    233     43   -381    399    106   -626    210   -466   -720    275    394     45     96    359    117   -369   -294   -249 
     -    -16  -7108  -8150   -894  -1115   -701  -1378      *      * 
    13   1054  -1092   -503   -151  -1189   -713    130   -404    -35   -764   -259   -367    650     45   -450    637    274    396  -1446   -945    14
     -   -149   -500    233     43   -381    399    106   -626    210   -466   -720    275    394     45     96    359    117   -369   -294   -249 
     -    -49  -7108  -5243   -894  -1115   -701  -1378      *      * 
    14    200  -2216   1612   2112  -2511   -560   -261  -2280     33  -2224  -1337    -42  -1635    934   -520   -395   -466  -1829  -2405  -1675    15
     -   -149   -500    233     43   -381    399    106   -626    210   -466   -720    275    394     45     96    359    117   -369   -294   -249 
     -    -49  -7075  -5275   -894  -1115   -651  -1462      *      * 
    15  -1843  -1461  -4218  -3656   -310  -3736  -2672   1794  -3376   2227   1088  -3375  -3438  -2762  -3150  -2920  -1767   1403  -2013  -1899    16
     -   -149   -500    233     43   -381    399    106   -626    210   -466   -720    275    394     45     96    359    117   -369   -294   -249 
     -    -16  -7076  -8119   -894  -1115   -781  -1259      *      * 
    16    397  -1776    703    513  -2067  -1354    -18  -1170    810  -1779   -315    331   1682    556   -114    -20   -195  -1382  -1977  -1311    17
     -   -149   -500    233     43   -381    399    106   -626    210   -466   -720    275    394     45     96    359    117   -369   -294   -249 
     -    -16  -7076  -8119   -894  -1115   -653  -1458      *      * 
    17   -668  -2793   1106    496  -3066   2680   -671  -2867   -625  -2822  -2030    260  -1935    411  -1278   -988  -1228  -2415  -3034  -2214    18
     -   -149   -500    233     43   -381    399    106   -626    210   -466   -720    275    394     45     96    359    117   -369   -294   -249 
     -    -16  -7108  -8150   -894  -1115   -701  -1378      *      * 
    18    318   -387  -2605  -1999   -389  -1301   -961   1455  -1664    -30   1170  -1629  -2125  -1349  -1575   -853   -155   2194   -915   -563    19
     -   -149   -500    233     43   -381    399    106   -626    210   -466   -720    275    394     45     96    359    117   -369   -294   -249 
     -    -16  -7108  -8150   -894  -1115   -701  -1378      *      * 
    19   -633  -2764   1427   2780  -3022   -977   -578  -2834   -469  -2758  -1932   -123  -1876    997  -1105   -899  -1120  -2363  -2943  -2124    20
     -   -149   -500    233     43   -381    399    106   -626    210   -466   -720    275    394     45     96    359    117   -369   -294   -249 
     -    -16  -7108  -8150   -894  -1115   -701  -1378      *      * 
    20    238  -1847    509    602  -2164   -840    827  -1912    496  -1861   -937    626  -1449    999    655    848    675  -1467  -2032  -1351    21
     -   -149   -500    233     43   -381    399    106   -626    210   -466   -720    275    394     45     96    359    117   -369   -294   -249 
     -    -16  -7108  -8150   -894  -1115   -701  -1378      *      * 
    21   -277   -448  -2339  -1741   -391  -2034   -885   1543  -1441    -21   3331  -1487  -2080    106  -1436  -1098    261    571   -929   -578    22
     -   -149   -500    233     43   -381    399    106   -626    210   -466   -720    275    394     45     96    359    117   -369   -294   -249 
     -    -16  -7108  -8150   -894  -1115   -701  -1378      *      * 
    22  -1019  -1146  -4003  -3531  -1361  -3609  -2864   1888  -3313    351    446  -3230  -3474  -3040  -3278  -2819  -1506   2917  -2529  -2171    23
     -   -149   -500    233     43   -381    399    106   -626    210   -466   -720    275    394     45     96    359    117   -369   -294   -249 
     -    -16  -7108  -8150   -894  -1115   -701  -1378      *      * 
    23  -2594  -2690  -3304  -3623  -4328   3747  -3462  -4761  -3953  -4671  -4212  -3320  -3352  -3748  -3779  -2839  -2981  -4004  -3668  -4222    24
     -   -149   -500    233     43   -381    399    106   -626    210   -466   -720    275    394     45     96    359    117   -369   -294   -249 
     -    -16  -7108  -8150   -894  -1115   -701  -1378      *      * 
    24  -1383  -1161  -3415  -2815   -437  -3005  -1850    506  -2501   2467   1652  -2545     40  -2045  -2376  -2115  -1309    415  -1515  -1320    25
     -   -149   -500    233     43   -381    399    106   -626    210   -466   -720    275    394     45     96    359    117   -369   -294   -249 
     -    -16  -7108  -8150   -894  -1115   -701  -1378      *      * 
    25  -1235    137  -3293  -2755   3416  -2741  -1083    283  -2394    875    281  -2224  -2704  -1913  -2204  -1848  -1166   -192   -649    574    26
     -   -149   -500    233     43   -381    399    106   -626    210   -466   -720    275    394     45     96    359    117   -369   -294   -249 
     -    -16  -7108  -8150   -894  -1115   -701  -1378      *      * 
    26  -1656  -1301  -3975  -3441   -262  -3556  -2564   3221  -3169    827    600  -3158  -3359  -2718  -3040  -2733   -987    615  -2085  -1851    27
     -   -149   -500    233     43   -381    399    106   -626    210   -466   -720    275    394     45     96    359    117   -369   -294   -249 
     -    -16  -7108  -8150   -894  -1115   -701  -1378      *      * 
    27   -166  -1423   -802   -916  -2943  -1372  -1408  -2604  -1309  -2841  -2060   3716  -1980  -1141  -1644   -760     83  -1940  -3084  -2573    28
     -   -149   -500    233     43   -381    399    106   -626    210   -466   -720    275    394     45     96    359    117   -369   -294   -249 
     -    -16  -7108  -8150   -894  -1115   -701  -1378      *      * 
    28   -188   -841  -1873  -1444  -1613  -1423  -1215  -1016  -1243  -1440    114  -1212  -1886  -1106  -1461    346   3101   -224  -1989  -1606    29
     -   -149   -500    233     43   -381    399    106   -626    210   -466   -720    275    394     45     96    359    117   -369   -294   -249 
     -    -16  -7108  -8150   -894  -1115   -701  -1378      *      * 
    29   -936   -694  -3222  -2645   -746  -2640  -1608   1819  -2316   1213    475  -2245  -2637  -1989  -2201  -1077   -375   2159  -1458  -1110    30
     -   -149   -500    233     43   -381    399    106   -626    210   -466   -720    275    394     45     96    359    117   -369   -294   -249 
     -    -16  -7108  -8150   -894  -1115   -701  -1378      *      * 
    30    149  -1346  -2151  -2336  -3218  -1540  -2347  -2911  -2461  -3197  -2507  -1812   3845  -2282  -2511   -986  -1172  -2148  -3358  -3152    31
     -   -149   -500    233     43   -381    399    106   -626    210   -466   -720    275    394     45     96    359    117   -369   -294   -249 
     -    -16  -7108  -8150   -894  -1115   -701  -1378      *      * 
    31   -181   -321  -2550  -1934     91  -1988   -851    521  -1209    569   1326  -1546  -2037  -1259  -1080  -1063    299   2251   -794   -446    32
     -   -149   -500    233     43   -381    399    106   -626    210   -466   -720    275    394     45     96    359    117   -369   -294   -249 
     -    -16  -7108  -8150   -894  -1115   -701  -1378      *      * 
    32   -614  -1003  -1318   -696  -1002  -1808   -464    120   -125   -825   -165   -788  -1055   -281   2850   -827   -544     37    350   -891    33
     -      *      *      *      *      *      *      *      *      *      *      *      *      *      *      *      *      *      *      *      * 
     -      *      *      *      *      *      *      *      *      0 
//
HMMER2.0  [2.3.2]
NAME  C67_DCL_14fromHMM
LENG  41
ALPH  Amino
RF    no
CS    no
MAP   yes
COM   hmmbuild C67_DCL_14fromHMM.hmm C67_DCL_14fromHMM.fa
COM   hmmcalibrate C67_DCL_14fromHMM.hmm
NSEQ  69
DATE  Wed Oct 25 12:10:30 2006
CKSUM 8469
XT      -8455     -4  -1000  -1000  -8455     -4  -8455     -4 
NULT      -4  -8455
NULE     595  -1558     85    338   -294    453  -1158    197    249    902  -1085   -142    -21   -313     45    531    201    384  -1998   -644 
EVD   -37.916679   0.263718
HMM        A      C      D      E      F      G      H      I      K      L      M      N      P      Q      R      S      T      V      W      Y    
         m->m   m->i   m->d   i->m   i->i   d->m   d->d   b->m   m->e
          -59      *  -4644
     1  -4497  -4904  -5135  -3974  -1405  -5083   1400  -4839  -1776  -1307  -4022  -3792  -5028   4270    213  -4414  -4217  -4746  -3623  -2772     1
     -   -149   -500    233     43   -381    399    106   -626    210   -466   -720    275    394     45     96    359    117   -369   -294   -249 
     -     -3  -9744 -10786   -894  -1115   -701  -1378    -59      * 
     2    893  -3470    631   1367  -3791  -1231  -1629  -3542    322  -3486   -500    375  -3064    981   1983    -74   -522  -3092  -3653  -2971     2
     -   -149   -500    233     43   -381    399    106   -626    210   -466   -720    275    394     45     96    359    117   -369   -294   -249 
     -     -3  -9744 -10786   -894  -1115   -701  -1378      *      * 
     3   -651  -3470   1086   1579  -3791  -2971   1414  -1621   -145  -2491  -2559   -674  -3064   2437   1405   -562   -757  -3092  -3653  -2970     3
     -   -149   -500    233     43   -381    399    106   -626    210   -466   -720    275    394     45     96    359    117   -369   -294   -249 
     -     -3  -9744 -10786   -894  -1115   -701  -1378      *      * 
     4    469  -3308  -1933   -348  -1218  -3015   1666  -1553  -1294  -1778    287   1514  -3106   3030    236   -126  -1951  -1546  -3534  -2896     4
     -   -149   -500    233     43   -381    399    106   -626    210   -466   -720    275    394     45     96    359    117   -369   -294   -249 
     -     -3  -9744 -10786   -894  -1115   -701  -1378      *      * 
     5   1947  -2101  -4595  -3964  -2062  -3826  -2703    834  -3568   1341    797    -57  -3875  -3198  -3380    379  -2216    929  -2575  -2232     5
     -   -149   -500    233     43   -381    399    106   -626    210   -466   -720    275    394     45     96    359    117   -369   -294   -249 
     -     -3  -9744 -10786   -894  -1115   -701  -1378      *      * 
     6   1904  -3467    763   1593  -1308  -2971   -186  -3537  -1211  -2062   -387    854  -3064     -3    960   -431  -1220  -3088  -3651  -2969     6
     -   -149   -500    233     43   -381    399    106   -626    210   -466   -720    275    394     45     96    359    117   -369   -294   -249 
     -     -3  -9744 -10786   -894  -1115   -701  -1378      *      * 
     7   1247  -2069  -4497  -3867  -2023  -3769  -2638   -733  -3479   2076   1255  -3390  -3820  -3117    371    312     58    -37  -2527  -2183     7
     -   -149   -500    233     43   -381    399    106   -626    210   -466   -720    275    394     45     96    359    117   -369   -294   -249 
     -     -3  -9744 -10786   -894  -1115   -701  -1378      *      * 
     8  -1196  -2347  -3161   1211  -2346  -1463  -2265    406  -2405   1186   1389  -2619  -3555     25   2222  -2494   -186   -446  -2765  -2363     8
     -   -149   -500    233     43   -381    399    106   -626    210   -466   -720    275    394     45     96    359    117   -369   -294   -249 
     -     -3  -9744 -10786   -894  -1115   -701  -1378      *      * 
     9    429  -3811   2004   2194  -4123  -3162  -1907  -3885  -1541  -3824  -2912  -1790   1297   1300   -489   -451  -2256  -3430  -3993  -3287     9
     -   -149   -500    233     43   -381    399    106   -626    210   -466   -720    275    394     45     96    359    117   -369   -294   -249 
     -     -3  -9744 -10786   -894  -1115   -701  -1378      *      * 
    10  -1309  -3154  -1371  -2892   -379  -4003   4614  -1172  -2845  -2979  -2350   -811  -4096  -1145  -3139  -3053  -2796  -2653  -2630   2793    10
     -   -149   -500    233     43   -381    399    106   -626    210   -466   -720    275    394     45     96    359    117   -369   -294   -249 
     -     -3  -9744 -10786   -894  -1115   -701  -1378      *      * 
    11   -558  -3493    838   2075  -3814   -299   2352  -3565  -1232  -3509  -2583  -1619  -3081   2158   -193    252  -1092  -3115  -3676  -2992    11
     -   -149   -500    233     43   -381    399    106   -626    210   -466   -720    275    394     45     96    359    117   -369   -294   -249 
     -     -3  -9744 -10786   -894  -1115   -701  -1378      *      * 
    12  -1885   -153  -6228  -6147  -1440  -6066   4211  -4584  -5457  -4252  -4093  -4939  -6022    178  -5183  -5266  -5219  -4616   1102   3780    12
     -   -149   -500    233     43   -381    399    106   -626    210   -466   -720    275    394     45     96    359    117   -369   -294   -249 
     -     -3  -9744 -10786   -894  -1115   -701  -1378      *      * 
    13   -646    542  -4555  -3920   -128  -3770   -447   -202  -3518   1685   1026   -303  -1812  -1210  -3323   -855   1191   1382  -2511    377    13
     -   -149   -500    233     43   -381    399    106   -626    210   -466   -720    275    394     45     96    359    117   -369   -294   -249 
     -     -3  -9744 -10786   -894  -1115   -701  -1378      *      * 
    14   -398  -3561  -4132  -1310  -6072   2262  -4790  -5906  -5229  -6102  -5180  -3942   2756  -4677  -5356   1676  -3335  -4681  -6253  -6000    14
     -   -149   -500    233     43   -381    399    106   -626    210   -466   -720    275    394     45     96    359    117   -369   -294   -249 
     -     -3  -9744 -10786   -894  -1115   -701  -1378      *      * 
    15  -4802  -4330  -7008  -6477   -782  -6573   -375   -905  -6147   3222  -1603  -6140   -992  -5200  -5736  -5804  -4677  -3021  -3891  -3455    15
     -   -149   -500    233     43   -381    399    106   -626    210   -466   -720    275    394     45     96    359    117   -369   -294   -249 
     -     -3  -9744 -10786   -894  -1115   -701  -1378      *      * 
    16   1556  -2093  -4244  -3628   -266    144  -2579   -823  -3290  -1234  -1294     18    566  -2971  -3201   -232    436    960  -2546   2384    16
     -   -149   -500    233     43   -381    399    106   -626    210   -466   -720    275    394     45     96    359    117   -369   -294   -249 
     -     -3  -9744 -10786   -894  -1115   -701  -1378      *      * 
    17    408    379   2184   2606  -3810  -3005  -1674  -3556  -1262  -1773  -2591  -1643  -3105   -357    322  -1924  -1213  -3115  -3686  -3007    17
     -   -149   -500    233     43   -381    399    106   -626    210   -466   -720    275    394     45     96    359    117   -369   -294   -249 
     -     -3  -9744 -10786   -894  -1115   -701  -1378      *      * 
    18  -4441  -3899  -7061  -6672  -1020  -6909  -6405   3758  -6597    195  -2195  -6578  -6391  -6027  -6501  -6294  -4396    256  -5259  -5149    18
     -   -149   -500    233     43   -381    399    106   -626    210   -466   -720    275    394     45     96    359    117   -369   -294   -249 
     -     -3  -9744 -10786   -894  -1115   -701  -1378      *      * 
    19   -722  -4891  -4606  -3535  -5560  -4755   2201  -5052  -1449  -1895  -4096  -3474  -4747   4124    429  -4077  -3917  -4809  -4648  -4462    19
     -   -149   -500    233     43   -381    399    106   -626    210   -466   -720    275    394     45     96    359    117   -369   -294   -249 
     -     -3  -9744 -10786   -894  -1115   -701  -1378      *      * 
    20    542  -3483  -1857    638  -3806   -395   -385  -3555    282  -3498  -2573    401  -3077   1103   2713    412  -1950  -3106  -3664  -2984    20
     -   -149   -500    233     43   -381    399    106   -626    210   -466   -720    275    394     45     96    359    117   -369   -294   -249 
     -     -3  -9744 -10786   -894  -1115   -701  -1378      *      * 
    21   1361    377  -2842   -315  -2504  -3387   1027   -483  -2127    452  -1660   -780  -3461    233    479  -1595    -64   -287   3910  -2446    21
     -   -149   -500    233     43   -381    399    106   -626    210   -466   -720    275    394     45     96    359    117   -369   -294   -249 
     -     -3  -9744 -10786   -894  -1115   -701  -1378      *      * 
    22   1915  -2628  -4709  -4238  -3018   -256  -3352  -1265  -3936  -1752  -2240  -3669  -4070  -3625  -3882   2085   1795   -166  -3487  -3150    22
     -   -149   -500    233     43   -381    399    106   -626    210   -466   -720    275    394     45     96    359    117   -369   -294   -249 
     -     -3  -9744 -10786   -894  -1115   -701  -1378      *      * 
    23    524  -3514   -199   1101  -3833   2702  -1669  -3585  -1257  -1754  -2605   -470  -1348   -348   -750   -525  -1981  -3136  -3698  -3013    23
     -   -149   -500    233     43   -381    399    106   -626    210   -466   -720    275    394     45     96    359    117   -369   -294   -249 
     -     -3  -9744 -10786   -894  -1115   -701  -1378      *      * 
    24   -150  -2082  -4326  -3706   -945  -1826   1753   -231  -3351   1762    181  -2343   -233   -374  -1368  -1402    465   1530  -2535  -2187    24
     -   -149   -500    233     43   -381    399    106   -626    210   -466   -720    275    394     45     96    359    117   -369   -294   -249 
     -     -3  -9744 -10786   -894  -1115   -701  -1378      *      * 
    25   -112  -3502    595   -774  -3823   2149  -1659  -3574    580  -3519  -2594  -1628   1868  -1201    346     10   -968  -3125  -3687  -3003    25
     -   -149   -500    233     43   -381    399    106   -626    210   -466   -720    275    394     45     96    359    117   -369   -294   -249 
     -  -1945  -9744   -436   -894  -1115   -701  -1378      *      * 
    26   -941  -2273   -847   -294  -2690     56   -522  -2396   1197  -2341  -1453   -565   1545    -77   1566   1356   -882  -1972  -2491  -1885    26
     -   -149   -500    233     43   -381    399    106   -626    210   -466   -720    275    394     45     96    359    117   -369   -294   -249 
     -    -10  -7808  -8850   -894  -1115  -2550   -270      *      * 
    27  -1567  -2254  -2407  -2756  -4625   3512  -3246  -4513  -3618  -4689  -3804    140  -3082  -3115  -3807    -95  -2003  -3337  -4796  -4468    27
     -   -149   -500    233     43   -381    399    106   -626    210   -466   -720    275    394     45     96    359    117   -369   -294   -249 
     -     -7  -8271  -9313   -894  -1115  -1595   -580      *      * 
    28  -1362  -2771   -642    723  -3066    516  -1008   -194   -599  -2776    701    231  -2439   2723  -1102    555    247   -703  -2971  -2304    28
     -   -149   -500    233     43   -381    399    106   -626    210   -466   -720    275    394     45     96    359    117   -369   -294   -249 
     -     -5  -8893  -9935   -894  -1115   -105  -3830      *      * 
    29   1069  -3458   -161   1622  -3779   -374  -1617  -3530   -636  -3474  -2547    220   1888    103   -326    216    134  -3080  -3641  -2958    29
     -   -149   -500    233     43   -381    399    106   -626    210   -466   -720    275    394     45     96    359    117   -369   -294   -249 
     -     -3  -9726 -10768   -894  -1115   -959  -1043      *      * 
    30  -5183  -4600  -7546  -6934   -554  -7260  -5881  -1003  -6705   3115   1426  -6976  -6343  -1587  -6183  -6586  -5019   -480  -4486  -4694    30
     -   -149   -500    233     43   -381    399    106   -626    210   -466   -720    275    394     45     96    359    117   -369   -294   -249 
     -     -3  -9726 -10768   -894  -1115   -560  -1636      *      * 
    31  -5328  -4673  -7378  -7071   4141  -7195  -4669   1771  -6842   -780  -1921  -6508  -6481  -5641  -6331  -6559  -5198  -2843  -3672  -2871    31
     -   -149   -500    233     43   -381    399    106   -626    210   -466   -720    275    394     45     96    359    117   -369   -294   -249 
     -     -3  -9744 -10786   -894  -1115   -701  -1378      *      * 
    32  -3285  -4963   3736    172  -5217  -3654   -324  -5041   -897  -4950  -4124   -277  -4021    289  -3276  -1709   -972  -4558  -5128  -4294    32
     -   -149   -500    233     43   -381    399    106   -626    210   -466   -720    275    394     45     96    359    117   -369   -294   -249 
     -     -3  -9744 -10786   -894  -1115   -701  -1378      *      * 
    33  -1566  -3518  -4084  -4180  -5734  -3653   2597  -5536  -4490  -5704  -4801   1089  -4370  -4200  -4703   1688   3058  -4491  -5877  -5545    33
     -   -149   -500    233     43   -381    399    106   -626    210   -466   -720    275    394     45     96    359    117   -369   -294   -249 
     -     -3  -9744 -10786   -894  -1115   -701  -1378      *      * 
    34   -129  -2817  -5479  -4887  -2646  -4779  -3725   1926  -4531   2510    805  -4432  -4743  -4124  -4344  -1657  -3023    248  -3466  -3165    34
     -   -149   -500    233     43   -381    399    106   -626    210   -466   -720    275    394     45     96    359    117   -369   -294   -249 
     -     -3  -9744 -10786   -894  -1115   -701  -1378      *      * 
    35  -2724  -2517  -5077  -4448   1487  -4312  -3182    600  -4057   1897    957  -3960  -4308  -3633  -3845  -3408   -618   1886  -2959   1279    35
     -   -149   -500    233     43   -381    399    106   -626    210   -466   -720    275    394     45     96    359    117   -369   -294   -249 
     -     -3  -9744 -10786   -894  -1115   -701  -1378      *      * 
    36   -112  -3322  -6345  -5956  -3906  -5786  -5462    688  -5783  -2936   -416  -5574  -5759  -5599  -5789  -1553  -3715   3551  -5147  -4708    36
     -   -149   -500    233     43   -381    399    106   -626    210   -466   -720    275    394     45     96    359    117   -369   -294   -249 
     -     -3  -9744 -10786   -894  -1115   -701  -1378      *      * 
    37  -5050  -4480  -6788  -6575   4101  -6451  -3607  -1232  -6230     -5  -2350  -5586  -6121  -5234  -5778  -5670  -4937     74  -2830   1543    37
     -   -149   -500    233     43   -381    399    106   -626    210   -466   -720    275    394     45     96    359    117   -369   -294   -249 
     -     -3  -9744 -10786   -894  -1115   -701  -1378      *      * 
    38  -4263  -6287   -558   3723  -6432  -4009  -3415  -6397  -3678  -6208  -5642  -2591  -4588    871  -1495  -3868  -4351  -5851  -6377  -5304    38
     -   -149   -500    233     43   -381    399    106   -626    210   -466   -720    275    394     45     96    359    117   -369   -294   -249 
     -     -3  -9744 -10786   -894  -1115   -701  -1378      *      * 
    39  -2906  -3550  -4482  -4846  -5941  -3722  -4965  -5879  -5424  -6136  -5237   4214  -4512  -4933  -5404    423  -3366  -1446  -6180  -5886    39
     -   -149   -500    233     43   -381    399    106   -626    210   -466   -720    275    394     45     96    359    117   -369   -294   -249 
     -     -3  -9744 -10786   -894  -1115   -701  -1378      *      * 
    40    225  -3820  -5842  -5564   2364  -5344  -2829  -3430  -5148  -1937  -3059  -4595  -5364  -1160  -4857  -4493  -1696  -3407  -2216   4245    40
     -   -149   -500    233     43   -381    399    106   -626    210   -466   -720    275    394     45     96    359    117   -369   -294   -249 
     -     -3  -9579 -10621   -894  -1115   -701  -1378      *      * 
    41  -3707  -4736  -2318   -803  -5445  -3929    393  -5791  -3451  -5732  -5119  -2924   4131  -3291  -3830  -3615  -3934  -2136  -5555  -4771    41
     -      *      *      *      *      *      *      *      *      *      *      *      *      *      *      *      *      *      *      *      * 
     -      *      *      *      *      *      *      *      *      0 
//
HMMER2.0  [2.3.2]
NAME  C1_dual_004-017
LENG  14
ALPH  Amino
RF    no
CS    no
MAP   yes
COM   hmmbuild C1_dual_004-017.hmm C1_dual_004-017.fa
COM   hmmcalibrate C1_dual_004-017.hmm
NSEQ  56
DATE  Wed Oct 25 12:10:29 2006
CKSUM 6955
XT      -8455     -4  -1000  -1000  -8455     -4  -8455     -4 
NULT      -4  -8455
NULE     595  -1558     85    338   -294    453  -1158    197    249    902  -1085   -142    -21   -313     45    531    201    384  -1998   -644 
EVD    -6.961416   0.537971
HMM        A      C      D      E      F      G      H      I      K      L      M      N      P      Q      R      S      T      V      W      Y    
         m->m   m->i   m->d   i->m   i->i   d->m   d->d   b->m   m->e
         -585      *  -1585
     1  -1667  -1473  -2001  -1964   1181  -2210    -25  -1224  -1658  -1018   -871  -1505  -2415  -1423  -1618  -1747  -1692  -1248    501   4149     1
     -   -149   -500    233     43   -381    399    106   -626    210   -466   -720    275    394     45     96    359    117   -369   -294   -249 
     -    -33  -6045  -7087   -894  -1115   -701  -1378   -585      * 
     2    985   -361   -671   -506  -1751   -163   -645  -1403   -547  -1633   -829   -353   2405   -405   -840    473     40   -818  -1959  -1539     2
     -   -149   -500    233     43   -381    399    106   -626    210   -466   -720    275    394     45     96    359    117   -369   -294   -249 
     -    -33  -6045  -7087   -894  -1115   -701  -1378      *      * 
     3  -1369  -1199  -2542  -2295   -129  -2453  -1603    488  -1867   2607    742  -2168  -2539  -1724  -1835  -1992  -1384    130  -1284   -897     3
     -   -149   -500    233     43   -381    399    106   -626    210   -466   -720    275    394     45     96    359    117   -369   -294   -249 
     -    -33  -6045  -7087   -894  -1115   -701  -1378      *      * 
     4   1820   -268   -982   -650  -1524    431   -631  -1133   -561  -1401   -611   -432  -1134   -415   -841   1145    102    -88  -1777  -1376     4
     -   -149   -500    233     43   -381    399    106   -626    210   -466   -720    275    394     45     96    359    117   -369   -294   -249 
     -    -33  -6045  -7087   -894  -1115   -701  -1378      *      * 
     5     12   -614   -604   -637  -1746   -747   -814  -1543   -690  -1791  -1130   -519   3093   -648   -899    117   -286  -1031  -1961  -1507     5
     -   -149   -500    233     43   -381    399    106   -626    210   -466   -720    275    394     45     96    359    117   -369   -294   -249 
     -    -33  -6045  -7087   -894  -1115   -701  -1378      *      * 
     6  -1314  -1093  -2914  -2409    106  -2882  -1697    815  -1980   2436   1582  -2319  -2683  -1673  -1949  -2081  -1252    392  -1257  -1012     6
     -   -149   -500    233     43   -381    399    106   -626    210   -466   -720    275    394     45     96    359    117   -369   -294   -249 
     -    -33  -6045  -7087   -894  -1115   -701  -1378      *      * 
     7   -862  -1548   -321   -247  -1672  -1336   -419  -1721    130  -1660  -1161   -427  -1678   3540    -59   -855   -904  -1495  -1728  -1237     7
     -   -149   -500    233     43   -381    399    106   -626    210   -466   -720    275    394     45     96    359    117   -369   -294   -249 
     -    -33  -6045  -7087   -894  -1115   -701  -1378      *      * 
     8    374  -1609    733   1656  -1874  -1002    186  -1602    600  -1603   -740    353  -1197    959    -19    -91    107  -1205  -1824  -1140     8
     -   -149   -500    233     43   -381    399    106   -626    210   -466   -720    275    394     45     96    359    117   -369   -294   -249 
     -    -33  -6045  -7087   -894  -1115   -701  -1378      *      * 
     9   -758  -1103  -1313  -1487  -2460   3331  -1562  -2502  -1720  -2644  -2081  -1324  -1775  -1590  -1790   -958  -1093  -1921  -2198  -2279     9
     -   -149   -500    233     43   -381    399    106   -626    210   -466   -720    275    394     45     96    359    117   -369   -294   -249 
     -    -33  -6045  -7087   -894  -1115   -701  -1378      *      * 
    10   -950   -666  -2950  -2415   -287  -2758  -1753   2564  -2147    851   1807  -2242  -2619  -1825  -2142  -1910   -899   1374  -1473  -1211    10
     -   -149   -500    233     43   -381    399    106   -626    210   -466   -720    275    394     45     96    359    117   -369   -294   -249 
     -    -33  -6045  -7087   -894  -1115   -701  -1378      *      * 
    11  -1227   -976  -2968  -2448   1337  -2821  -1377    764  -2156   2252   1142  -2244  -2616  -1675  -2074  -1972  -1154    515   -862   -361    11
     -   -149   -500    233     43   -381    399    106   -626    210   -466   -720    275    394     45     96    359    117   -369   -294   -249 
     -    -33  -6045  -7087   -894  -1115   -701  -1378      *      * 
    12  -1903  -1422  -2806  -2693   3206  -2764    351   -986  -2355   -659   -541  -1668  -2714  -1627  -2107  -1951  -1821  -1084   1027   3166    12
     -   -149   -500    233     43   -381    399    106   -626    210   -466   -720    275    394     45     96    359    117   -369   -294   -249 
     -    -33  -6045  -7087   -894  -1115   -701  -1378      *      * 
    13  -1192  -1547   -812   -781   -520  -1557   4586  -1881   -457  -1789  -1357   -866  -1913   -669   -600  -1231  -1258  -1678   -918    -90    13
     -   -149   -500    233     43   -381    399    106   -626    210   -466   -720    275    394     45     96    359    117   -369   -294   -249 
     -    -33  -6045  -7087   -894  -1115   -701  -1378      *      * 
    14   -538  -1137   -655   -192    206  -1498   3264   -912    322   -960   -339   -306  -1594    146    430   -570   -465   -739   -302   1439    14
     -      *      *      *      *      *      *      *      *      *      *      *      *      *      *      *      *      *      *      *      * 
     -      *      *      *      *      *      *      *      *      0 
//
HMMER2.0  [2.3.2]
NAME  C2_dual_024-063
LENG  40
ALPH  Amino
RF    no
CS    no
MAP   yes
COM   hmmbuild C2_dual_024-063.hmm C2_dual_024-063.fa
COM   hmmcalibrate C2_dual_024-063.hmm
NSEQ  56
DATE  Wed Oct 25 12:10:29 2006
CKSUM 6719
XT      -8455     -4  -1000  -1000  -8455     -4  -8455     -4 
NULT      -4  -8455
NULE     595  -1558     85    338   -294    453  -1158    197    249    902  -1085   -142    -21   -313     45    531    201    384  -1998   -644 
EVD   -29.952696   0.314450
HMM        A      C      D      E      F      G      H      I      K      L      M      N      P      Q      R      S      T      V      W      Y    
         m->m   m->i   m->d   i->m   i->i   d->m   d->d   b->m   m->e
         -222      *  -2808
     1  -3832  -4189   4132  -2236  -5073  -3341  -3194  -5633  -3716  -5365  -5035  -2584  -3886  -3102  -4252  -3662  -4000  -5151  -4434  -4544     1
     -   -149   -500    233     43   -381    399    106   -626    210   -466   -720    275    394     45     96    359    117   -369   -294   -249 
     -    -10  -7714  -8756   -894  -1115   -701  -1378   -222      * 
     2    999  -1212  -2383  -1939  -1858  -1895  -1629  -1267  -1740   -471  -1009  -1685   3138  -1574  -1931  -1092    679   -515  -2269  -1895     2
     -   -149   -500    233     43   -381    399    106   -626    210   -466   -720    275    394     45     96    359    117   -369   -294   -249 
     -    -10  -7714  -8756   -894  -1115   -701  -1378      *      * 
     3  -4444  -3646  -4593  -4892   -509  -4268  -1873  -3993  -4663  -3407  -3460  -3884  -4503  -3998  -4255  -4336  -4491  -4072  -1177   4829     3
     -   -149   -500    233     43   -381    399    106   -626    210   -466   -720    275    394     45     96    359    117   -369   -294   -249 
     -    -10  -7714  -8756   -894  -1115   -701  -1378      *      * 
     4  -1131   -960  -3265  -2646   -694  -2690  -1545    399  -2274   2211    779  -2262  -2690    -77  -1203  -1777  -1067   1549  -1395  -1093     4
     -   -149   -500    233     43   -381    399    106   -626    210   -466   -720    275    394     45     96    359    117   -369   -294   -249 
     -    -10  -7714  -8756   -894  -1115   -701  -1378      *      * 
     5   -745   -646  -2659   -505   -327  -2242  -1089    332  -1734   2092   1011  -1739  -2296   -471  -1685   -833    -21    715  -1097   -744     5
     -   -149   -500    233     43   -381    399    106   -626    210   -466   -720    275    394     45     96    359    117   -369   -294   -249 
     -    -10  -7714  -8756   -894  -1115   -701  -1378      *      * 
     6     99  -1852   -289    -81   -882  -1681   1046   -918     13  -1380   -209    671    544   1963     40    148   -366   -171  -2102    148     6
     -   -149   -500    233     43   -381    399    106   -626    210   -466   -720    275    394     45     96    359    117   -369   -294   -249 
     -    -10  -7714  -8756   -894  -1115   -701  -1378      *      * 
     7    691  -1209   -393   -626  -1259   -379    462   -186   -495   -514    671    -82  -1196   -396   -867   1046    495      4     94    939     7
     -   -149   -500    233     43   -381    399    106   -626    210   -466   -720    275    394     45     96    359    117   -369   -294   -249 
     -    -10  -7714  -8756   -894  -1115   -701  -1378      *      * 
     8   -718  -1026  -1508   -939   -369  -1996   -748   -604   -552   1257   1229  -1033   -306   2016    776   -987   -657     73  -1425  -1004     8
     -   -149   -500    233     43   -381    399    106   -626    210   -466   -720    275    394     45     96    359    117   -369   -294   -249 
     -    -10  -7714  -8756   -894  -1115   -701  -1378      *      * 
     9   -508   -610  -3109  -2475   1982  -2332  -1202   1095  -2076   1085   2173  -1972  -2377  -1071  -1881  -1417   -468    918  -1064    346     9
     -   -149   -500    233     43   -381    399    106   -626    210   -466   -720    275    394     45     96    359    117   -369   -294   -249 
     -    -10  -7714  -8756   -894  -1115   -701  -1378      *      * 
    10   2024  -1813   -660    186  -2018   -650   -370   -787    365  -1779   -937     27  -1785     38    606   -140   -460   -121  -2073  -1472    10
     -   -149   -500    233     43   -381    399    106   -626    210   -466   -720    275    394     45     96    359    117   -369   -294   -249 
     -    -10  -7714  -8756   -894  -1115   -701  -1378      *      * 
    11  -2587  -2193  -4828  -4272   3835  -4348  -2859   -305  -3959    722   1426  -3931  -3978  -3195  -3651  -3533  -2489    270  -2084  -1691    11
     -   -149   -500    233     43   -381    399    106   -626    210   -466   -720    275    394     45     96    359    117   -369   -294   -249 
     -    -10  -7714  -8756   -894  -1115   -701  -1378      *      * 
    12   1686  -2085   1506    124  -2388  -1640   -308  -2124    270  -2095  -1184   -285   -145    144    531     85   -136  -1335  -2285  -1615    12
     -   -149   -500    233     43   -381    399    106   -626    210   -466   -720    275    394     45     96    359    117   -369   -294   -249 
     -    -10  -7714  -8756   -894  -1115   -701  -1378      *      * 
    13   -892  -2385   1933    324  -2691   -454    157  -2450   -141  -2398  -1494    906  -1889    -47   -673   1504    814  -2002  -2574  -1867    13
     -   -149   -500    233     43   -381    399    106   -626    210   -466   -720    275    394     45     96    359    117   -369   -294   -249 
     -    -10  -7714  -8756   -894  -1115   -701  -1378      *      * 
    14   -427  -2102   -549   1032  -2405  -1018   -321  -2135    112   -876  -1199    281  -1760    657   2560   -466    -86  -1715  -2292  -1632    14
     -   -149   -500    233     43   -381    399    106   -626    210   -466   -720    275    394     45     96    359    117   -369   -294   -249 
     -    -10  -7714  -8756   -894  -1115   -701  -1378      *      * 
    15    289  -2124    583   1910  -2441   -889   -295  -2189    119  -2139  -1216   -268   -472    838   -388    537    591  -1278  -2311  -1631    15
     -   -149   -500    233     43   -381    399    106   -626    210   -466   -720    275    394     45     96    359    117   -369   -294   -249 
     -    -10  -7714  -8756   -894  -1115   -701  -1378      *      * 
    16   -337  -2046   -160    333  -2327  -1692    745  -2037    903    397  -1149   -348  -1782    102   2345   -611   -642  -1075  -2246  -1608    16
     -   -149   -500    233     43   -381    399    106   -626    210   -466   -720    275    394     45     96    359    117   -369   -294   -249 
     -    -10  -7714  -8756   -894  -1115   -701  -1378      *      * 
    17   -809  -1502  -3795  -3185   -824  -3296  -2158   -231  -2782   2758   1510  -2870  -3205  -2382  -1261  -2412  -1640    -74  -1851  -1644    17
     -   -149   -500    233     43   -381    399    106   -626    210   -466   -720    275    394     45     96    359    117   -369   -294   -249 
     -    -10  -7714  -8756   -894  -1115   -701  -1378      *      * 
    18   -458  -2179   2294   1068  -2497  -1258    253  -2249    330  -2193  -1270    876  -1753   1070     30   -576    -73  -1800  -2362  -1674    18
     -   -149   -500    233     43   -381    399    106   -626    210   -466   -720    275    394     45     96    359    117   -369   -294   -249 
     -    -10  -7714  -8756   -894  -1115   -701  -1378      *      * 
    19   1677  -2007    -93     -8  -2284  -1016    515  -1290     81  -2007  -1114    -98  -1744    124   1581    279    272  -1607  -2225  -1574    19
     -   -149   -500    233     43   -381    399    106   -626    210   -466   -720    275    394     45     96    359    117   -369   -294   -249 
     -    -10  -7714  -8756   -894  -1115   -701  -1378      *      * 
    20  -4112  -3201  -4756  -5002   3943  -4587   -916  -3052  -4565  -2487  -2503  -3280  -4460  -3387  -3989  -3816  -3982  -1228   1088   2910    20
     -   -149   -500    233     43   -381    399    106   -626    210   -466   -720    275    394     45     96    359    117   -369   -294   -249 
     -    -10  -7714  -8756   -894  -1115   -701  -1378      *      * 
    21   1221    851  -3280  -2672   -797  -2587  -1509   1095  -2306   1890     17  -2216  -2626  -1953  -2152  -1684   -310    642  -1382  -1039    21
     -   -149   -500    233     43   -381    399    106   -626    210   -466   -720    275    394     45     96    359    117   -369   -294   -249 
     -    -10  -7714  -8756   -894  -1115   -701  -1378      *      * 
    22   1444  -2086    284    380  -1510   -277    665  -2131    122   -987  -1180    274  -1724   1362    -18    346   -591   -910  -2279  -1606    22
     -   -149   -500    233     43   -381    399    106   -626    210   -466   -720    275    394     45     96    359    117   -369   -294   -249 
     -    -10  -7714  -8756   -894  -1115   -701  -1378      *      * 
    23   3152  -1408  -2699  -2460  -3078   -712  -2285  -2748  -2359  -3001  -2178   -335  -2382  -2137  -2533   -195   -467   -668  -3337  -3015    23
     -   -149   -500    233     43   -381    399    106   -626    210   -466   -720    275    394     45     96    359    117   -369   -294   -249 
     -    -10  -7714  -8756   -894  -1115   -701  -1378      *      * 
    24  -2696  -2216  -5158  -4656  -1244  -4819  -3872    624  -4439   2694    -43  -4495  -4334  -3708  -4192  -4099  -2622   1692  -2885  -2860    24
     -   -149   -500    233     43   -381    399    106   -626    210   -466   -720    275    394     45     96    359    117   -369   -294   -249 
     -    -10  -7714  -8756   -894  -1115   -701  -1378      *      * 
    25  -1702  -3105    775   -484  -3474  -2149  -1018  -3229   -490  -3110  -2324   -794  -2448   3837    537  -1512  -1662  -2813  -3194  -2562    25
     -   -149   -500    233     43   -381    399    106   -626    210   -466   -720    275    394     45     96    359    117   -369   -294   -249 
     -    -10  -7714  -8756   -894  -1115   -701  -1378      *      * 
    26    -76   -540   -564    -14  -2256   -455   -318  -1969    855  -1982   -118   -313  -1746   2652    805     73     50  -1583    -61  -1561    26
     -   -149   -500    233     43   -381    399    106   -626    210   -466   -720    275    394     45     96    359    117   -369   -294   -249 
     -    -10  -7714  -8756   -894  -1115   -701  -1378      *      * 
    27     49  -1627  -4616  -4207  -2127  -4264  -3784   1634  -4046   -593   -947  -3923  -4128  -3872  -4081  -3528  -2041   3209  -3431  -2997    27
     -   -149   -500    233     43   -381    399    106   -626    210   -466   -720    275    394     45     96    359    117   -369   -294   -249 
     -    -10  -7714  -8756   -894  -1115   -701  -1378      *      * 
    28  -2264  -1777  -4914  -4587  -2340  -4682  -4588   3251  -4513  -1125  -1070  -4372  -4465  -4416  -4634  -4042  -2259   2351  -4000  -3520    28
     -   -149   -500    233     43   -381    399    106   -626    210   -466   -720    275    394     45     96    359    117   -369   -294   -249 
     -    -10  -7714  -8756   -894  -1115   -701  -1378      *      * 
    29    778  -2715   2350   1165  -3004  -1815   -701  -2784   -439  -2719  -1839   1771  -2062    494  -1009   -986   -619  -2325  -2895  -2146    29
     -   -149   -500    233     43   -381    399    106   -626    210   -466   -720    275    394     45     96    359    117   -369   -294   -249 
     -    -10  -7714  -8756   -894  -1115   -701  -1378      *      * 
    30  -4070  -3868  -4406  -3890  -4820  -3837  -3026  -5122  -1946  -4739  -4314  -3731  -4155  -2844   4177  -4178  -4041  -4836  -3949  -4248    30
     -   -149   -500    233     43   -381    399    106   -626    210   -466   -720    275    394     45     96    359    117   -369   -294   -249 
     -    -10  -7714  -8756   -894  -1115   -701  -1378      *      * 
    31  -2472  -3209  -1302  -1543  -2211  -2694   5086  -3991  -1746  -3781  -3297    404  -3185  -1852  -1964  -2387  -2616  -3571  -2628  -1688    31
     -   -149   -500    233     43   -381    399    106   -626    210   -466   -720    275    394     45     96    359    117   -369   -294   -249 
     -    -10  -7714  -8756   -894  -1115   -701  -1378      *      * 
    32  -1987  -3316   3817   -569  -4232  -2090  -1701  -4127  -2007  -4109  -3451   -912   -849  -1404  -2807  -1800   -764  -3489  -4278  -3392    32
     -   -149   -500    233     43   -381    399    106   -626    210   -466   -720    275    394     45     96    359    117   -369   -294   -249 
     -    -10  -7714  -8756   -894  -1115   -701  -1378      *      * 
    33   -492  -1297  -3853  -3396  -1693  -3096  -2580   3392  -3117  -1090   -716  -2930  -3264  -2853  -3061  -1206   -750   1111  -2503  -2127    33
     -   -149   -500    233     43   -381    399    106   -626    210   -466   -720    275    394     45     96    359    117   -369   -294   -249 
     -    -10  -7714  -8756   -894  -1115   -701  -1378      *      * 
    34  -3425  -2856  -5512  -5071    350  -5225  -3469   -528  -4800   3113    149  -4866  -4531  -3695  -4329  -4635  -3291  -1309  -2334  -1951    34
     -   -149   -500    233     43   -381    399    106   -626    210   -466   -720    275    394     45     96    359    117   -369   -294   -249 
     -    -10  -7714  -8756   -894  -1115   -701  -1378      *      * 
    35  -2917  -3381  -3337  -2334  -3626  -3274    206  -3792    -94  -3436  -2837  -2195  -3342  -1075   3951  -2843  -2676  -3559  -3005  -2723    35
     -   -149   -500    233     43   -381    399    106   -626    210   -466   -720    275    394     45     96    359    117   -369   -294   -249 
     -    -10  -7714  -8756   -894  -1115   -701  -1378      *      * 
    36   -917  -1525  -3124  -3326  -3770  -1782  -3012  -3500  -3280  -3824  -2983  -2316  -2554  -2996  -3196     -5   3764  -2507  -4012  -3792    36
     -   -149   -500    233     43   -381    399    106   -626    210   -466   -720    275    394     45     96    359    117   -369   -294   -249 
     -    -10  -7714  -8756   -894  -1115   -701  -1378      *      * 
    37   2777  -1439  -3321  -3415  -3878   1161  -3024  -3658  -3368  -3902  -2977  -2288  -2477  -2977  -3299   1607  -1262  -2522  -4091  -3933    37
     -   -149   -500    233     43   -381    399    106   -626    210   -466   -720    275    394     45     96    359    117   -369   -294   -249 
     -    -10  -7714  -8756   -894  -1115   -701  -1378      *      * 
    38  -1928  -1590  -4353  -3793   2466  -3770  -2746   1798  -3485    568    808  -3418  -3611  -3003  -3294  -2929  -1868   2178  -2296  -2061    38
     -   -149   -500    233     43   -381    399    106   -626    210   -466   -720    275    394     45     96    359    117   -369   -294   -249 
     -    -10  -7714  -8756   -894  -1115   -701  -1378      *      * 
    39    -88   2562  -3062  -2428   1147  -2291   1394   1346  -2030    762    224  -1927  -2340  -1658  -1840  -1374   -686   1237  -1033   -145    39
     -   -149   -500    233     43   -381    399    106   -626    210   -466   -720    275    394     45     96    359    117   -369   -294   -249 
     -    -10  -7714  -8756   -894  -1115   -701  -1378      *      * 
    40  -5218  -4132  -5085  -5404  -2925  -4252  -3753  -5470  -5268  -4877  -4907  -5071  -4661  -5108  -4833  -5506  -5369  -5443   6261  -2535    40
     -      *      *      *      *      *      *      *      *      *      *      *      *      *      *      *      *      *      *      *      * 
     -      *      *      *      *      *      *      *      *      0 
//
HMMER2.0  [2.3.2]
NAME  C3_dual_135-156
LENG  22
ALPH  Amino
RF    no
CS    no
MAP   yes
COM   hmmbuild C3_dual_135-156.hmm C3_dual_135-156.fa
COM   hmmcalibrate C3_dual_135-156.hmm
NSEQ  56
DATE  Wed Oct 25 12:10:29 2006
CKSUM 8472
XT      -8455     -4  -1000  -1000  -8455     -4  -8455     -4 
NULT      -4  -8455
NULE     595  -1558     85    338   -294    453  -1158    197    249    902  -1085   -142    -21   -313     45    531    201    384  -1998   -644 
EVD   -20.948334   0.340388
HMM        A      C      D      E      F      G      H      I      K      L      M      N      P      Q      R      S      T      V      W      Y    
         m->m   m->i   m->d   i->m   i->i   d->m   d->d   b->m   m->e
         -100      *  -3906
     1   -578  -1467  -3548   -915   3324  -3080   -800   -399  -2608   -286    290  -2597  -3134   1285  -2540  -1139   -421    236  -1918    373     1
     -   -149   -500    233     43   -381    399    106   -626    210   -466   -720    275    394     45     96    359    117   -369   -294   -249 
     -     -4  -8959 -10001   -894  -1115   -701  -1378   -100      * 
     2  -6595  -5567  -6099  -6438  -5559  -5537   5463  -7721  -6484  -7100  -7039  -6386  -5985  -6472  -6145  -6901  -6790  -7414  -5292  -5215     2
     -   -149   -500    233     43   -381    399    106   -626    210   -466   -720    275    394     45     96    359    117   -369   -294   -249 
     -     -4  -8959 -10001   -894  -1115   -701  -1378      *      * 
     3  -6595  -5567  -6099  -6438  -5559  -5537   5463  -7721  -6484  -7100  -7039  -6386  -5985  -6472  -6145  -6901  -6790  -7414  -5292  -5215     3
     -   -149   -500    233     43   -381    399    106   -626    210   -466   -720    275    394     45     96    359    117   -369   -294   -249 
     -     -4  -8959 -10001   -894  -1115   -701  -1378      *      * 
     4  -4568  -3942  -6963  -6375  -2039  -6781  -5423    741  -6188   2997   2077  -6510  -5749  -4902  -5646  -6173  -4404  -1051  -3888  -4133     4
     -   -149   -500    233     43   -381    399    106   -626    210   -466   -720    275    394     45     96    359    117   -369   -294   -249 
     -     -4  -8959 -10001   -894  -1115   -701  -1378      *      * 
     5   1545  -2412  -5287  -4809  -2802  -4728  -4011   2792  -4558   -868  -1754  -4415  -4688  -4304  -4493  -1625  -2742   2001  -3773  -3375     5
     -   -149   -500    233     43   -381    399    106   -626    210   -466   -720    275    394     45     96    359    117   -369   -294   -249 
     -     -4  -8959 -10001   -894  -1115   -701  -1378      *      * 
     6  -1575    930    233  -2872  -1441   1117  -1916   1084  -2558    856   1980   -359  -3124  -2261  -2512    993  -1516    143  -1929  -1575     6
     -   -149   -500    233     43   -381    399    106   -626    210   -466   -720    275    394     45     96    359    117   -369   -294   -249 
     -     -4  -8959 -10001   -894  -1115   -701  -1378      *      * 
     7  -6017  -5649   4213  -4573  -6837  -5145  -5256  -7689  -5916  -7201  -7011  -4892  -5650  -5366  -6133  -5970  -6182  -7241  -5831  -6504     7
     -   -149   -500    233     43   -381    399    106   -626    210   -466   -720    275    394     45     96    359    117   -369   -294   -249 
     -     -4  -8959 -10001   -894  -1115   -701  -1378      *      * 
     8    519  -3432  -2238  -2549  -4570  -3171   4932  -5091  -3233  -5110  -4381   1474  -3835  -3036  -3546  -2700  -2965  -4222  -4815  -4074     8
     -   -149   -500    233     43   -381    399    106   -626    210   -466   -720    275    394     45     96    359    117   -369   -294   -249 
     -     -4  -8959 -10001   -894  -1115   -701  -1378      *      * 
     9   -871  -1451  -3787  -1167  -1411  -3134  -2000    783  -2794   -130   2219  -2727  -3185  -2448  -2652     98   2634    799  -1914  -1568     9
     -   -149   -500    233     43   -381    399    106   -626    210   -466   -720    275    394     45     96    359    117   -369   -294   -249 
     -     -4  -8959 -10001   -894  -1115   -701  -1378      *      * 
    10   2032  -2598  -5144  -5387  -5248   -837  -4543  -5058  -5118  -5316  -4354  -3664  -3687  -4602  -4818   1752   2717  -3782  -5470  -5420    10
     -   -149   -500    233     43   -381    399    106   -626    210   -466   -720    275    394     45     96    359    117   -369   -294   -249 
     -     -4  -8959 -10001   -894  -1115   -701  -1378      *      * 
    11  -2100  -1923  -4294  -3655  -1598  -3650  -2494  -1112  -3181   2705   2482  -3241  -3644   -959  -1117  -2744   -397   -242  -2323  -2035    11
     -   -149   -500    233     43   -381    399    106   -626    210   -466   -720    275    394     45     96    359    117   -369   -294   -249 
     -     -4  -8959 -10001   -894  -1115   -701  -1378      *      * 
    12   1032  -2900   1469   2351  -3219  -1278  -1059  -2968    662  -1385  -1990  -1029  -2492   -601    -47  -1309   -842  -2521  -3083  -2401    12
     -   -149   -500    233     43   -381    399    106   -626    210   -466   -720    275    394     45     96    359    117   -369   -294   -249 
     -     -4  -8959 -10001   -894  -1115   -701  -1378      *      * 
    13  -1604  -1436  -3911  -3277   -342  -3149  -2018    -38  -2880   1551   -626  -2782  -3198   -157    561  -2232   -607   2381   1372  -1550    13
     -   -149   -500    233     43   -381    399    106   -626    210   -466   -720    275    394     45     96    359    117   -369   -294   -249 
     -     -4  -8959 -10001   -894  -1115   -701  -1378      *      * 
    14  -3274  -2911  -5676  -5091  -2038  -5103  -4000   1689  -4778   1867   3121  -4764  -4827   -355  -4516  -4273  -3193   1535  -3360  -3247    14
     -   -149   -500    233     43   -381    399    106   -626    210   -466   -720    275    394     45     96    359    117   -369   -294   -249 
     -     -4  -8959 -10001   -894  -1115   -701  -1378      *      * 
    15   -629  -2022  -1963  -1404  -2075  -1281   1798   1311  -1273    449  -1190    423  -2758    984   1056    170  -1426    887  -2392  -1925    15
     -   -149   -500    233     43   -381    399    106   -626    210   -466   -720    275    394     45     96    359    117   -369   -294   -249 
     -     -4  -8959 -10001   -894  -1115   -701  -1378      *      * 
    16    847  -2878    567   1745  -3198    -40   2002  -2949   -617  -2344  -1967   -360  -2471    896    687    -55   -226  -2499  -3061  -2378    16
     -   -149   -500    233     43   -381    399    106   -626    210   -466   -720    275    394     45     96    359    117   -369   -294   -249 
     -     -4  -8959 -10001   -894  -1115   -701  -1378      *      * 
    17  -6058  -5638  -4296   3960  -6832  -5181  -5288  -7646  -5820  -7165  -6977  -4991  -5678  -5407  -5969  -6037  -6217  -7224  -5816  -6514    17
     -   -149   -500    233     43   -381    399    106   -626    210   -466   -720    275    394     45     96    359    117   -369   -294   -249 
     -     -4  -8959 -10001   -894  -1115   -701  -1378      *      * 
    18     69  -1628  -4173  -1000  -1630  -3427  -2328   2342  -3171    536   2490  -3066  -3462  -2808  -2991  -2521   -297   1605  -2187  -1841    18
     -   -149   -500    233     43   -381    399    106   -626    210   -466   -720    275    394     45     96    359    117   -369   -294   -249 
     -     -4  -8959 -10001   -894  -1115   -701  -1378      *      * 
    19   -498  -2867  -1310     21  -3176  -2420    187  -2910   -638   -756  -1962  -1063  -2512   2901   2183   -214    110  -2483  -3055  -2390    19
     -   -149   -500    233     43   -381    399    106   -626    210   -466   -720    275    394     45     96    359    117   -369   -294   -249 
     -     -4  -8959 -10001   -894  -1115   -701  -1378      *      * 
    20   2702  -2063   -757  -1402  -2129  -2683    433  -1717  -1281    244  -1239  -1584  -2771    465  -1661  -1655    107   -481  -2439  -1968    20
     -   -149   -500    233     43   -381    399    106   -626    210   -466   -720    275    394     45     96    359    117   -369   -294   -249 
     -     -4  -8959 -10001   -894  -1115   -701  -1378      *      * 
    21  -1586   1182  -1432  -3249   1239  -3128   1691   1435  -1273   1340    530  -2758  -3179  -2487     41  -2211  -1527     84  -1877   1686    21
     -   -149   -500    233     43   -381    399    106   -626    210   -466   -720    275    394     45     96    359    117   -369   -294   -249 
     -     -4  -8959 -10001   -894  -1115   -701  -1378      *      * 
    22  -1717  -1780  -2912    297   -600  -1465  -1906  -1231  -2195   2600   -874  -2342  -3158   1077  -2337  -2144  -1659   -194  -2195  -1819    22
     -      *      *      *      *      *      *      *      *      *      *      *      *      *      *      *      *      *      *      *      * 
     -      *      *      *      *      *      *      *      *      0 
//
HMMER2.0  [2.3.2]
NAME  C4_dual_169-182
LENG  14
ALPH  Amino
RF    no
CS    no
MAP   yes
COM   hmmbuild C4_dual_169-182.hmm C4_dual_169-182.fa
COM   hmmcalibrate C4_dual_169-182.hmm
NSEQ  56
DATE  Wed Oct 25 12:10:29 2006
CKSUM 9954
XT      -8455     -4  -1000  -1000  -8455     -4  -8455     -4 
NULT      -4  -8455
NULE     595  -1558     85    338   -294    453  -1158    197    249    902  -1085   -142    -21   -313     45    531    201    384  -1998   -644 
EVD   -10.953207   0.423773
HMM        A      C      D      E      F      G      H      I      K      L      M      N      P      Q      R      S      T      V      W      Y    
         m->m   m->i   m->d   i->m   i->i   d->m   d->d   b->m   m->e
         -152      *  -3322
     1   -292  -2218  -2439  -2488  -4191  -2316  -2757  -3955  -2674  -4105  -3241  -2252   3698    683  -2917    811  -1864  -3054  -4303  -3922     1
     -   -149   -500    233     43   -381    399    106   -626    210   -466   -720    275    394     45     96    359    117   -369   -294   -249 
     -     -7  -8312  -9354   -894  -1115   -701  -1378   -152      * 
     2  -4999  -3935  -5388  -5739   3316  -5262  -1480  -3881  -5300  -3191  -3287  -3897  -5127  -4035  -4669  -4526  -4856  -4045   -727   4063     2
     -   -149   -500    233     43   -381    399    106   -626    210   -466   -720    275    394     45     96    359    117   -369   -294   -249 
     -     -7  -8312  -9354   -894  -1115   -701  -1378      *      * 
     3  -5156  -4675  -5377  -4998  -5777  -4641  -4103  -6271  -3143  -5805  -5439  -4840  -4993  -4014   4230  -5318  -5151  -5964  -4773  -5292     3
     -   -149   -500    233     43   -381    399    106   -626    210   -466   -720    275    394     45     96    359    117   -369   -294   -249 
     -     -7  -8312  -9354   -894  -1115   -701  -1378      *      * 
     4  -2617  -4519   1615    543  -4688  -2577    717  -4603  -2101  -4470  -3780   3695  -3095   -411  -2929  -2282  -2674  -4080  -4661  -3658     4
     -   -149   -500    233     43   -381    399    106   -626    210   -466   -720    275    394     45     96    359    117   -369   -294   -249 
     -     -7  -8312  -9354   -894  -1115   -701  -1378      *      * 
     5  -4699  -3772  -5319  -5575   3268  -5156   1551  -3627  -5135    898  -3067  -3840  -5025  -3949  -4553  -4387  -4566  -3764   -725   3331     5
     -   -149   -500    233     43   -381    399    106   -626    210   -466   -720    275    394     45     96    359    117   -369   -294   -249 
     -     -7  -8312  -9354   -894  -1115   -701  -1378      *      * 
     6  -2790  -2281  -5465  -5133  -2803  -5293  -5205   2085  -5084   -372  -1514  -4950  -5013  -4970  -5213  -4661  -2777   3270  -4528  -4075     6
     -   -149   -500    233     43   -381    399    106   -626    210   -466   -720    275    394     45     96    359    117   -369   -294   -249 
     -     -7  -8312  -9354   -894  -1115   -701  -1378      *      * 
     7   3202  -1701  -3227  -2937  -2046  -1011  -2285  -1808  -2702   -206  -1493  -2460  -2960  -2484  -2735  -1736  -1597  -1586  -2544   -171     7
     -   -149   -500    233     43   -381    399    106   -626    210   -466   -720    275    394     45     96    359    117   -369   -294   -249 
     -     -7  -8312  -9354   -894  -1115   -701  -1378      *      * 
     8  -1352  -2725  -1161   -254  -3064  -2261   2809  -2784   -235  -2707  -1826    668  -2352   3149    771  -1233  -1272  -2373  -2830    309     8
     -   -149   -500    233     43   -381    399    106   -626    210   -466   -720    275    394     45     96    359    117   -369   -294   -249 
     -     -7  -8312  -9354   -894  -1115   -701  -1378      *      * 
     9   2151  -1287  -2799  -2256  -1444  -2479  -1644    368  -2018  -1317   -653   -982  -2692  -1791  -2114    217   1660    962  -1903  -1537     9
     -   -149   -500    233     43   -381    399    106   -626    210   -466   -720    275    394     45     96    359    117   -369   -294   -249 
     -   -167  -8312  -3239   -894  -1115   -701  -1378      *      * 
    10   -192  -1793  -1456   -862  -1901  -2227    155    302    173    845   -951    228  -2298   -564   2621  -1201  -1041  -1298  -2101  -1630    10
     -   -149   -500    233     43   -381    399    106   -626    210   -466   -720    275    394     45     96    359    117   -369   -294   -249 
     -     -8  -8153  -9195   -894  -1115   -388  -2083      *      * 
    11   -224  -1948  -1620  -1053  -2115  -2350  -1061  -1711   -652   1976  -1162  -1232  -2458   1918    442    563  -1213  -1504  -2313  -1844    11
     -   -149   -500    233     43   -381    399    106   -626    210   -466   -720    275    394     45     96    359    117   -369   -294   -249 
     -     -7  -8312  -9354   -894  -1115   -701  -1378      *      * 
    12   -274  -2426   -861    341  -2732   1993   -637   -238    814  -2435  -1522    -33  -2072   -184    785    695   -940  -2041  -2619  -1951    12
     -   -149   -500    233     43   -381    399    106   -626    210   -466   -720    275    394     45     96    359    117   -369   -294   -249 
     -     -7  -8256  -9298   -894  -1115   -701  -1378      *      * 
    13   -726  -1782     19   -657  -1890   -433   -135    586   -547  -1704     56   1031    -58   -475    144  -1040    589   1833  -2110  -1588    13
     -   -149   -500    233     43   -381    399    106   -626    210   -466   -720    275    394     45     96    359    117   -369   -294   -249 
     -     -7  -8256  -9298   -894  -1115   -701  -1378      *      * 
    14   -260  -2503   1695   -284  -2822    272   -653  -2575    443  -2521  -1600   -332    673    905   -765   1598   -971  -2126  -2691  -2003    14
     -      *      *      *      *      *      *      *      *      *      *      *      *      *      *      *      *      *      *      *      * 
     -      *      *      *      *      *      *      *      *      0 
//
HMMER2.0  [2.3.2]
NAME  C5_dual_260-291
LENG  32
ALPH  Amino
RF    no
CS    no
MAP   yes
COM   hmmbuild C5_dual_260-291.hmm C5_dual_260-291.fa
COM   hmmcalibrate C5_dual_260-291.hmm
NSEQ  56
DATE  Wed Oct 25 12:10:30 2006
CKSUM 1924
XT      -8455     -4  -1000  -1000  -8455     -4  -8455     -4 
NULT      -4  -8455
NULE     595  -1558     85    338   -294    453  -1158    197    249    902  -1085   -142    -21   -313     45    531    201    384  -1998   -644 
EVD   -12.943683   0.380709
HMM        A      C      D      E      F      G      H      I      K      L      M      N      P      Q      R      S      T      V      W      Y    
         m->m   m->i   m->d   i->m   i->i   d->m   d->d   b->m   m->e
         -585      *  -1585
     1    -74  -1584   1442    793  -1874  -1022    242  -1607    976  -1580   -693    339  -1173   1102    418     87      7  -1191  -1773  -1098     1
     -   -149   -500    233     43   -381    399    106   -626    210   -466   -720    275    394     45     96    359    117   -369   -294   -249 
     -    -33  -6045  -7087   -894  -1115   -701  -1378   -585      * 
     2   -425   -541  -2504  -2066   -710  -2303  -1640   1455  -1776    294    317  -1881  -2410  -1659  -1882  -1505   -711   2678  -1721  -1305     2
     -   -149   -500    233     43   -381    399    106   -626    210   -466   -720    275    394     45     96    359    117   -369   -294   -249 
     -    -33  -6045  -7087   -894  -1115   -701  -1378      *      * 
     3   -859   -614  -2814  -2367   -679  -2637  -1904   1662  -2085    340    370  -2188  -2643  -1938  -2170  -1846   -861   2732  -1816  -1394     3
     -   -149   -500    233     43   -381    399    106   -626    210   -466   -720    275    394     45     96    359    117   -369   -294   -249 
     -    -33  -6045  -7087   -894  -1115   -701  -1378      *      * 
     4  -1602  -1340  -2512  -2455   3740  -2315   -379   -478  -2225   -175   -190  -1874  -2503  -1781  -2079  -1892  -1647   -683    210   1257     4
     -   -149   -500    233     43   -381    399    106   -626    210   -466   -720    275    394     45     96    359    117   -369   -294   -249 
     -    -33  -6045  -7087   -894  -1115   -701  -1378      *      * 
     5   -758  -1103  -1313  -1487  -2460   3331  -1562  -2502  -1720  -2644  -2081  -1324  -1775  -1590  -1790   -958  -1093  -1921  -2198  -2279     5
     -   -149   -500    233     43   -381    399    106   -626    210   -466   -720    275    394     45     96    359    117   -369   -294   -249 
     -    -33  -6045  -7087   -894  -1115   -701  -1378      *      * 
     6    319   -309   -899   -719  -1611   -591   -733  -1157   -635  -1499   -753   -477  -1178   -538   -863   1092   2483   -653  -1880  -1468     6
     -   -149   -500    233     43   -381    399    106   -626    210   -466   -720    275    394     45     96    359    117   -369   -294   -249 
     -    -33  -6045  -7087   -894  -1115   -701  -1378      *      * 
     7   -579   -488  -2321  -1853   -616  -2126  -1398   1295  -1555    179    986  -1677  -2247  -1426  -1661  -1303   -232   2588  -1534  -1152     7
     -   -149   -500    233     43   -381    399    106   -626    210   -466   -720    275    394     45     96    359    117   -369   -294   -249 
     -    -33  -6045  -7087   -894  -1115   -701  -1378      *      * 
     8  -1335  -1062  -3088  -2527    388  -3015  -1739    921  -2230   2405   1630  -2432  -2724  -1750  -2163  -2163  -1248    399  -1206   -994     8
     -   -149   -500    233     43   -381    399    106   -626    210   -466   -720    275    394     45     96    359    117   -369   -294   -249 
     -    -33  -6045  -7087   -894  -1115   -701  -1378      *      * 
     9   -241   -195  -1826  -1243   1400  -1702   -491    669   -977   1129   1447  -1071  -1730   -715  -1029     47   -181    553   -539   -133     9
     -   -149   -500    233     43   -381    399    106   -626    210   -466   -720    275    394     45     96    359    117   -369   -294   -249 
     -    -33  -6045  -7087   -894  -1115   -701  -1378      *      * 
    10   -758  -1103  -1313  -1487  -2460   3331  -1562  -2502  -1720  -2644  -2081  -1324  -1775  -1590  -1790   -958  -1093  -1921  -2198  -2279    10
     -   -149   -500    233     43   -381    399    106   -626    210   -466   -720    275    394     45     96    359    117   -369   -294   -249 
     -    -33  -6045  -7087   -894  -1115   -701  -1378      *      * 
    11  -1181  -1614  -1431   -903  -2066  -1632   -446  -1944    559  -1867  -1326   -899  -1873   -156   3432  -1225  -1148  -1717  -1746  -1529    11
     -   -149   -500    233     43   -381    399    106   -626    210   -466   -720    275    394     45     96    359    117   -369   -294   -249 
     -    -33  -6045  -7087   -894  -1115   -701  -1378      *      * 
    12   -591   -553  -2049  -1507     -4  -2031   -895    685  -1152   1538   2849  -1397  -2038   -968  -1221   -792   -547    506   -919   -582    12
     -   -149   -500    233     43   -381    399    106   -626    210   -466   -720    275    394     45     96    359    117   -369   -294   -249 
     -    -33  -6045  -7087   -894  -1115   -701  -1378      *      * 
    13    173  -1250     28    538  -1530   -882    170  -1189    600  -1110   -455    176  -1234   2189    291    177   -114   -870  -1552   -977    13
     -   -149   -500    233     43   -381    399    106   -626    210   -466   -720    275    394     45     96    359    117   -369   -294   -249 
     -    -33  -6045  -7087   -894  -1115   -701  -1378      *      * 
    14   1308   -241  -1029   -824  -1657   2027   -804  -1143   -770  -1517   -758   -515  -1148   -617  -1000    172    167   -155  -1933  -1552    14
     -   -149   -500    233     43   -381    399    106   -626    210   -466   -720    275    394     45     96    359    117   -369   -294   -249 
     -    -45  -6045  -6024   -894  -1115   -701  -1378      *      * 
    15    336   -461   -637   -113   -460    991    -74    247     25   -352    206   -107  -1294    126   -319     26    293    -18  -1002   -552    15
     -   -149   -500    233     43   -381    399    106   -626    210   -466   -720    275    394     45     96    359    117   -369   -294   -249 
     -    -62  -6033  -5234   -894  -1115   -692  -1392      *      * 
    16    545  -1437    440   1214  -1707  -1028    690  -1423    712  -1321   -546    318  -1145    983    392     14     52  -1033  -1647   -994    16
     -   -149   -500    233     43   -381    399    106   -626    210   -466   -720    275    394     45     96    359    117   -369   -294   -249 
     -    -33  -6017  -7059   -894  -1115   -735  -1325      *      * 
    17     49  -1222    474    486  -1642   1633    405  -1330    218  -1445   -656    460  -1246    539   -249    -28   -227   -982  -1750  -1145    17
     -   -149   -500    233     43   -381    399    106   -626    210   -466   -720    275    394     45     96    359    117   -369   -294   -249 
     -    -40  -6017  -6401   -894  -1115   -735  -1325      *      * 
    18   1756   -255   -978   -580  -1251    -84   -513   -811   -456  -1115   -354   -410  -1152   -318   -739    794    495    330  -1543  -1139    18
     -   -149   -500    233     43   -381    399    106   -626    210   -466   -720    275    394     45     96    359    117   -369   -294   -249 
     -    -34  -6011  -7053   -894  -1115   -687  -1400      *      * 
    19   -491  -2025   2182   1566  -2269   -936    453  -2050    155  -2019  -1203    443  -1280    411   -454   -137   -151  -1620  -2231  -1452    19
     -   -149   -500    233     43   -381    399    106   -626    210   -466   -720    275    394     45     96    359    117   -369   -294   -249 
     -    -33  -6039  -7081   -894  -1115   -708  -1366      *      * 
    20   -298  -1372   -223    300  -1685  -1210    545  -1329    856  -1358   -549    419  -1317    730   2021    233      2  -1015  -1565  -1049    20
     -   -149   -500    233     43   -381    399    106   -626    210   -466   -720    275    394     45     96    359    117   -369   -294   -249 
     -    -33  -6039  -7081   -894  -1115   -708  -1366      *      * 
    21    990   -327   -871   -351   -634    181   -214    453   -198   -478    225   -371  -1309    -72   -498    123    453    544  -1002   -580    21
     -   -149   -500    233     43   -381    399    106   -626    210   -466   -720    275    394     45     96    359    117   -369   -294   -249 
     -    -33  -6039  -7081   -894  -1115   -696  -1386      *      * 
    22  -1096   -876  -2855  -2289     70  -2735  -1575    886  -1981   1885   2914  -2171  -2545  -1586  -1948  -1867  -1024    834  -1207  -1033    22
     -   -149   -500    233     43   -381    399    106   -626    210   -466   -720    275    394     45     96    359    117   -369   -294   -249 
     -    -33  -6045  -7087   -894  -1115   -701  -1378      *      * 
    23   -758  -1103  -1313  -1487  -2460   3331  -1562  -2502  -1720  -2644  -2081  -1324  -1775  -1590  -1790   -958  -1093  -1921  -2198  -2279    23
     -   -149   -500    233     43   -381    399    106   -626    210   -466   -720    275    394     45     96    359    117   -369   -294   -249 
     -    -33  -6045  -7087   -894  -1115   -701  -1378      *      * 
    24  -1047   -806  -2896  -2321     42  -2728  -1575   1123  -2044   1748   2913  -2180  -2534  -1618  -1995  -1852   -972    978  -1205  -1037    24
     -   -149   -500    233     43   -381    399    106   -626    210   -466   -720    275    394     45     96    359    117   -369   -294   -249 
     -    -33  -6045  -7087   -894  -1115   -701  -1378      *      * 
    25  -1410  -1162  -2632  -2373   3356  -2554   -304     87  -2042    645    384  -1815  -2556  -1582  -1938  -1804  -1384   -178    287   1323    25
     -   -149   -500    233     43   -381    399    106   -626    210   -466   -720    275    394     45     96    359    117   -369   -294   -249 
     -    -33  -6045  -7087   -894  -1115   -701  -1378      *      * 
    26   -873   -623  -2810  -2311   -491  -2651  -1772   2761  -2021    511   1008  -2148  -2594  -1812  -2074  -1824   -657   1475  -1631  -1304    26
     -   -149   -500    233     43   -381    399    106   -626    210   -466   -720    275    394     45     96    359    117   -369   -294   -249 
     -    -33  -6045  -7087   -894  -1115   -701  -1378      *      * 
    27   -637  -1349     -5   -148  -1773  -1078   -624  -1965   -499  -2112  -1514   3456  -1574   -435   -810   -661   -818  -1560  -1900  -1327    27
     -   -149   -500    233     43   -381    399    106   -626    210   -466   -720    275    394     45     96    359    117   -369   -294   -249 
     -    -33  -6045  -7087   -894  -1115   -701  -1378      *      * 
    28    -57   -510  -1122   -839   -968  -1051   -701    -93   -539   -207   -188   -706  -1491   -563   -729   -316   2575     49  -1494  -1016    28
     -   -149   -500    233     43   -381    399    106   -626    210   -466   -720    275    394     45     96    359    117   -369   -294   -249 
     -    -33  -6045  -7087   -894  -1115   -701  -1378      *      * 
    29  -1369  -1199  -2542  -2295   -129  -2453  -1603    488  -1867   2607    742  -2168  -2539  -1724  -1835  -1992  -1384    130  -1284   -897    29
     -   -149   -500    233     43   -381    399    106   -626    210   -466   -720    275    394     45     96    359    117   -369   -294   -249 
     -    -33  -6045  -7087   -894  -1115   -701  -1378      *      * 
    30   -934  -1220  -1352  -1451  -2187  -1314  -1456  -2160  -1488  -2268  -1827  -1359   3760  -1471  -1571  -1129  -1216  -1780  -2050  -2023    30
     -   -149   -500    233     43   -381    399    106   -626    210   -466   -720    275    394     45     96    359    117   -369   -294   -249 
     -    -33  -6045  -7087   -894  -1115   -701  -1378      *      * 
    31  -1123   -849  -3034  -2471    597  -2838  -1649   1283  -2207   2158   1131  -2308  -2617  -1736  -2132  -1975  -1047    992  -1198   -969    31
     -   -149   -500    233     43   -381    399    106   -626    210   -466   -720    275    394     45     96    359    117   -369   -294   -249 
     -    -33  -6045  -7087   -894  -1115   -701  -1378      *      * 
    32   -522   -205  -1021   -333  -1666  -1381    -10  -1241    995  -1333   -646   -378  -1544    340   2787   -570   -481   -991  -1527  -1150    32
     -      *      *      *      *      *      *      *      *      *      *      *      *      *      *      *      *      *      *      *      * 
     -      *      *      *      *      *      *      *      *      0 
//
HMMER2.0  [2.3.2]
NAME  C67_dual_14fromHMM
LENG  40
ALPH  Amino
RF    no
CS    no
MAP   yes
COM   hmmbuild C67_dual_14fromHMM.hmm C67_dual_14fromHMM.fa
COM   hmmcalibrate C67_dual_14fromHMM.hmm
NSEQ  56
DATE  Wed Oct 25 12:10:30 2006
CKSUM 3687
XT      -8455     -4  -1000  -1000  -8455     -4  -8455     -4 
NULT      -4  -8455
NULE     595  -1558     85    338   -294    453  -1158    197    249    902  -1085   -142    -21   -313     45    531    201    384  -1998   -644 
EVD   -31.712065   0.266809
HMM        A      C      D      E      F      G      H      I      K      L      M      N      P      Q      R      S      T      V      W      Y    
         m->m   m->i   m->d   i->m   i->i   d->m   d->d   b->m   m->e
         -263      *  -2585
     1    762  -1978    823    585  -2292  -1114   1269  -2038    260  -1222  -1069     93  -1591   1367    478     49    622  -1079  -2166  -1487     1
     -   -149   -500    233     43   -381    399    106   -626    210   -466   -720    275    394     45     96    359    117   -369   -294   -249 
     -    -12  -7442  -8484   -894  -1115   -701  -1378   -263      * 
     2   -281  -2017    386    837  -2335  -1531   -188   -900    636  -2026  -1110     72  -1628    695   2473   -453   -508  -1638  -2196  -1527     2
     -   -149   -500    233     43   -381    399    106   -626    210   -466   -720    275    394     45     96    359    117   -369   -294   -249 
     -    -12  -7442  -8484   -894  -1115   -701  -1378      *      * 
     3  -2038    929  -4397  -3888   -885  -3670  -2882     64  -3539   2886    222  -3506  -3575  -2963  -3320  -2904  -2030    232  -2257  -2114     3
     -   -149   -500    233     43   -381    399    106   -626    210   -466   -720    275    394     45     96    359    117   -369   -294   -249 
     -    -12  -7442  -8484   -894  -1115   -701  -1378      *      * 
     4   1737   -591  -2099  -1511   -574  -2013   -848    554  -1263   -288   1153  -1363  -1130  -1034  -1351     72    963    801  -1041   -672     4
     -   -149   -500    233     43   -381    399    106   -626    210   -466   -720    275    394     45     96    359    117   -369   -294   -249 
     -    -12  -7442  -8484   -894  -1115   -701  -1378      *      * 
     5    869  -1961   -382   1184  -2267    465   -163  -2008    251  -1971   -236    346  -1596    998    264    498    226  -1575  -2154  -1480     5
     -   -149   -500    233     43   -381    399    106   -626    210   -466   -720    275    394     45     96    359    117   -369   -294   -249 
     -    -12  -7442  -8484   -894  -1115   -701  -1378      *      * 
     6  -3045  -2504  -5329  -4754   -727  -5073  -3758    223  -4458   3051    950  -4750  -4281  -3430  -4043  -4392  -2907   -821  -2478  -2595     6
     -   -149   -500    233     43   -381    399    106   -626    210   -466   -720    275    394     45     96    359    117   -369   -294   -249 
     -    -12  -7442  -8484   -894  -1115   -701  -1378      *      * 
     7   -774  -1921  -4546  -3954   -731  -4091  -2929    722  -3648   2784   1693  -3722  -3727  -2946  -3384  -3271  -2196   -463  -2178  -2140     7
     -   -149   -500    233     43   -381    399    106   -626    210   -466   -720    275    394     45     96    359    117   -369   -294   -249 
     -    -12  -7442  -8484   -894  -1115   -701  -1378      *      * 
     8    636  -1990    436   1549  -2304    364   -167  -2050    248  -2003  -1082   -140  -1599    805   1038   -416   -205  -1609  -2178   -374     8
     -   -149   -500    233     43   -381    399    106   -626    210   -466   -720    275    394     45     96    359    117   -369   -294   -249 
     -    -12  -7442  -8484   -894  -1115   -701  -1378      *      * 
     9  -3728  -2950  -4198  -4301   1437  -4222   4818  -2840  -3891  -2288  -2282  -2922  -4127  -2977  -3509  -3444  -3611  -2944     51   2255     9
     -   -149   -500    233     43   -381    399    106   -626    210   -466   -720    275    394     45     96    359    117   -369   -294   -249 
     -    -12  -7442  -8484   -894  -1115   -701  -1378      *      * 
    10  -3263  -3764  -1446   3823  -4534  -2947  -2635  -4813  -2809  -4652  -4247  -2114  -3462  -2477  -3224  -3106  -3391  -4409  -4008  -3980    10
     -   -149   -500    233     43   -381    399    106   -626    210   -466   -720    275    394     45     96    359    117   -369   -294   -249 
     -    -12  -7442  -8484   -894  -1115   -701  -1378      *      * 
    11  -1679  -2473  -1302   -981   -668  -2414   4126  -2407   -398  -2263  -1687  -1122  -2546   2499   -604  -1587  -1594  -2195  -1178    751    11
     -   -149   -500    233     43   -381    399    106   -626    210   -466   -720    275    394     45     96    359    117   -369   -294   -249 
     -    -12  -7442  -8484   -894  -1115   -701  -1378      *      * 
    12   2468   -743  -2311  -1756    176  -2050  -1120   -135  -1510   -605    487  -1554  -2212  -1281  -1597  -1148    767    475  -1331   -963    12
     -   -149   -500    233     43   -381    399    106   -626    210   -466   -720    275    394     45     96    359    117   -369   -294   -249 
     -    -12  -7442  -8484   -894  -1115   -701  -1378      *      * 
    13   -397  -1471  -1476  -1425  -3097  -1561  -1700  -2829  -1564  -2986  -2150  -1312   2847   -510  -1865   2275  -1039  -2101  -3229  -2791    13
     -   -149   -500    233     43   -381    399    106   -626    210   -466   -720    275    394     45     96    359    117   -369   -294   -249 
     -    -12  -7442  -8484   -894  -1115   -701  -1378      *      * 
    14  -2100  -2015  -3954  -3684  -1029  -3398  -2914   -324  -3235   2977     54  -3334  -3518  -2899  -3099  -2751   -211   -753  -2423  -2261    14
     -   -149   -500    233     43   -381    399    106   -626    210   -466   -720    275    394     45     96    359    117   -369   -294   -249 
     -    -12  -7442  -8484   -894  -1115   -701  -1378      *      * 
    15   2938  -1134  -2607  -2319  -2669  -1507  -2042  -2279  -2153  -2581  -1787  -1732   -897  -1932  -2298    916   -328   -160  -2966  -2649    15
     -   -149   -500    233     43   -381    399    106   -626    210   -466   -720    275    394     45     96    359    117   -369   -294   -249 
     -    -12  -7442  -8484   -894  -1115   -701  -1378      *      * 
    16   -740   -713  -2303   -273   -591  -2195  -1017    496  -1441   2221    552  -1555  -2236   -595  -1505  -1246    -31    180  -1150   -802    16
     -   -149   -500    233     43   -381    399    106   -626    210   -466   -720    275    394     45     96    359    117   -369   -294   -249 
     -    -12  -7442  -8484   -894  -1115   -701  -1378      *      * 
    17   3311  -1259  -3235  -3290  -2957  -1662  -2758  -1824  -3070  -2626  -2104  -2208  -2394  -2788  -2976  -1021  -1144   -138  -3452  -3180    17
     -   -149   -500    233     43   -381    399    106   -626    210   -466   -720    275    394     45     96    359    117   -369   -294   -249 
     -    -12  -7442  -8484   -894  -1115   -701  -1378      *      * 
    18  -1329  -2375   -666    284  -2479  -2016   -743  -2167   -140   -229  -1486   -724  -2222   3649   -406  -1246  -1267  -1942  -2491  -1937    18
     -   -149   -500    233     43   -381    399    106   -626    210   -466   -720    275    394     45     96    359    117   -369   -294   -249 
     -    -12  -7442  -8484   -894  -1115   -701  -1378      *      * 
    19  -2070  -2842  -2191  -1428  -3640  -1343   -863  -3117    407  -2861  -2171  -1421  -2711    989   3642  -1984  -1886  -2828  -2754  -2560    19
     -   -149   -500    233     43   -381    399    106   -626    210   -466   -720    275    394     45     96    359    117   -369   -294   -249 
     -    -12  -7442  -8484   -894  -1115   -701  -1378      *      * 
    20  -2350   5209  -3846  -3624    427  -3369   -885  -1764  -3121  -1701  -1391  -2663  -3466  -2596  -2888  -2602  -2344  -1749    959   1916    20
     -   -149   -500    233     43   -381    399    106   -626    210   -466   -720    275    394     45     96    359    117   -369   -294   -249 
     -    -12  -7442  -8484   -894  -1115   -701  -1378      *      * 
    21  -1298  -1844  -2875  -3136  -3678  -2026  -2995  -3857  -3302  -4033  -3306  -2458  -2758  -3055  -3253   3563  -1733  -2892  -3744  -3541    21
     -   -149   -500    233     43   -381    399    106   -626    210   -466   -720    275    394     45     96    359    117   -369   -294   -249 
     -    -12  -7442  -8484   -894  -1115   -701  -1378      *      * 
    22    585  -1975   -441    278  -2279   2085   -285  -1988    581  -1990  -1112   -261  -1710    432     89     84   -596  -1597  -2202  -1564    22
     -   -149   -500    233     43   -381    399    106   -626    210   -466   -720    275    394     45     96    359    117   -369   -294   -249 
     -    -12  -7442  -8484   -894  -1115   -701  -1378      *      * 
    23  -2051  -1594  -4607  -4184  -1629  -4296  -3706   1508  -4020   1120   -431  -3944  -4042  -3695  -3989  -3574  -2020   3012  -3106  -2810    23
     -   -149   -500    233     43   -381    399    106   -626    210   -466   -720    275    394     45     96    359    117   -369   -294   -249 
     -    -66  -7442  -4673   -894  -1115   -701  -1378      *      * 
    24   1362  -1807   -195    432  -2064  -1504   -174  -1769    214  -1523   -177   -170   1307   1192   -280     16    218  -1395  -2034  -1394    24
     -   -149   -500    233     43   -381    399    106   -626    210   -466   -720    275    394     45     96    359    117   -369   -294   -249 
     -    -13  -7389  -8431   -894  -1115   -607  -1542      *      * 
    25   1627  -1710   -430   -243  -2358   1169   -562  -2066   -230  -2122  -1253    -67   1221   -154   -424    374   -647  -1618  -2369  -1761    25
     -   -149   -500    233     43   -381    399    106   -626    210   -466   -720    275    394     45     96    359    117   -369   -294   -249 
     -    -12  -7442  -8484   -894  -1115   -701  -1378      *      * 
    26   -572  -1985   -374    867  -2296    980   -212  -2031    194  -2004  -1097   -177   1609    801    108    480      2  -1606  -2194  -1524    26
     -   -149   -500    233     43   -381    399    106   -626    210   -466   -720    275    394     45     96    359    117   -369   -294   -249 
     -    -12  -7442  -8484   -894  -1115   -701  -1378      *      * 
    27    522   -655  -1849  -1269   -639  -1964   -766    269  -1053    359   1986  -1210  -2028    744  -1213   -261   1731    184  -1087   -705    27
     -   -149   -500    233     43   -381    399    106   -626    210   -466   -720    275    394     45     96    359    117   -369   -294   -249 
     -    -12  -7442  -8484   -894  -1115   -701  -1378      *      * 
    28   -273  -1667  -1963  -1847  -3205  -1812  -1783  -2897  -1206  -3031  -2286  -1623   3738  -1529    228  -1182  -1311  -2261  -3202  -2882    28
     -   -149   -500    233     43   -381    399    106   -626    210   -466   -720    275    394     45     96    359    117   -369   -294   -249 
     -    -12  -7442  -8484   -894  -1115   -701  -1378      *      * 
    29  -3371  -2888  -4716  -4628  -1407  -4203  -3653   -947  -4306   3212   -381  -4472  -4191  -3767  -3993  -4264  -3364  -1600  -2791  -2682    29
     -   -149   -500    233     43   -381    399    106   -626    210   -466   -720    275    394     45     96    359    117   -369   -294   -249 
     -    -12  -7442  -8484   -894  -1115   -701  -1378      *      * 
    30  -3904  -3244  -4483  -4744   4436  -3934  -1848  -2962  -4575  -2394  -2507  -3766  -4186  -3845  -4126  -4011  -3988  -3213  -1146    -58    30
     -   -149   -500    233     43   -381    399    106   -626    210   -466   -720    275    394     45     96    359    117   -369   -294   -249 
     -    -12  -7442  -8484   -894  -1115   -701  -1378      *      * 
    31   -854  -2074    427   -192  -2762   -936   -721  -2511   -471  -2521  -1653   1088  -1925   -318   -999   2525    589  -2012  -2734  -2062    31
     -   -149   -500    233     43   -381    399    106   -626    210   -466   -720    275    394     45     96    359    117   -369   -294   -249 
     -    -12  -7442  -8484   -894  -1115   -701  -1378      *      * 
    32   2433    483  -2959  -2734  -2942  -1479  -2324  -2599  -2521  -2885  -2060  -1891  -2180  -2252  -2583   1477   1904  -1861  -3227  -2960    32
     -   -149   -500    233     43   -381    399    106   -626    210   -466   -720    275    394     45     96    359    117   -369   -294   -249 
     -    -12  -7442  -8484   -894  -1115   -701  -1378      *      * 
    33  -2980  -2443  -5308  -4725   -738  -5025  -3739    844  -4467   2959   1204  -4703  -4252  -3423  -4047  -4325  -2843   -747  -2480  -2615    33
     -   -149   -500    233     43   -381    399    106   -626    210   -466   -720    275    394     45     96    359    117   -369   -294   -249 
     -    -12  -7442  -8484   -894  -1115   -701  -1378      *      * 
    34  -3031  -2496  -5252  -4699   1304  -4955  -3321   -216  -4426   2943    787  -4555  -4220  -3358  -3985  -4240  -2887   -981  -2184  -1969    34
     -   -149   -500    233     43   -381    399    106   -626    210   -466   -720    275    394     45     96    359    117   -369   -294   -249 
     -    -12  -7442  -8484   -894  -1115   -701  -1378      *      * 
    35  -2749  -3127  -2054  -2376  -3897  -2856  -2871  -4637  -3059  -4563  -4104   4298  -3433  -2867  -3263  -2819  -3038  -4043  -3716  -3493    35
     -   -149   -500    233     43   -381    399    106   -626    210   -466   -720    275    394     45     96    359    117   -369   -294   -249 
     -    -12  -7442  -8484   -894  -1115   -701  -1378      *      * 
    36  -2469   1008  -3909  -3693    622  -3560   -836  -1514  -3276   -484  -1218  -2703  -3565  -2628  -3017  -2734  -2423  -1570   -190   4412    36
     -   -149   -500    233     43   -381    399    106   -626    210   -466   -720    275    394     45     96    359    117   -369   -294   -249 
     -    -12  -7442  -8484   -894  -1115   -701  -1378      *      * 
    37  -3572  -3491  -3930  -3374  -4367  -3463  -2544  -4583  -1435  -4243  -3795  -3226  -3764  -2331   4134  -3660  -3534  -4308  -3567  -3769    37
     -   -149   -500    233     43   -381    399    106   -626    210   -466   -720    275    394     45     96    359    117   -369   -294   -249 
     -    -12  -7442  -8484   -894  -1115   -701  -1378      *      * 
    38  -1770  -2376  -1688  -1226   -818  -2543   4638  -2246   -180  -2166  -1583  -1288  -2627     -1    146  -1734  -1649  -2071  -1272    920    38
     -   -149   -500    233     43   -381    399    106   -626    210   -466   -720    275    394     45     96    359    117   -369   -294   -249 
     -    -12  -7442  -8484   -894  -1115   -701  -1378      *      * 
    39   -374  -1812   -583   -156  -2406   -846   -493  -2125    359  -2151  -1270   1706  -1771    -73   -611   2125    496  -1672  -2373  -1746    39
     -   -149   -500    233     43   -381    399    106   -626    210   -466   -720    275    394     45     96    359    117   -369   -294   -249 
     -    -12  -7442  -8484   -894  -1115   -701  -1378      *      * 
    40   1110  -1955    116    952  -2259  -1502    247  -1464    513  -1083   -186    729  -1200   1338   -254     -7     -3   -779  -2148  -1475    40
     -      *      *      *      *      *      *      *      *      *      *      *      *      *      *      *      *      *      *      *      * 
     -      *      *      *      *      *      *      *      *      0 
//
