# Supplementary material for: Phylogenetic analysis of condensation domains in NRPS sheds light on their functional evolution
Source: BMC Evol Biol. 2007 May 16;7:78. doi: 10.1186/1471-2148-7-78 (PMC1894796; doi:10.1186/1471-2148-7-78)
Supplement: Additional file 9 — Sequence logos of all C domain motifs created with weblogo [31]. ZIP file containing image files in the PNG file format. [file 1471-2148-7-78-S9.zip]

Archive with 43 entries (38 files):
- logosCyc/
- logosCyc/cyc_complete.png
- logosDCL/
- logosDCL/DCL_386-429.png
- logosDCL/DCL_96-145.png
- logosDCL/DCL_190-235.png
- logosDCL/DCL_477-492.png
- logosDCL/DCL_430-476.png
- logosDCL/DCL_146-189.png
- logosDCL/DCL_288-337.png
- logosDCL/DCL_complete.png
- logosDCL/DCL_236-287.png
- logosDCL/DCL_338-385.png
- logosDCL/DCL_1-52.png
- logosDCL/DCL_53-95.png
- logosDual/
- logosDual/dual_complete.png
- logosLCL/
- logosLCL/LCL_501-517.png
- logosLCL/LCL_51-100.png
- logosLCL/LCL_401-450.png
- logosLCL/LCL_301-350.png
- logosLCL/LCL_201-250.png
- logosLCL/LCL_451-500.png
- logosLCL/LCL_101-150.png
- logosLCL/LCL_complete.png
- logosLCL/LCL_351-400.png
- logosLCL/LCL_251-300.png
- logosLCL/LCL_1-50.png
- logosLCL/LCL_151-200.png
- logosStarter/
- logosStarter/Starter_385-432.png
- logosStarter/Starter_482-497.png
- logosStarter/Starter_342-384.png
- logosStarter/Starter_147-189.png
- logosStarter/Starter_242-291.png
- logosStarter/Starter_51-97.png
- logosStarter/Starter_433-481.png
- logosStarter/Starter_complete.png
- logosStarter/Starter_190-241.png
- logosStarter/Starter_292-341.png
- logosStarter/Starter_1-50.png
- logosStarter/Starter_98-146.png
